# Supplementary material for: VWD domain stabilization by autocatalytic Asp‐Pro cleavage
Source: Protein Sci. 2024 Feb 21;33(3):e4929. doi: 10.1002/pro.4929 (PMC10880436; doi:10.1002/pro.4929)
Supplement: Supplementary file 1 — Data S1: Models of uncleaved Asp‐Pro with cis and trans Gly‐Asp bonds in files D10_uncleaved_cis.pdb and D10_uncleaved_trans.pdb Alphafold2 models in files D10_AF_rank1.pdb, D10_AF_rank2.pdb, D10_AF_rank3.pdb, D10_AF_rank4.pdb, D10_AF_rank5.pdb Mass spectrometry peptides table in file D10_MS_peptides.xlsx [file PRO-33-e4929-s001.zip]

Archive with 8 entries (8 files):
- D10_AF_rank1.pdb
- D10_AF_rank2.pdb
- D10_AF_rank3.pdb
- D10_AF_rank4.pdb
- D10_AF_rank5.pdb
- D10_trypsin.xlsx
- D10_uncleaved_cis.pdb
- D10_uncleaved_trans.pdb
