# Supplementary material for: VWD domain stabilization by autocatalytic Asp‐Pro cleavage
Source: Protein Sci. 2024 Feb 21;33(3):e4929. doi: 10.1002/pro.4929 (PMC10880436; doi:10.1002/pro.4929)
Supplement: Supplementary file 1 — Data S1: Models of uncleaved Asp‐Pro with cis and trans Gly‐Asp bonds in files D10_uncleaved_cis.pdb and D10_uncleaved_trans.pdb Alphafold2 models in files D10_AF_rank1.pdb, D10_AF_rank2.pdb, D10_AF_rank3.pdb, D10_AF_rank4.pdb, D10_AF_rank5.pdb Mass spectrometry peptides table in file D10_MS_peptides.xlsx [file PRO-33-e4929-s001.zip › D10_AF_rank1.pdb]

MODEL     1                                                                     
ATOM      1  N   ALA A   1     -17.562 -11.359  -4.094  1.00 84.44           N  
ATOM      2  CA  ALA A   1     -16.125 -11.500  -3.990  1.00 84.44           C  
ATOM      3  C   ALA A   1     -15.516 -10.367  -3.168  1.00 84.44           C  
ATOM      4  CB  ALA A   1     -15.484 -11.539  -5.379  1.00 84.44           C  
ATOM      5  O   ALA A   1     -16.078  -9.273  -3.102  1.00 84.44           O  
ATOM      6  N   PRO A   2     -14.461 -10.617  -2.357  1.00 94.06           N  
ATOM      7  CA  PRO A   2     -13.711  -9.570  -1.650  1.00 94.06           C  
ATOM      8  C   PRO A   2     -13.164  -8.500  -2.592  1.00 94.06           C  
ATOM      9  CB  PRO A   2     -12.578 -10.336  -0.975  1.00 94.06           C  
ATOM     10  O   PRO A   2     -13.102  -8.711  -3.805  1.00 94.06           O  
ATOM     11  CG  PRO A   2     -12.406 -11.570  -1.802  1.00 94.06           C  
ATOM     12  CD  PRO A   2     -13.734 -11.930  -2.404  1.00 94.06           C  
ATOM     13  N   ALA A   3     -12.977  -7.277  -2.014  1.00 96.88           N  
ATOM     14  CA  ALA A   3     -12.383  -6.180  -2.771  1.00 96.88           C  
ATOM     15  C   ALA A   3     -11.102  -5.691  -2.111  1.00 96.88           C  
ATOM     16  CB  ALA A   3     -13.383  -5.027  -2.906  1.00 96.88           C  
ATOM     17  O   ALA A   3     -10.977  -5.707  -0.884  1.00 96.88           O  
ATOM     18  N   THR A   4     -10.133  -5.309  -2.980  1.00 97.56           N  
ATOM     19  CA  THR A   4      -8.852  -4.852  -2.459  1.00 97.56           C  
ATOM     20  C   THR A   4      -8.555  -3.430  -2.918  1.00 97.56           C  
ATOM     21  CB  THR A   4      -7.707  -5.785  -2.898  1.00 97.56           C  
ATOM     22  O   THR A   4      -8.695  -3.109  -4.102  1.00 97.56           O  
ATOM     23  CG2 THR A   4      -6.363  -5.297  -2.373  1.00 97.56           C  
ATOM     24  OG1 THR A   4      -7.953  -7.105  -2.395  1.00 97.56           O  
ATOM     25  N   CYS A   5      -8.289  -2.607  -1.960  1.00 98.00           N  
ATOM     26  CA  CYS A   5      -7.688  -1.291  -2.141  1.00 98.00           C  
ATOM     27  C   CYS A   5      -6.188  -1.340  -1.889  1.00 98.00           C  
ATOM     28  CB  CYS A   5      -8.336  -0.272  -1.204  1.00 98.00           C  
ATOM     29  O   CYS A   5      -5.730  -1.984  -0.942  1.00 98.00           O  
ATOM     30  SG  CYS A   5      -7.504   1.329  -1.179  1.00 98.00           S  
ATOM     31  N   TRP A   6      -5.441  -0.613  -2.762  1.00 97.81           N  
ATOM     32  CA  TRP A   6      -3.998  -0.660  -2.543  1.00 97.81           C  
ATOM     33  C   TRP A   6      -3.336   0.638  -2.994  1.00 97.81           C  
ATOM     34  CB  TRP A   6      -3.379  -1.848  -3.283  1.00 97.81           C  
ATOM     35  O   TRP A   6      -3.916   1.400  -3.770  1.00 97.81           O  
ATOM     36  CG  TRP A   6      -3.820  -1.973  -4.711  1.00 97.81           C  
ATOM     37  CD1 TRP A   6      -4.953  -2.584  -5.172  1.00 97.81           C  
ATOM     38  CD2 TRP A   6      -3.135  -1.478  -5.863  1.00 97.81           C  
ATOM     39  CE2 TRP A   6      -3.910  -1.824  -6.992  1.00 97.81           C  
ATOM     40  CE3 TRP A   6      -1.938  -0.773  -6.051  1.00 97.81           C  
ATOM     41  NE1 TRP A   6      -5.012  -2.498  -6.543  1.00 97.81           N  
ATOM     42  CH2 TRP A   6      -2.352  -0.800  -8.453  1.00 97.81           C  
ATOM     43  CZ2 TRP A   6      -3.525  -1.489  -8.297  1.00 97.81           C  
ATOM     44  CZ3 TRP A   6      -1.558  -0.441  -7.348  1.00 97.81           C  
ATOM     45  N   LEU A   7      -2.213   0.917  -2.441  1.00 98.00           N  
ATOM     46  CA  LEU A   7      -1.368   2.045  -2.822  1.00 98.00           C  
ATOM     47  C   LEU A   7       0.104   1.647  -2.818  1.00 98.00           C  
ATOM     48  CB  LEU A   7      -1.591   3.227  -1.873  1.00 98.00           C  
ATOM     49  O   LEU A   7       0.490   0.684  -2.152  1.00 98.00           O  
ATOM     50  CG  LEU A   7      -1.215   3.000  -0.408  1.00 98.00           C  
ATOM     51  CD1 LEU A   7      -0.520   4.234   0.157  1.00 98.00           C  
ATOM     52  CD2 LEU A   7      -2.451   2.652   0.414  1.00 98.00           C  
ATOM     53  N   TRP A   8       0.925   2.371  -3.600  1.00 96.88           N  
ATOM     54  CA  TRP A   8       2.352   2.088  -3.727  1.00 96.88           C  
ATOM     55  C   TRP A   8       3.115   3.328  -4.176  1.00 96.88           C  
ATOM     56  CB  TRP A   8       2.586   0.941  -4.715  1.00 96.88           C  
ATOM     57  O   TRP A   8       2.514   4.312  -4.609  1.00 96.88           O  
ATOM     58  CG  TRP A   8       2.189   1.263  -6.125  1.00 96.88           C  
ATOM     59  CD1 TRP A   8       0.931   1.213  -6.660  1.00 96.88           C  
ATOM     60  CD2 TRP A   8       3.059   1.679  -7.184  1.00 96.88           C  
ATOM     61  CE2 TRP A   8       2.258   1.864  -8.328  1.00 96.88           C  
ATOM     62  CE3 TRP A   8       4.438   1.913  -7.270  1.00 96.88           C  
ATOM     63  NE1 TRP A   8       0.966   1.574  -7.984  1.00 96.88           N  
ATOM     64  CH2 TRP A   8       4.145   2.496  -9.617  1.00 96.88           C  
ATOM     65  CZ2 TRP A   8       2.793   2.275  -9.555  1.00 96.88           C  
ATOM     66  CZ3 TRP A   8       4.969   2.320  -8.492  1.00 96.88           C  
ATOM     67  N   GLY A   9       4.461   3.322  -3.916  1.00 93.69           N  
ATOM     68  CA  GLY A   9       5.328   4.398  -4.375  1.00 93.69           C  
ATOM     69  C   GLY A   9       4.992   5.738  -3.750  1.00 93.69           C  
ATOM     70  O   GLY A   9       4.656   5.812  -2.566  1.00 93.69           O  
ATOM     71  N   ASP A  10       5.266   6.902  -4.508  1.00 89.94           N  
ATOM     72  CA  ASP A  10       4.758   8.219  -4.117  1.00 89.94           C  
ATOM     73  C   ASP A  10       3.248   8.305  -4.328  1.00 89.94           C  
ATOM     74  CB  ASP A  10       5.465   9.320  -4.902  1.00 89.94           C  
ATOM     75  O   ASP A  10       2.787   8.617  -5.426  1.00 89.94           O  
ATOM     76  CG  ASP A  10       5.340   9.148  -6.406  1.00 89.94           C  
ATOM     77  OD1 ASP A  10       5.484   8.016  -6.906  1.00 89.94           O  
ATOM     78  OD2 ASP A  10       5.102  10.164  -7.098  1.00 89.94           O  
ATOM     79  N   PRO A  11       2.551   8.133  -3.332  1.00 93.06           N  
ATOM     80  CA  PRO A  11       1.419   7.203  -3.271  1.00 93.06           C  
ATOM     81  C   PRO A  11       0.522   7.285  -4.504  1.00 93.06           C  
ATOM     82  CB  PRO A  11       0.664   7.648  -2.018  1.00 93.06           C  
ATOM     83  O   PRO A  11       0.062   8.367  -4.867  1.00 93.06           O  
ATOM     84  CG  PRO A  11       1.693   8.328  -1.173  1.00 93.06           C  
ATOM     85  CD  PRO A  11       2.645   9.062  -2.076  1.00 93.06           C  
ATOM     86  N   HIS A  12       0.433   6.203  -5.230  1.00 95.31           N  
ATOM     87  CA  HIS A  12      -0.542   5.879  -6.266  1.00 95.31           C  
ATOM     88  C   HIS A  12      -1.618   4.941  -5.734  1.00 95.31           C  
ATOM     89  CB  HIS A  12       0.150   5.250  -7.477  1.00 95.31           C  
ATOM     90  O   HIS A  12      -1.335   3.785  -5.410  1.00 95.31           O  
ATOM     91  CG  HIS A  12       1.353   6.012  -7.941  1.00 95.31           C  
ATOM     92  CD2 HIS A  12       2.674   5.770  -7.777  1.00 95.31           C  
ATOM     93  ND1 HIS A  12       1.261   7.176  -8.672  1.00 95.31           N  
ATOM     94  CE1 HIS A  12       2.479   7.621  -8.938  1.00 95.31           C  
ATOM     95  NE2 HIS A  12       3.354   6.785  -8.406  1.00 95.31           N  
ATOM     96  N   TYR A  13      -2.832   5.449  -5.715  1.00 97.69           N  
ATOM     97  CA  TYR A  13      -3.928   4.727  -5.078  1.00 97.69           C  
ATOM     98  C   TYR A  13      -4.773   3.998  -6.113  1.00 97.69           C  
ATOM     99  CB  TYR A  13      -4.805   5.684  -4.266  1.00 97.69           C  
ATOM    100  O   TYR A  13      -4.906   4.453  -7.250  1.00 97.69           O  
ATOM    101  CG  TYR A  13      -4.098   6.309  -3.090  1.00 97.69           C  
ATOM    102  CD1 TYR A  13      -4.336   5.859  -1.792  1.00 97.69           C  
ATOM    103  CD2 TYR A  13      -3.189   7.344  -3.270  1.00 97.69           C  
ATOM    104  CE1 TYR A  13      -3.686   6.430  -0.703  1.00 97.69           C  
ATOM    105  CE2 TYR A  13      -2.533   7.926  -2.188  1.00 97.69           C  
ATOM    106  OH  TYR A  13      -2.143   8.031   0.165  1.00 97.69           O  
ATOM    107  CZ  TYR A  13      -2.789   7.461  -0.910  1.00 97.69           C  
ATOM    108  N   HIS A  14      -5.293   2.896  -5.676  1.00 97.19           N  
ATOM    109  CA  HIS A  14      -6.367   2.141  -6.312  1.00 97.19           C  
ATOM    110  C   HIS A  14      -7.465   1.794  -5.312  1.00 97.19           C  
ATOM    111  CB  HIS A  14      -5.816   0.863  -6.949  1.00 97.19           C  
ATOM    112  O   HIS A  14      -7.242   1.008  -4.387  1.00 97.19           O  
ATOM    113  CG  HIS A  14      -6.754   0.232  -7.930  1.00 97.19           C  
ATOM    114  CD2 HIS A  14      -6.828   0.333  -9.281  1.00 97.19           C  
ATOM    115  ND1 HIS A  14      -7.766  -0.621  -7.551  1.00 97.19           N  
ATOM    116  CE1 HIS A  14      -8.422  -1.019  -8.625  1.00 97.19           C  
ATOM    117  NE2 HIS A  14      -7.875  -0.454  -9.688  1.00 97.19           N  
ATOM    118  N   SER A  15      -8.617   2.445  -5.523  1.00 98.00           N  
ATOM    119  CA  SER A  15      -9.688   2.260  -4.555  1.00 98.00           C  
ATOM    120  C   SER A  15     -10.297   0.866  -4.660  1.00 98.00           C  
ATOM    121  CB  SER A  15     -10.773   3.316  -4.746  1.00 98.00           C  
ATOM    122  O   SER A  15      -9.930   0.090  -5.547  1.00 98.00           O  
ATOM    123  OG  SER A  15     -11.523   3.059  -5.922  1.00 98.00           O  
ATOM    124  N   PHE A  16     -11.250   0.579  -3.799  1.00 98.06           N  
ATOM    125  CA  PHE A  16     -11.945  -0.704  -3.811  1.00 98.06           C  
ATOM    126  C   PHE A  16     -12.695  -0.900  -5.121  1.00 98.06           C  
ATOM    127  CB  PHE A  16     -12.914  -0.801  -2.629  1.00 98.06           C  
ATOM    128  O   PHE A  16     -12.883  -2.031  -5.570  1.00 98.06           O  
ATOM    129  CG  PHE A  16     -12.234  -0.981  -1.298  1.00 98.06           C  
ATOM    130  CD1 PHE A  16     -11.391  -2.064  -1.072  1.00 98.06           C  
ATOM    131  CD2 PHE A  16     -12.438  -0.066  -0.273  1.00 98.06           C  
ATOM    132  CE1 PHE A  16     -10.766  -2.234   0.159  1.00 98.06           C  
ATOM    133  CE2 PHE A  16     -11.812  -0.229   0.959  1.00 98.06           C  
ATOM    134  CZ  PHE A  16     -10.977  -1.313   1.174  1.00 98.06           C  
ATOM    135  N   ASP A  17     -13.133   0.245  -5.703  1.00 97.44           N  
ATOM    136  CA  ASP A  17     -13.969   0.193  -6.895  1.00 97.44           C  
ATOM    137  C   ASP A  17     -13.133   0.349  -8.164  1.00 97.44           C  
ATOM    138  CB  ASP A  17     -15.047   1.276  -6.836  1.00 97.44           C  
ATOM    139  O   ASP A  17     -13.680   0.400  -9.266  1.00 97.44           O  
ATOM    140  CG  ASP A  17     -15.977   1.126  -5.648  1.00 97.44           C  
ATOM    141  OD1 ASP A  17     -16.266  -0.020  -5.234  1.00 97.44           O  
ATOM    142  OD2 ASP A  17     -16.438   2.162  -5.117  1.00 97.44           O  
ATOM    143  N   GLY A  18     -11.781   0.549  -7.961  1.00 95.62           N  
ATOM    144  CA  GLY A  18     -10.906   0.585  -9.117  1.00 95.62           C  
ATOM    145  C   GLY A  18     -10.523   1.993  -9.531  1.00 95.62           C  
ATOM    146  O   GLY A  18      -9.945   2.197 -10.602  1.00 95.62           O  
ATOM    147  N   ARG A  19     -10.922   2.973  -8.797  1.00 95.50           N  
ATOM    148  CA  ARG A  19     -10.500   4.332  -9.102  1.00 95.50           C  
ATOM    149  C   ARG A  19      -9.008   4.520  -8.820  1.00 95.50           C  
ATOM    150  CB  ARG A  19     -11.312   5.348  -8.297  1.00 95.50           C  
ATOM    151  O   ARG A  19      -8.539   4.199  -7.730  1.00 95.50           O  
ATOM    152  CG  ARG A  19     -10.938   6.797  -8.570  1.00 95.50           C  
ATOM    153  CD  ARG A  19     -11.820   7.762  -7.797  1.00 95.50           C  
ATOM    154  NE  ARG A  19     -11.422   9.148  -8.016  1.00 95.50           N  
ATOM    155  NH1 ARG A  19     -12.242   9.273 -10.172  1.00 95.50           N  
ATOM    156  NH2 ARG A  19     -11.219  11.094  -9.219  1.00 95.50           N  
ATOM    157  CZ  ARG A  19     -11.625   9.836  -9.133  1.00 95.50           C  
ATOM    158  N   LYS A  20      -8.336   5.121  -9.805  1.00 95.75           N  
ATOM    159  CA  LYS A  20      -6.918   5.426  -9.672  1.00 95.75           C  
ATOM    160  C   LYS A  20      -6.691   6.914  -9.430  1.00 95.75           C  
ATOM    161  CB  LYS A  20      -6.156   4.977 -10.922  1.00 95.75           C  
ATOM    162  O   LYS A  20      -7.281   7.758 -10.109  1.00 95.75           O  
ATOM    163  CG  LYS A  20      -6.297   3.494 -11.234  1.00 95.75           C  
ATOM    164  CD  LYS A  20      -5.633   3.137 -12.562  1.00 95.75           C  
ATOM    165  CE  LYS A  20      -5.855   1.675 -12.922  1.00 95.75           C  
ATOM    166  NZ  LYS A  20      -5.281   1.341 -14.258  1.00 95.75           N  
ATOM    167  N   PHE A  21      -5.844   7.180  -8.445  1.00 95.12           N  
ATOM    168  CA  PHE A  21      -5.527   8.578  -8.203  1.00 95.12           C  
ATOM    169  C   PHE A  21      -4.203   8.711  -7.457  1.00 95.12           C  
ATOM    170  CB  PHE A  21      -6.648   9.258  -7.406  1.00 95.12           C  
ATOM    171  O   PHE A  21      -3.754   7.766  -6.805  1.00 95.12           O  
ATOM    172  CG  PHE A  21      -6.875   8.656  -6.047  1.00 95.12           C  
ATOM    173  CD1 PHE A  21      -7.664   7.520  -5.898  1.00 95.12           C  
ATOM    174  CD2 PHE A  21      -6.297   9.219  -4.914  1.00 95.12           C  
ATOM    175  CE1 PHE A  21      -7.879   6.957  -4.641  1.00 95.12           C  
ATOM    176  CE2 PHE A  21      -6.508   8.664  -3.656  1.00 95.12           C  
ATOM    177  CZ  PHE A  21      -7.297   7.535  -3.520  1.00 95.12           C  
ATOM    178  N   ASP A  22      -3.559   9.883  -7.566  1.00 93.81           N  
ATOM    179  CA  ASP A  22      -2.326  10.227  -6.871  1.00 93.81           C  
ATOM    180  C   ASP A  22      -2.572  11.312  -5.820  1.00 93.81           C  
ATOM    181  CB  ASP A  22      -1.257  10.688  -7.863  1.00 93.81           C  
ATOM    182  O   ASP A  22      -3.201  12.328  -6.113  1.00 93.81           O  
ATOM    183  CG  ASP A  22      -0.911   9.633  -8.898  1.00 93.81           C  
ATOM    184  OD1 ASP A  22      -1.041   8.422  -8.602  1.00 93.81           O  
ATOM    185  OD2 ASP A  22      -0.502  10.008 -10.016  1.00 93.81           O  
ATOM    186  N   PHE A  23      -2.086  11.039  -4.648  1.00 93.88           N  
ATOM    187  CA  PHE A  23      -2.244  11.984  -3.549  1.00 93.88           C  
ATOM    188  C   PHE A  23      -0.946  12.117  -2.760  1.00 93.88           C  
ATOM    189  CB  PHE A  23      -3.381  11.547  -2.619  1.00 93.88           C  
ATOM    190  O   PHE A  23      -0.434  11.133  -2.227  1.00 93.88           O  
ATOM    191  CG  PHE A  23      -3.600  12.469  -1.453  1.00 93.88           C  
ATOM    192  CD1 PHE A  23      -3.539  11.992  -0.150  1.00 93.88           C  
ATOM    193  CD2 PHE A  23      -3.867  13.812  -1.660  1.00 93.88           C  
ATOM    194  CE1 PHE A  23      -3.744  12.844   0.933  1.00 93.88           C  
ATOM    195  CE2 PHE A  23      -4.070  14.672  -0.584  1.00 93.88           C  
ATOM    196  CZ  PHE A  23      -4.012  14.188   0.711  1.00 93.88           C  
ATOM    197  N   GLN A  24      -0.372  13.336  -2.584  1.00 91.94           N  
ATOM    198  CA  GLN A  24       0.974  13.547  -2.061  1.00 91.94           C  
ATOM    199  C   GLN A  24       0.931  14.203  -0.682  1.00 91.94           C  
ATOM    200  CB  GLN A  24       1.794  14.406  -3.023  1.00 91.94           C  
ATOM    201  O   GLN A  24       1.872  14.898  -0.288  1.00 91.94           O  
ATOM    202  CG  GLN A  24       2.055  13.750  -4.371  1.00 91.94           C  
ATOM    203  CD  GLN A  24       2.754  12.406  -4.238  1.00 91.94           C  
ATOM    204  NE2 GLN A  24       2.498  11.508  -5.184  1.00 91.94           N  
ATOM    205  OE1 GLN A  24       3.520  12.180  -3.297  1.00 91.94           O  
ATOM    206  N   GLY A  25      -0.207  14.023   0.035  1.00 93.12           N  
ATOM    207  CA  GLY A  25      -0.273  14.531   1.396  1.00 93.12           C  
ATOM    208  C   GLY A  25       0.712  13.859   2.332  1.00 93.12           C  
ATOM    209  O   GLY A  25       1.104  12.711   2.109  1.00 93.12           O  
ATOM    210  N   THR A  26       1.116  14.570   3.471  1.00 94.06           N  
ATOM    211  CA  THR A  26       2.135  14.031   4.363  1.00 94.06           C  
ATOM    212  C   THR A  26       1.572  13.836   5.770  1.00 94.06           C  
ATOM    213  CB  THR A  26       3.367  14.953   4.426  1.00 94.06           C  
ATOM    214  O   THR A  26       2.330  13.711   6.734  1.00 94.06           O  
ATOM    215  CG2 THR A  26       4.031  15.078   3.059  1.00 94.06           C  
ATOM    216  OG1 THR A  26       2.963  16.250   4.871  1.00 94.06           O  
ATOM    217  N   CYS A  27       0.272  13.836   5.852  1.00 95.62           N  
ATOM    218  CA  CYS A  27      -0.357  13.695   7.160  1.00 95.62           C  
ATOM    219  C   CYS A  27      -0.815  12.266   7.395  1.00 95.62           C  
ATOM    220  CB  CYS A  27      -1.547  14.648   7.289  1.00 95.62           C  
ATOM    221  O   CYS A  27      -0.397  11.352   6.684  1.00 95.62           O  
ATOM    222  SG  CYS A  27      -1.133  16.375   6.969  1.00 95.62           S  
ATOM    223  N   ASN A  28      -1.626  12.094   8.500  1.00 97.25           N  
ATOM    224  CA  ASN A  28      -2.385  10.867   8.711  1.00 97.25           C  
ATOM    225  C   ASN A  28      -3.715  10.891   7.961  1.00 97.25           C  
ATOM    226  CB  ASN A  28      -2.623  10.633  10.203  1.00 97.25           C  
ATOM    227  O   ASN A  28      -4.484  11.844   8.086  1.00 97.25           O  
ATOM    228  CG  ASN A  28      -1.336  10.414  10.977  1.00 97.25           C  
ATOM    229  ND2 ASN A  28      -0.877  11.445  11.672  1.00 97.25           N  
ATOM    230  OD1 ASN A  28      -0.759   9.320  10.945  1.00 97.25           O  
ATOM    231  N   TYR A  29      -3.902   9.875   7.148  1.00 98.06           N  
ATOM    232  CA  TYR A  29      -5.113   9.867   6.336  1.00 98.06           C  
ATOM    233  C   TYR A  29      -5.891   8.570   6.535  1.00 98.06           C  
ATOM    234  CB  TYR A  29      -4.770  10.047   4.855  1.00 98.06           C  
ATOM    235  O   TYR A  29      -5.301   7.488   6.590  1.00 98.06           O  
ATOM    236  CG  TYR A  29      -4.047  11.336   4.551  1.00 98.06           C  
ATOM    237  CD1 TYR A  29      -4.742  12.539   4.453  1.00 98.06           C  
ATOM    238  CD2 TYR A  29      -2.670  11.352   4.359  1.00 98.06           C  
ATOM    239  CE1 TYR A  29      -4.086  13.727   4.172  1.00 98.06           C  
ATOM    240  CE2 TYR A  29      -2.000  12.539   4.078  1.00 98.06           C  
ATOM    241  OH  TYR A  29      -2.057  14.898   3.709  1.00 98.06           O  
ATOM    242  CZ  TYR A  29      -2.715  13.719   3.988  1.00 98.06           C  
ATOM    243  N   VAL A  30      -7.160   8.719   6.664  1.00 98.44           N  
ATOM    244  CA  VAL A  30      -8.031   7.551   6.742  1.00 98.44           C  
ATOM    245  C   VAL A  30      -8.109   6.871   5.379  1.00 98.44           C  
ATOM    246  CB  VAL A  30      -9.445   7.934   7.230  1.00 98.44           C  
ATOM    247  O   VAL A  30      -8.641   7.441   4.422  1.00 98.44           O  
ATOM    248  CG1 VAL A  30     -10.367   6.711   7.238  1.00 98.44           C  
ATOM    249  CG2 VAL A  30      -9.383   8.562   8.625  1.00 98.44           C  
ATOM    250  N   LEU A  31      -7.555   5.648   5.305  1.00 98.25           N  
ATOM    251  CA  LEU A  31      -7.613   4.867   4.078  1.00 98.25           C  
ATOM    252  C   LEU A  31      -8.961   4.172   3.938  1.00 98.25           C  
ATOM    253  CB  LEU A  31      -6.488   3.828   4.047  1.00 98.25           C  
ATOM    254  O   LEU A  31      -9.594   4.234   2.877  1.00 98.25           O  
ATOM    255  CG  LEU A  31      -6.223   3.154   2.703  1.00 98.25           C  
ATOM    256  CD1 LEU A  31      -6.012   4.203   1.615  1.00 98.25           C  
ATOM    257  CD2 LEU A  31      -5.016   2.227   2.799  1.00 98.25           C  
ATOM    258  N   ALA A  32      -9.461   3.545   4.984  1.00 98.50           N  
ATOM    259  CA  ALA A  32     -10.750   2.852   5.023  1.00 98.50           C  
ATOM    260  C   ALA A  32     -11.281   2.773   6.449  1.00 98.50           C  
ATOM    261  CB  ALA A  32     -10.617   1.451   4.430  1.00 98.50           C  
ATOM    262  O   ALA A  32     -10.531   2.504   7.391  1.00 98.50           O  
ATOM    263  N   THR A  33     -12.570   3.031   6.559  1.00 98.31           N  
ATOM    264  CA  THR A  33     -13.195   2.959   7.875  1.00 98.31           C  
ATOM    265  C   THR A  33     -14.680   2.637   7.750  1.00 98.31           C  
ATOM    266  CB  THR A  33     -13.016   4.273   8.656  1.00 98.31           C  
ATOM    267  O   THR A  33     -15.297   2.922   6.723  1.00 98.31           O  
ATOM    268  CG2 THR A  33     -13.727   5.430   7.953  1.00 98.31           C  
ATOM    269  OG1 THR A  33     -13.555   4.121   9.969  1.00 98.31           O  
ATOM    270  N   THR A  34     -15.242   1.987   8.828  1.00 97.31           N  
ATOM    271  CA  THR A  34     -16.688   1.780   8.914  1.00 97.31           C  
ATOM    272  C   THR A  34     -17.359   2.975   9.570  1.00 97.31           C  
ATOM    273  CB  THR A  34     -17.016   0.497   9.695  1.00 97.31           C  
ATOM    274  O   THR A  34     -18.594   3.033   9.648  1.00 97.31           O  
ATOM    275  CG2 THR A  34     -16.547  -0.744   8.953  1.00 97.31           C  
ATOM    276  OG1 THR A  34     -16.375   0.546  10.977  1.00 97.31           O  
ATOM    277  N   GLY A  35     -16.672   3.910  10.078  1.00 94.81           N  
ATOM    278  CA  GLY A  35     -17.203   5.078  10.766  1.00 94.81           C  
ATOM    279  C   GLY A  35     -17.703   6.148   9.812  1.00 94.81           C  
ATOM    280  O   GLY A  35     -17.359   7.324   9.969  1.00 94.81           O  
ATOM    281  N   CYS A  36     -18.469   5.754   8.789  1.00 92.88           N  
ATOM    282  CA  CYS A  36     -19.000   6.660   7.781  1.00 92.88           C  
ATOM    283  C   CYS A  36     -20.312   7.289   8.250  1.00 92.88           C  
ATOM    284  CB  CYS A  36     -19.219   5.926   6.461  1.00 92.88           C  
ATOM    285  O   CYS A  36     -21.219   6.578   8.672  1.00 92.88           O  
ATOM    286  SG  CYS A  36     -17.781   5.020   5.879  1.00 92.88           S  
ATOM    287  N   PRO A  37     -20.438   8.586   8.125  1.00 89.62           N  
ATOM    288  CA  PRO A  37     -21.703   9.211   8.523  1.00 89.62           C  
ATOM    289  C   PRO A  37     -22.891   8.734   7.688  1.00 89.62           C  
ATOM    290  CB  PRO A  37     -21.438  10.703   8.312  1.00 89.62           C  
ATOM    291  O   PRO A  37     -22.812   8.703   6.457  1.00 89.62           O  
ATOM    292  CG  PRO A  37     -19.953  10.844   8.391  1.00 89.62           C  
ATOM    293  CD  PRO A  37     -19.328   9.594   7.852  1.00 89.62           C  
ATOM    294  N   GLY A  38     -23.984   8.320   8.352  1.00 88.31           N  
ATOM    295  CA  GLY A  38     -25.219   7.980   7.656  1.00 88.31           C  
ATOM    296  C   GLY A  38     -25.203   6.582   7.066  1.00 88.31           C  
ATOM    297  O   GLY A  38     -26.109   6.211   6.324  1.00 88.31           O  
ATOM    298  N   VAL A  39     -24.172   5.875   7.195  1.00 91.19           N  
ATOM    299  CA  VAL A  39     -24.062   4.527   6.645  1.00 91.19           C  
ATOM    300  C   VAL A  39     -24.219   3.500   7.762  1.00 91.19           C  
ATOM    301  CB  VAL A  39     -22.719   4.312   5.914  1.00 91.19           C  
ATOM    302  O   VAL A  39     -23.547   3.574   8.789  1.00 91.19           O  
ATOM    303  CG1 VAL A  39     -22.594   2.873   5.418  1.00 91.19           C  
ATOM    304  CG2 VAL A  39     -22.578   5.293   4.750  1.00 91.19           C  
ATOM    305  N   SER A  40     -25.203   2.586   7.645  1.00 89.00           N  
ATOM    306  CA  SER A  40     -25.453   1.534   8.625  1.00 89.00           C  
ATOM    307  C   SER A  40     -24.359   0.463   8.570  1.00 89.00           C  
ATOM    308  CB  SER A  40     -26.812   0.896   8.398  1.00 89.00           C  
ATOM    309  O   SER A  40     -24.016  -0.016   7.492  1.00 89.00           O  
ATOM    310  OG  SER A  40     -27.016  -0.209   9.266  1.00 89.00           O  
ATOM    311  N   THR A  41     -23.828   0.105   9.719  1.00 90.44           N  
ATOM    312  CA  THR A  41     -22.828  -0.949   9.828  1.00 90.44           C  
ATOM    313  C   THR A  41     -23.312  -2.064  10.742  1.00 90.44           C  
ATOM    314  CB  THR A  41     -21.500  -0.394  10.352  1.00 90.44           C  
ATOM    315  O   THR A  41     -22.516  -2.760  11.367  1.00 90.44           O  
ATOM    316  CG2 THR A  41     -20.859   0.554   9.336  1.00 90.44           C  
ATOM    317  OG1 THR A  41     -21.719   0.316  11.570  1.00 90.44           O  
ATOM    318  N   GLN A  42     -24.641  -2.141  10.852  1.00 91.25           N  
ATOM    319  CA  GLN A  42     -25.219  -3.162  11.711  1.00 91.25           C  
ATOM    320  C   GLN A  42     -24.703  -4.551  11.344  1.00 91.25           C  
ATOM    321  CB  GLN A  42     -26.750  -3.127  11.625  1.00 91.25           C  
ATOM    322  O   GLN A  42     -24.719  -4.938  10.172  1.00 91.25           O  
ATOM    323  CG  GLN A  42     -27.438  -3.963  12.695  1.00 91.25           C  
ATOM    324  CD  GLN A  42     -28.953  -3.807  12.680  1.00 91.25           C  
ATOM    325  NE2 GLN A  42     -29.641  -4.660  13.422  1.00 91.25           N  
ATOM    326  OE1 GLN A  42     -29.484  -2.924  12.000  1.00 91.25           O  
ATOM    327  N   GLY A  43     -24.203  -5.262  12.312  1.00 93.81           N  
ATOM    328  CA  GLY A  43     -23.734  -6.625  12.133  1.00 93.81           C  
ATOM    329  C   GLY A  43     -22.281  -6.695  11.680  1.00 93.81           C  
ATOM    330  O   GLY A  43     -21.734  -7.785  11.523  1.00 93.81           O  
ATOM    331  N   LEU A  44     -21.719  -5.562  11.422  1.00 97.19           N  
ATOM    332  CA  LEU A  44     -20.328  -5.531  10.977  1.00 97.19           C  
ATOM    333  C   LEU A  44     -19.406  -5.090  12.109  1.00 97.19           C  
ATOM    334  CB  LEU A  44     -20.172  -4.590   9.781  1.00 97.19           C  
ATOM    335  O   LEU A  44     -19.812  -4.336  12.992  1.00 97.19           O  
ATOM    336  CG  LEU A  44     -21.000  -4.926   8.539  1.00 97.19           C  
ATOM    337  CD1 LEU A  44     -20.812  -3.855   7.469  1.00 97.19           C  
ATOM    338  CD2 LEU A  44     -20.625  -6.301   8.000  1.00 97.19           C  
ATOM    339  N   THR A  45     -18.172  -5.605  12.125  1.00 97.94           N  
ATOM    340  CA  THR A  45     -17.172  -5.164  13.086  1.00 97.94           C  
ATOM    341  C   THR A  45     -16.547  -3.834  12.656  1.00 97.94           C  
ATOM    342  CB  THR A  45     -16.062  -6.215  13.258  1.00 97.94           C  
ATOM    343  O   THR A  45     -16.031  -3.715  11.547  1.00 97.94           O  
ATOM    344  CG2 THR A  45     -15.055  -5.789  14.320  1.00 97.94           C  
ATOM    345  OG1 THR A  45     -16.641  -7.465  13.641  1.00 97.94           O  
ATOM    346  N   PRO A  46     -16.594  -2.814  13.578  1.00 97.88           N  
ATOM    347  CA  PRO A  46     -16.000  -1.512  13.258  1.00 97.88           C  
ATOM    348  C   PRO A  46     -14.477  -1.560  13.164  1.00 97.88           C  
ATOM    349  CB  PRO A  46     -16.438  -0.625  14.422  1.00 97.88           C  
ATOM    350  O   PRO A  46     -13.828  -2.314  13.898  1.00 97.88           O  
ATOM    351  CG  PRO A  46     -17.609  -1.348  15.031  1.00 97.88           C  
ATOM    352  CD  PRO A  46     -17.406  -2.822  14.836  1.00 97.88           C  
ATOM    353  N   PHE A  47     -13.883  -0.770  12.273  1.00 98.62           N  
ATOM    354  CA  PHE A  47     -12.438  -0.650  12.148  1.00 98.62           C  
ATOM    355  C   PHE A  47     -12.062   0.662  11.469  1.00 98.62           C  
ATOM    356  CB  PHE A  47     -11.867  -1.832  11.359  1.00 98.62           C  
ATOM    357  O   PHE A  47     -12.898   1.294  10.820  1.00 98.62           O  
ATOM    358  CG  PHE A  47     -12.148  -1.769   9.883  1.00 98.62           C  
ATOM    359  CD1 PHE A  47     -13.305  -2.328   9.359  1.00 98.62           C  
ATOM    360  CD2 PHE A  47     -11.258  -1.148   9.016  1.00 98.62           C  
ATOM    361  CE1 PHE A  47     -13.570  -2.271   7.988  1.00 98.62           C  
ATOM    362  CE2 PHE A  47     -11.516  -1.087   7.652  1.00 98.62           C  
ATOM    363  CZ  PHE A  47     -12.672  -1.649   7.141  1.00 98.62           C  
ATOM    364  N   THR A  48     -10.836   0.994  11.570  1.00 98.62           N  
ATOM    365  CA  THR A  48     -10.219   2.104  10.852  1.00 98.62           C  
ATOM    366  C   THR A  48      -8.789   1.764  10.461  1.00 98.62           C  
ATOM    367  CB  THR A  48     -10.234   3.391  11.703  1.00 98.62           C  
ATOM    368  O   THR A  48      -8.008   1.295  11.289  1.00 98.62           O  
ATOM    369  CG2 THR A  48      -9.586   4.551  10.945  1.00 98.62           C  
ATOM    370  OG1 THR A  48     -11.586   3.736  12.016  1.00 98.62           O  
ATOM    371  N   VAL A  49      -8.500   1.948   9.188  1.00 98.81           N  
ATOM    372  CA  VAL A  49      -7.137   1.848   8.672  1.00 98.81           C  
ATOM    373  C   VAL A  49      -6.621   3.234   8.297  1.00 98.81           C  
ATOM    374  CB  VAL A  49      -7.062   0.903   7.449  1.00 98.81           C  
ATOM    375  O   VAL A  49      -7.227   3.926   7.469  1.00 98.81           O  
ATOM    376  CG1 VAL A  49      -5.621   0.766   6.957  1.00 98.81           C  
ATOM    377  CG2 VAL A  49      -7.645  -0.466   7.797  1.00 98.81           C  
ATOM    378  N   THR A  50      -5.535   3.633   8.883  1.00 98.62           N  
ATOM    379  CA  THR A  50      -4.949   4.945   8.656  1.00 98.62           C  
ATOM    380  C   THR A  50      -3.500   4.816   8.188  1.00 98.62           C  
ATOM    381  CB  THR A  50      -5.008   5.816   9.922  1.00 98.62           C  
ATOM    382  O   THR A  50      -2.773   3.934   8.648  1.00 98.62           O  
ATOM    383  CG2 THR A  50      -4.449   7.211   9.664  1.00 98.62           C  
ATOM    384  OG1 THR A  50      -6.367   5.930  10.359  1.00 98.62           O  
ATOM    385  N   THR A  51      -3.117   5.633   7.262  1.00 98.31           N  
ATOM    386  CA  THR A  51      -1.722   5.707   6.844  1.00 98.31           C  
ATOM    387  C   THR A  51      -1.132   7.074   7.172  1.00 98.31           C  
ATOM    388  CB  THR A  51      -1.575   5.426   5.336  1.00 98.31           C  
ATOM    389  O   THR A  51      -1.807   8.094   7.031  1.00 98.31           O  
ATOM    390  CG2 THR A  51      -2.055   4.020   4.988  1.00 98.31           C  
ATOM    391  OG1 THR A  51      -2.354   6.379   4.602  1.00 98.31           O  
ATOM    392  N   LYS A  52       0.063   7.027   7.684  1.00 97.19           N  
ATOM    393  CA  LYS A  52       0.887   8.227   7.793  1.00 97.19           C  
ATOM    394  C   LYS A  52       1.904   8.305   6.656  1.00 97.19           C  
ATOM    395  CB  LYS A  52       1.604   8.266   9.141  1.00 97.19           C  
ATOM    396  O   LYS A  52       2.721   7.395   6.488  1.00 97.19           O  
ATOM    397  CG  LYS A  52       2.607   9.398   9.281  1.00 97.19           C  
ATOM    398  CD  LYS A  52       1.912  10.742   9.445  1.00 97.19           C  
ATOM    399  CE  LYS A  52       2.910  11.867   9.719  1.00 97.19           C  
ATOM    400  NZ  LYS A  52       2.494  13.148   9.070  1.00 97.19           N  
ATOM    401  N   ASN A  53       1.832   9.484   5.938  1.00 96.12           N  
ATOM    402  CA  ASN A  53       2.793   9.703   4.859  1.00 96.12           C  
ATOM    403  C   ASN A  53       3.893  10.672   5.281  1.00 96.12           C  
ATOM    404  CB  ASN A  53       2.084  10.211   3.605  1.00 96.12           C  
ATOM    405  O   ASN A  53       3.703  11.469   6.199  1.00 96.12           O  
ATOM    406  CG  ASN A  53       1.072   9.227   3.061  1.00 96.12           C  
ATOM    407  ND2 ASN A  53       0.360   9.625   2.014  1.00 96.12           N  
ATOM    408  OD1 ASN A  53       0.932   8.117   3.578  1.00 96.12           O  
ATOM    409  N   GLN A  54       5.070  10.492   4.645  1.00 93.12           N  
ATOM    410  CA  GLN A  54       6.211  11.359   4.938  1.00 93.12           C  
ATOM    411  C   GLN A  54       7.023  11.641   3.678  1.00 93.12           C  
ATOM    412  CB  GLN A  54       7.102  10.727   6.008  1.00 93.12           C  
ATOM    413  O   GLN A  54       6.934  10.898   2.693  1.00 93.12           O  
ATOM    414  CG  GLN A  54       7.887   9.516   5.520  1.00 93.12           C  
ATOM    415  CD  GLN A  54       8.758   8.906   6.598  1.00 93.12           C  
ATOM    416  NE2 GLN A  54       9.852   8.266   6.188  1.00 93.12           N  
ATOM    417  OE1 GLN A  54       8.461   9.008   7.793  1.00 93.12           O  
ATOM    418  N   ASN A  55       7.707  12.766   3.764  1.00 90.88           N  
ATOM    419  CA  ASN A  55       8.750  13.008   2.773  1.00 90.88           C  
ATOM    420  C   ASN A  55      10.016  12.219   3.094  1.00 90.88           C  
ATOM    421  CB  ASN A  55       9.062  14.500   2.672  1.00 90.88           C  
ATOM    422  O   ASN A  55      10.344  12.008   4.262  1.00 90.88           O  
ATOM    423  CG  ASN A  55       7.844  15.320   2.291  1.00 90.88           C  
ATOM    424  ND2 ASN A  55       7.383  15.156   1.058  1.00 90.88           N  
ATOM    425  OD1 ASN A  55       7.328  16.094   3.098  1.00 90.88           O  
ATOM    426  N   ARG A  56      10.727  11.750   2.082  1.00 89.31           N  
ATOM    427  CA  ARG A  56      12.008  11.078   2.271  1.00 89.31           C  
ATOM    428  C   ARG A  56      13.109  11.781   1.486  1.00 89.31           C  
ATOM    429  CB  ARG A  56      11.914   9.609   1.848  1.00 89.31           C  
ATOM    430  O   ARG A  56      13.430  11.383   0.364  1.00 89.31           O  
ATOM    431  CG  ARG A  56      10.906   8.805   2.652  1.00 89.31           C  
ATOM    432  CD  ARG A  56      10.734   7.402   2.088  1.00 89.31           C  
ATOM    433  NE  ARG A  56       9.625   6.695   2.730  1.00 89.31           N  
ATOM    434  NH1 ARG A  56       9.719   4.859   1.333  1.00 89.31           N  
ATOM    435  NH2 ARG A  56       8.156   4.953   3.014  1.00 89.31           N  
ATOM    436  CZ  ARG A  56       9.172   5.504   2.357  1.00 89.31           C  
ATOM    437  N   GLY A  57      13.688  12.898   2.111  1.00 82.06           N  
ATOM    438  CA  GLY A  57      14.781  13.602   1.465  1.00 82.06           C  
ATOM    439  C   GLY A  57      14.312  14.625   0.442  1.00 82.06           C  
ATOM    440  O   GLY A  57      14.961  15.648   0.241  1.00 82.06           O  
ATOM    441  N   ASN A  58      13.227  14.328  -0.307  1.00 82.69           N  
ATOM    442  CA  ASN A  58      12.617  15.180  -1.320  1.00 82.69           C  
ATOM    443  C   ASN A  58      11.219  15.625  -0.907  1.00 82.69           C  
ATOM    444  CB  ASN A  58      12.570  14.461  -2.670  1.00 82.69           C  
ATOM    445  O   ASN A  58      10.273  14.836  -0.936  1.00 82.69           O  
ATOM    446  CG  ASN A  58      12.109  15.367  -3.797  1.00 82.69           C  
ATOM    447  ND2 ASN A  58      12.336  14.938  -5.031  1.00 82.69           N  
ATOM    448  OD1 ASN A  58      11.562  16.453  -3.561  1.00 82.69           O  
ATOM    449  N   PRO A  59      11.031  16.922  -0.639  1.00 81.00           N  
ATOM    450  CA  PRO A  59       9.750  17.406  -0.121  1.00 81.00           C  
ATOM    451  C   PRO A  59       8.656  17.438  -1.187  1.00 81.00           C  
ATOM    452  CB  PRO A  59      10.078  18.828   0.369  1.00 81.00           C  
ATOM    453  O   PRO A  59       7.500  17.734  -0.880  1.00 81.00           O  
ATOM    454  CG  PRO A  59      11.227  19.266  -0.474  1.00 81.00           C  
ATOM    455  CD  PRO A  59      12.086  18.062  -0.770  1.00 81.00           C  
ATOM    456  N   ALA A  60       9.062  17.094  -2.396  1.00 79.94           N  
ATOM    457  CA  ALA A  60       8.102  17.141  -3.496  1.00 79.94           C  
ATOM    458  C   ALA A  60       7.207  15.906  -3.504  1.00 79.94           C  
ATOM    459  CB  ALA A  60       8.836  17.281  -4.832  1.00 79.94           C  
ATOM    460  O   ALA A  60       6.141  15.914  -4.125  1.00 79.94           O  
ATOM    461  N   VAL A  61       7.652  14.789  -2.873  1.00 87.19           N  
ATOM    462  CA  VAL A  61       6.879  13.555  -2.885  1.00 87.19           C  
ATOM    463  C   VAL A  61       6.793  12.984  -1.470  1.00 87.19           C  
ATOM    464  CB  VAL A  61       7.496  12.508  -3.842  1.00 87.19           C  
ATOM    465  O   VAL A  61       7.590  13.344  -0.601  1.00 87.19           O  
ATOM    466  CG1 VAL A  61       7.449  13.008  -5.285  1.00 87.19           C  
ATOM    467  CG2 VAL A  61       8.930  12.195  -3.430  1.00 87.19           C  
ATOM    468  N   SER A  62       5.746  12.164  -1.270  1.00 92.50           N  
ATOM    469  CA  SER A  62       5.578  11.484   0.011  1.00 92.50           C  
ATOM    470  C   SER A  62       5.441   9.977  -0.177  1.00 92.50           C  
ATOM    471  CB  SER A  62       4.355  12.031   0.750  1.00 92.50           C  
ATOM    472  O   SER A  62       5.285   9.500  -1.303  1.00 92.50           O  
ATOM    473  OG  SER A  62       3.166  11.758   0.025  1.00 92.50           O  
ATOM    474  N   TYR A  63       5.664   9.312   0.951  1.00 95.06           N  
ATOM    475  CA  TYR A  63       5.520   7.859   1.015  1.00 95.06           C  
ATOM    476  C   TYR A  63       4.871   7.434   2.326  1.00 95.06           C  
ATOM    477  CB  TYR A  63       6.883   7.176   0.862  1.00 95.06           C  
ATOM    478  O   TYR A  63       4.984   8.133   3.338  1.00 95.06           O  
ATOM    479  CG  TYR A  63       7.629   7.582  -0.388  1.00 95.06           C  
ATOM    480  CD1 TYR A  63       7.531   6.824  -1.555  1.00 95.06           C  
ATOM    481  CD2 TYR A  63       8.430   8.719  -0.405  1.00 95.06           C  
ATOM    482  CE1 TYR A  63       8.219   7.191  -2.707  1.00 95.06           C  
ATOM    483  CE2 TYR A  63       9.117   9.094  -1.553  1.00 95.06           C  
ATOM    484  OH  TYR A  63       9.688   8.695  -3.836  1.00 95.06           O  
ATOM    485  CZ  TYR A  63       9.008   8.328  -2.697  1.00 95.06           C  
ATOM    486  N   VAL A  64       4.223   6.281   2.174  1.00 97.75           N  
ATOM    487  CA  VAL A  64       3.666   5.734   3.408  1.00 97.75           C  
ATOM    488  C   VAL A  64       4.797   5.383   4.375  1.00 97.75           C  
ATOM    489  CB  VAL A  64       2.791   4.488   3.137  1.00 97.75           C  
ATOM    490  O   VAL A  64       5.746   4.695   4.000  1.00 97.75           O  
ATOM    491  CG1 VAL A  64       2.365   3.832   4.449  1.00 97.75           C  
ATOM    492  CG2 VAL A  64       1.568   4.871   2.303  1.00 97.75           C  
ATOM    493  N   ARG A  65       4.609   5.805   5.609  1.00 97.38           N  
ATOM    494  CA  ARG A  65       5.590   5.543   6.660  1.00 97.38           C  
ATOM    495  C   ARG A  65       5.031   4.594   7.711  1.00 97.38           C  
ATOM    496  CB  ARG A  65       6.035   6.852   7.316  1.00 97.38           C  
ATOM    497  O   ARG A  65       5.750   3.742   8.234  1.00 97.38           O  
ATOM    498  CG  ARG A  65       7.016   6.664   8.461  1.00 97.38           C  
ATOM    499  CD  ARG A  65       7.504   7.996   9.016  1.00 97.38           C  
ATOM    500  NE  ARG A  65       8.359   7.816  10.180  1.00 97.38           N  
ATOM    501  NH1 ARG A  65       9.578   9.758   9.844  1.00 97.38           N  
ATOM    502  NH2 ARG A  65      10.047   8.398  11.625  1.00 97.38           N  
ATOM    503  CZ  ARG A  65       9.328   8.656  10.547  1.00 97.38           C  
ATOM    504  N   VAL A  66       3.752   4.844   8.023  1.00 98.19           N  
ATOM    505  CA  VAL A  66       3.105   4.066   9.070  1.00 98.19           C  
ATOM    506  C   VAL A  66       1.714   3.635   8.617  1.00 98.19           C  
ATOM    507  CB  VAL A  66       3.010   4.867  10.391  1.00 98.19           C  
ATOM    508  O   VAL A  66       0.985   4.418   8.000  1.00 98.19           O  
ATOM    509  CG1 VAL A  66       2.346   4.027  11.484  1.00 98.19           C  
ATOM    510  CG2 VAL A  66       4.395   5.328  10.836  1.00 98.19           C  
ATOM    511  N   VAL A  67       1.396   2.355   8.922  1.00 98.81           N  
ATOM    512  CA  VAL A  67       0.037   1.847   8.781  1.00 98.81           C  
ATOM    513  C   VAL A  67      -0.529   1.485  10.148  1.00 98.81           C  
ATOM    514  CB  VAL A  67      -0.012   0.619   7.844  1.00 98.81           C  
ATOM    515  O   VAL A  67       0.084   0.722  10.898  1.00 98.81           O  
ATOM    516  CG1 VAL A  67      -1.451   0.144   7.652  1.00 98.81           C  
ATOM    517  CG2 VAL A  67       0.628   0.951   6.496  1.00 98.81           C  
ATOM    518  N   THR A  68      -1.679   2.080  10.414  1.00 98.75           N  
ATOM    519  CA  THR A  68      -2.314   1.807  11.703  1.00 98.75           C  
ATOM    520  C   THR A  68      -3.697   1.196  11.500  1.00 98.75           C  
ATOM    521  CB  THR A  68      -2.432   3.086  12.547  1.00 98.75           C  
ATOM    522  O   THR A  68      -4.508   1.720  10.727  1.00 98.75           O  
ATOM    523  CG2 THR A  68      -3.057   2.787  13.906  1.00 98.75           C  
ATOM    524  OG1 THR A  68      -1.125   3.641  12.750  1.00 98.75           O  
ATOM    525  N   VAL A  69      -3.936   0.052  12.195  1.00 98.81           N  
ATOM    526  CA  VAL A  69      -5.246  -0.588  12.188  1.00 98.81           C  
ATOM    527  C   VAL A  69      -5.859  -0.535  13.586  1.00 98.81           C  
ATOM    528  CB  VAL A  69      -5.160  -2.053  11.695  1.00 98.81           C  
ATOM    529  O   VAL A  69      -5.277  -1.048  14.547  1.00 98.81           O  
ATOM    530  CG1 VAL A  69      -6.543  -2.701  11.695  1.00 98.81           C  
ATOM    531  CG2 VAL A  69      -4.531  -2.113  10.305  1.00 98.81           C  
ATOM    532  N   ALA A  70      -6.988   0.101  13.672  1.00 98.62           N  
ATOM    533  CA  ALA A  70      -7.773   0.115  14.906  1.00 98.62           C  
ATOM    534  C   ALA A  70      -9.031  -0.742  14.766  1.00 98.62           C  
ATOM    535  CB  ALA A  70      -8.148   1.547  15.281  1.00 98.62           C  
ATOM    536  O   ALA A  70      -9.883  -0.464  13.922  1.00 98.62           O  
ATOM    537  N   ALA A  71      -9.164  -1.822  15.570  1.00 98.44           N  
ATOM    538  CA  ALA A  71     -10.297  -2.734  15.570  1.00 98.44           C  
ATOM    539  C   ALA A  71     -10.375  -3.521  16.875  1.00 98.44           C  
ATOM    540  CB  ALA A  71     -10.219  -3.688  14.383  1.00 98.44           C  
ATOM    541  O   ALA A  71      -9.344  -3.826  17.484  1.00 98.44           O  
ATOM    542  N   LEU A  72     -11.539  -3.789  17.391  1.00 98.06           N  
ATOM    543  CA  LEU A  72     -11.773  -4.652  18.547  1.00 98.06           C  
ATOM    544  C   LEU A  72     -11.008  -4.152  19.766  1.00 98.06           C  
ATOM    545  CB  LEU A  72     -11.367  -6.094  18.219  1.00 98.06           C  
ATOM    546  O   LEU A  72     -10.414  -4.945  20.500  1.00 98.06           O  
ATOM    547  CG  LEU A  72     -12.070  -6.754  17.031  1.00 98.06           C  
ATOM    548  CD1 LEU A  72     -11.438  -8.109  16.734  1.00 98.06           C  
ATOM    549  CD2 LEU A  72     -13.562  -6.902  17.312  1.00 98.06           C  
ATOM    550  N   GLY A  73     -10.914  -2.738  19.891  1.00 97.69           N  
ATOM    551  CA  GLY A  73     -10.281  -2.113  21.031  1.00 97.69           C  
ATOM    552  C   GLY A  73      -8.766  -2.197  21.000  1.00 97.69           C  
ATOM    553  O   GLY A  73      -8.102  -2.014  22.016  1.00 97.69           O  
ATOM    554  N   THR A  74      -8.219  -2.621  19.859  1.00 98.31           N  
ATOM    555  CA  THR A  74      -6.777  -2.783  19.703  1.00 98.31           C  
ATOM    556  C   THR A  74      -6.242  -1.876  18.594  1.00 98.31           C  
ATOM    557  CB  THR A  74      -6.410  -4.246  19.391  1.00 98.31           C  
ATOM    558  O   THR A  74      -6.875  -1.730  17.547  1.00 98.31           O  
ATOM    559  CG2 THR A  74      -4.898  -4.426  19.312  1.00 98.31           C  
ATOM    560  OG1 THR A  74      -6.926  -5.094  20.422  1.00 98.31           O  
ATOM    561  N   ASN A  75      -5.152  -1.274  18.875  1.00 98.38           N  
ATOM    562  CA  ASN A  75      -4.434  -0.471  17.891  1.00 98.38           C  
ATOM    563  C   ASN A  75      -3.113  -1.126  17.500  1.00 98.38           C  
ATOM    564  CB  ASN A  75      -4.184   0.939  18.438  1.00 98.38           C  
ATOM    565  O   ASN A  75      -2.232  -1.322  18.328  1.00 98.38           O  
ATOM    566  CG  ASN A  75      -3.754   1.911  17.359  1.00 98.38           C  
ATOM    567  ND2 ASN A  75      -4.020   3.193  17.578  1.00 98.38           N  
ATOM    568  OD1 ASN A  75      -3.191   1.513  16.328  1.00 98.38           O  
ATOM    569  N   ILE A  76      -3.020  -1.479  16.219  1.00 98.81           N  
ATOM    570  CA  ILE A  76      -1.801  -2.092  15.695  1.00 98.81           C  
ATOM    571  C   ILE A  76      -1.163  -1.171  14.656  1.00 98.81           C  
ATOM    572  CB  ILE A  76      -2.086  -3.479  15.078  1.00 98.81           C  
ATOM    573  O   ILE A  76      -1.808  -0.789  13.680  1.00 98.81           O  
ATOM    574  CG1 ILE A  76      -2.680  -4.422  16.141  1.00 98.81           C  
ATOM    575  CG2 ILE A  76      -0.811  -4.070  14.477  1.00 98.81           C  
ATOM    576  CD1 ILE A  76      -3.416  -5.617  15.555  1.00 98.81           C  
ATOM    577  N   SER A  77       0.079  -0.781  14.867  1.00 98.69           N  
ATOM    578  CA  SER A  77       0.773   0.039  13.875  1.00 98.69           C  
ATOM    579  C   SER A  77       2.016  -0.669  13.344  1.00 98.69           C  
ATOM    580  CB  SER A  77       1.164   1.389  14.477  1.00 98.69           C  
ATOM    581  O   SER A  77       2.705  -1.366  14.094  1.00 98.69           O  
ATOM    582  OG  SER A  77       2.059   1.215  15.562  1.00 98.69           O  
ATOM    583  N   ILE A  78       2.127  -0.619  12.047  1.00 98.62           N  
ATOM    584  CA  ILE A  78       3.264  -1.166  11.320  1.00 98.62           C  
ATOM    585  C   ILE A  78       4.117  -0.027  10.758  1.00 98.62           C  
ATOM    586  CB  ILE A  78       2.805  -2.100  10.172  1.00 98.62           C  
ATOM    587  O   ILE A  78       3.650   0.754   9.930  1.00 98.62           O  
ATOM    588  CG1 ILE A  78       1.741  -3.080  10.680  1.00 98.62           C  
ATOM    589  CG2 ILE A  78       3.998  -2.848   9.578  1.00 98.62           C  
ATOM    590  CD1 ILE A  78       1.060  -3.881   9.578  1.00 98.62           C  
ATOM    591  N   HIS A  79       5.379   0.059  11.211  1.00 98.38           N  
ATOM    592  CA  HIS A  79       6.258   1.173  10.875  1.00 98.38           C  
ATOM    593  C   HIS A  79       7.266   0.773   9.805  1.00 98.38           C  
ATOM    594  CB  HIS A  79       6.984   1.681  12.117  1.00 98.38           C  
ATOM    595  O   HIS A  79       7.688  -0.385   9.742  1.00 98.38           O  
ATOM    596  CG  HIS A  79       6.098   2.402  13.086  1.00 98.38           C  
ATOM    597  CD2 HIS A  79       5.023   1.977  13.789  1.00 98.38           C  
ATOM    598  ND1 HIS A  79       6.270   3.730  13.406  1.00 98.38           N  
ATOM    599  CE1 HIS A  79       5.340   4.094  14.273  1.00 98.38           C  
ATOM    600  NE2 HIS A  79       4.570   3.047  14.523  1.00 98.38           N  
ATOM    601  N   LYS A  80       7.551   1.762   9.016  1.00 97.25           N  
ATOM    602  CA  LYS A  80       8.625   1.585   8.047  1.00 97.25           C  
ATOM    603  C   LYS A  80       9.930   1.173   8.734  1.00 97.25           C  
ATOM    604  CB  LYS A  80       8.844   2.869   7.246  1.00 97.25           C  
ATOM    605  O   LYS A  80      10.258   1.683   9.812  1.00 97.25           O  
ATOM    606  CG  LYS A  80       9.945   2.768   6.199  1.00 97.25           C  
ATOM    607  CD  LYS A  80      10.109   4.074   5.434  1.00 97.25           C  
ATOM    608  CE  LYS A  80      11.336   4.047   4.539  1.00 97.25           C  
ATOM    609  NZ  LYS A  80      12.469   3.291   5.164  1.00 97.25           N  
ATOM    610  N   ASP A  81      10.602   0.115   8.180  1.00 94.69           N  
ATOM    611  CA  ASP A  81      11.953  -0.315   8.508  1.00 94.69           C  
ATOM    612  C   ASP A  81      11.984  -1.056   9.844  1.00 94.69           C  
ATOM    613  CB  ASP A  81      12.906   0.884   8.555  1.00 94.69           C  
ATOM    614  O   ASP A  81      13.055  -1.427  10.328  1.00 94.69           O  
ATOM    615  CG  ASP A  81      13.148   1.495   7.184  1.00 94.69           C  
ATOM    616  OD1 ASP A  81      13.086   0.767   6.168  1.00 94.69           O  
ATOM    617  OD2 ASP A  81      13.414   2.715   7.117  1.00 94.69           O  
ATOM    618  N   GLU A  82      10.914  -1.197  10.523  1.00 96.50           N  
ATOM    619  CA  GLU A  82      10.852  -2.053  11.703  1.00 96.50           C  
ATOM    620  C   GLU A  82      10.430  -3.473  11.336  1.00 96.50           C  
ATOM    621  CB  GLU A  82       9.891  -1.470  12.742  1.00 96.50           C  
ATOM    622  O   GLU A  82       9.484  -4.012  11.906  1.00 96.50           O  
ATOM    623  CG  GLU A  82      10.328  -0.124  13.297  1.00 96.50           C  
ATOM    624  CD  GLU A  82       9.484   0.343  14.469  1.00 96.50           C  
ATOM    625  OE1 GLU A  82       9.711   1.469  14.969  1.00 96.50           O  
ATOM    626  OE2 GLU A  82       8.586  -0.422  14.891  1.00 96.50           O  
ATOM    627  N   ILE A  83      11.242  -4.070  10.469  1.00 96.75           N  
ATOM    628  CA  ILE A  83      10.953  -5.379   9.891  1.00 96.75           C  
ATOM    629  C   ILE A  83      10.875  -6.426  11.000  1.00 96.75           C  
ATOM    630  CB  ILE A  83      12.008  -5.781   8.844  1.00 96.75           C  
ATOM    631  O   ILE A  83      11.797  -6.543  11.820  1.00 96.75           O  
ATOM    632  CG1 ILE A  83      12.023  -4.773   7.688  1.00 96.75           C  
ATOM    633  CG2 ILE A  83      11.742  -7.199   8.328  1.00 96.75           C  
ATOM    634  CD1 ILE A  83      13.109  -5.039   6.652  1.00 96.75           C  
ATOM    635  N   GLY A  84       9.727  -7.137  11.086  1.00 97.38           N  
ATOM    636  CA  GLY A  84       9.562  -8.242  12.016  1.00 97.38           C  
ATOM    637  C   GLY A  84       8.969  -7.812  13.344  1.00 97.38           C  
ATOM    638  O   GLY A  84       8.742  -8.648  14.227  1.00 97.38           O  
ATOM    639  N   LYS A  85       8.742  -6.504  13.461  1.00 98.12           N  
ATOM    640  CA  LYS A  85       8.164  -5.965  14.688  1.00 98.12           C  
ATOM    641  C   LYS A  85       6.996  -5.035  14.383  1.00 98.12           C  
ATOM    642  CB  LYS A  85       9.227  -5.223  15.500  1.00 98.12           C  
ATOM    643  O   LYS A  85       7.016  -4.309  13.391  1.00 98.12           O  
ATOM    644  CG  LYS A  85      10.391  -6.098  15.945  1.00 98.12           C  
ATOM    645  CD  LYS A  85      11.461  -5.285  16.656  1.00 98.12           C  
ATOM    646  CE  LYS A  85      12.695  -6.125  16.969  1.00 98.12           C  
ATOM    647  NZ  LYS A  85      13.828  -5.289  17.469  1.00 98.12           N  
ATOM    648  N   VAL A  86       5.957  -5.078  15.266  1.00 98.69           N  
ATOM    649  CA  VAL A  86       4.836  -4.148  15.195  1.00 98.69           C  
ATOM    650  C   VAL A  86       4.566  -3.559  16.578  1.00 98.69           C  
ATOM    651  CB  VAL A  86       3.562  -4.836  14.656  1.00 98.69           C  
ATOM    652  O   VAL A  86       5.141  -4.008  17.578  1.00 98.69           O  
ATOM    653  CG1 VAL A  86       3.797  -5.371  13.242  1.00 98.69           C  
ATOM    654  CG2 VAL A  86       3.123  -5.961  15.586  1.00 98.69           C  
ATOM    655  N   ARG A  87       3.764  -2.449  16.609  1.00 98.62           N  
ATOM    656  CA  ARG A  87       3.309  -1.900  17.891  1.00 98.62           C  
ATOM    657  C   ARG A  87       1.852  -2.266  18.156  1.00 98.62           C  
ATOM    658  CB  ARG A  87       3.480  -0.380  17.906  1.00 98.62           C  
ATOM    659  O   ARG A  87       0.984  -2.027  17.312  1.00 98.62           O  
ATOM    660  CG  ARG A  87       4.930   0.076  17.875  1.00 98.62           C  
ATOM    661  CD  ARG A  87       5.043   1.595  17.859  1.00 98.62           C  
ATOM    662  NE  ARG A  87       6.430   2.031  18.000  1.00 98.62           N  
ATOM    663  NH1 ARG A  87       6.840   2.119  15.727  1.00 98.62           N  
ATOM    664  NH2 ARG A  87       8.492   2.666  17.219  1.00 98.62           N  
ATOM    665  CZ  ARG A  87       7.254   2.271  16.984  1.00 98.62           C  
ATOM    666  N   VAL A  88       1.640  -2.920  19.297  1.00 98.62           N  
ATOM    667  CA  VAL A  88       0.301  -3.227  19.781  1.00 98.62           C  
ATOM    668  C   VAL A  88      -0.038  -2.316  20.969  1.00 98.62           C  
ATOM    669  CB  VAL A  88       0.177  -4.707  20.203  1.00 98.62           C  
ATOM    670  O   VAL A  88       0.572  -2.418  22.031  1.00 98.62           O  
ATOM    671  CG1 VAL A  88      -1.247  -5.023  20.656  1.00 98.62           C  
ATOM    672  CG2 VAL A  88       0.588  -5.625  19.047  1.00 98.62           C  
ATOM    673  N   ASN A  89      -0.982  -1.414  20.688  1.00 98.31           N  
ATOM    674  CA  ASN A  89      -1.317  -0.405  21.688  1.00 98.31           C  
ATOM    675  C   ASN A  89      -0.077   0.346  22.156  1.00 98.31           C  
ATOM    676  CB  ASN A  89      -2.041  -1.043  22.875  1.00 98.31           C  
ATOM    677  O   ASN A  89       0.085   0.588  23.359  1.00 98.31           O  
ATOM    678  CG  ASN A  89      -3.385  -1.632  22.484  1.00 98.31           C  
ATOM    679  ND2 ASN A  89      -3.764  -2.721  23.141  1.00 98.31           N  
ATOM    680  OD1 ASN A  89      -4.074  -1.113  21.609  1.00 98.31           O  
ATOM    681  N   GLY A  90       0.838   0.552  21.250  1.00 97.88           N  
ATOM    682  CA  GLY A  90       1.981   1.410  21.516  1.00 97.88           C  
ATOM    683  C   GLY A  90       3.207   0.644  21.969  1.00 97.88           C  
ATOM    684  O   GLY A  90       4.289   1.217  22.109  1.00 97.88           O  
ATOM    685  N   VAL A  91       3.014  -0.616  22.234  1.00 98.12           N  
ATOM    686  CA  VAL A  91       4.125  -1.426  22.719  1.00 98.12           C  
ATOM    687  C   VAL A  91       4.754  -2.193  21.562  1.00 98.12           C  
ATOM    688  CB  VAL A  91       3.674  -2.406  23.828  1.00 98.12           C  
ATOM    689  O   VAL A  91       4.062  -2.930  20.844  1.00 98.12           O  
ATOM    690  CG1 VAL A  91       4.840  -3.277  24.281  1.00 98.12           C  
ATOM    691  CG2 VAL A  91       3.078  -1.641  25.016  1.00 98.12           C  
ATOM    692  N   LEU A  92       6.055  -2.043  21.375  1.00 98.25           N  
ATOM    693  CA  LEU A  92       6.801  -2.740  20.328  1.00 98.25           C  
ATOM    694  C   LEU A  92       6.824  -4.242  20.594  1.00 98.25           C  
ATOM    695  CB  LEU A  92       8.234  -2.203  20.250  1.00 98.25           C  
ATOM    696  O   LEU A  92       7.285  -4.688  21.641  1.00 98.25           O  
ATOM    697  CG  LEU A  92       9.016  -2.562  18.984  1.00 98.25           C  
ATOM    698  CD1 LEU A  92       8.359  -1.931  17.750  1.00 98.25           C  
ATOM    699  CD2 LEU A  92      10.469  -2.119  19.109  1.00 98.25           C  
ATOM    700  N   THR A  93       6.383  -5.008  19.578  1.00 98.25           N  
ATOM    701  CA  THR A  93       6.219  -6.449  19.734  1.00 98.25           C  
ATOM    702  C   THR A  93       6.770  -7.203  18.531  1.00 98.25           C  
ATOM    703  CB  THR A  93       4.738  -6.820  19.953  1.00 98.25           C  
ATOM    704  O   THR A  93       6.492  -6.844  17.391  1.00 98.25           O  
ATOM    705  CG2 THR A  93       4.582  -8.305  20.250  1.00 98.25           C  
ATOM    706  OG1 THR A  93       4.211  -6.066  21.047  1.00 98.25           O  
ATOM    707  N   ALA A  94       7.527  -8.328  18.766  1.00 98.31           N  
ATOM    708  CA  ALA A  94       8.070  -9.172  17.703  1.00 98.31           C  
ATOM    709  C   ALA A  94       6.984 -10.047  17.078  1.00 98.31           C  
ATOM    710  CB  ALA A  94       9.211 -10.031  18.234  1.00 98.31           C  
ATOM    711  O   ALA A  94       6.090 -10.523  17.781  1.00 98.31           O  
ATOM    712  N   LEU A  95       6.969 -10.164  15.750  1.00 98.19           N  
ATOM    713  CA  LEU A  95       6.066 -11.055  15.031  1.00 98.19           C  
ATOM    714  C   LEU A  95       6.531 -12.508  15.125  1.00 98.19           C  
ATOM    715  CB  LEU A  95       5.965 -10.641  13.562  1.00 98.19           C  
ATOM    716  O   LEU A  95       7.730 -12.766  15.250  1.00 98.19           O  
ATOM    717  CG  LEU A  95       5.414  -9.234  13.289  1.00 98.19           C  
ATOM    718  CD1 LEU A  95       5.500  -8.906  11.805  1.00 98.19           C  
ATOM    719  CD2 LEU A  95       3.977  -9.125  13.781  1.00 98.19           C  
ATOM    720  N   PRO A  96       5.473 -13.461  15.125  1.00 98.44           N  
ATOM    721  CA  PRO A  96       4.039 -13.180  14.984  1.00 98.44           C  
ATOM    722  C   PRO A  96       3.385 -12.797  16.312  1.00 98.44           C  
ATOM    723  CB  PRO A  96       3.475 -14.500  14.461  1.00 98.44           C  
ATOM    724  O   PRO A  96       3.926 -13.094  17.375  1.00 98.44           O  
ATOM    725  CG  PRO A  96       4.340 -15.555  15.070  1.00 98.44           C  
ATOM    726  CD  PRO A  96       5.742 -15.031  15.164  1.00 98.44           C  
ATOM    727  N   VAL A  97       2.307 -12.055  16.234  1.00 98.25           N  
ATOM    728  CA  VAL A  97       1.533 -11.711  17.422  1.00 98.25           C  
ATOM    729  C   VAL A  97       0.047 -11.930  17.156  1.00 98.25           C  
ATOM    730  CB  VAL A  97       1.785 -10.250  17.859  1.00 98.25           C  
ATOM    731  O   VAL A  97      -0.417 -11.773  16.031  1.00 98.25           O  
ATOM    732  CG1 VAL A  97       1.314  -9.273  16.781  1.00 98.25           C  
ATOM    733  CG2 VAL A  97       1.086  -9.961  19.188  1.00 98.25           C  
ATOM    734  N   SER A  98      -0.664 -12.422  18.219  1.00 98.19           N  
ATOM    735  CA  SER A  98      -2.115 -12.586  18.234  1.00 98.19           C  
ATOM    736  C   SER A  98      -2.742 -11.773  19.375  1.00 98.19           C  
ATOM    737  CB  SER A  98      -2.488 -14.062  18.391  1.00 98.19           C  
ATOM    738  O   SER A  98      -2.354 -11.922  20.531  1.00 98.19           O  
ATOM    739  OG  SER A  98      -3.893 -14.234  18.297  1.00 98.19           O  
ATOM    740  N   VAL A  99      -3.734 -10.875  19.016  1.00 98.25           N  
ATOM    741  CA  VAL A  99      -4.336  -9.977  20.000  1.00 98.25           C  
ATOM    742  C   VAL A  99      -5.855 -10.055  19.906  1.00 98.25           C  
ATOM    743  CB  VAL A  99      -3.861  -8.523  19.797  1.00 98.25           C  
ATOM    744  O   VAL A  99      -6.398 -10.766  19.047  1.00 98.25           O  
ATOM    745  CG1 VAL A  99      -2.352  -8.414  20.000  1.00 98.25           C  
ATOM    746  CG2 VAL A  99      -4.250  -8.023  18.406  1.00 98.25           C  
ATOM    747  N   ALA A 100      -6.582  -9.398  20.891  1.00 97.50           N  
ATOM    748  CA  ALA A 100      -8.047  -9.383  20.938  1.00 97.50           C  
ATOM    749  C   ALA A 100      -8.609 -10.797  20.984  1.00 97.50           C  
ATOM    750  CB  ALA A 100      -8.602  -8.641  19.719  1.00 97.50           C  
ATOM    751  O   ALA A 100      -9.523 -11.141  20.234  1.00 97.50           O  
ATOM    752  N   ASP A 101      -7.961 -11.570  21.953  1.00 96.69           N  
ATOM    753  CA  ASP A 101      -8.375 -12.945  22.203  1.00 96.69           C  
ATOM    754  C   ASP A 101      -8.250 -13.805  20.953  1.00 96.69           C  
ATOM    755  CB  ASP A 101      -9.812 -12.984  22.734  1.00 96.69           C  
ATOM    756  O   ASP A 101      -9.133 -14.617  20.656  1.00 96.69           O  
ATOM    757  CG  ASP A 101      -9.984 -12.234  24.047  1.00 96.69           C  
ATOM    758  OD1 ASP A 101      -9.141 -12.391  24.953  1.00 96.69           O  
ATOM    759  OD2 ASP A 101     -10.977 -11.484  24.172  1.00 96.69           O  
ATOM    760  N   GLY A 102      -7.289 -13.484  20.109  1.00 97.75           N  
ATOM    761  CA  GLY A 102      -7.008 -14.305  18.938  1.00 97.75           C  
ATOM    762  C   GLY A 102      -7.773 -13.859  17.703  1.00 97.75           C  
ATOM    763  O   GLY A 102      -7.773 -14.562  16.688  1.00 97.75           O  
ATOM    764  N   ARG A 103      -8.352 -12.789  17.766  1.00 98.50           N  
ATOM    765  CA  ARG A 103      -9.219 -12.344  16.688  1.00 98.50           C  
ATOM    766  C   ARG A 103      -8.453 -11.500  15.672  1.00 98.50           C  
ATOM    767  CB  ARG A 103     -10.406 -11.547  17.250  1.00 98.50           C  
ATOM    768  O   ARG A 103      -8.914 -11.297  14.555  1.00 98.50           O  
ATOM    769  CG  ARG A 103     -11.328 -12.359  18.141  1.00 98.50           C  
ATOM    770  CD  ARG A 103     -12.547 -11.555  18.562  1.00 98.50           C  
ATOM    771  NE  ARG A 103     -13.312 -11.078  17.422  1.00 98.50           N  
ATOM    772  NH1 ARG A 103     -14.539  -9.539  18.625  1.00 98.50           N  
ATOM    773  NH2 ARG A 103     -14.883  -9.773  16.375  1.00 98.50           N  
ATOM    774  CZ  ARG A 103     -14.242 -10.133  17.469  1.00 98.50           C  
ATOM    775  N   ILE A 104      -7.305 -10.977  16.078  1.00 98.69           N  
ATOM    776  CA  ILE A 104      -6.398 -10.281  15.172  1.00 98.69           C  
ATOM    777  C   ILE A 104      -5.012 -10.914  15.242  1.00 98.69           C  
ATOM    778  CB  ILE A 104      -6.320  -8.773  15.500  1.00 98.69           C  
ATOM    779  O   ILE A 104      -4.453 -11.078  16.328  1.00 98.69           O  
ATOM    780  CG1 ILE A 104      -7.711  -8.133  15.438  1.00 98.69           C  
ATOM    781  CG2 ILE A 104      -5.352  -8.062  14.547  1.00 98.69           C  
ATOM    782  CD1 ILE A 104      -7.754  -6.688  15.906  1.00 98.69           C  
ATOM    783  N   SER A 105      -4.453 -11.266  14.109  1.00 98.56           N  
ATOM    784  CA  SER A 105      -3.102 -11.812  14.031  1.00 98.56           C  
ATOM    785  C   SER A 105      -2.240 -11.031  13.047  1.00 98.56           C  
ATOM    786  CB  SER A 105      -3.143 -13.289  13.633  1.00 98.56           C  
ATOM    787  O   SER A 105      -2.740 -10.547  12.031  1.00 98.56           O  
ATOM    788  OG  SER A 105      -3.715 -13.445  12.344  1.00 98.56           O  
ATOM    789  N   VAL A 106      -1.056 -10.836  13.445  1.00 98.69           N  
ATOM    790  CA  VAL A 106      -0.074 -10.227  12.555  1.00 98.69           C  
ATOM    791  C   VAL A 106       1.136 -11.141  12.406  1.00 98.69           C  
ATOM    792  CB  VAL A 106       0.371  -8.836  13.070  1.00 98.69           C  
ATOM    793  O   VAL A 106       1.694 -11.609  13.398  1.00 98.69           O  
ATOM    794  CG1 VAL A 106       1.207  -8.109  12.023  1.00 98.69           C  
ATOM    795  CG2 VAL A 106      -0.845  -8.000  13.469  1.00 98.69           C  
ATOM    796  N   ALA A 107       1.511 -11.391  11.195  1.00 98.19           N  
ATOM    797  CA  ALA A 107       2.652 -12.250  10.914  1.00 98.19           C  
ATOM    798  C   ALA A 107       3.537 -11.656   9.828  1.00 98.19           C  
ATOM    799  CB  ALA A 107       2.178 -13.648  10.516  1.00 98.19           C  
ATOM    800  O   ALA A 107       3.104 -10.773   9.078  1.00 98.19           O  
ATOM    801  N   GLN A 108       4.719 -12.148   9.883  1.00 96.56           N  
ATOM    802  CA  GLN A 108       5.652 -11.789   8.820  1.00 96.56           C  
ATOM    803  C   GLN A 108       5.445 -12.664   7.586  1.00 96.56           C  
ATOM    804  CB  GLN A 108       7.098 -11.906   9.312  1.00 96.56           C  
ATOM    805  O   GLN A 108       5.539 -13.891   7.668  1.00 96.56           O  
ATOM    806  CG  GLN A 108       8.133 -11.586   8.242  1.00 96.56           C  
ATOM    807  CD  GLN A 108       8.266 -10.102   7.980  1.00 96.56           C  
ATOM    808  NE2 GLN A 108       8.586  -9.742   6.742  1.00 96.56           N  
ATOM    809  OE1 GLN A 108       8.086  -9.273   8.883  1.00 96.56           O  
ATOM    810  N   GLY A 109       5.004 -11.992   6.492  1.00 89.81           N  
ATOM    811  CA  GLY A 109       5.004 -12.656   5.199  1.00 89.81           C  
ATOM    812  C   GLY A 109       6.301 -12.469   4.434  1.00 89.81           C  
ATOM    813  O   GLY A 109       7.320 -12.086   5.012  1.00 89.81           O  
ATOM    814  N   ALA A 110       6.340 -12.914   3.152  1.00 85.38           N  
ATOM    815  CA  ALA A 110       7.480 -12.672   2.273  1.00 85.38           C  
ATOM    816  C   ALA A 110       7.672 -11.180   2.025  1.00 85.38           C  
ATOM    817  CB  ALA A 110       7.305 -13.414   0.950  1.00 85.38           C  
ATOM    818  O   ALA A 110       6.938 -10.578   1.241  1.00 85.38           O  
ATOM    819  N   SER A 111       8.516 -10.531   2.750  1.00 89.06           N  
ATOM    820  CA  SER A 111       8.969  -9.148   2.639  1.00 89.06           C  
ATOM    821  C   SER A 111       7.848  -8.172   3.002  1.00 89.06           C  
ATOM    822  CB  SER A 111       9.469  -8.859   1.223  1.00 89.06           C  
ATOM    823  O   SER A 111       7.770  -7.078   2.443  1.00 89.06           O  
ATOM    824  OG  SER A 111      10.570  -9.688   0.900  1.00 89.06           O  
ATOM    825  N   LYS A 112       6.879  -8.570   3.787  1.00 96.12           N  
ATOM    826  CA  LYS A 112       5.797  -7.691   4.227  1.00 96.12           C  
ATOM    827  C   LYS A 112       5.215  -8.164   5.559  1.00 96.12           C  
ATOM    828  CB  LYS A 112       4.695  -7.629   3.168  1.00 96.12           C  
ATOM    829  O   LYS A 112       5.410  -9.312   5.953  1.00 96.12           O  
ATOM    830  CG  LYS A 112       4.012  -8.961   2.902  1.00 96.12           C  
ATOM    831  CD  LYS A 112       3.027  -8.867   1.744  1.00 96.12           C  
ATOM    832  CE  LYS A 112       2.336 -10.203   1.485  1.00 96.12           C  
ATOM    833  NZ  LYS A 112       1.385 -10.117   0.337  1.00 96.12           N  
ATOM    834  N   ALA A 113       4.586  -7.262   6.227  1.00 98.31           N  
ATOM    835  CA  ALA A 113       3.719  -7.582   7.359  1.00 98.31           C  
ATOM    836  C   ALA A 113       2.287  -7.840   6.898  1.00 98.31           C  
ATOM    837  CB  ALA A 113       3.746  -6.453   8.383  1.00 98.31           C  
ATOM    838  O   ALA A 113       1.754  -7.105   6.062  1.00 98.31           O  
ATOM    839  N   LEU A 114       1.694  -8.945   7.449  1.00 98.44           N  
ATOM    840  CA  LEU A 114       0.321  -9.297   7.105  1.00 98.44           C  
ATOM    841  C   LEU A 114      -0.552  -9.352   8.359  1.00 98.44           C  
ATOM    842  CB  LEU A 114       0.279 -10.641   6.379  1.00 98.44           C  
ATOM    843  O   LEU A 114      -0.320 -10.180   9.242  1.00 98.44           O  
ATOM    844  CG  LEU A 114      -1.107 -11.164   5.996  1.00 98.44           C  
ATOM    845  CD1 LEU A 114      -1.762 -10.227   4.980  1.00 98.44           C  
ATOM    846  CD2 LEU A 114      -1.012 -12.578   5.441  1.00 98.44           C  
ATOM    847  N   LEU A 115      -1.543  -8.461   8.398  1.00 98.69           N  
ATOM    848  CA  LEU A 115      -2.539  -8.438   9.461  1.00 98.69           C  
ATOM    849  C   LEU A 115      -3.842  -9.078   9.000  1.00 98.69           C  
ATOM    850  CB  LEU A 115      -2.801  -7.000   9.922  1.00 98.69           C  
ATOM    851  O   LEU A 115      -4.402  -8.688   7.973  1.00 98.69           O  
ATOM    852  CG  LEU A 115      -3.768  -6.832  11.094  1.00 98.69           C  
ATOM    853  CD1 LEU A 115      -3.467  -5.539  11.844  1.00 98.69           C  
ATOM    854  CD2 LEU A 115      -5.211  -6.848  10.609  1.00 98.69           C  
ATOM    855  N   VAL A 116      -4.305 -10.039   9.797  1.00 98.56           N  
ATOM    856  CA  VAL A 116      -5.559 -10.727   9.492  1.00 98.56           C  
ATOM    857  C   VAL A 116      -6.488 -10.664  10.703  1.00 98.56           C  
ATOM    858  CB  VAL A 116      -5.312 -12.195   9.094  1.00 98.56           C  
ATOM    859  O   VAL A 116      -6.102 -11.031  11.812  1.00 98.56           O  
ATOM    860  CG1 VAL A 116      -6.633 -12.906   8.797  1.00 98.56           C  
ATOM    861  CG2 VAL A 116      -4.387 -12.266   7.879  1.00 98.56           C  
ATOM    862  N   ALA A 117      -7.711 -10.148  10.430  1.00 98.62           N  
ATOM    863  CA  ALA A 117      -8.742 -10.117  11.461  1.00 98.62           C  
ATOM    864  C   ALA A 117      -9.820 -11.172  11.195  1.00 98.62           C  
ATOM    865  CB  ALA A 117      -9.367  -8.727  11.547  1.00 98.62           C  
ATOM    866  O   ALA A 117     -10.078 -11.523  10.047  1.00 98.62           O  
ATOM    867  N   ASP A 118     -10.453 -11.703  12.211  1.00 97.94           N  
ATOM    868  CA  ASP A 118     -11.359 -12.836  12.070  1.00 97.94           C  
ATOM    869  C   ASP A 118     -12.656 -12.422  11.375  1.00 97.94           C  
ATOM    870  CB  ASP A 118     -11.672 -13.445  13.438  1.00 97.94           C  
ATOM    871  O   ASP A 118     -13.453 -13.273  10.977  1.00 97.94           O  
ATOM    872  CG  ASP A 118     -12.469 -12.516  14.336  1.00 97.94           C  
ATOM    873  OD1 ASP A 118     -12.633 -11.328  13.992  1.00 97.94           O  
ATOM    874  OD2 ASP A 118     -12.938 -12.977  15.398  1.00 97.94           O  
ATOM    875  N   PHE A 119     -12.891 -11.109  11.250  1.00 97.75           N  
ATOM    876  CA  PHE A 119     -14.086 -10.672  10.547  1.00 97.75           C  
ATOM    877  C   PHE A 119     -13.797 -10.430   9.070  1.00 97.75           C  
ATOM    878  CB  PHE A 119     -14.656  -9.398  11.188  1.00 97.75           C  
ATOM    879  O   PHE A 119     -14.625  -9.859   8.359  1.00 97.75           O  
ATOM    880  CG  PHE A 119     -13.656  -8.281  11.289  1.00 97.75           C  
ATOM    881  CD1 PHE A 119     -12.867  -8.133  12.430  1.00 97.75           C  
ATOM    882  CD2 PHE A 119     -13.500  -7.371  10.250  1.00 97.75           C  
ATOM    883  CE1 PHE A 119     -11.938  -7.094  12.523  1.00 97.75           C  
ATOM    884  CE2 PHE A 119     -12.578  -6.332  10.344  1.00 97.75           C  
ATOM    885  CZ  PHE A 119     -11.805  -6.195  11.477  1.00 97.75           C  
ATOM    886  N   GLY A 120     -12.602 -10.820   8.586  1.00 97.81           N  
ATOM    887  CA  GLY A 120     -12.328 -10.875   7.160  1.00 97.81           C  
ATOM    888  C   GLY A 120     -11.422  -9.758   6.676  1.00 97.81           C  
ATOM    889  O   GLY A 120     -11.000  -9.750   5.516  1.00 97.81           O  
ATOM    890  N   LEU A 121     -11.078  -8.695   7.535  1.00 98.69           N  
ATOM    891  CA  LEU A 121     -10.141  -7.637   7.156  1.00 98.69           C  
ATOM    892  C   LEU A 121      -8.727  -8.180   7.035  1.00 98.69           C  
ATOM    893  CB  LEU A 121     -10.180  -6.496   8.172  1.00 98.69           C  
ATOM    894  O   LEU A 121      -8.242  -8.883   7.930  1.00 98.69           O  
ATOM    895  CG  LEU A 121      -9.133  -5.395   7.996  1.00 98.69           C  
ATOM    896  CD1 LEU A 121      -9.406  -4.609   6.719  1.00 98.69           C  
ATOM    897  CD2 LEU A 121      -9.125  -4.465   9.211  1.00 98.69           C  
ATOM    898  N   GLN A 122      -8.047  -7.836   5.910  1.00 98.56           N  
ATOM    899  CA  GLN A 122      -6.629  -8.109   5.695  1.00 98.56           C  
ATOM    900  C   GLN A 122      -5.875  -6.848   5.297  1.00 98.56           C  
ATOM    901  CB  GLN A 122      -6.449  -9.188   4.625  1.00 98.56           C  
ATOM    902  O   GLN A 122      -6.312  -6.109   4.410  1.00 98.56           O  
ATOM    903  CG  GLN A 122      -7.074 -10.531   4.988  1.00 98.56           C  
ATOM    904  CD  GLN A 122      -6.883 -11.578   3.908  1.00 98.56           C  
ATOM    905  NE2 GLN A 122      -7.934 -12.344   3.631  1.00 98.56           N  
ATOM    906  OE1 GLN A 122      -5.801 -11.703   3.326  1.00 98.56           O  
ATOM    907  N   VAL A 123      -4.805  -6.594   6.012  1.00 98.75           N  
ATOM    908  CA  VAL A 123      -3.955  -5.449   5.695  1.00 98.75           C  
ATOM    909  C   VAL A 123      -2.504  -5.906   5.559  1.00 98.75           C  
ATOM    910  CB  VAL A 123      -4.066  -4.344   6.766  1.00 98.75           C  
ATOM    911  O   VAL A 123      -1.984  -6.609   6.430  1.00 98.75           O  
ATOM    912  CG1 VAL A 123      -3.160  -3.164   6.426  1.00 98.75           C  
ATOM    913  CG2 VAL A 123      -5.520  -3.883   6.906  1.00 98.75           C  
ATOM    914  N   SER A 124      -1.859  -5.523   4.469  1.00 98.31           N  
ATOM    915  CA  SER A 124      -0.435  -5.805   4.320  1.00 98.31           C  
ATOM    916  C   SER A 124       0.356  -4.523   4.070  1.00 98.31           C  
ATOM    917  CB  SER A 124      -0.201  -6.789   3.174  1.00 98.31           C  
ATOM    918  O   SER A 124      -0.170  -3.564   3.504  1.00 98.31           O  
ATOM    919  OG  SER A 124      -0.503  -6.191   1.925  1.00 98.31           O  
ATOM    920  N   TYR A 125       1.510  -4.477   4.539  1.00 98.56           N  
ATOM    921  CA  TYR A 125       2.465  -3.381   4.398  1.00 98.56           C  
ATOM    922  C   TYR A 125       3.875  -3.914   4.172  1.00 98.56           C  
ATOM    923  CB  TYR A 125       2.438  -2.484   5.641  1.00 98.56           C  
ATOM    924  O   TYR A 125       4.371  -4.727   4.953  1.00 98.56           O  
ATOM    925  CG  TYR A 125       3.375  -1.304   5.555  1.00 98.56           C  
ATOM    926  CD1 TYR A 125       4.098  -0.882   6.668  1.00 98.56           C  
ATOM    927  CD2 TYR A 125       3.539  -0.607   4.359  1.00 98.56           C  
ATOM    928  CE1 TYR A 125       4.961   0.207   6.594  1.00 98.56           C  
ATOM    929  CE2 TYR A 125       4.398   0.482   4.277  1.00 98.56           C  
ATOM    930  OH  TYR A 125       5.957   1.959   5.316  1.00 98.56           O  
ATOM    931  CZ  TYR A 125       5.105   0.881   5.395  1.00 98.56           C  
ATOM    932  N   ASP A 126       4.551  -3.432   3.145  1.00 96.81           N  
ATOM    933  CA  ASP A 126       5.820  -4.035   2.760  1.00 96.81           C  
ATOM    934  C   ASP A 126       6.984  -3.391   3.510  1.00 96.81           C  
ATOM    935  CB  ASP A 126       6.039  -3.914   1.250  1.00 96.81           C  
ATOM    936  O   ASP A 126       8.133  -3.469   3.070  1.00 96.81           O  
ATOM    937  CG  ASP A 126       6.270  -2.484   0.796  1.00 96.81           C  
ATOM    938  OD1 ASP A 126       6.062  -1.549   1.600  1.00 96.81           O  
ATOM    939  OD2 ASP A 126       6.656  -2.289  -0.376  1.00 96.81           O  
ATOM    940  N   TRP A 127       6.695  -2.717   4.566  1.00 96.75           N  
ATOM    941  CA  TRP A 127       7.676  -2.098   5.449  1.00 96.75           C  
ATOM    942  C   TRP A 127       8.289  -0.862   4.801  1.00 96.75           C  
ATOM    943  CB  TRP A 127       8.773  -3.098   5.816  1.00 96.75           C  
ATOM    944  O   TRP A 127       9.367  -0.416   5.199  1.00 96.75           O  
ATOM    945  CG  TRP A 127       8.258  -4.398   6.355  1.00 96.75           C  
ATOM    946  CD1 TRP A 127       8.148  -5.582   5.680  1.00 96.75           C  
ATOM    947  CD2 TRP A 127       7.781  -4.648   7.680  1.00 96.75           C  
ATOM    948  CE2 TRP A 127       7.398  -6.004   7.738  1.00 96.75           C  
ATOM    949  CE3 TRP A 127       7.641  -3.852   8.828  1.00 96.75           C  
ATOM    950  NE1 TRP A 127       7.633  -6.555   6.508  1.00 96.75           N  
ATOM    951  CH2 TRP A 127       6.754  -5.785  10.008  1.00 96.75           C  
ATOM    952  CZ2 TRP A 127       6.879  -6.586   8.898  1.00 96.75           C  
ATOM    953  CZ3 TRP A 127       7.129  -4.430   9.977  1.00 96.75           C  
ATOM    954  N   ASN A 128       7.652  -0.477   3.639  1.00 95.19           N  
ATOM    955  CA  ASN A 128       8.227   0.652   2.912  1.00 95.19           C  
ATOM    956  C   ASN A 128       7.137   1.592   2.395  1.00 95.19           C  
ATOM    957  CB  ASN A 128       9.094   0.161   1.755  1.00 95.19           C  
ATOM    958  O   ASN A 128       7.004   2.717   2.879  1.00 95.19           O  
ATOM    959  CG  ASN A 128       9.859   1.285   1.078  1.00 95.19           C  
ATOM    960  ND2 ASN A 128      10.172   1.101  -0.198  1.00 95.19           N  
ATOM    961  OD1 ASN A 128      10.156   2.309   1.697  1.00 95.19           O  
ATOM    962  N   TRP A 129       6.328   1.147   1.434  1.00 95.62           N  
ATOM    963  CA  TRP A 129       5.379   2.137   0.931  1.00 95.62           C  
ATOM    964  C   TRP A 129       4.117   1.463   0.407  1.00 95.62           C  
ATOM    965  CB  TRP A 129       6.020   2.982  -0.174  1.00 95.62           C  
ATOM    966  O   TRP A 129       3.066   2.098   0.300  1.00 95.62           O  
ATOM    967  CG  TRP A 129       6.668   2.176  -1.258  1.00 95.62           C  
ATOM    968  CD1 TRP A 129       6.477   0.850  -1.526  1.00 95.62           C  
ATOM    969  CD2 TRP A 129       7.621   2.646  -2.219  1.00 95.62           C  
ATOM    970  CE2 TRP A 129       7.965   1.549  -3.039  1.00 95.62           C  
ATOM    971  CE3 TRP A 129       8.219   3.891  -2.465  1.00 95.62           C  
ATOM    972  NE1 TRP A 129       7.254   0.466  -2.596  1.00 95.62           N  
ATOM    973  CH2 TRP A 129       9.445   2.887  -4.309  1.00 95.62           C  
ATOM    974  CZ2 TRP A 129       8.875   1.659  -4.090  1.00 95.62           C  
ATOM    975  CZ3 TRP A 129       9.125   3.998  -3.512  1.00 95.62           C  
ATOM    976  N   ARG A 130       4.164   0.084   0.082  1.00 97.50           N  
ATOM    977  CA  ARG A 130       2.980  -0.564  -0.473  1.00 97.50           C  
ATOM    978  C   ARG A 130       2.057  -1.056   0.636  1.00 97.50           C  
ATOM    979  CB  ARG A 130       3.381  -1.731  -1.378  1.00 97.50           C  
ATOM    980  O   ARG A 130       2.496  -1.743   1.560  1.00 97.50           O  
ATOM    981  CG  ARG A 130       2.201  -2.518  -1.926  1.00 97.50           C  
ATOM    982  CD  ARG A 130       2.598  -3.367  -3.125  1.00 97.50           C  
ATOM    983  NE  ARG A 130       1.455  -4.090  -3.678  1.00 97.50           N  
ATOM    984  NH1 ARG A 130       2.467  -4.562  -5.699  1.00 97.50           N  
ATOM    985  NH2 ARG A 130       0.326  -5.273  -5.289  1.00 97.50           N  
ATOM    986  CZ  ARG A 130       1.418  -4.641  -4.887  1.00 97.50           C  
ATOM    987  N   VAL A 131       0.828  -0.674   0.496  1.00 98.62           N  
ATOM    988  CA  VAL A 131      -0.225  -1.082   1.420  1.00 98.62           C  
ATOM    989  C   VAL A 131      -1.381  -1.709   0.643  1.00 98.62           C  
ATOM    990  CB  VAL A 131      -0.734   0.110   2.262  1.00 98.62           C  
ATOM    991  O   VAL A 131      -1.798  -1.185  -0.392  1.00 98.62           O  
ATOM    992  CG1 VAL A 131      -1.777  -0.353   3.277  1.00 98.62           C  
ATOM    993  CG2 VAL A 131       0.432   0.800   2.967  1.00 98.62           C  
ATOM    994  N   ASP A 132      -1.877  -2.838   1.093  1.00 98.38           N  
ATOM    995  CA  ASP A 132      -3.086  -3.482   0.589  1.00 98.38           C  
ATOM    996  C   ASP A 132      -4.121  -3.654   1.699  1.00 98.38           C  
ATOM    997  CB  ASP A 132      -2.752  -4.840  -0.033  1.00 98.38           C  
ATOM    998  O   ASP A 132      -3.795  -4.125   2.791  1.00 98.38           O  
ATOM    999  CG  ASP A 132      -1.697  -4.750  -1.122  1.00 98.38           C  
ATOM   1000  OD1 ASP A 132      -2.037  -4.918  -2.314  1.00 98.38           O  
ATOM   1001  OD2 ASP A 132      -0.517  -4.516  -0.786  1.00 98.38           O  
ATOM   1002  N   VAL A 133      -5.344  -3.225   1.405  1.00 98.69           N  
ATOM   1003  CA  VAL A 133      -6.473  -3.447   2.301  1.00 98.69           C  
ATOM   1004  C   VAL A 133      -7.535  -4.281   1.593  1.00 98.69           C  
ATOM   1005  CB  VAL A 133      -7.082  -2.113   2.791  1.00 98.69           C  
ATOM   1006  O   VAL A 133      -8.102  -3.855   0.582  1.00 98.69           O  
ATOM   1007  CG1 VAL A 133      -8.250  -2.369   3.740  1.00 98.69           C  
ATOM   1008  CG2 VAL A 133      -6.012  -1.258   3.469  1.00 98.69           C  
ATOM   1009  N   THR A 134      -7.801  -5.445   2.141  1.00 98.62           N  
ATOM   1010  CA  THR A 134      -8.812  -6.332   1.573  1.00 98.62           C  
ATOM   1011  C   THR A 134      -9.969  -6.527   2.547  1.00 98.62           C  
ATOM   1012  CB  THR A 134      -8.211  -7.699   1.206  1.00 98.62           C  
ATOM   1013  O   THR A 134      -9.758  -6.789   3.732  1.00 98.62           O  
ATOM   1014  CG2 THR A 134      -9.258  -8.609   0.569  1.00 98.62           C  
ATOM   1015  OG1 THR A 134      -7.133  -7.512   0.281  1.00 98.62           O  
ATOM   1016  N   LEU A 135     -11.164  -6.375   1.991  1.00 98.38           N  
ATOM   1017  CA  LEU A 135     -12.383  -6.555   2.771  1.00 98.38           C  
ATOM   1018  C   LEU A 135     -13.320  -7.551   2.098  1.00 98.38           C  
ATOM   1019  CB  LEU A 135     -13.102  -5.211   2.963  1.00 98.38           C  
ATOM   1020  O   LEU A 135     -13.398  -7.605   0.867  1.00 98.38           O  
ATOM   1021  CG  LEU A 135     -12.406  -4.199   3.877  1.00 98.38           C  
ATOM   1022  CD1 LEU A 135     -13.047  -2.822   3.719  1.00 98.38           C  
ATOM   1023  CD2 LEU A 135     -12.477  -4.660   5.328  1.00 98.38           C  
ATOM   1024  N   PRO A 136     -14.047  -8.352   2.953  1.00 97.75           N  
ATOM   1025  CA  PRO A 136     -15.094  -9.203   2.375  1.00 97.75           C  
ATOM   1026  C   PRO A 136     -16.281  -8.398   1.840  1.00 97.75           C  
ATOM   1027  CB  PRO A 136     -15.516 -10.086   3.549  1.00 97.75           C  
ATOM   1028  O   PRO A 136     -16.453  -7.234   2.199  1.00 97.75           O  
ATOM   1029  CG  PRO A 136     -15.258  -9.258   4.766  1.00 97.75           C  
ATOM   1030  CD  PRO A 136     -14.031  -8.422   4.520  1.00 97.75           C  
ATOM   1031  N   SER A 137     -17.109  -9.070   0.974  1.00 96.25           N  
ATOM   1032  CA  SER A 137     -18.234  -8.438   0.310  1.00 96.25           C  
ATOM   1033  C   SER A 137     -19.281  -7.957   1.321  1.00 96.25           C  
ATOM   1034  CB  SER A 137     -18.891  -9.398  -0.683  1.00 96.25           C  
ATOM   1035  O   SER A 137     -20.109  -7.102   1.010  1.00 96.25           O  
ATOM   1036  OG  SER A 137     -19.344 -10.570  -0.024  1.00 96.25           O  
ATOM   1037  N   SER A 138     -19.188  -8.492   2.566  1.00 96.44           N  
ATOM   1038  CA  SER A 138     -20.125  -8.086   3.605  1.00 96.44           C  
ATOM   1039  C   SER A 138     -20.000  -6.602   3.922  1.00 96.44           C  
ATOM   1040  CB  SER A 138     -19.906  -8.906   4.879  1.00 96.44           C  
ATOM   1041  O   SER A 138     -20.922  -5.992   4.469  1.00 96.44           O  
ATOM   1042  OG  SER A 138     -18.578  -8.773   5.340  1.00 96.44           O  
ATOM   1043  N   TYR A 139     -18.828  -5.953   3.566  1.00 97.75           N  
ATOM   1044  CA  TYR A 139     -18.609  -4.543   3.861  1.00 97.75           C  
ATOM   1045  C   TYR A 139     -18.969  -3.670   2.666  1.00 97.75           C  
ATOM   1046  CB  TYR A 139     -17.141  -4.312   4.258  1.00 97.75           C  
ATOM   1047  O   TYR A 139     -18.781  -2.451   2.703  1.00 97.75           O  
ATOM   1048  CG  TYR A 139     -16.844  -4.633   5.703  1.00 97.75           C  
ATOM   1049  CD1 TYR A 139     -16.859  -3.631   6.676  1.00 97.75           C  
ATOM   1050  CD2 TYR A 139     -16.562  -5.930   6.102  1.00 97.75           C  
ATOM   1051  CE1 TYR A 139     -16.578  -3.920   8.008  1.00 97.75           C  
ATOM   1052  CE2 TYR A 139     -16.281  -6.230   7.434  1.00 97.75           C  
ATOM   1053  OH  TYR A 139     -16.031  -5.512   9.695  1.00 97.75           O  
ATOM   1054  CZ  TYR A 139     -16.297  -5.223   8.375  1.00 97.75           C  
ATOM   1055  N   HIS A 140     -19.516  -4.168   1.560  1.00 95.62           N  
ATOM   1056  CA  HIS A 140     -19.938  -3.395   0.395  1.00 95.62           C  
ATOM   1057  C   HIS A 140     -20.891  -2.271   0.788  1.00 95.62           C  
ATOM   1058  CB  HIS A 140     -20.594  -4.301  -0.648  1.00 95.62           C  
ATOM   1059  O   HIS A 140     -21.906  -2.520   1.427  1.00 95.62           O  
ATOM   1060  CG  HIS A 140     -19.609  -5.113  -1.436  1.00 95.62           C  
ATOM   1061  CD2 HIS A 140     -18.312  -5.430  -1.193  1.00 95.62           C  
ATOM   1062  ND1 HIS A 140     -19.938  -5.711  -2.635  1.00 95.62           N  
ATOM   1063  CE1 HIS A 140     -18.875  -6.359  -3.098  1.00 95.62           C  
ATOM   1064  NE2 HIS A 140     -17.875  -6.203  -2.242  1.00 95.62           N  
ATOM   1065  N   GLY A 141     -20.469  -1.081   0.457  1.00 95.56           N  
ATOM   1066  CA  GLY A 141     -21.312   0.076   0.712  1.00 95.56           C  
ATOM   1067  C   GLY A 141     -21.266   0.541   2.156  1.00 95.56           C  
ATOM   1068  O   GLY A 141     -21.984   1.463   2.541  1.00 95.56           O  
ATOM   1069  N   ALA A 142     -20.375  -0.097   2.945  1.00 96.56           N  
ATOM   1070  CA  ALA A 142     -20.406   0.208   4.375  1.00 96.56           C  
ATOM   1071  C   ALA A 142     -19.109   0.875   4.812  1.00 96.56           C  
ATOM   1072  CB  ALA A 142     -20.656  -1.062   5.184  1.00 96.56           C  
ATOM   1073  O   ALA A 142     -18.859   1.029   6.012  1.00 96.56           O  
ATOM   1074  N   VAL A 143     -18.234   1.140   3.883  1.00 97.56           N  
ATOM   1075  CA  VAL A 143     -16.953   1.736   4.238  1.00 97.56           C  
ATOM   1076  C   VAL A 143     -16.781   3.057   3.492  1.00 97.56           C  
ATOM   1077  CB  VAL A 143     -15.781   0.783   3.922  1.00 97.56           C  
ATOM   1078  O   VAL A 143     -17.469   3.320   2.506  1.00 97.56           O  
ATOM   1079  CG1 VAL A 143     -15.867  -0.481   4.773  1.00 97.56           C  
ATOM   1080  CG2 VAL A 143     -15.766   0.429   2.436  1.00 97.56           C  
ATOM   1081  N   CYS A 144     -16.000   3.914   4.043  1.00 97.44           N  
ATOM   1082  CA  CYS A 144     -15.609   5.180   3.432  1.00 97.44           C  
ATOM   1083  C   CYS A 144     -14.156   5.512   3.732  1.00 97.44           C  
ATOM   1084  CB  CYS A 144     -16.516   6.309   3.924  1.00 97.44           C  
ATOM   1085  O   CYS A 144     -13.484   4.781   4.469  1.00 97.44           O  
ATOM   1086  SG  CYS A 144     -16.484   6.535   5.715  1.00 97.44           S  
ATOM   1087  N   GLY A 145     -13.539   6.492   3.080  1.00 97.81           N  
ATOM   1088  CA  GLY A 145     -12.148   6.910   3.143  1.00 97.81           C  
ATOM   1089  C   GLY A 145     -11.508   7.059   1.776  1.00 97.81           C  
ATOM   1090  O   GLY A 145     -12.211   7.172   0.766  1.00 97.81           O  
ATOM   1091  N   LEU A 146     -10.211   7.098   1.745  1.00 98.19           N  
ATOM   1092  CA  LEU A 146      -9.516   7.277   0.476  1.00 98.19           C  
ATOM   1093  C   LEU A 146      -9.672   6.043  -0.408  1.00 98.19           C  
ATOM   1094  CB  LEU A 146      -8.031   7.562   0.714  1.00 98.19           C  
ATOM   1095  O   LEU A 146      -9.445   6.109  -1.617  1.00 98.19           O  
ATOM   1096  CG  LEU A 146      -7.695   8.922   1.330  1.00 98.19           C  
ATOM   1097  CD1 LEU A 146      -6.195   9.023   1.590  1.00 98.19           C  
ATOM   1098  CD2 LEU A 146      -8.164  10.055   0.424  1.00 98.19           C  
ATOM   1099  N   CYS A 147     -10.148   4.965   0.193  1.00 98.06           N  
ATOM   1100  CA  CYS A 147     -10.359   3.729  -0.553  1.00 98.06           C  
ATOM   1101  C   CYS A 147     -11.805   3.623  -1.037  1.00 98.06           C  
ATOM   1102  CB  CYS A 147     -10.016   2.516   0.310  1.00 98.06           C  
ATOM   1103  O   CYS A 147     -12.172   2.641  -1.682  1.00 98.06           O  
ATOM   1104  SG  CYS A 147      -8.242   2.145   0.366  1.00 98.06           S  
ATOM   1105  N   GLY A 148     -12.594   4.617  -0.811  1.00 97.25           N  
ATOM   1106  CA  GLY A 148     -13.930   4.680  -1.371  1.00 97.25           C  
ATOM   1107  C   GLY A 148     -14.945   3.850  -0.600  1.00 97.25           C  
ATOM   1108  O   GLY A 148     -14.688   3.453   0.539  1.00 97.25           O  
ATOM   1109  N   ASN A 149     -16.109   3.598  -1.222  1.00 96.44           N  
ATOM   1110  CA  ASN A 149     -17.219   3.014  -0.484  1.00 96.44           C  
ATOM   1111  C   ASN A 149     -17.469   1.566  -0.898  1.00 96.44           C  
ATOM   1112  CB  ASN A 149     -18.484   3.848  -0.677  1.00 96.44           C  
ATOM   1113  O   ASN A 149     -18.438   0.949  -0.460  1.00 96.44           O  
ATOM   1114  CG  ASN A 149     -18.922   3.912  -2.127  1.00 96.44           C  
ATOM   1115  ND2 ASN A 149     -20.016   4.633  -2.385  1.00 96.44           N  
ATOM   1116  OD1 ASN A 149     -18.297   3.320  -3.006  1.00 96.44           O  
ATOM   1117  N   MET A 150     -16.703   1.058  -1.768  1.00 97.31           N  
ATOM   1118  CA  MET A 150     -16.688  -0.348  -2.160  1.00 97.31           C  
ATOM   1119  C   MET A 150     -18.031  -0.774  -2.750  1.00 97.31           C  
ATOM   1120  CB  MET A 150     -16.328  -1.235  -0.965  1.00 97.31           C  
ATOM   1121  O   MET A 150     -18.484  -1.890  -2.508  1.00 97.31           O  
ATOM   1122  CG  MET A 150     -15.898  -2.639  -1.350  1.00 97.31           C  
ATOM   1123  SD  MET A 150     -15.414  -3.650   0.105  1.00 97.31           S  
ATOM   1124  CE  MET A 150     -15.000  -5.215  -0.715  1.00 97.31           C  
ATOM   1125  N   ASP A 151     -18.734   0.033  -3.527  1.00 96.19           N  
ATOM   1126  CA  ASP A 151     -20.031  -0.300  -4.098  1.00 96.19           C  
ATOM   1127  C   ASP A 151     -19.906  -0.650  -5.578  1.00 96.19           C  
ATOM   1128  CB  ASP A 151     -21.016   0.860  -3.910  1.00 96.19           C  
ATOM   1129  O   ASP A 151     -20.906  -0.654  -6.305  1.00 96.19           O  
ATOM   1130  CG  ASP A 151     -20.594   2.111  -4.668  1.00 96.19           C  
ATOM   1131  OD1 ASP A 151     -19.484   2.150  -5.219  1.00 96.19           O  
ATOM   1132  OD2 ASP A 151     -21.406   3.066  -4.711  1.00 96.19           O  
ATOM   1133  N   ARG A 152     -18.703  -0.774  -6.102  1.00 96.19           N  
ATOM   1134  CA  ARG A 152     -18.391  -1.221  -7.457  1.00 96.19           C  
ATOM   1135  C   ARG A 152     -18.562  -0.084  -8.461  1.00 96.19           C  
ATOM   1136  CB  ARG A 152     -19.281  -2.402  -7.848  1.00 96.19           C  
ATOM   1137  O   ARG A 152     -18.719  -0.325  -9.656  1.00 96.19           O  
ATOM   1138  CG  ARG A 152     -19.047  -3.656  -7.023  1.00 96.19           C  
ATOM   1139  CD  ARG A 152     -19.859  -4.832  -7.531  1.00 96.19           C  
ATOM   1140  NE  ARG A 152     -19.703  -6.008  -6.680  1.00 96.19           N  
ATOM   1141  NH1 ARG A 152     -20.938  -7.414  -8.031  1.00 96.19           N  
ATOM   1142  NH2 ARG A 152     -20.016  -8.203  -6.090  1.00 96.19           N  
ATOM   1143  CZ  ARG A 152     -20.219  -7.207  -6.938  1.00 96.19           C  
ATOM   1144  N   ASN A 153     -18.703   1.036  -7.938  1.00 96.69           N  
ATOM   1145  CA  ASN A 153     -18.781   2.232  -8.773  1.00 96.69           C  
ATOM   1146  C   ASN A 153     -17.594   3.166  -8.523  1.00 96.69           C  
ATOM   1147  CB  ASN A 153     -20.094   2.971  -8.523  1.00 96.69           C  
ATOM   1148  O   ASN A 153     -17.594   3.924  -7.555  1.00 96.69           O  
ATOM   1149  CG  ASN A 153     -20.281   4.164  -9.438  1.00 96.69           C  
ATOM   1150  ND2 ASN A 153     -21.406   4.855  -9.297  1.00 96.69           N  
ATOM   1151  OD1 ASN A 153     -19.406   4.465 -10.266  1.00 96.69           O  
ATOM   1152  N   PRO A 154     -16.656   3.217  -9.508  1.00 96.19           N  
ATOM   1153  CA  PRO A 154     -15.461   4.051  -9.297  1.00 96.19           C  
ATOM   1154  C   PRO A 154     -15.766   5.543  -9.406  1.00 96.19           C  
ATOM   1155  CB  PRO A 154     -14.516   3.600 -10.406  1.00 96.19           C  
ATOM   1156  O   PRO A 154     -14.992   6.367  -8.906  1.00 96.19           O  
ATOM   1157  CG  PRO A 154     -15.398   3.006 -11.453  1.00 96.19           C  
ATOM   1158  CD  PRO A 154     -16.562   2.336 -10.766  1.00 96.19           C  
ATOM   1159  N   ASN A 155     -16.844   5.945  -9.930  1.00 95.38           N  
ATOM   1160  CA  ASN A 155     -17.172   7.336 -10.234  1.00 95.38           C  
ATOM   1161  C   ASN A 155     -17.625   8.094  -8.984  1.00 95.38           C  
ATOM   1162  CB  ASN A 155     -18.250   7.414 -11.320  1.00 95.38           C  
ATOM   1163  O   ASN A 155     -17.672   9.320  -8.984  1.00 95.38           O  
ATOM   1164  CG  ASN A 155     -17.750   6.918 -12.664  1.00 95.38           C  
ATOM   1165  ND2 ASN A 155     -18.625   6.273 -13.414  1.00 95.38           N  
ATOM   1166  OD1 ASN A 155     -16.578   7.113 -13.023  1.00 95.38           O  
ATOM   1167  N   ASN A 156     -17.844   7.352  -7.875  1.00 94.69           N  
ATOM   1168  CA  ASN A 156     -18.281   8.039  -6.668  1.00 94.69           C  
ATOM   1169  C   ASN A 156     -17.359   7.762  -5.488  1.00 94.69           C  
ATOM   1170  CB  ASN A 156     -19.719   7.645  -6.328  1.00 94.69           C  
ATOM   1171  O   ASN A 156     -17.812   7.672  -4.344  1.00 94.69           O  
ATOM   1172  CG  ASN A 156     -19.859   6.176  -5.977  1.00 94.69           C  
ATOM   1173  ND2 ASN A 156     -21.062   5.762  -5.598  1.00 94.69           N  
ATOM   1174  OD1 ASN A 156     -18.891   5.418  -6.043  1.00 94.69           O  
ATOM   1175  N   ASP A 157     -16.125   7.523  -5.750  1.00 96.25           N  
ATOM   1176  CA  ASP A 157     -15.188   7.191  -4.680  1.00 96.25           C  
ATOM   1177  C   ASP A 157     -14.539   8.453  -4.109  1.00 96.25           C  
ATOM   1178  CB  ASP A 157     -14.109   6.230  -5.188  1.00 96.25           C  
ATOM   1179  O   ASP A 157     -14.016   8.438  -2.990  1.00 96.25           O  
ATOM   1180  CG  ASP A 157     -14.586   4.789  -5.254  1.00 96.25           C  
ATOM   1181  OD1 ASP A 157     -15.688   4.488  -4.758  1.00 96.25           O  
ATOM   1182  OD2 ASP A 157     -13.844   3.947  -5.805  1.00 96.25           O  
ATOM   1183  N   GLN A 158     -14.617   9.625  -4.895  1.00 96.50           N  
ATOM   1184  CA  GLN A 158     -14.031  10.883  -4.449  1.00 96.50           C  
ATOM   1185  C   GLN A 158     -15.055  11.727  -3.691  1.00 96.50           C  
ATOM   1186  CB  GLN A 158     -13.484  11.672  -5.637  1.00 96.50           C  
ATOM   1187  O   GLN A 158     -15.508  12.758  -4.188  1.00 96.50           O  
ATOM   1188  CG  GLN A 158     -12.680  12.906  -5.238  1.00 96.50           C  
ATOM   1189  CD  GLN A 158     -12.086  13.625  -6.430  1.00 96.50           C  
ATOM   1190  NE2 GLN A 158     -12.328  14.930  -6.516  1.00 96.50           N  
ATOM   1191  OE1 GLN A 158     -11.406  13.023  -7.266  1.00 96.50           O  
ATOM   1192  N   VAL A 159     -15.336  11.273  -2.455  1.00 94.81           N  
ATOM   1193  CA  VAL A 159     -16.391  11.898  -1.660  1.00 94.81           C  
ATOM   1194  C   VAL A 159     -15.820  12.375  -0.328  1.00 94.81           C  
ATOM   1195  CB  VAL A 159     -17.562  10.922  -1.416  1.00 94.81           C  
ATOM   1196  O   VAL A 159     -14.984  11.695   0.277  1.00 94.81           O  
ATOM   1197  CG1 VAL A 159     -18.625  11.570  -0.522  1.00 94.81           C  
ATOM   1198  CG2 VAL A 159     -18.188  10.484  -2.744  1.00 94.81           C  
ATOM   1199  N   PHE A 160     -16.297  13.555   0.147  1.00 95.25           N  
ATOM   1200  CA  PHE A 160     -15.961  14.078   1.465  1.00 95.25           C  
ATOM   1201  C   PHE A 160     -16.531  13.195   2.564  1.00 95.25           C  
ATOM   1202  CB  PHE A 160     -16.484  15.516   1.617  1.00 95.25           C  
ATOM   1203  O   PHE A 160     -17.438  12.391   2.314  1.00 95.25           O  
ATOM   1204  CG  PHE A 160     -15.734  16.531   0.791  1.00 95.25           C  
ATOM   1205  CD1 PHE A 160     -14.367  16.719   0.969  1.00 95.25           C  
ATOM   1206  CD2 PHE A 160     -16.391  17.281  -0.166  1.00 95.25           C  
ATOM   1207  CE1 PHE A 160     -13.672  17.656   0.205  1.00 95.25           C  
ATOM   1208  CE2 PHE A 160     -15.703  18.219  -0.933  1.00 95.25           C  
ATOM   1209  CZ  PHE A 160     -14.344  18.406  -0.745  1.00 95.25           C  
ATOM   1210  N   PRO A 161     -16.047  13.391   3.828  1.00 94.19           N  
ATOM   1211  CA  PRO A 161     -16.625  12.648   4.949  1.00 94.19           C  
ATOM   1212  C   PRO A 161     -18.125  12.914   5.113  1.00 94.19           C  
ATOM   1213  CB  PRO A 161     -15.852  13.172   6.160  1.00 94.19           C  
ATOM   1214  O   PRO A 161     -18.859  12.047   5.582  1.00 94.19           O  
ATOM   1215  CG  PRO A 161     -14.492  13.500   5.625  1.00 94.19           C  
ATOM   1216  CD  PRO A 161     -14.656  14.102   4.258  1.00 94.19           C  
ATOM   1217  N   ASN A 162     -18.578  14.047   4.637  1.00 91.50           N  
ATOM   1218  CA  ASN A 162     -19.984  14.398   4.781  1.00 91.50           C  
ATOM   1219  C   ASN A 162     -20.828  13.805   3.660  1.00 91.50           C  
ATOM   1220  CB  ASN A 162     -20.156  15.922   4.820  1.00 91.50           C  
ATOM   1221  O   ASN A 162     -22.047  14.016   3.607  1.00 91.50           O  
ATOM   1222  CG  ASN A 162     -19.766  16.594   3.518  1.00 91.50           C  
ATOM   1223  ND2 ASN A 162     -19.750  17.922   3.514  1.00 91.50           N  
ATOM   1224  OD1 ASN A 162     -19.484  15.914   2.523  1.00 91.50           O  
ATOM   1225  N   GLY A 163     -20.188  13.156   2.676  1.00 90.06           N  
ATOM   1226  CA  GLY A 163     -20.922  12.414   1.668  1.00 90.06           C  
ATOM   1227  C   GLY A 163     -21.031  13.156   0.345  1.00 90.06           C  
ATOM   1228  O   GLY A 163     -21.516  12.594  -0.644  1.00 90.06           O  
ATOM   1229  N   THR A 164     -20.531  14.383   0.174  1.00 92.81           N  
ATOM   1230  CA  THR A 164     -20.609  15.141  -1.067  1.00 92.81           C  
ATOM   1231  C   THR A 164     -19.375  14.883  -1.927  1.00 92.81           C  
ATOM   1232  CB  THR A 164     -20.734  16.656  -0.790  1.00 92.81           C  
ATOM   1233  O   THR A 164     -18.297  14.555  -1.406  1.00 92.81           O  
ATOM   1234  CG2 THR A 164     -22.016  16.969  -0.032  1.00 92.81           C  
ATOM   1235  OG1 THR A 164     -19.609  17.078  -0.007  1.00 92.81           O  
ATOM   1236  N   LEU A 165     -19.484  15.078  -3.275  1.00 94.00           N  
ATOM   1237  CA  LEU A 165     -18.391  14.852  -4.207  1.00 94.00           C  
ATOM   1238  C   LEU A 165     -17.344  15.961  -4.094  1.00 94.00           C  
ATOM   1239  CB  LEU A 165     -18.906  14.766  -5.645  1.00 94.00           C  
ATOM   1240  O   LEU A 165     -17.703  17.141  -4.008  1.00 94.00           O  
ATOM   1241  CG  LEU A 165     -19.656  13.484  -6.016  1.00 94.00           C  
ATOM   1242  CD1 LEU A 165     -20.297  13.625  -7.398  1.00 94.00           C  
ATOM   1243  CD2 LEU A 165     -18.719  12.281  -5.969  1.00 94.00           C  
ATOM   1244  N   ALA A 166     -16.156  15.555  -4.039  1.00 95.31           N  
ATOM   1245  CA  ALA A 166     -15.062  16.516  -3.980  1.00 95.31           C  
ATOM   1246  C   ALA A 166     -14.656  16.969  -5.379  1.00 95.31           C  
ATOM   1247  CB  ALA A 166     -13.859  15.930  -3.246  1.00 95.31           C  
ATOM   1248  O   ALA A 166     -14.719  16.188  -6.332  1.00 95.31           O  
ATOM   1249  N   PRO A 167     -14.203  18.188  -5.547  1.00 93.88           N  
ATOM   1250  CA  PRO A 167     -13.906  18.750  -6.863  1.00 93.88           C  
ATOM   1251  C   PRO A 167     -12.516  18.359  -7.367  1.00 93.88           C  
ATOM   1252  CB  PRO A 167     -13.992  20.266  -6.621  1.00 93.88           C  
ATOM   1253  O   PRO A 167     -12.242  18.469  -8.570  1.00 93.88           O  
ATOM   1254  CG  PRO A 167     -13.680  20.438  -5.168  1.00 93.88           C  
ATOM   1255  CD  PRO A 167     -14.258  19.266  -4.414  1.00 93.88           C  
ATOM   1256  N   SER A 168     -11.641  18.047  -6.406  1.00 93.19           N  
ATOM   1257  CA  SER A 168     -10.281  17.703  -6.809  1.00 93.19           C  
ATOM   1258  C   SER A 168      -9.633  16.734  -5.816  1.00 93.19           C  
ATOM   1259  CB  SER A 168      -9.422  18.969  -6.934  1.00 93.19           C  
ATOM   1260  O   SER A 168     -10.094  16.609  -4.680  1.00 93.19           O  
ATOM   1261  OG  SER A 168      -9.164  19.531  -5.656  1.00 93.19           O  
ATOM   1262  N   ILE A 169      -8.508  16.125  -6.121  1.00 93.62           N  
ATOM   1263  CA  ILE A 169      -7.867  15.070  -5.344  1.00 93.62           C  
ATOM   1264  C   ILE A 169      -7.223  15.672  -4.094  1.00 93.62           C  
ATOM   1265  CB  ILE A 169      -6.809  14.312  -6.180  1.00 93.62           C  
ATOM   1266  O   ILE A 169      -7.434  15.180  -2.982  1.00 93.62           O  
ATOM   1267  CG1 ILE A 169      -7.488  13.500  -7.285  1.00 93.62           C  
ATOM   1268  CG2 ILE A 169      -5.957  13.414  -5.281  1.00 93.62           C  
ATOM   1269  CD1 ILE A 169      -8.453  12.438  -6.773  1.00 93.62           C  
ATOM   1270  N   PRO A 170      -6.496  16.781  -4.188  1.00 92.31           N  
ATOM   1271  CA  PRO A 170      -5.863  17.297  -2.977  1.00 92.31           C  
ATOM   1272  C   PRO A 170      -6.875  17.750  -1.929  1.00 92.31           C  
ATOM   1273  CB  PRO A 170      -5.039  18.484  -3.490  1.00 92.31           C  
ATOM   1274  O   PRO A 170      -6.668  17.531  -0.731  1.00 92.31           O  
ATOM   1275  CG  PRO A 170      -4.773  18.172  -4.926  1.00 92.31           C  
ATOM   1276  CD  PRO A 170      -5.953  17.406  -5.473  1.00 92.31           C  
ATOM   1277  N   ILE A 171      -7.957  18.391  -2.418  1.00 93.62           N  
ATOM   1278  CA  ILE A 171      -8.992  18.828  -1.494  1.00 93.62           C  
ATOM   1279  C   ILE A 171      -9.672  17.625  -0.860  1.00 93.62           C  
ATOM   1280  CB  ILE A 171     -10.039  19.734  -2.203  1.00 93.62           C  
ATOM   1281  O   ILE A 171      -9.891  17.594   0.353  1.00 93.62           O  
ATOM   1282  CG1 ILE A 171      -9.391  21.047  -2.660  1.00 93.62           C  
ATOM   1283  CG2 ILE A 171     -11.234  20.000  -1.285  1.00 93.62           C  
ATOM   1284  CD1 ILE A 171     -10.305  21.906  -3.518  1.00 93.62           C  
ATOM   1285  N   TRP A 172      -9.969  16.672  -1.713  1.00 95.81           N  
ATOM   1286  CA  TRP A 172     -10.570  15.422  -1.246  1.00 95.81           C  
ATOM   1287  C   TRP A 172      -9.641  14.703  -0.275  1.00 95.81           C  
ATOM   1288  CB  TRP A 172     -10.898  14.508  -2.428  1.00 95.81           C  
ATOM   1289  O   TRP A 172     -10.039  14.352   0.836  1.00 95.81           O  
ATOM   1290  CG  TRP A 172     -11.273  13.109  -2.033  1.00 95.81           C  
ATOM   1291  CD1 TRP A 172     -12.203  12.742  -1.105  1.00 95.81           C  
ATOM   1292  CD2 TRP A 172     -10.711  11.898  -2.551  1.00 95.81           C  
ATOM   1293  CE2 TRP A 172     -11.359  10.828  -1.892  1.00 95.81           C  
ATOM   1294  CE3 TRP A 172      -9.734  11.617  -3.508  1.00 95.81           C  
ATOM   1295  NE1 TRP A 172     -12.266  11.367  -1.017  1.00 95.81           N  
ATOM   1296  CH2 TRP A 172     -10.086   9.242  -3.104  1.00 95.81           C  
ATOM   1297  CZ2 TRP A 172     -11.047   9.492  -2.160  1.00 95.81           C  
ATOM   1298  CZ3 TRP A 172      -9.430  10.289  -3.775  1.00 95.81           C  
ATOM   1299  N   GLY A 173      -8.414  14.391  -0.691  1.00 96.00           N  
ATOM   1300  CA  GLY A 173      -7.457  13.719   0.176  1.00 96.00           C  
ATOM   1301  C   GLY A 173      -7.324  14.375   1.538  1.00 96.00           C  
ATOM   1302  O   GLY A 173      -7.340  13.688   2.564  1.00 96.00           O  
ATOM   1303  N   GLY A 174      -7.230  15.672   1.550  1.00 95.56           N  
ATOM   1304  CA  GLY A 174      -7.082  16.438   2.781  1.00 95.56           C  
ATOM   1305  C   GLY A 174      -8.281  16.312   3.701  1.00 95.56           C  
ATOM   1306  O   GLY A 174      -8.148  16.438   4.922  1.00 95.56           O  
ATOM   1307  N   SER A 175      -9.391  16.172   3.100  1.00 95.81           N  
ATOM   1308  CA  SER A 175     -10.617  16.062   3.885  1.00 95.81           C  
ATOM   1309  C   SER A 175     -10.656  14.781   4.707  1.00 95.81           C  
ATOM   1310  CB  SER A 175     -11.844  16.141   2.975  1.00 95.81           C  
ATOM   1311  O   SER A 175     -11.445  14.656   5.641  1.00 95.81           O  
ATOM   1312  OG  SER A 175     -12.039  14.898   2.305  1.00 95.81           O  
ATOM   1313  N   TRP A 176      -9.852  13.828   4.367  1.00 97.00           N  
ATOM   1314  CA  TRP A 176      -9.789  12.562   5.086  1.00 97.00           C  
ATOM   1315  C   TRP A 176      -8.609  12.539   6.051  1.00 97.00           C  
ATOM   1316  CB  TRP A 176      -9.688  11.391   4.105  1.00 97.00           C  
ATOM   1317  O   TRP A 176      -8.172  11.469   6.484  1.00 97.00           O  
ATOM   1318  CG  TRP A 176     -10.977  11.055   3.412  1.00 97.00           C  
ATOM   1319  CD1 TRP A 176     -11.305  11.328   2.115  1.00 97.00           C  
ATOM   1320  CD2 TRP A 176     -12.102  10.391   3.984  1.00 97.00           C  
ATOM   1321  CE2 TRP A 176     -13.086  10.297   2.975  1.00 97.00           C  
ATOM   1322  CE3 TRP A 176     -12.383   9.867   5.254  1.00 97.00           C  
ATOM   1323  NE1 TRP A 176     -12.578  10.875   1.846  1.00 97.00           N  
ATOM   1324  CH2 TRP A 176     -14.578   9.195   4.449  1.00 97.00           C  
ATOM   1325  CZ2 TRP A 176     -14.328   9.695   3.197  1.00 97.00           C  
ATOM   1326  CZ3 TRP A 176     -13.617   9.273   5.473  1.00 97.00           C  
ATOM   1327  N   ARG A 177      -8.086  13.648   6.379  1.00 95.81           N  
ATOM   1328  CA  ARG A 177      -7.055  13.742   7.410  1.00 95.81           C  
ATOM   1329  C   ARG A 177      -7.578  13.227   8.750  1.00 95.81           C  
ATOM   1330  CB  ARG A 177      -6.566  15.180   7.559  1.00 95.81           C  
ATOM   1331  O   ARG A 177      -8.656  13.625   9.195  1.00 95.81           O  
ATOM   1332  CG  ARG A 177      -5.398  15.344   8.516  1.00 95.81           C  
ATOM   1333  CD  ARG A 177      -4.895  16.781   8.555  1.00 95.81           C  
ATOM   1334  NE  ARG A 177      -3.842  16.953   9.555  1.00 95.81           N  
ATOM   1335  NH1 ARG A 177      -3.516  19.203   9.117  1.00 95.81           N  
ATOM   1336  NH2 ARG A 177      -2.268  18.141  10.727  1.00 95.81           N  
ATOM   1337  CZ  ARG A 177      -3.211  18.094   9.797  1.00 95.81           C  
ATOM   1338  N   ALA A 178      -6.828  12.234   9.297  1.00 93.44           N  
ATOM   1339  CA  ALA A 178      -7.172  11.719  10.625  1.00 93.44           C  
ATOM   1340  C   ALA A 178      -6.781  12.711  11.711  1.00 93.44           C  
ATOM   1341  CB  ALA A 178      -6.500  10.375  10.867  1.00 93.44           C  
ATOM   1342  O   ALA A 178      -5.848  13.500  11.539  1.00 93.44           O  
ATOM   1343  N   PRO A 179      -7.602  12.734  12.789  1.00 86.56           N  
ATOM   1344  CA  PRO A 179      -7.266  13.625  13.906  1.00 86.56           C  
ATOM   1345  C   PRO A 179      -5.863  13.375  14.461  1.00 86.56           C  
ATOM   1346  CB  PRO A 179      -8.336  13.289  14.953  1.00 86.56           C  
ATOM   1347  O   PRO A 179      -5.344  12.266  14.359  1.00 86.56           O  
ATOM   1348  CG  PRO A 179      -9.406  12.578  14.195  1.00 86.56           C  
ATOM   1349  CD  PRO A 179      -8.789  11.961  12.969  1.00 86.56           C  
ATOM   1350  N   GLY A 180      -5.121  14.414  14.789  1.00 80.31           N  
ATOM   1351  CA  GLY A 180      -3.773  14.406  15.328  1.00 80.31           C  
ATOM   1352  C   GLY A 180      -3.004  15.680  15.039  1.00 80.31           C  
ATOM   1353  O   GLY A 180      -3.387  16.453  14.156  1.00 80.31           O  
ATOM   1354  N   TRP A 181      -2.074  15.992  16.000  1.00 80.88           N  
ATOM   1355  CA  TRP A 181      -1.237  17.172  15.852  1.00 80.88           C  
ATOM   1356  C   TRP A 181       0.022  16.859  15.055  1.00 80.88           C  
ATOM   1357  CB  TRP A 181      -0.857  17.734  17.219  1.00 80.88           C  
ATOM   1358  O   TRP A 181       0.809  15.992  15.438  1.00 80.88           O  
ATOM   1359  CG  TRP A 181      -0.155  19.062  17.172  1.00 80.88           C  
ATOM   1360  CD1 TRP A 181      -0.725  20.297  16.984  1.00 80.88           C  
ATOM   1361  CD2 TRP A 181       1.252  19.281  17.297  1.00 80.88           C  
ATOM   1362  CE2 TRP A 181       1.464  20.688  17.172  1.00 80.88           C  
ATOM   1363  CE3 TRP A 181       2.355  18.453  17.500  1.00 80.88           C  
ATOM   1364  NE1 TRP A 181       0.243  21.266  16.984  1.00 80.88           N  
ATOM   1365  CH2 TRP A 181       3.799  20.406  17.453  1.00 80.88           C  
ATOM   1366  CZ2 TRP A 181       2.736  21.250  17.250  1.00 80.88           C  
ATOM   1367  CZ3 TRP A 181       3.621  19.016  17.578  1.00 80.88           C  
ATOM   1368  N   ASP A 182       0.092  17.391  13.875  1.00 86.12           N  
ATOM   1369  CA  ASP A 182       1.262  17.359  13.000  1.00 86.12           C  
ATOM   1370  C   ASP A 182       1.421  18.688  12.258  1.00 86.12           C  
ATOM   1371  CB  ASP A 182       1.160  16.219  11.992  1.00 86.12           C  
ATOM   1372  O   ASP A 182       0.945  18.844  11.133  1.00 86.12           O  
ATOM   1373  CG  ASP A 182       2.445  15.992  11.219  1.00 86.12           C  
ATOM   1374  OD1 ASP A 182       3.375  16.812  11.320  1.00 86.12           O  
ATOM   1375  OD2 ASP A 182       2.529  14.977  10.492  1.00 86.12           O  
ATOM   1376  N   PRO A 183       1.944  19.703  12.922  1.00 80.56           N  
ATOM   1377  CA  PRO A 183       1.981  21.062  12.375  1.00 80.56           C  
ATOM   1378  C   PRO A 183       2.820  21.156  11.109  1.00 80.56           C  
ATOM   1379  CB  PRO A 183       2.607  21.875  13.516  1.00 80.56           C  
ATOM   1380  O   PRO A 183       2.664  22.109  10.336  1.00 80.56           O  
ATOM   1381  CG  PRO A 183       3.363  20.875  14.328  1.00 80.56           C  
ATOM   1382  CD  PRO A 183       2.643  19.562  14.266  1.00 80.56           C  
ATOM   1383  N   LEU A 184       3.553  20.125  10.828  1.00 84.31           N  
ATOM   1384  CA  LEU A 184       4.477  20.219   9.703  1.00 84.31           C  
ATOM   1385  C   LEU A 184       3.947  19.453   8.500  1.00 84.31           C  
ATOM   1386  CB  LEU A 184       5.859  19.688  10.102  1.00 84.31           C  
ATOM   1387  O   LEU A 184       4.602  19.391   7.457  1.00 84.31           O  
ATOM   1388  CG  LEU A 184       6.609  20.484  11.172  1.00 84.31           C  
ATOM   1389  CD1 LEU A 184       7.883  19.750  11.578  1.00 84.31           C  
ATOM   1390  CD2 LEU A 184       6.934  21.891  10.664  1.00 84.31           C  
ATOM   1391  N   CYS A 185       2.791  18.812   8.609  1.00 89.81           N  
ATOM   1392  CA  CYS A 185       2.293  18.031   7.480  1.00 89.81           C  
ATOM   1393  C   CYS A 185       1.456  18.906   6.551  1.00 89.81           C  
ATOM   1394  CB  CYS A 185       1.465  16.844   7.965  1.00 89.81           C  
ATOM   1395  O   CYS A 185       0.927  19.938   6.965  1.00 89.81           O  
ATOM   1396  SG  CYS A 185      -0.190  17.297   8.531  1.00 89.81           S  
ATOM   1397  N   TRP A 186       1.229  18.484   5.207  1.00 89.69           N  
ATOM   1398  CA  TRP A 186       0.474  19.219   4.195  1.00 89.69           C  
ATOM   1399  C   TRP A 186      -0.302  18.266   3.295  1.00 89.69           C  
ATOM   1400  CB  TRP A 186       1.408  20.094   3.352  1.00 89.69           C  
ATOM   1401  O   TRP A 186       0.096  17.109   3.115  1.00 89.69           O  
ATOM   1402  CG  TRP A 186       2.850  20.000   3.756  1.00 89.69           C  
ATOM   1403  CD1 TRP A 186       3.770  19.078   3.338  1.00 89.69           C  
ATOM   1404  CD2 TRP A 186       3.535  20.875   4.660  1.00 89.69           C  
ATOM   1405  CE2 TRP A 186       4.871  20.422   4.746  1.00 89.69           C  
ATOM   1406  CE3 TRP A 186       3.150  22.000   5.410  1.00 89.69           C  
ATOM   1407  NE1 TRP A 186       4.988  19.328   3.930  1.00 89.69           N  
ATOM   1408  CH2 TRP A 186       5.418  22.141   6.273  1.00 89.69           C  
ATOM   1409  CZ2 TRP A 186       5.824  21.047   5.551  1.00 89.69           C  
ATOM   1410  CZ3 TRP A 186       4.102  22.625   6.211  1.00 89.69           C  
ATOM   1411  N   ASP A 187      -1.415  18.734   2.664  1.00 89.88           N  
ATOM   1412  CA  ASP A 187      -2.277  17.906   1.821  1.00 89.88           C  
ATOM   1413  C   ASP A 187      -1.940  18.094   0.344  1.00 89.88           C  
ATOM   1414  CB  ASP A 187      -3.750  18.234   2.070  1.00 89.88           C  
ATOM   1415  O   ASP A 187      -2.350  17.297  -0.498  1.00 89.88           O  
ATOM   1416  CG  ASP A 187      -4.199  17.922   3.486  1.00 89.88           C  
ATOM   1417  OD1 ASP A 187      -3.809  16.859   4.023  1.00 89.88           O  
ATOM   1418  OD2 ASP A 187      -4.953  18.734   4.066  1.00 89.88           O  
ATOM   1419  N   GLU A 188      -1.290  19.141   0.119  1.00 82.69           N  
ATOM   1420  CA  GLU A 188      -0.925  19.469  -1.256  1.00 82.69           C  
ATOM   1421  C   GLU A 188       0.553  19.828  -1.361  1.00 82.69           C  
ATOM   1422  CB  GLU A 188      -1.791  20.609  -1.784  1.00 82.69           C  
ATOM   1423  O   GLU A 188       1.187  20.172  -0.360  1.00 82.69           O  
ATOM   1424  CG  GLU A 188      -1.700  21.891  -0.953  1.00 82.69           C  
ATOM   1425  CD  GLU A 188      -2.639  22.984  -1.432  1.00 82.69           C  
ATOM   1426  OE1 GLU A 188      -2.561  24.125  -0.911  1.00 82.69           O  
ATOM   1427  OE2 GLU A 188      -3.459  22.703  -2.334  1.00 82.69           O  
ATOM   1428  N   CYS A 189       1.055  19.594  -2.566  1.00 73.19           N  
ATOM   1429  CA  CYS A 189       2.418  20.016  -2.848  1.00 73.19           C  
ATOM   1430  C   CYS A 189       2.568  21.516  -2.643  1.00 73.19           C  
ATOM   1431  CB  CYS A 189       2.812  19.656  -4.277  1.00 73.19           C  
ATOM   1432  O   CYS A 189       1.653  22.281  -2.945  1.00 73.19           O  
ATOM   1433  SG  CYS A 189       2.625  17.891  -4.652  1.00 73.19           S  
ATOM   1434  N   ARG A 190       3.602  21.891  -1.911  1.00 69.44           N  
ATOM   1435  CA  ARG A 190       3.916  23.297  -1.729  1.00 69.44           C  
ATOM   1436  C   ARG A 190       4.609  23.875  -2.961  1.00 69.44           C  
ATOM   1437  CB  ARG A 190       4.793  23.500  -0.492  1.00 69.44           C  
ATOM   1438  O   ARG A 190       5.613  23.328  -3.424  1.00 69.44           O  
ATOM   1439  CG  ARG A 190       4.039  23.391   0.823  1.00 69.44           C  
ATOM   1440  CD  ARG A 190       4.824  23.984   1.979  1.00 69.44           C  
ATOM   1441  NE  ARG A 190       4.078  23.922   3.232  1.00 69.44           N  
ATOM   1442  NH1 ARG A 190       5.703  24.969   4.500  1.00 69.44           N  
ATOM   1443  NH2 ARG A 190       3.750  24.281   5.477  1.00 69.44           N  
ATOM   1444  CZ  ARG A 190       4.512  24.391   4.398  1.00 69.44           C  
ATOM   1445  N   GLY A 191       3.889  24.703  -3.719  1.00 69.19           N  
ATOM   1446  CA  GLY A 191       4.438  25.281  -4.934  1.00 69.19           C  
ATOM   1447  C   GLY A 191       4.102  24.469  -6.180  1.00 69.19           C  
ATOM   1448  O   GLY A 191       2.930  24.203  -6.453  1.00 69.19           O  
ATOM   1449  N   SER A 192       5.234  24.047  -6.988  1.00 68.50           N  
ATOM   1450  CA  SER A 192       5.035  23.172  -8.148  1.00 68.50           C  
ATOM   1451  C   SER A 192       5.172  21.703  -7.773  1.00 68.50           C  
ATOM   1452  CB  SER A 192       6.035  23.516  -9.250  1.00 68.50           C  
ATOM   1453  O   SER A 192       6.059  21.328  -7.000  1.00 68.50           O  
ATOM   1454  OG  SER A 192       5.895  24.875  -9.648  1.00 68.50           O  
ATOM   1455  N   CYS A 193       4.137  20.922  -8.031  1.00 71.75           N  
ATOM   1456  CA  CYS A 193       4.230  19.469  -7.867  1.00 71.75           C  
ATOM   1457  C   CYS A 193       5.395  18.906  -8.672  1.00 71.75           C  
ATOM   1458  CB  CYS A 193       2.928  18.797  -8.297  1.00 71.75           C  
ATOM   1459  O   CYS A 193       5.730  19.422  -9.734  1.00 71.75           O  
ATOM   1460  SG  CYS A 193       1.534  19.156  -7.203  1.00 71.75           S  
ATOM   1461  N   PRO A 194       6.082  17.938  -8.031  1.00 71.94           N  
ATOM   1462  CA  PRO A 194       7.262  17.406  -8.711  1.00 71.94           C  
ATOM   1463  C   PRO A 194       6.953  16.891 -10.117  1.00 71.94           C  
ATOM   1464  CB  PRO A 194       7.707  16.250  -7.805  1.00 71.94           C  
ATOM   1465  O   PRO A 194       5.887  16.328 -10.352  1.00 71.94           O  
ATOM   1466  CG  PRO A 194       6.527  15.984  -6.926  1.00 71.94           C  
ATOM   1467  CD  PRO A 194       5.641  17.203  -6.934  1.00 71.94           C  
ATOM   1468  N   THR A 195       7.820  17.344 -11.039  1.00 81.31           N  
ATOM   1469  CA  THR A 195       7.875  16.797 -12.391  1.00 81.31           C  
ATOM   1470  C   THR A 195       9.258  16.203 -12.680  1.00 81.31           C  
ATOM   1471  CB  THR A 195       7.539  17.859 -13.438  1.00 81.31           C  
ATOM   1472  O   THR A 195      10.203  16.422 -11.922  1.00 81.31           O  
ATOM   1473  CG2 THR A 195       6.156  18.469 -13.188  1.00 81.31           C  
ATOM   1474  OG1 THR A 195       8.516  18.906 -13.375  1.00 81.31           O  
ATOM   1475  N   CYS A 196       9.234  15.234 -13.562  1.00 85.31           N  
ATOM   1476  CA  CYS A 196      10.492  14.695 -14.070  1.00 85.31           C  
ATOM   1477  C   CYS A 196      10.992  15.508 -15.258  1.00 85.31           C  
ATOM   1478  CB  CYS A 196      10.320  13.234 -14.477  1.00 85.31           C  
ATOM   1479  O   CYS A 196      10.266  15.688 -16.234  1.00 85.31           O  
ATOM   1480  SG  CYS A 196      11.883  12.391 -14.828  1.00 85.31           S  
ATOM   1481  N   PRO A 197      12.242  16.109 -15.164  1.00 87.94           N  
ATOM   1482  CA  PRO A 197      12.766  16.859 -16.312  1.00 87.94           C  
ATOM   1483  C   PRO A 197      12.719  16.078 -17.609  1.00 87.94           C  
ATOM   1484  CB  PRO A 197      14.211  17.172 -15.898  1.00 87.94           C  
ATOM   1485  O   PRO A 197      12.961  14.867 -17.609  1.00 87.94           O  
ATOM   1486  CG  PRO A 197      14.234  16.984 -14.422  1.00 87.94           C  
ATOM   1487  CD  PRO A 197      13.180  15.984 -14.039  1.00 87.94           C  
ATOM   1488  N   GLU A 198      12.445  16.812 -18.719  1.00 86.62           N  
ATOM   1489  CA  GLU A 198      12.266  16.203 -20.031  1.00 86.62           C  
ATOM   1490  C   GLU A 198      13.508  15.430 -20.469  1.00 86.62           C  
ATOM   1491  CB  GLU A 198      11.914  17.266 -21.078  1.00 86.62           C  
ATOM   1492  O   GLU A 198      13.406  14.367 -21.078  1.00 86.62           O  
ATOM   1493  CG  GLU A 198      10.461  17.703 -21.047  1.00 86.62           C  
ATOM   1494  CD  GLU A 198      10.109  18.688 -22.172  1.00 86.62           C  
ATOM   1495  OE1 GLU A 198       8.930  19.109 -22.250  1.00 86.62           O  
ATOM   1496  OE2 GLU A 198      11.008  19.016 -22.969  1.00 86.62           O  
ATOM   1497  N   ASP A 199      14.672  15.891 -20.094  1.00 89.12           N  
ATOM   1498  CA  ASP A 199      15.914  15.281 -20.562  1.00 89.12           C  
ATOM   1499  C   ASP A 199      16.188  13.961 -19.844  1.00 89.12           C  
ATOM   1500  CB  ASP A 199      17.094  16.234 -20.359  1.00 89.12           C  
ATOM   1501  O   ASP A 199      17.000  13.156 -20.297  1.00 89.12           O  
ATOM   1502  CG  ASP A 199      17.312  16.609 -18.906  1.00 89.12           C  
ATOM   1503  OD1 ASP A 199      16.344  16.594 -18.109  1.00 89.12           O  
ATOM   1504  OD2 ASP A 199      18.469  16.922 -18.547  1.00 89.12           O  
ATOM   1505  N   ARG A 200      15.445  13.719 -18.734  1.00 91.44           N  
ATOM   1506  CA  ARG A 200      15.633  12.484 -17.984  1.00 91.44           C  
ATOM   1507  C   ARG A 200      14.547  11.461 -18.312  1.00 91.44           C  
ATOM   1508  CB  ARG A 200      15.648  12.758 -16.469  1.00 91.44           C  
ATOM   1509  O   ARG A 200      14.695  10.273 -18.016  1.00 91.44           O  
ATOM   1510  CG  ARG A 200      16.828  13.594 -16.016  1.00 91.44           C  
ATOM   1511  CD  ARG A 200      18.109  12.773 -15.961  1.00 91.44           C  
ATOM   1512  NE  ARG A 200      19.188  13.484 -15.273  1.00 91.44           N  
ATOM   1513  NH1 ARG A 200      20.719  11.766 -15.438  1.00 91.44           N  
ATOM   1514  NH2 ARG A 200      21.297  13.727 -14.398  1.00 91.44           N  
ATOM   1515  CZ  ARG A 200      20.391  12.992 -15.039  1.00 91.44           C  
ATOM   1516  N   LEU A 201      13.508  11.914 -18.891  1.00 91.19           N  
ATOM   1517  CA  LEU A 201      12.344  11.078 -19.156  1.00 91.19           C  
ATOM   1518  C   LEU A 201      12.711   9.898 -20.062  1.00 91.19           C  
ATOM   1519  CB  LEU A 201      11.227  11.898 -19.812  1.00 91.19           C  
ATOM   1520  O   LEU A 201      12.352   8.758 -19.781  1.00 91.19           O  
ATOM   1521  CG  LEU A 201      10.422  12.805 -18.875  1.00 91.19           C  
ATOM   1522  CD1 LEU A 201       9.477  13.688 -19.688  1.00 91.19           C  
ATOM   1523  CD2 LEU A 201       9.656  11.977 -17.859  1.00 91.19           C  
ATOM   1524  N   GLU A 202      13.516  10.227 -21.125  1.00 91.38           N  
ATOM   1525  CA  GLU A 202      13.883   9.180 -22.078  1.00 91.38           C  
ATOM   1526  C   GLU A 202      14.680   8.070 -21.391  1.00 91.38           C  
ATOM   1527  CB  GLU A 202      14.680   9.766 -23.234  1.00 91.38           C  
ATOM   1528  O   GLU A 202      14.469   6.887 -21.656  1.00 91.38           O  
ATOM   1529  CG  GLU A 202      14.922   8.781 -24.375  1.00 91.38           C  
ATOM   1530  CD  GLU A 202      15.648   9.398 -25.562  1.00 91.38           C  
ATOM   1531  OE1 GLU A 202      15.875   8.695 -26.562  1.00 91.38           O  
ATOM   1532  OE2 GLU A 202      16.000  10.594 -25.484  1.00 91.38           O  
ATOM   1533  N   GLN A 203      15.539   8.500 -20.531  1.00 94.81           N  
ATOM   1534  CA  GLN A 203      16.359   7.543 -19.797  1.00 94.81           C  
ATOM   1535  C   GLN A 203      15.508   6.621 -18.938  1.00 94.81           C  
ATOM   1536  CB  GLN A 203      17.391   8.281 -18.938  1.00 94.81           C  
ATOM   1537  O   GLN A 203      15.664   5.398 -18.984  1.00 94.81           O  
ATOM   1538  CG  GLN A 203      18.281   7.355 -18.109  1.00 94.81           C  
ATOM   1539  CD  GLN A 203      19.250   8.109 -17.234  1.00 94.81           C  
ATOM   1540  NE2 GLN A 203      20.156   7.375 -16.578  1.00 94.81           N  
ATOM   1541  OE1 GLN A 203      19.203   9.336 -17.125  1.00 94.81           O  
ATOM   1542  N   TYR A 204      14.578   7.184 -18.125  1.00 95.81           N  
ATOM   1543  CA  TYR A 204      13.844   6.410 -17.141  1.00 95.81           C  
ATOM   1544  C   TYR A 204      12.703   5.641 -17.781  1.00 95.81           C  
ATOM   1545  CB  TYR A 204      13.297   7.328 -16.031  1.00 95.81           C  
ATOM   1546  O   TYR A 204      12.227   4.645 -17.234  1.00 95.81           O  
ATOM   1547  CG  TYR A 204      14.375   7.969 -15.188  1.00 95.81           C  
ATOM   1548  CD1 TYR A 204      15.500   7.242 -14.797  1.00 95.81           C  
ATOM   1549  CD2 TYR A 204      14.266   9.289 -14.781  1.00 95.81           C  
ATOM   1550  CE1 TYR A 204      16.484   7.828 -14.008  1.00 95.81           C  
ATOM   1551  CE2 TYR A 204      15.258   9.883 -14.000  1.00 95.81           C  
ATOM   1552  OH  TYR A 204      17.344   9.727 -12.844  1.00 95.81           O  
ATOM   1553  CZ  TYR A 204      16.359   9.148 -13.617  1.00 95.81           C  
ATOM   1554  N   GLU A 205      12.344   6.000 -19.047  1.00 94.38           N  
ATOM   1555  CA  GLU A 205      11.359   5.246 -19.812  1.00 94.38           C  
ATOM   1556  C   GLU A 205      12.000   4.066 -20.547  1.00 94.38           C  
ATOM   1557  CB  GLU A 205      10.648   6.160 -20.828  1.00 94.38           C  
ATOM   1558  O   GLU A 205      11.305   3.172 -21.031  1.00 94.38           O  
ATOM   1559  CG  GLU A 205       9.711   7.172 -20.188  1.00 94.38           C  
ATOM   1560  CD  GLU A 205       9.016   8.070 -21.188  1.00 94.38           C  
ATOM   1561  OE1 GLU A 205       8.062   8.781 -20.812  1.00 94.38           O  
ATOM   1562  OE2 GLU A 205       9.422   8.055 -22.375  1.00 94.38           O  
ATOM   1563  N   GLY A 206      13.266   4.031 -20.562  1.00 93.56           N  
ATOM   1564  CA  GLY A 206      14.008   3.045 -21.328  1.00 93.56           C  
ATOM   1565  C   GLY A 206      14.055   1.685 -20.656  1.00 93.56           C  
ATOM   1566  O   GLY A 206      13.625   1.531 -19.516  1.00 93.56           O  
ATOM   1567  N   PRO A 207      14.648   0.657 -21.297  1.00 91.50           N  
ATOM   1568  CA  PRO A 207      14.695  -0.742 -20.875  1.00 91.50           C  
ATOM   1569  C   PRO A 207      15.500  -0.939 -19.594  1.00 91.50           C  
ATOM   1570  CB  PRO A 207      15.359  -1.453 -22.047  1.00 91.50           C  
ATOM   1571  O   PRO A 207      15.305  -1.933 -18.875  1.00 91.50           O  
ATOM   1572  CG  PRO A 207      16.094  -0.374 -22.781  1.00 91.50           C  
ATOM   1573  CD  PRO A 207      15.320   0.908 -22.625  1.00 91.50           C  
ATOM   1574  N   GLY A 208      16.328  -0.017 -19.281  1.00 91.62           N  
ATOM   1575  CA  GLY A 208      17.156  -0.138 -18.094  1.00 91.62           C  
ATOM   1576  C   GLY A 208      16.438   0.256 -16.828  1.00 91.62           C  
ATOM   1577  O   GLY A 208      16.922  -0.001 -15.719  1.00 91.62           O  
ATOM   1578  N   PHE A 209      15.180   0.851 -16.953  1.00 95.44           N  
ATOM   1579  CA  PHE A 209      14.430   1.298 -15.789  1.00 95.44           C  
ATOM   1580  C   PHE A 209      12.977   0.854 -15.875  1.00 95.44           C  
ATOM   1581  CB  PHE A 209      14.508   2.822 -15.648  1.00 95.44           C  
ATOM   1582  O   PHE A 209      12.672  -0.337 -15.758  1.00 95.44           O  
ATOM   1583  CG  PHE A 209      15.875   3.332 -15.289  1.00 95.44           C  
ATOM   1584  CD1 PHE A 209      16.266   3.463 -13.961  1.00 95.44           C  
ATOM   1585  CD2 PHE A 209      16.781   3.678 -16.281  1.00 95.44           C  
ATOM   1586  CE1 PHE A 209      17.531   3.936 -13.633  1.00 95.44           C  
ATOM   1587  CE2 PHE A 209      18.047   4.148 -15.961  1.00 95.44           C  
ATOM   1588  CZ  PHE A 209      18.422   4.277 -14.633  1.00 95.44           C  
ATOM   1589  N   CYS A 210      12.039   1.764 -16.328  1.00 96.19           N  
ATOM   1590  CA  CYS A 210      10.609   1.494 -16.219  1.00 96.19           C  
ATOM   1591  C   CYS A 210      10.086   0.836 -17.500  1.00 96.19           C  
ATOM   1592  CB  CYS A 210       9.844   2.787 -15.953  1.00 96.19           C  
ATOM   1593  O   CYS A 210       8.883   0.579 -17.609  1.00 96.19           O  
ATOM   1594  SG  CYS A 210      10.289   3.582 -14.391  1.00 96.19           S  
ATOM   1595  N   GLY A 211      10.992   0.536 -18.438  1.00 95.12           N  
ATOM   1596  CA  GLY A 211      10.648  -0.055 -19.734  1.00 95.12           C  
ATOM   1597  C   GLY A 211       9.938  -1.390 -19.594  1.00 95.12           C  
ATOM   1598  O   GLY A 211       9.031  -1.691 -20.375  1.00 95.12           O  
ATOM   1599  N   PRO A 212      10.398  -2.172 -18.656  1.00 94.75           N  
ATOM   1600  CA  PRO A 212       9.734  -3.469 -18.500  1.00 94.75           C  
ATOM   1601  C   PRO A 212       8.234  -3.340 -18.281  1.00 94.75           C  
ATOM   1602  CB  PRO A 212      10.414  -4.059 -17.250  1.00 94.75           C  
ATOM   1603  O   PRO A 212       7.488  -4.297 -18.516  1.00 94.75           O  
ATOM   1604  CG  PRO A 212      11.789  -3.486 -17.266  1.00 94.75           C  
ATOM   1605  CD  PRO A 212      11.711  -2.055 -17.703  1.00 94.75           C  
ATOM   1606  N   LEU A 213       7.652  -2.227 -17.859  1.00 95.62           N  
ATOM   1607  CA  LEU A 213       6.230  -2.002 -17.625  1.00 95.62           C  
ATOM   1608  C   LEU A 213       5.547  -1.473 -18.875  1.00 95.62           C  
ATOM   1609  CB  LEU A 213       6.031  -1.019 -16.469  1.00 95.62           C  
ATOM   1610  O   LEU A 213       4.316  -1.438 -18.953  1.00 95.62           O  
ATOM   1611  CG  LEU A 213       6.418  -1.521 -15.070  1.00 95.62           C  
ATOM   1612  CD1 LEU A 213       6.418  -0.369 -14.070  1.00 95.62           C  
ATOM   1613  CD2 LEU A 213       5.465  -2.625 -14.617  1.00 95.62           C  
ATOM   1614  N   ALA A 214       6.352  -0.925 -19.828  1.00 92.06           N  
ATOM   1615  CA  ALA A 214       5.801  -0.276 -21.016  1.00 92.06           C  
ATOM   1616  C   ALA A 214       4.957  -1.252 -21.828  1.00 92.06           C  
ATOM   1617  CB  ALA A 214       6.922   0.304 -21.875  1.00 92.06           C  
ATOM   1618  O   ALA A 214       5.324  -2.420 -21.969  1.00 92.06           O  
ATOM   1619  N   SER A 215       3.732  -0.715 -22.281  1.00 84.81           N  
ATOM   1620  CA  SER A 215       2.875  -1.496 -23.172  1.00 84.81           C  
ATOM   1621  C   SER A 215       3.547  -1.738 -24.516  1.00 84.81           C  
ATOM   1622  CB  SER A 215       1.534  -0.792 -23.375  1.00 84.81           C  
ATOM   1623  O   SER A 215       4.258  -0.870 -25.031  1.00 84.81           O  
ATOM   1624  OG  SER A 215       0.817  -0.704 -22.156  1.00 84.81           O  
ATOM   1625  N   GLY A 216       3.408  -2.961 -25.047  1.00 80.25           N  
ATOM   1626  CA  GLY A 216       3.859  -3.234 -26.391  1.00 80.25           C  
ATOM   1627  C   GLY A 216       5.301  -3.699 -26.469  1.00 80.25           C  
ATOM   1628  O   GLY A 216       5.820  -3.980 -27.547  1.00 80.25           O  
ATOM   1629  N   THR A 217       5.965  -3.553 -25.375  1.00 72.38           N  
ATOM   1630  CA  THR A 217       7.340  -4.043 -25.281  1.00 72.38           C  
ATOM   1631  C   THR A 217       7.371  -5.465 -24.734  1.00 72.38           C  
ATOM   1632  CB  THR A 217       8.203  -3.125 -24.406  1.00 72.38           C  
ATOM   1633  O   THR A 217       6.402  -5.926 -24.125  1.00 72.38           O  
ATOM   1634  CG2 THR A 217       8.258  -1.709 -24.969  1.00 72.38           C  
ATOM   1635  OG1 THR A 217       7.652  -3.084 -23.078  1.00 72.38           O  
ATOM   1636  N   GLY A 218       7.816  -6.473 -25.531  1.00 81.38           N  
ATOM   1637  CA  GLY A 218       8.141  -7.730 -24.875  1.00 81.38           C  
ATOM   1638  C   GLY A 218       8.766  -7.547 -23.500  1.00 81.38           C  
ATOM   1639  O   GLY A 218       8.758  -6.445 -22.953  1.00 81.38           O  
ATOM   1640  N   GLY A 219       8.586  -8.539 -22.578  1.00 86.19           N  
ATOM   1641  CA  GLY A 219       9.195  -8.508 -21.250  1.00 86.19           C  
ATOM   1642  C   GLY A 219       8.461  -9.375 -20.234  1.00 86.19           C  
ATOM   1643  O   GLY A 219       7.441  -9.984 -20.562  1.00 86.19           O  
ATOM   1644  N   PRO A 220       8.969  -9.328 -19.078  1.00 92.06           N  
ATOM   1645  CA  PRO A 220       8.492 -10.289 -18.078  1.00 92.06           C  
ATOM   1646  C   PRO A 220       7.062 -10.008 -17.625  1.00 92.06           C  
ATOM   1647  CB  PRO A 220       9.477 -10.109 -16.922  1.00 92.06           C  
ATOM   1648  O   PRO A 220       6.387 -10.898 -17.109  1.00 92.06           O  
ATOM   1649  CG  PRO A 220      10.047  -8.742 -17.109  1.00 92.06           C  
ATOM   1650  CD  PRO A 220      10.141  -8.469 -18.594  1.00 92.06           C  
ATOM   1651  N   PHE A 221       6.535  -8.773 -17.984  1.00 94.88           N  
ATOM   1652  CA  PHE A 221       5.254  -8.406 -17.391  1.00 94.88           C  
ATOM   1653  C   PHE A 221       4.148  -8.438 -18.438  1.00 94.88           C  
ATOM   1654  CB  PHE A 221       5.332  -7.016 -16.750  1.00 94.88           C  
ATOM   1655  O   PHE A 221       2.992  -8.133 -18.141  1.00 94.88           O  
ATOM   1656  CG  PHE A 221       6.371  -6.902 -15.672  1.00 94.88           C  
ATOM   1657  CD1 PHE A 221       6.469  -7.875 -14.688  1.00 94.88           C  
ATOM   1658  CD2 PHE A 221       7.242  -5.824 -15.641  1.00 94.88           C  
ATOM   1659  CE1 PHE A 221       7.430  -7.773 -13.680  1.00 94.88           C  
ATOM   1660  CE2 PHE A 221       8.203  -5.715 -14.641  1.00 94.88           C  
ATOM   1661  CZ  PHE A 221       8.297  -6.691 -13.656  1.00 94.88           C  
ATOM   1662  N   THR A 222       4.453  -8.844 -19.625  1.00 92.19           N  
ATOM   1663  CA  THR A 222       3.541  -8.773 -20.766  1.00 92.19           C  
ATOM   1664  C   THR A 222       2.299  -9.625 -20.516  1.00 92.19           C  
ATOM   1665  CB  THR A 222       4.234  -9.234 -22.047  1.00 92.19           C  
ATOM   1666  O   THR A 222       1.191  -9.242 -20.891  1.00 92.19           O  
ATOM   1667  CG2 THR A 222       3.281  -9.156 -23.250  1.00 92.19           C  
ATOM   1668  OG1 THR A 222       5.371  -8.398 -22.312  1.00 92.19           O  
ATOM   1669  N   THR A 223       2.477 -10.742 -19.844  1.00 92.50           N  
ATOM   1670  CA  THR A 223       1.371 -11.664 -19.625  1.00 92.50           C  
ATOM   1671  C   THR A 223       0.355 -11.070 -18.656  1.00 92.50           C  
ATOM   1672  CB  THR A 223       1.872 -13.016 -19.078  1.00 92.50           C  
ATOM   1673  O   THR A 223      -0.796 -11.508 -18.609  1.00 92.50           O  
ATOM   1674  CG2 THR A 223       2.775 -13.719 -20.094  1.00 92.50           C  
ATOM   1675  OG1 THR A 223       2.607 -12.789 -17.875  1.00 92.50           O  
ATOM   1676  N   CYS A 224       0.691  -9.984 -17.953  1.00 95.44           N  
ATOM   1677  CA  CYS A 224      -0.180  -9.414 -16.938  1.00 95.44           C  
ATOM   1678  C   CYS A 224      -0.906  -8.180 -17.469  1.00 95.44           C  
ATOM   1679  CB  CYS A 224       0.624  -9.039 -15.695  1.00 95.44           C  
ATOM   1680  O   CYS A 224      -1.908  -7.750 -16.891  1.00 95.44           O  
ATOM   1681  SG  CYS A 224      -0.396  -8.508 -14.297  1.00 95.44           S  
ATOM   1682  N   HIS A 225      -0.438  -7.625 -18.547  1.00 94.62           N  
ATOM   1683  CA  HIS A 225      -0.927  -6.344 -19.047  1.00 94.62           C  
ATOM   1684  C   HIS A 225      -2.420  -6.402 -19.359  1.00 94.62           C  
ATOM   1685  CB  HIS A 225      -0.156  -5.930 -20.312  1.00 94.62           C  
ATOM   1686  O   HIS A 225      -3.135  -5.414 -19.172  1.00 94.62           O  
ATOM   1687  CG  HIS A 225       1.237  -5.461 -20.031  1.00 94.62           C  
ATOM   1688  CD2 HIS A 225       1.896  -5.277 -18.859  1.00 94.62           C  
ATOM   1689  ND1 HIS A 225       2.121  -5.121 -21.031  1.00 94.62           N  
ATOM   1690  CE1 HIS A 225       3.268  -4.746 -20.484  1.00 94.62           C  
ATOM   1691  NE2 HIS A 225       3.156  -4.828 -19.172  1.00 94.62           N  
ATOM   1692  N   ALA A 226      -2.869  -7.637 -19.734  1.00 92.56           N  
ATOM   1693  CA  ALA A 226      -4.289  -7.766 -20.047  1.00 92.56           C  
ATOM   1694  C   ALA A 226      -5.133  -7.766 -18.766  1.00 92.56           C  
ATOM   1695  CB  ALA A 226      -4.543  -9.039 -20.844  1.00 92.56           C  
ATOM   1696  O   ALA A 226      -6.328  -7.457 -18.812  1.00 92.56           O  
ATOM   1697  N   HIS A 227      -4.543  -8.070 -17.672  1.00 94.06           N  
ATOM   1698  CA  HIS A 227      -5.266  -8.172 -16.406  1.00 94.06           C  
ATOM   1699  C   HIS A 227      -5.047  -6.934 -15.547  1.00 94.06           C  
ATOM   1700  CB  HIS A 227      -4.840  -9.422 -15.641  1.00 94.06           C  
ATOM   1701  O   HIS A 227      -5.949  -6.504 -14.828  1.00 94.06           O  
ATOM   1702  CG  HIS A 227      -5.098 -10.695 -16.391  1.00 94.06           C  
ATOM   1703  CD2 HIS A 227      -4.312 -11.406 -17.234  1.00 94.06           C  
ATOM   1704  ND1 HIS A 227      -6.293 -11.375 -16.312  1.00 94.06           N  
ATOM   1705  CE1 HIS A 227      -6.230 -12.453 -17.062  1.00 94.06           C  
ATOM   1706  NE2 HIS A 227      -5.039 -12.500 -17.641  1.00 94.06           N  
ATOM   1707  N   VAL A 228      -3.820  -6.441 -15.602  1.00 94.19           N  
ATOM   1708  CA  VAL A 228      -3.443  -5.219 -14.906  1.00 94.19           C  
ATOM   1709  C   VAL A 228      -2.807  -4.238 -15.883  1.00 94.19           C  
ATOM   1710  CB  VAL A 228      -2.477  -5.508 -13.734  1.00 94.19           C  
ATOM   1711  O   VAL A 228      -1.646  -4.398 -16.266  1.00 94.19           O  
ATOM   1712  CG1 VAL A 228      -2.117  -4.219 -13.000  1.00 94.19           C  
ATOM   1713  CG2 VAL A 228      -3.094  -6.523 -12.773  1.00 94.19           C  
ATOM   1714  N   PRO A 229      -3.641  -3.248 -16.375  1.00 93.88           N  
ATOM   1715  CA  PRO A 229      -3.096  -2.268 -17.312  1.00 93.88           C  
ATOM   1716  C   PRO A 229      -1.861  -1.551 -16.766  1.00 93.88           C  
ATOM   1717  CB  PRO A 229      -4.254  -1.287 -17.516  1.00 93.88           C  
ATOM   1718  O   PRO A 229      -1.873  -1.061 -15.641  1.00 93.88           O  
ATOM   1719  CG  PRO A 229      -5.484  -2.078 -17.188  1.00 93.88           C  
ATOM   1720  CD  PRO A 229      -5.156  -3.037 -16.078  1.00 93.88           C  
ATOM   1721  N   PRO A 230      -0.797  -1.438 -17.516  1.00 94.69           N  
ATOM   1722  CA  PRO A 230       0.500  -0.999 -16.984  1.00 94.69           C  
ATOM   1723  C   PRO A 230       0.659   0.520 -17.000  1.00 94.69           C  
ATOM   1724  CB  PRO A 230       1.502  -1.662 -17.938  1.00 94.69           C  
ATOM   1725  O   PRO A 230       1.640   1.048 -16.469  1.00 94.69           O  
ATOM   1726  CG  PRO A 230       0.786  -1.753 -19.250  1.00 94.69           C  
ATOM   1727  CD  PRO A 230      -0.665  -2.037 -18.984  1.00 94.69           C  
ATOM   1728  N   GLU A 231      -0.191   1.226 -17.609  1.00 93.12           N  
ATOM   1729  CA  GLU A 231       0.010   2.643 -17.891  1.00 93.12           C  
ATOM   1730  C   GLU A 231       0.292   3.428 -16.609  1.00 93.12           C  
ATOM   1731  CB  GLU A 231      -1.211   3.227 -18.609  1.00 93.12           C  
ATOM   1732  O   GLU A 231       1.285   4.152 -16.531  1.00 93.12           O  
ATOM   1733  CG  GLU A 231      -1.000   4.641 -19.125  1.00 93.12           C  
ATOM   1734  CD  GLU A 231      -2.223   5.207 -19.844  1.00 93.12           C  
ATOM   1735  OE1 GLU A 231      -2.209   6.406 -20.203  1.00 93.12           O  
ATOM   1736  OE2 GLU A 231      -3.201   4.453 -20.016  1.00 93.12           O  
ATOM   1737  N   SER A 232      -0.583   3.201 -15.633  1.00 91.38           N  
ATOM   1738  CA  SER A 232      -0.414   3.941 -14.383  1.00 91.38           C  
ATOM   1739  C   SER A 232       0.852   3.510 -13.648  1.00 91.38           C  
ATOM   1740  CB  SER A 232      -1.629   3.748 -13.477  1.00 91.38           C  
ATOM   1741  O   SER A 232       1.533   4.336 -13.039  1.00 91.38           O  
ATOM   1742  OG  SER A 232      -1.765   2.389 -13.102  1.00 91.38           O  
ATOM   1743  N   PHE A 233       1.226   2.293 -13.688  1.00 94.44           N  
ATOM   1744  CA  PHE A 233       2.455   1.802 -13.078  1.00 94.44           C  
ATOM   1745  C   PHE A 233       3.678   2.371 -13.789  1.00 94.44           C  
ATOM   1746  CB  PHE A 233       2.496   0.271 -13.102  1.00 94.44           C  
ATOM   1747  O   PHE A 233       4.652   2.762 -13.141  1.00 94.44           O  
ATOM   1748  CG  PHE A 233       1.692  -0.379 -12.008  1.00 94.44           C  
ATOM   1749  CD1 PHE A 233       2.283  -0.707 -10.797  1.00 94.44           C  
ATOM   1750  CD2 PHE A 233       0.346  -0.663 -12.195  1.00 94.44           C  
ATOM   1751  CE1 PHE A 233       1.542  -1.308  -9.781  1.00 94.44           C  
ATOM   1752  CE2 PHE A 233      -0.401  -1.264 -11.188  1.00 94.44           C  
ATOM   1753  CZ  PHE A 233       0.199  -1.586  -9.984  1.00 94.44           C  
ATOM   1754  N   PHE A 234       3.584   2.367 -15.094  1.00 94.88           N  
ATOM   1755  CA  PHE A 234       4.691   2.875 -15.898  1.00 94.88           C  
ATOM   1756  C   PHE A 234       4.953   4.344 -15.594  1.00 94.88           C  
ATOM   1757  CB  PHE A 234       4.402   2.695 -17.391  1.00 94.88           C  
ATOM   1758  O   PHE A 234       6.082   4.727 -15.273  1.00 94.88           O  
ATOM   1759  CG  PHE A 234       5.473   3.256 -18.297  1.00 94.88           C  
ATOM   1760  CD1 PHE A 234       5.270   4.445 -18.984  1.00 94.88           C  
ATOM   1761  CD2 PHE A 234       6.684   2.596 -18.438  1.00 94.88           C  
ATOM   1762  CE1 PHE A 234       6.258   4.965 -19.812  1.00 94.88           C  
ATOM   1763  CE2 PHE A 234       7.676   3.109 -19.266  1.00 94.88           C  
ATOM   1764  CZ  PHE A 234       7.461   4.293 -19.953  1.00 94.88           C  
ATOM   1765  N   LYS A 235       3.949   5.156 -15.641  1.00 93.06           N  
ATOM   1766  CA  LYS A 235       4.086   6.586 -15.367  1.00 93.06           C  
ATOM   1767  C   LYS A 235       4.547   6.832 -13.938  1.00 93.06           C  
ATOM   1768  CB  LYS A 235       2.764   7.309 -15.625  1.00 93.06           C  
ATOM   1769  O   LYS A 235       5.422   7.668 -13.695  1.00 93.06           O  
ATOM   1770  CG  LYS A 235       2.402   7.441 -17.094  1.00 93.06           C  
ATOM   1771  CD  LYS A 235       1.107   8.219 -17.297  1.00 93.06           C  
ATOM   1772  CE  LYS A 235       0.725   8.312 -18.766  1.00 93.06           C  
ATOM   1773  NZ  LYS A 235      -0.568   9.039 -18.953  1.00 93.06           N  
ATOM   1774  N   GLY A 236       3.914   6.105 -13.000  1.00 92.69           N  
ATOM   1775  CA  GLY A 236       4.332   6.191 -11.617  1.00 92.69           C  
ATOM   1776  C   GLY A 236       5.781   5.793 -11.398  1.00 92.69           C  
ATOM   1777  O   GLY A 236       6.508   6.449 -10.648  1.00 92.69           O  
ATOM   1778  N   CYS A 237       6.199   4.703 -12.062  1.00 95.31           N  
ATOM   1779  CA  CYS A 237       7.582   4.238 -11.984  1.00 95.31           C  
ATOM   1780  C   CYS A 237       8.547   5.328 -12.438  1.00 95.31           C  
ATOM   1781  CB  CYS A 237       7.770   2.986 -12.844  1.00 95.31           C  
ATOM   1782  O   CYS A 237       9.508   5.637 -11.734  1.00 95.31           O  
ATOM   1783  SG  CYS A 237       9.492   2.443 -12.961  1.00 95.31           S  
ATOM   1784  N   VAL A 238       8.312   5.961 -13.531  1.00 95.19           N  
ATOM   1785  CA  VAL A 238       9.172   6.996 -14.102  1.00 95.19           C  
ATOM   1786  C   VAL A 238       9.328   8.148 -13.109  1.00 95.19           C  
ATOM   1787  CB  VAL A 238       8.617   7.516 -15.445  1.00 95.19           C  
ATOM   1788  O   VAL A 238      10.445   8.586 -12.828  1.00 95.19           O  
ATOM   1789  CG1 VAL A 238       9.391   8.750 -15.906  1.00 95.19           C  
ATOM   1790  CG2 VAL A 238       8.680   6.422 -16.516  1.00 95.19           C  
ATOM   1791  N   LEU A 239       8.211   8.508 -12.617  1.00 91.81           N  
ATOM   1792  CA  LEU A 239       8.242   9.617 -11.672  1.00 91.81           C  
ATOM   1793  C   LEU A 239       8.977   9.234 -10.391  1.00 91.81           C  
ATOM   1794  CB  LEU A 239       6.824  10.086 -11.344  1.00 91.81           C  
ATOM   1795  O   LEU A 239       9.820   9.984  -9.898  1.00 91.81           O  
ATOM   1796  CG  LEU A 239       6.707  11.320 -10.453  1.00 91.81           C  
ATOM   1797  CD1 LEU A 239       7.398  12.516 -11.102  1.00 91.81           C  
ATOM   1798  CD2 LEU A 239       5.246  11.633 -10.156  1.00 91.81           C  
ATOM   1799  N   ASP A 240       8.672   8.109  -9.812  1.00 92.62           N  
ATOM   1800  CA  ASP A 240       9.297   7.664  -8.570  1.00 92.62           C  
ATOM   1801  C   ASP A 240      10.812   7.539  -8.734  1.00 92.62           C  
ATOM   1802  CB  ASP A 240       8.703   6.328  -8.117  1.00 92.62           C  
ATOM   1803  O   ASP A 240      11.570   7.988  -7.879  1.00 92.62           O  
ATOM   1804  CG  ASP A 240       7.297   6.465  -7.570  1.00 92.62           C  
ATOM   1805  OD1 ASP A 240       6.832   7.605  -7.352  1.00 92.62           O  
ATOM   1806  OD2 ASP A 240       6.645   5.422  -7.348  1.00 92.62           O  
ATOM   1807  N   VAL A 241      11.273   6.930  -9.820  1.00 94.81           N  
ATOM   1808  CA  VAL A 241      12.695   6.750 -10.062  1.00 94.81           C  
ATOM   1809  C   VAL A 241      13.359   8.109 -10.281  1.00 94.81           C  
ATOM   1810  CB  VAL A 241      12.953   5.836 -11.281  1.00 94.81           C  
ATOM   1811  O   VAL A 241      14.461   8.352  -9.781  1.00 94.81           O  
ATOM   1812  CG1 VAL A 241      14.430   5.863 -11.680  1.00 94.81           C  
ATOM   1813  CG2 VAL A 241      12.508   4.406 -10.984  1.00 94.81           C  
ATOM   1814  N   CYS A 242      12.719   8.969 -10.953  1.00 92.81           N  
ATOM   1815  CA  CYS A 242      13.234  10.312 -11.188  1.00 92.81           C  
ATOM   1816  C   CYS A 242      13.414  11.062  -9.875  1.00 92.81           C  
ATOM   1817  CB  CYS A 242      12.305  11.086 -12.117  1.00 92.81           C  
ATOM   1818  O   CYS A 242      14.469  11.641  -9.625  1.00 92.81           O  
ATOM   1819  SG  CYS A 242      12.938  12.719 -12.586  1.00 92.81           S  
ATOM   1820  N   MET A 243      12.391  10.984  -9.086  1.00 89.62           N  
ATOM   1821  CA  MET A 243      12.438  11.703  -7.809  1.00 89.62           C  
ATOM   1822  C   MET A 243      13.453  11.062  -6.863  1.00 89.62           C  
ATOM   1823  CB  MET A 243      11.055  11.727  -7.156  1.00 89.62           C  
ATOM   1824  O   MET A 243      13.938  11.711  -5.938  1.00 89.62           O  
ATOM   1825  CG  MET A 243      10.016  12.477  -7.965  1.00 89.62           C  
ATOM   1826  SD  MET A 243      10.539  14.180  -8.383  1.00 89.62           S  
ATOM   1827  CE  MET A 243      10.086  15.047  -6.855  1.00 89.62           C  
ATOM   1828  N   GLY A 244      13.711   9.867  -7.094  1.00 89.19           N  
ATOM   1829  CA  GLY A 244      14.688   9.148  -6.293  1.00 89.19           C  
ATOM   1830  C   GLY A 244      16.094   9.219  -6.859  1.00 89.19           C  
ATOM   1831  O   GLY A 244      16.984   8.508  -6.402  1.00 89.19           O  
ATOM   1832  N   GLY A 245      16.266  10.016  -7.891  1.00 90.00           N  
ATOM   1833  CA  GLY A 245      17.578  10.211  -8.477  1.00 90.00           C  
ATOM   1834  C   GLY A 245      18.094   8.992  -9.219  1.00 90.00           C  
ATOM   1835  O   GLY A 245      19.297   8.727  -9.234  1.00 90.00           O  
ATOM   1836  N   GLY A 246      17.172   8.172  -9.680  1.00 91.25           N  
ATOM   1837  CA  GLY A 246      17.562   7.004 -10.445  1.00 91.25           C  
ATOM   1838  C   GLY A 246      17.938   5.816  -9.578  1.00 91.25           C  
ATOM   1839  O   GLY A 246      18.578   4.879 -10.047  1.00 91.25           O  
ATOM   1840  N   ASP A 247      17.531   5.836  -8.367  1.00 92.88           N  
ATOM   1841  CA  ASP A 247      17.844   4.785  -7.402  1.00 92.88           C  
ATOM   1842  C   ASP A 247      17.266   3.443  -7.855  1.00 92.88           C  
ATOM   1843  CB  ASP A 247      17.297   5.148  -6.020  1.00 92.88           C  
ATOM   1844  O   ASP A 247      16.047   3.299  -8.000  1.00 92.88           O  
ATOM   1845  CG  ASP A 247      17.734   4.180  -4.938  1.00 92.88           C  
ATOM   1846  OD1 ASP A 247      17.953   2.986  -5.234  1.00 92.88           O  
ATOM   1847  OD2 ASP A 247      17.875   4.617  -3.771  1.00 92.88           O  
ATOM   1848  N   HIS A 248      18.188   2.494  -7.988  1.00 93.50           N  
ATOM   1849  CA  HIS A 248      17.812   1.180  -8.492  1.00 93.50           C  
ATOM   1850  C   HIS A 248      16.875   0.464  -7.520  1.00 93.50           C  
ATOM   1851  CB  HIS A 248      19.047   0.327  -8.750  1.00 93.50           C  
ATOM   1852  O   HIS A 248      16.016  -0.319  -7.934  1.00 93.50           O  
ATOM   1853  CG  HIS A 248      18.781  -0.906  -9.547  1.00 93.50           C  
ATOM   1854  CD2 HIS A 248      18.891  -2.217  -9.227  1.00 93.50           C  
ATOM   1855  ND1 HIS A 248      18.328  -0.864 -10.852  1.00 93.50           N  
ATOM   1856  CE1 HIS A 248      18.188  -2.100 -11.305  1.00 93.50           C  
ATOM   1857  NE2 HIS A 248      18.516  -2.939 -10.336  1.00 93.50           N  
ATOM   1858  N   ASP A 249      17.062   0.632  -6.242  1.00 92.69           N  
ATOM   1859  CA  ASP A 249      16.172   0.043  -5.238  1.00 92.69           C  
ATOM   1860  C   ASP A 249      14.742   0.529  -5.410  1.00 92.69           C  
ATOM   1861  CB  ASP A 249      16.672   0.372  -3.828  1.00 92.69           C  
ATOM   1862  O   ASP A 249      13.797  -0.251  -5.277  1.00 92.69           O  
ATOM   1863  CG  ASP A 249      17.922  -0.410  -3.443  1.00 92.69           C  
ATOM   1864  OD1 ASP A 249      18.234  -1.428  -4.098  1.00 92.69           O  
ATOM   1865  OD2 ASP A 249      18.594  -0.005  -2.473  1.00 92.69           O  
ATOM   1866  N   ILE A 250      14.539   1.806  -5.707  1.00 93.00           N  
ATOM   1867  CA  ILE A 250      13.219   2.365  -5.969  1.00 93.00           C  
ATOM   1868  C   ILE A 250      12.602   1.688  -7.191  1.00 93.00           C  
ATOM   1869  CB  ILE A 250      13.281   3.895  -6.180  1.00 93.00           C  
ATOM   1870  O   ILE A 250      11.430   1.323  -7.180  1.00 93.00           O  
ATOM   1871  CG1 ILE A 250      13.711   4.594  -4.883  1.00 93.00           C  
ATOM   1872  CG2 ILE A 250      11.938   4.430  -6.672  1.00 93.00           C  
ATOM   1873  CD1 ILE A 250      13.891   6.098  -5.023  1.00 93.00           C  
ATOM   1874  N   LEU A 251      13.445   1.500  -8.219  1.00 95.75           N  
ATOM   1875  CA  LEU A 251      12.992   0.804  -9.422  1.00 95.75           C  
ATOM   1876  C   LEU A 251      12.477  -0.590  -9.078  1.00 95.75           C  
ATOM   1877  CB  LEU A 251      14.133   0.703 -10.438  1.00 95.75           C  
ATOM   1878  O   LEU A 251      11.367  -0.960  -9.477  1.00 95.75           O  
ATOM   1879  CG  LEU A 251      13.883  -0.197 -11.648  1.00 95.75           C  
ATOM   1880  CD1 LEU A 251      12.734   0.353 -12.492  1.00 95.75           C  
ATOM   1881  CD2 LEU A 251      15.148  -0.331 -12.484  1.00 95.75           C  
ATOM   1882  N   CYS A 252      13.297  -1.367  -8.359  1.00 95.81           N  
ATOM   1883  CA  CYS A 252      12.961  -2.752  -8.047  1.00 95.81           C  
ATOM   1884  C   CYS A 252      11.711  -2.830  -7.180  1.00 95.81           C  
ATOM   1885  CB  CYS A 252      14.125  -3.445  -7.344  1.00 95.81           C  
ATOM   1886  O   CYS A 252      10.859  -3.703  -7.383  1.00 95.81           O  
ATOM   1887  SG  CYS A 252      15.523  -3.797  -8.430  1.00 95.81           S  
ATOM   1888  N   LYS A 253      11.547  -1.956  -6.289  1.00 94.00           N  
ATOM   1889  CA  LYS A 253      10.375  -1.947  -5.426  1.00 94.00           C  
ATOM   1890  C   LYS A 253       9.117  -1.563  -6.203  1.00 94.00           C  
ATOM   1891  CB  LYS A 253      10.578  -0.986  -4.254  1.00 94.00           C  
ATOM   1892  O   LYS A 253       8.039  -2.090  -5.945  1.00 94.00           O  
ATOM   1893  CG  LYS A 253      11.523  -1.506  -3.184  1.00 94.00           C  
ATOM   1894  CD  LYS A 253      11.734  -0.482  -2.074  1.00 94.00           C  
ATOM   1895  CE  LYS A 253      12.703  -0.991  -1.016  1.00 94.00           C  
ATOM   1896  NZ  LYS A 253      13.047   0.071  -0.024  1.00 94.00           N  
ATOM   1897  N   THR A 254       9.258  -0.615  -7.125  1.00 94.81           N  
ATOM   1898  CA  THR A 254       8.148  -0.252  -7.992  1.00 94.81           C  
ATOM   1899  C   THR A 254       7.719  -1.441  -8.844  1.00 94.81           C  
ATOM   1900  CB  THR A 254       8.516   0.933  -8.906  1.00 94.81           C  
ATOM   1901  O   THR A 254       6.527  -1.738  -8.953  1.00 94.81           O  
ATOM   1902  CG2 THR A 254       7.371   1.265  -9.859  1.00 94.81           C  
ATOM   1903  OG1 THR A 254       8.797   2.082  -8.094  1.00 94.81           O  
ATOM   1904  N   LEU A 255       8.648  -2.137  -9.445  1.00 96.44           N  
ATOM   1905  CA  LEU A 255       8.344  -3.314 -10.250  1.00 96.44           C  
ATOM   1906  C   LEU A 255       7.711  -4.406  -9.398  1.00 96.44           C  
ATOM   1907  CB  LEU A 255       9.617  -3.848 -10.922  1.00 96.44           C  
ATOM   1908  O   LEU A 255       6.789  -5.094  -9.852  1.00 96.44           O  
ATOM   1909  CG  LEU A 255      10.273  -2.932 -11.953  1.00 96.44           C  
ATOM   1910  CD1 LEU A 255      11.547  -3.574 -12.492  1.00 96.44           C  
ATOM   1911  CD2 LEU A 255       9.305  -2.611 -13.078  1.00 96.44           C  
ATOM   1912  N   ALA A 256       8.234  -4.578  -8.219  1.00 95.50           N  
ATOM   1913  CA  ALA A 256       7.664  -5.555  -7.289  1.00 95.50           C  
ATOM   1914  C   ALA A 256       6.203  -5.234  -6.992  1.00 95.50           C  
ATOM   1915  CB  ALA A 256       8.469  -5.594  -5.996  1.00 95.50           C  
ATOM   1916  O   ALA A 256       5.383  -6.145  -6.824  1.00 95.50           O  
ATOM   1917  N   SER A 257       5.855  -3.939  -6.906  1.00 95.69           N  
ATOM   1918  CA  SER A 257       4.469  -3.535  -6.688  1.00 95.69           C  
ATOM   1919  C   SER A 257       3.576  -3.975  -7.844  1.00 95.69           C  
ATOM   1920  CB  SER A 257       4.375  -2.020  -6.508  1.00 95.69           C  
ATOM   1921  O   SER A 257       2.447  -4.422  -7.629  1.00 95.69           O  
ATOM   1922  OG  SER A 257       5.012  -1.615  -5.309  1.00 95.69           O  
ATOM   1923  N   TYR A 258       4.062  -3.840  -9.070  1.00 96.50           N  
ATOM   1924  CA  TYR A 258       3.309  -4.316 -10.227  1.00 96.50           C  
ATOM   1925  C   TYR A 258       3.129  -5.828 -10.180  1.00 96.50           C  
ATOM   1926  CB  TYR A 258       4.012  -3.920 -11.531  1.00 96.50           C  
ATOM   1927  O   TYR A 258       2.045  -6.344 -10.469  1.00 96.50           O  
ATOM   1928  CG  TYR A 258       3.203  -4.215 -12.773  1.00 96.50           C  
ATOM   1929  CD1 TYR A 258       3.553  -5.262 -13.617  1.00 96.50           C  
ATOM   1930  CD2 TYR A 258       2.088  -3.449 -13.094  1.00 96.50           C  
ATOM   1931  CE1 TYR A 258       2.814  -5.535 -14.766  1.00 96.50           C  
ATOM   1932  CE2 TYR A 258       1.342  -3.715 -14.242  1.00 96.50           C  
ATOM   1933  OH  TYR A 258       0.975  -5.027 -16.203  1.00 96.50           O  
ATOM   1934  CZ  TYR A 258       1.711  -4.758 -15.062  1.00 96.50           C  
ATOM   1935  N   VAL A 259       4.156  -6.520  -9.820  1.00 95.69           N  
ATOM   1936  CA  VAL A 259       4.098  -7.973  -9.695  1.00 95.69           C  
ATOM   1937  C   VAL A 259       3.059  -8.367  -8.648  1.00 95.69           C  
ATOM   1938  CB  VAL A 259       5.477  -8.570  -9.328  1.00 95.69           C  
ATOM   1939  O   VAL A 259       2.273  -9.289  -8.859  1.00 95.69           O  
ATOM   1940  CG1 VAL A 259       5.344 -10.047  -8.953  1.00 95.69           C  
ATOM   1941  CG2 VAL A 259       6.461  -8.391 -10.484  1.00 95.69           C  
ATOM   1942  N   ALA A 260       3.057  -7.648  -7.570  1.00 94.12           N  
ATOM   1943  CA  ALA A 260       2.062  -7.914  -6.531  1.00 94.12           C  
ATOM   1944  C   ALA A 260       0.646  -7.746  -7.074  1.00 94.12           C  
ATOM   1945  CB  ALA A 260       2.283  -6.988  -5.336  1.00 94.12           C  
ATOM   1946  O   ALA A 260      -0.236  -8.555  -6.785  1.00 94.12           O  
ATOM   1947  N   ALA A 261       0.443  -6.715  -7.840  1.00 94.94           N  
ATOM   1948  CA  ALA A 261      -0.866  -6.504  -8.453  1.00 94.94           C  
ATOM   1949  C   ALA A 261      -1.210  -7.633  -9.414  1.00 94.94           C  
ATOM   1950  CB  ALA A 261      -0.904  -5.160  -9.172  1.00 94.94           C  
ATOM   1951  O   ALA A 261      -2.354  -8.086  -9.469  1.00 94.94           O  
ATOM   1952  N   CYS A 262      -0.291  -8.094 -10.133  1.00 95.88           N  
ATOM   1953  CA  CYS A 262      -0.479  -9.203 -11.062  1.00 95.88           C  
ATOM   1954  C   CYS A 262      -0.857 -10.477 -10.312  1.00 95.88           C  
ATOM   1955  CB  CYS A 262       0.789  -9.438 -11.883  1.00 95.88           C  
ATOM   1956  O   CYS A 262      -1.785 -11.180 -10.711  1.00 95.88           O  
ATOM   1957  SG  CYS A 262       1.109  -8.156 -13.109  1.00 95.88           S  
ATOM   1958  N   GLN A 263      -0.177 -10.727  -9.273  1.00 93.88           N  
ATOM   1959  CA  GLN A 263      -0.443 -11.914  -8.477  1.00 93.88           C  
ATOM   1960  C   GLN A 263      -1.848 -11.875  -7.879  1.00 93.88           C  
ATOM   1961  CB  GLN A 263       0.595 -12.055  -7.359  1.00 93.88           C  
ATOM   1962  O   GLN A 263      -2.549 -12.891  -7.855  1.00 93.88           O  
ATOM   1963  CG  GLN A 263       1.985 -12.422  -7.859  1.00 93.88           C  
ATOM   1964  CD  GLN A 263       3.045 -12.320  -6.777  1.00 93.88           C  
ATOM   1965  NE2 GLN A 263       4.188 -12.961  -7.000  1.00 93.88           N  
ATOM   1966  OE1 GLN A 263       2.836 -11.672  -5.746  1.00 93.88           O  
ATOM   1967  N   ALA A 264      -2.164 -10.703  -7.477  1.00 91.56           N  
ATOM   1968  CA  ALA A 264      -3.518 -10.531  -6.949  1.00 91.56           C  
ATOM   1969  C   ALA A 264      -4.562 -10.797  -8.031  1.00 91.56           C  
ATOM   1970  CB  ALA A 264      -3.691  -9.133  -6.375  1.00 91.56           C  
ATOM   1971  O   ALA A 264      -5.703 -11.156  -7.727  1.00 91.56           O  
ATOM   1972  N   ALA A 265      -4.211 -10.602  -9.227  1.00 93.00           N  
ATOM   1973  CA  ALA A 265      -5.113 -10.836 -10.352  1.00 93.00           C  
ATOM   1974  C   ALA A 265      -4.996 -12.266 -10.859  1.00 93.00           C  
ATOM   1975  CB  ALA A 265      -4.824  -9.844 -11.484  1.00 93.00           C  
ATOM   1976  O   ALA A 265      -5.551 -12.609 -11.906  1.00 93.00           O  
ATOM   1977  N   GLY A 266      -4.215 -13.016 -10.195  1.00 94.38           N  
ATOM   1978  CA  GLY A 266      -4.125 -14.438 -10.500  1.00 94.38           C  
ATOM   1979  C   GLY A 266      -3.092 -14.750 -11.570  1.00 94.38           C  
ATOM   1980  O   GLY A 266      -3.131 -15.820 -12.188  1.00 94.38           O  
ATOM   1981  N   VAL A 267      -2.250 -13.828 -11.836  1.00 96.06           N  
ATOM   1982  CA  VAL A 267      -1.222 -14.016 -12.852  1.00 96.06           C  
ATOM   1983  C   VAL A 267       0.129 -14.258 -12.180  1.00 96.06           C  
ATOM   1984  CB  VAL A 267      -1.134 -12.797 -13.797  1.00 96.06           C  
ATOM   1985  O   VAL A 267       0.550 -13.484 -11.320  1.00 96.06           O  
ATOM   1986  CG1 VAL A 267      -0.070 -13.023 -14.867  1.00 96.06           C  
ATOM   1987  CG2 VAL A 267      -2.492 -12.523 -14.438  1.00 96.06           C  
ATOM   1988  N   VAL A 268       0.800 -15.258 -12.578  1.00 92.88           N  
ATOM   1989  CA  VAL A 268       2.125 -15.570 -12.055  1.00 92.88           C  
ATOM   1990  C   VAL A 268       3.197 -15.031 -13.000  1.00 92.88           C  
ATOM   1991  CB  VAL A 268       2.309 -17.094 -11.859  1.00 92.88           C  
ATOM   1992  O   VAL A 268       3.166 -15.297 -14.203  1.00 92.88           O  
ATOM   1993  CG1 VAL A 268       3.723 -17.406 -11.375  1.00 92.88           C  
ATOM   1994  CG2 VAL A 268       1.270 -17.641 -10.883  1.00 92.88           C  
ATOM   1995  N   ILE A 269       4.086 -14.211 -12.453  1.00 92.44           N  
ATOM   1996  CA  ILE A 269       5.215 -13.688 -13.211  1.00 92.44           C  
ATOM   1997  C   ILE A 269       6.496 -14.398 -12.781  1.00 92.44           C  
ATOM   1998  CB  ILE A 269       5.359 -12.164 -13.023  1.00 92.44           C  
ATOM   1999  O   ILE A 269       6.980 -14.203 -11.664  1.00 92.44           O  
ATOM   2000  CG1 ILE A 269       4.020 -11.461 -13.273  1.00 92.44           C  
ATOM   2001  CG2 ILE A 269       6.449 -11.609 -13.945  1.00 92.44           C  
ATOM   2002  CD1 ILE A 269       3.578 -11.484 -14.734  1.00 92.44           C  
ATOM   2003  N   GLU A 270       7.086 -15.172 -13.664  1.00 88.94           N  
ATOM   2004  CA  GLU A 270       8.234 -15.992 -13.289  1.00 88.94           C  
ATOM   2005  C   GLU A 270       9.547 -15.250 -13.531  1.00 88.94           C  
ATOM   2006  CB  GLU A 270       8.227 -17.312 -14.062  1.00 88.94           C  
ATOM   2007  O   GLU A 270       9.719 -14.617 -14.570  1.00 88.94           O  
ATOM   2008  CG  GLU A 270       7.039 -18.219 -13.734  1.00 88.94           C  
ATOM   2009  CD  GLU A 270       7.070 -19.547 -14.469  1.00 88.94           C  
ATOM   2010  OE1 GLU A 270       6.188 -20.391 -14.219  1.00 88.94           O  
ATOM   2011  OE2 GLU A 270       7.984 -19.734 -15.297  1.00 88.94           O  
ATOM   2012  N   ASP A 271      10.484 -15.336 -12.609  1.00 90.38           N  
ATOM   2013  CA  ASP A 271      11.898 -14.977 -12.711  1.00 90.38           C  
ATOM   2014  C   ASP A 271      12.062 -13.516 -13.125  1.00 90.38           C  
ATOM   2015  CB  ASP A 271      12.617 -15.883 -13.711  1.00 90.38           C  
ATOM   2016  O   ASP A 271      12.898 -13.195 -13.969  1.00 90.38           O  
ATOM   2017  CG  ASP A 271      14.125 -15.852 -13.555  1.00 90.38           C  
ATOM   2018  OD1 ASP A 271      14.625 -15.469 -12.477  1.00 90.38           O  
ATOM   2019  OD2 ASP A 271      14.828 -16.219 -14.523  1.00 90.38           O  
ATOM   2020  N   TRP A 272      11.078 -12.695 -12.766  1.00 93.19           N  
ATOM   2021  CA  TRP A 272      11.102 -11.297 -13.195  1.00 93.19           C  
ATOM   2022  C   TRP A 272      12.281 -10.555 -12.570  1.00 93.19           C  
ATOM   2023  CB  TRP A 272       9.789 -10.602 -12.828  1.00 93.19           C  
ATOM   2024  O   TRP A 272      12.812  -9.617 -13.156  1.00 93.19           O  
ATOM   2025  CG  TRP A 272       9.594 -10.406 -11.359  1.00 93.19           C  
ATOM   2026  CD1 TRP A 272       8.977 -11.266 -10.492  1.00 93.19           C  
ATOM   2027  CD2 TRP A 272      10.008  -9.281 -10.578  1.00 93.19           C  
ATOM   2028  CE2 TRP A 272       9.609  -9.523  -9.242  1.00 93.19           C  
ATOM   2029  CE3 TRP A 272      10.680  -8.086 -10.883  1.00 93.19           C  
ATOM   2030  NE1 TRP A 272       8.984 -10.742  -9.219  1.00 93.19           N  
ATOM   2031  CH2 TRP A 272      10.523  -7.461  -8.539  1.00 93.19           C  
ATOM   2032  CZ2 TRP A 272       9.867  -8.617  -8.211  1.00 93.19           C  
ATOM   2033  CZ3 TRP A 272      10.930  -7.188  -9.852  1.00 93.19           C  
ATOM   2034  N   ARG A 273      12.703 -10.938 -11.344  1.00 93.12           N  
ATOM   2035  CA  ARG A 273      13.797 -10.227 -10.688  1.00 93.12           C  
ATOM   2036  C   ARG A 273      15.094 -10.375 -11.477  1.00 93.12           C  
ATOM   2037  CB  ARG A 273      13.984 -10.727  -9.258  1.00 93.12           C  
ATOM   2038  O   ARG A 273      15.828  -9.398 -11.664  1.00 93.12           O  
ATOM   2039  CG  ARG A 273      12.914 -10.258  -8.289  1.00 93.12           C  
ATOM   2040  CD  ARG A 273      13.273 -10.570  -6.848  1.00 93.12           C  
ATOM   2041  NE  ARG A 273      12.391  -9.883  -5.906  1.00 93.12           N  
ATOM   2042  NH1 ARG A 273      10.805 -11.562  -5.867  1.00 93.12           N  
ATOM   2043  NH2 ARG A 273      10.508  -9.664  -4.609  1.00 93.12           N  
ATOM   2044  CZ  ARG A 273      11.234 -10.375  -5.461  1.00 93.12           C  
ATOM   2045  N   ALA A 274      15.406 -11.531 -11.914  1.00 92.44           N  
ATOM   2046  CA  ALA A 274      16.609 -11.797 -12.703  1.00 92.44           C  
ATOM   2047  C   ALA A 274      16.547 -11.094 -14.055  1.00 92.44           C  
ATOM   2048  CB  ALA A 274      16.781 -13.305 -12.898  1.00 92.44           C  
ATOM   2049  O   ALA A 274      17.531 -10.523 -14.508  1.00 92.44           O  
ATOM   2050  N   GLN A 275      15.398 -11.039 -14.625  1.00 91.12           N  
ATOM   2051  CA  GLN A 275      15.211 -10.492 -15.961  1.00 91.12           C  
ATOM   2052  C   GLN A 275      15.406  -8.977 -15.977  1.00 91.12           C  
ATOM   2053  CB  GLN A 275      13.812 -10.844 -16.484  1.00 91.12           C  
ATOM   2054  O   GLN A 275      15.859  -8.414 -16.984  1.00 91.12           O  
ATOM   2055  CG  GLN A 275      13.625 -12.320 -16.797  1.00 91.12           C  
ATOM   2056  CD  GLN A 275      12.242 -12.641 -17.328  1.00 91.12           C  
ATOM   2057  NE2 GLN A 275      11.578 -13.617 -16.734  1.00 91.12           N  
ATOM   2058  OE1 GLN A 275      11.773 -12.008 -18.281  1.00 91.12           O  
ATOM   2059  N   VAL A 276      15.125  -8.391 -14.766  1.00 92.56           N  
ATOM   2060  CA  VAL A 276      15.180  -6.934 -14.789  1.00 92.56           C  
ATOM   2061  C   VAL A 276      16.297  -6.445 -13.875  1.00 92.56           C  
ATOM   2062  CB  VAL A 276      13.836  -6.309 -14.375  1.00 92.56           C  
ATOM   2063  O   VAL A 276      16.422  -5.242 -13.617  1.00 92.56           O  
ATOM   2064  CG1 VAL A 276      12.734  -6.660 -15.375  1.00 92.56           C  
ATOM   2065  CG2 VAL A 276      13.445  -6.766 -12.969  1.00 92.56           C  
ATOM   2066  N   GLY A 277      17.062  -7.383 -13.328  1.00 92.00           N  
ATOM   2067  CA  GLY A 277      18.234  -7.035 -12.523  1.00 92.00           C  
ATOM   2068  C   GLY A 277      17.859  -6.574 -11.125  1.00 92.00           C  
ATOM   2069  O   GLY A 277      18.453  -5.625 -10.602  1.00 92.00           O  
ATOM   2070  N   CYS A 278      16.797  -7.090 -10.516  1.00 91.50           N  
ATOM   2071  CA  CYS A 278      16.359  -6.738  -9.172  1.00 91.50           C  
ATOM   2072  C   CYS A 278      16.688  -7.844  -8.180  1.00 91.50           C  
ATOM   2073  CB  CYS A 278      14.852  -6.465  -9.148  1.00 91.50           C  
ATOM   2074  O   CYS A 278      15.984  -8.039  -7.191  1.00 91.50           O  
ATOM   2075  SG  CYS A 278      14.383  -4.914  -9.938  1.00 91.50           S  
ATOM   2076  N   GLU A 279      17.766  -8.594  -8.406  1.00 84.31           N  
ATOM   2077  CA  GLU A 279      18.156  -9.648  -7.477  1.00 84.31           C  
ATOM   2078  C   GLU A 279      18.594  -9.070  -6.133  1.00 84.31           C  
ATOM   2079  CB  GLU A 279      19.281 -10.500  -8.070  1.00 84.31           C  
ATOM   2080  O   GLU A 279      19.109  -7.953  -6.070  1.00 84.31           O  
ATOM   2081  CG  GLU A 279      18.891 -11.250  -9.336  1.00 84.31           C  
ATOM   2082  CD  GLU A 279      20.047 -12.039  -9.945  1.00 84.31           C  
ATOM   2083  OE1 GLU A 279      19.828 -12.734 -10.961  1.00 84.31           O  
ATOM   2084  OE2 GLU A 279      21.156 -11.969  -9.391  1.00 84.31           O  
ATOM   2085  N   HIS A 280      18.031  -9.656  -5.027  1.00 66.44           N  
ATOM   2086  CA  HIS A 280      18.391  -9.328  -3.650  1.00 66.44           C  
ATOM   2087  C   HIS A 280      19.891  -9.422  -3.430  1.00 66.44           C  
ATOM   2088  CB  HIS A 280      17.656 -10.258  -2.676  1.00 66.44           C  
ATOM   2089  O   HIS A 280      20.531 -10.375  -3.875  1.00 66.44           O  
ATOM   2090  CG  HIS A 280      16.188 -10.031  -2.623  1.00 66.44           C  
ATOM   2091  CD2 HIS A 280      15.148 -10.812  -3.010  1.00 66.44           C  
ATOM   2092  ND1 HIS A 280      15.625  -8.875  -2.123  1.00 66.44           N  
ATOM   2093  CE1 HIS A 280      14.305  -8.953  -2.205  1.00 66.44           C  
ATOM   2094  NE2 HIS A 280      13.992 -10.125  -2.740  1.00 66.44           N  
ATOM   2095  N   HIS A 281      20.656  -8.344  -3.596  1.00 50.31           N  
ATOM   2096  CA  HIS A 281      22.031  -8.430  -3.131  1.00 50.31           C  
ATOM   2097  C   HIS A 281      22.094  -8.914  -1.686  1.00 50.31           C  
ATOM   2098  CB  HIS A 281      22.719  -7.078  -3.260  1.00 50.31           C  
ATOM   2099  O   HIS A 281      21.359  -8.422  -0.827  1.00 50.31           O  
ATOM   2100  CG  HIS A 281      22.938  -6.645  -4.676  1.00 50.31           C  
ATOM   2101  CD2 HIS A 281      22.422  -5.602  -5.371  1.00 50.31           C  
ATOM   2102  ND1 HIS A 281      23.766  -7.316  -5.547  1.00 50.31           N  
ATOM   2103  CE1 HIS A 281      23.750  -6.711  -6.719  1.00 50.31           C  
ATOM   2104  NE2 HIS A 281      22.938  -5.664  -6.641  1.00 50.31           N  
ATOM   2105  N   HIS A 282      21.859 -10.172  -1.340  1.00 43.19           N  
ATOM   2106  CA  HIS A 282      22.250 -10.758  -0.064  1.00 43.19           C  
ATOM   2107  C   HIS A 282      23.422 -10.000   0.544  1.00 43.19           C  
ATOM   2108  CB  HIS A 282      22.609 -12.234  -0.240  1.00 43.19           C  
ATOM   2109  O   HIS A 282      24.453  -9.789  -0.118  1.00 43.19           O  
ATOM   2110  CG  HIS A 282      21.438 -13.117  -0.462  1.00 43.19           C  
ATOM   2111  CD2 HIS A 282      21.016 -13.781  -1.563  1.00 43.19           C  
ATOM   2112  ND1 HIS A 282      20.516 -13.398   0.529  1.00 43.19           N  
ATOM   2113  CE1 HIS A 282      19.578 -14.195   0.044  1.00 43.19           C  
ATOM   2114  NE2 HIS A 282      19.859 -14.445  -1.224  1.00 43.19           N  
ATOM   2115  N   HIS A 283      23.281  -8.781   1.102  1.00 37.91           N  
ATOM   2116  CA  HIS A 283      24.297  -8.297   2.037  1.00 37.91           C  
ATOM   2117  C   HIS A 283      24.828  -9.438   2.902  1.00 37.91           C  
ATOM   2118  CB  HIS A 283      23.719  -7.188   2.920  1.00 37.91           C  
ATOM   2119  O   HIS A 283      24.047 -10.195   3.488  1.00 37.91           O  
ATOM   2120  CG  HIS A 283      23.578  -5.875   2.219  1.00 37.91           C  
ATOM   2121  CD2 HIS A 283      22.469  -5.188   1.836  1.00 37.91           C  
ATOM   2122  ND1 HIS A 283      24.656  -5.121   1.826  1.00 37.91           N  
ATOM   2123  CE1 HIS A 283      24.234  -4.020   1.231  1.00 37.91           C  
ATOM   2124  NE2 HIS A 283      22.906  -4.039   1.225  1.00 37.91           N  
ATOM   2125  N   HIS A 284      25.781 -10.297   2.424  1.00 32.75           N  
ATOM   2126  CA  HIS A 284      26.672 -11.094   3.250  1.00 32.75           C  
ATOM   2127  C   HIS A 284      27.094 -10.344   4.508  1.00 32.75           C  
ATOM   2128  CB  HIS A 284      27.922 -11.500   2.453  1.00 32.75           C  
ATOM   2129  O   HIS A 284      27.438  -9.164   4.445  1.00 32.75           O  
ATOM   2130  CG  HIS A 284      27.688 -12.641   1.517  1.00 32.75           C  
ATOM   2131  CD2 HIS A 284      27.578 -12.680   0.168  1.00 32.75           C  
ATOM   2132  ND1 HIS A 284      27.547 -13.945   1.950  1.00 32.75           N  
ATOM   2133  CE1 HIS A 284      27.344 -14.727   0.905  1.00 32.75           C  
ATOM   2134  NE2 HIS A 284      27.359 -13.984  -0.188  1.00 32.75           N  
ATOM   2135  N   HIS A 285      26.281 -10.359   5.594  1.00 30.89           N  
ATOM   2136  CA  HIS A 285      26.672 -10.281   7.000  1.00 30.89           C  
ATOM   2137  C   HIS A 285      28.172 -10.078   7.145  1.00 30.89           C  
ATOM   2138  CB  HIS A 285      26.234 -11.547   7.742  1.00 30.89           C  
ATOM   2139  O   HIS A 285      28.969 -10.766   6.488  1.00 30.89           O  
ATOM   2140  CG  HIS A 285      24.750 -11.688   7.879  1.00 30.89           C  
ATOM   2141  CD2 HIS A 285      23.891 -12.547   7.301  1.00 30.89           C  
ATOM   2142  ND1 HIS A 285      24.000 -10.859   8.688  1.00 30.89           N  
ATOM   2143  CE1 HIS A 285      22.734 -11.219   8.602  1.00 30.89           C  
ATOM   2144  NE2 HIS A 285      22.625 -12.234   7.770  1.00 30.89           N  
TER    2145      HIS A 285                                                      
ENDMDL                                                                          
END                                                                             
