# Supplementary material for: VWD domain stabilization by autocatalytic Asp‐Pro cleavage
Source: Protein Sci. 2024 Feb 21;33(3):e4929. doi: 10.1002/pro.4929 (PMC10880436; doi:10.1002/pro.4929)
Supplement: Supplementary file 1 — Data S1: Models of uncleaved Asp‐Pro with cis and trans Gly‐Asp bonds in files D10_uncleaved_cis.pdb and D10_uncleaved_trans.pdb Alphafold2 models in files D10_AF_rank1.pdb, D10_AF_rank2.pdb, D10_AF_rank3.pdb, D10_AF_rank4.pdb, D10_AF_rank5.pdb Mass spectrometry peptides table in file D10_MS_peptides.xlsx [file PRO-33-e4929-s001.zip › D10_AF_rank2.pdb]

MODEL     1                                                                     
ATOM      1  N   ALA A   1     -14.211  13.250   1.786  1.00 78.44           N  
ATOM      2  CA  ALA A   1     -13.945  12.078   0.958  1.00 78.44           C  
ATOM      3  C   ALA A   1     -12.922  11.156   1.619  1.00 78.44           C  
ATOM      4  CB  ALA A   1     -13.461  12.500  -0.426  1.00 78.44           C  
ATOM      5  O   ALA A   1     -12.078  11.617   2.396  1.00 78.44           O  
ATOM      6  N   PRO A   2     -13.078   9.805   1.523  1.00 91.81           N  
ATOM      7  CA  PRO A   2     -12.062   8.883   2.031  1.00 91.81           C  
ATOM      8  C   PRO A   2     -10.672   9.148   1.454  1.00 91.81           C  
ATOM      9  CB  PRO A   2     -12.578   7.512   1.585  1.00 91.81           C  
ATOM     10  O   PRO A   2     -10.547   9.836   0.438  1.00 91.81           O  
ATOM     11  CG  PRO A   2     -13.492   7.805   0.437  1.00 91.81           C  
ATOM     12  CD  PRO A   2     -14.023   9.203   0.595  1.00 91.81           C  
ATOM     13  N   ALA A   3      -9.680   8.797   2.285  1.00 95.62           N  
ATOM     14  CA  ALA A   3      -8.289   8.953   1.863  1.00 95.62           C  
ATOM     15  C   ALA A   3      -7.598   7.602   1.734  1.00 95.62           C  
ATOM     16  CB  ALA A   3      -7.535   9.844   2.848  1.00 95.62           C  
ATOM     17  O   ALA A   3      -7.848   6.691   2.527  1.00 95.62           O  
ATOM     18  N   THR A   4      -6.758   7.512   0.637  1.00 96.38           N  
ATOM     19  CA  THR A   4      -6.074   6.246   0.396  1.00 96.38           C  
ATOM     20  C   THR A   4      -4.559   6.438   0.421  1.00 96.38           C  
ATOM     21  CB  THR A   4      -6.492   5.633  -0.953  1.00 96.38           C  
ATOM     22  O   THR A   4      -4.035   7.367  -0.197  1.00 96.38           O  
ATOM     23  CG2 THR A   4      -5.777   4.309  -1.201  1.00 96.38           C  
ATOM     24  OG1 THR A   4      -7.910   5.402  -0.947  1.00 96.38           O  
ATOM     25  N   CYS A   5      -3.967   5.613   1.271  1.00 96.44           N  
ATOM     26  CA  CYS A   5      -2.521   5.422   1.299  1.00 96.44           C  
ATOM     27  C   CYS A   5      -2.131   4.121   0.612  1.00 96.44           C  
ATOM     28  CB  CYS A   5      -2.008   5.426   2.738  1.00 96.44           C  
ATOM     29  O   CYS A   5      -2.803   3.100   0.776  1.00 96.44           O  
ATOM     30  SG  CYS A   5      -0.293   4.879   2.900  1.00 96.44           S  
ATOM     31  N   TRP A   6      -0.991   4.172  -0.168  1.00 94.75           N  
ATOM     32  CA  TRP A   6      -0.626   2.922  -0.827  1.00 94.75           C  
ATOM     33  C   TRP A   6       0.887   2.803  -0.967  1.00 94.75           C  
ATOM     34  CB  TRP A   6      -1.289   2.826  -2.203  1.00 94.75           C  
ATOM     35  O   TRP A   6       1.606   3.799  -0.878  1.00 94.75           O  
ATOM     36  CG  TRP A   6      -1.271   4.109  -2.979  1.00 94.75           C  
ATOM     37  CD1 TRP A   6      -2.203   5.109  -2.939  1.00 94.75           C  
ATOM     38  CD2 TRP A   6      -0.272   4.527  -3.914  1.00 94.75           C  
ATOM     39  CE2 TRP A   6      -0.662   5.797  -4.402  1.00 94.75           C  
ATOM     40  CE3 TRP A   6       0.917   3.957  -4.387  1.00 94.75           C  
ATOM     41  NE1 TRP A   6      -1.842   6.125  -3.793  1.00 94.75           N  
ATOM     42  CH2 TRP A   6       1.255   5.918  -5.785  1.00 94.75           C  
ATOM     43  CZ2 TRP A   6       0.096   6.500  -5.344  1.00 94.75           C  
ATOM     44  CZ3 TRP A   6       1.670   4.660  -5.320  1.00 94.75           C  
ATOM     45  N   LEU A   7       1.354   1.608  -1.005  1.00 93.25           N  
ATOM     46  CA  LEU A   7       2.740   1.280  -1.312  1.00 93.25           C  
ATOM     47  C   LEU A   7       2.818   0.174  -2.361  1.00 93.25           C  
ATOM     48  CB  LEU A   7       3.484   0.851  -0.045  1.00 93.25           C  
ATOM     49  O   LEU A   7       1.933  -0.681  -2.432  1.00 93.25           O  
ATOM     50  CG  LEU A   7       3.051  -0.477   0.578  1.00 93.25           C  
ATOM     51  CD1 LEU A   7       4.242  -1.420   0.697  1.00 93.25           C  
ATOM     52  CD2 LEU A   7       2.408  -0.244   1.941  1.00 93.25           C  
ATOM     53  N   TRP A   8       3.887   0.219  -3.244  1.00 88.06           N  
ATOM     54  CA  TRP A   8       4.039  -0.728  -4.344  1.00 88.06           C  
ATOM     55  C   TRP A   8       5.508  -0.866  -4.742  1.00 88.06           C  
ATOM     56  CB  TRP A   8       3.209  -0.289  -5.551  1.00 88.06           C  
ATOM     57  O   TRP A   8       6.344  -0.060  -4.332  1.00 88.06           O  
ATOM     58  CG  TRP A   8       3.672   0.995  -6.176  1.00 88.06           C  
ATOM     59  CD1 TRP A   8       3.357   2.264  -5.777  1.00 88.06           C  
ATOM     60  CD2 TRP A   8       4.527   1.131  -7.312  1.00 88.06           C  
ATOM     61  CE2 TRP A   8       4.691   2.514  -7.547  1.00 88.06           C  
ATOM     62  CE3 TRP A   8       5.172   0.218  -8.156  1.00 88.06           C  
ATOM     63  NE1 TRP A   8       3.969   3.184  -6.598  1.00 88.06           N  
ATOM     64  CH2 TRP A   8       6.098   2.090  -9.406  1.00 88.06           C  
ATOM     65  CZ2 TRP A   8       5.477   3.006  -8.594  1.00 88.06           C  
ATOM     66  CZ3 TRP A   8       5.953   0.708  -9.195  1.00 88.06           C  
ATOM     67  N   GLY A   9       5.785  -1.959  -5.418  1.00 79.38           N  
ATOM     68  CA  GLY A   9       7.117  -2.188  -5.953  1.00 79.38           C  
ATOM     69  C   GLY A   9       8.188  -2.287  -4.883  1.00 79.38           C  
ATOM     70  O   GLY A   9       7.965  -2.891  -3.830  1.00 79.38           O  
ATOM     71  N   ASP A  10       9.492  -1.657  -5.113  1.00 70.31           N  
ATOM     72  CA  ASP A  10      10.641  -1.777  -4.219  1.00 70.31           C  
ATOM     73  C   ASP A  10      10.727  -0.582  -3.271  1.00 70.31           C  
ATOM     74  CB  ASP A  10      11.938  -1.906  -5.020  1.00 70.31           C  
ATOM     75  O   ASP A  10      11.594   0.278  -3.426  1.00 70.31           O  
ATOM     76  CG  ASP A  10      12.164  -0.746  -5.977  1.00 70.31           C  
ATOM     77  OD1 ASP A  10      11.188  -0.039  -6.316  1.00 70.31           O  
ATOM     78  OD2 ASP A  10      13.320  -0.538  -6.391  1.00 70.31           O  
ATOM     79  N   PRO A  11      10.203  -0.497  -2.404  1.00 77.88           N  
ATOM     80  CA  PRO A  11       8.867  -0.008  -2.059  1.00 77.88           C  
ATOM     81  C   PRO A  11       8.727   1.503  -2.232  1.00 77.88           C  
ATOM     82  CB  PRO A  11       8.711  -0.404  -0.588  1.00 77.88           C  
ATOM     83  O   PRO A  11       9.602   2.260  -1.804  1.00 77.88           O  
ATOM     84  CG  PRO A  11      10.117  -0.542  -0.084  1.00 77.88           C  
ATOM     85  CD  PRO A  11      11.016  -0.804  -1.255  1.00 77.88           C  
ATOM     86  N   HIS A  12       7.777   1.914  -3.035  1.00 89.12           N  
ATOM     87  CA  HIS A  12       7.305   3.277  -3.252  1.00 89.12           C  
ATOM     88  C   HIS A  12       6.035   3.553  -2.457  1.00 89.12           C  
ATOM     89  CB  HIS A  12       7.059   3.525  -4.742  1.00 89.12           C  
ATOM     90  O   HIS A  12       5.043   2.830  -2.590  1.00 89.12           O  
ATOM     91  CG  HIS A  12       8.219   3.164  -5.613  1.00 89.12           C  
ATOM     92  CD2 HIS A  12       8.414   2.121  -6.453  1.00 89.12           C  
ATOM     93  ND1 HIS A  12       9.367   3.924  -5.672  1.00 89.12           N  
ATOM     94  CE1 HIS A  12      10.219   3.363  -6.516  1.00 89.12           C  
ATOM     95  NE2 HIS A  12       9.656   2.268  -7.004  1.00 89.12           N  
ATOM     96  N   TYR A  13       6.125   4.590  -1.558  1.00 93.88           N  
ATOM     97  CA  TYR A  13       5.012   4.922  -0.679  1.00 93.88           C  
ATOM     98  C   TYR A  13       4.305   6.191  -1.149  1.00 93.88           C  
ATOM     99  CB  TYR A  13       5.496   5.102   0.763  1.00 93.88           C  
ATOM    100  O   TYR A  13       4.934   7.082  -1.726  1.00 93.88           O  
ATOM    101  CG  TYR A  13       6.012   3.828   1.390  1.00 93.88           C  
ATOM    102  CD1 TYR A  13       5.281   3.166   2.373  1.00 93.88           C  
ATOM    103  CD2 TYR A  13       7.234   3.287   1.002  1.00 93.88           C  
ATOM    104  CE1 TYR A  13       5.754   1.994   2.955  1.00 93.88           C  
ATOM    105  CE2 TYR A  13       7.715   2.115   1.577  1.00 93.88           C  
ATOM    106  OH  TYR A  13       7.441   0.318   3.123  1.00 93.88           O  
ATOM    107  CZ  TYR A  13       6.969   1.478   2.551  1.00 93.88           C  
ATOM    108  N   HIS A  14       3.035   6.180  -0.907  1.00 94.50           N  
ATOM    109  CA  HIS A  14       2.152   7.332  -1.051  1.00 94.50           C  
ATOM    110  C   HIS A  14       1.259   7.500   0.173  1.00 94.50           C  
ATOM    111  CB  HIS A  14       1.297   7.199  -2.312  1.00 94.50           C  
ATOM    112  O   HIS A  14       0.448   6.621   0.478  1.00 94.50           O  
ATOM    113  CG  HIS A  14       0.506   8.422  -2.635  1.00 94.50           C  
ATOM    114  CD2 HIS A  14       0.770   9.461  -3.467  1.00 94.50           C  
ATOM    115  ND1 HIS A  14      -0.721   8.688  -2.064  1.00 94.50           N  
ATOM    116  CE1 HIS A  14      -1.178   9.836  -2.535  1.00 94.50           C  
ATOM    117  NE2 HIS A  14      -0.293  10.328  -3.387  1.00 94.50           N  
ATOM    118  N   SER A  15       1.467   8.648   0.868  1.00 96.38           N  
ATOM    119  CA  SER A  15       0.733   8.852   2.111  1.00 96.38           C  
ATOM    120  C   SER A  15      -0.723   9.219   1.842  1.00 96.38           C  
ATOM    121  CB  SER A  15       1.394   9.953   2.949  1.00 96.38           C  
ATOM    122  O   SER A  15      -1.112   9.430   0.692  1.00 96.38           O  
ATOM    123  OG  SER A  15       1.196  11.227   2.355  1.00 96.38           O  
ATOM    124  N   PHE A  16      -1.531   9.328   2.859  1.00 97.00           N  
ATOM    125  CA  PHE A  16      -2.936   9.711   2.770  1.00 97.00           C  
ATOM    126  C   PHE A  16      -3.082  11.102   2.172  1.00 97.00           C  
ATOM    127  CB  PHE A  16      -3.598   9.656   4.152  1.00 97.00           C  
ATOM    128  O   PHE A  16      -4.070  11.391   1.494  1.00 97.00           O  
ATOM    129  CG  PHE A  16      -3.805   8.258   4.672  1.00 97.00           C  
ATOM    130  CD1 PHE A  16      -4.559   7.340   3.953  1.00 97.00           C  
ATOM    131  CD2 PHE A  16      -3.248   7.867   5.883  1.00 97.00           C  
ATOM    132  CE1 PHE A  16      -4.750   6.047   4.434  1.00 97.00           C  
ATOM    133  CE2 PHE A  16      -3.438   6.578   6.371  1.00 97.00           C  
ATOM    134  CZ  PHE A  16      -4.191   5.668   5.645  1.00 97.00           C  
ATOM    135  N   ASP A  17      -2.023  11.969   2.502  1.00 95.62           N  
ATOM    136  CA  ASP A  17      -2.100  13.375   2.113  1.00 95.62           C  
ATOM    137  C   ASP A  17      -1.404  13.609   0.775  1.00 95.62           C  
ATOM    138  CB  ASP A  17      -1.482  14.266   3.193  1.00 95.62           C  
ATOM    139  O   ASP A  17      -1.322  14.750   0.307  1.00 95.62           O  
ATOM    140  CG  ASP A  17      -2.148  14.102   4.547  1.00 95.62           C  
ATOM    141  OD1 ASP A  17      -3.348  13.750   4.602  1.00 95.62           O  
ATOM    142  OD2 ASP A  17      -1.470  14.328   5.574  1.00 95.62           O  
ATOM    143  N   GLY A  18      -0.812  12.461   0.205  1.00 92.38           N  
ATOM    144  CA  GLY A  18      -0.281  12.578  -1.144  1.00 92.38           C  
ATOM    145  C   GLY A  18       1.232  12.664  -1.184  1.00 92.38           C  
ATOM    146  O   GLY A  18       1.817  12.914  -2.240  1.00 92.38           O  
ATOM    147  N   ARG A  19       1.871  12.586  -0.056  1.00 92.44           N  
ATOM    148  CA  ARG A  19       3.330  12.602  -0.041  1.00 92.44           C  
ATOM    149  C   ARG A  19       3.896  11.297  -0.595  1.00 92.44           C  
ATOM    150  CB  ARG A  19       3.852  12.836   1.378  1.00 92.44           C  
ATOM    151  O   ARG A  19       3.486  10.211  -0.182  1.00 92.44           O  
ATOM    152  CG  ARG A  19       5.367  12.883   1.478  1.00 92.44           C  
ATOM    153  CD  ARG A  19       5.832  13.227   2.887  1.00 92.44           C  
ATOM    154  NE  ARG A  19       7.289  13.234   2.990  1.00 92.44           N  
ATOM    155  NH1 ARG A  19       7.520  15.461   2.436  1.00 92.44           N  
ATOM    156  NH2 ARG A  19       9.375  14.188   2.893  1.00 92.44           N  
ATOM    157  CZ  ARG A  19       8.055  14.297   2.771  1.00 92.44           C  
ATOM    158  N   LYS A  20       4.938  11.453  -1.482  1.00 92.50           N  
ATOM    159  CA  LYS A  20       5.621  10.312  -2.086  1.00 92.50           C  
ATOM    160  C   LYS A  20       7.027  10.148  -1.517  1.00 92.50           C  
ATOM    161  CB  LYS A  20       5.688  10.469  -3.607  1.00 92.50           C  
ATOM    162  O   LYS A  20       7.750  11.133  -1.343  1.00 92.50           O  
ATOM    163  CG  LYS A  20       4.328  10.594  -4.273  1.00 92.50           C  
ATOM    164  CD  LYS A  20       4.461  10.883  -5.766  1.00 92.50           C  
ATOM    165  CE  LYS A  20       3.104  11.102  -6.418  1.00 92.50           C  
ATOM    166  NZ  LYS A  20       3.232  11.438  -7.867  1.00 92.50           N  
ATOM    167  N   PHE A  21       7.375   8.844  -1.232  1.00 90.50           N  
ATOM    168  CA  PHE A  21       8.727   8.602  -0.744  1.00 90.50           C  
ATOM    169  C   PHE A  21       9.117   7.145  -0.935  1.00 90.50           C  
ATOM    170  CB  PHE A  21       8.844   8.992   0.733  1.00 90.50           C  
ATOM    171  O   PHE A  21       8.258   6.281  -1.104  1.00 90.50           O  
ATOM    172  CG  PHE A  21       7.922   8.219   1.638  1.00 90.50           C  
ATOM    173  CD1 PHE A  21       6.617   8.648   1.852  1.00 90.50           C  
ATOM    174  CD2 PHE A  21       8.359   7.062   2.273  1.00 90.50           C  
ATOM    175  CE1 PHE A  21       5.762   7.938   2.688  1.00 90.50           C  
ATOM    176  CE2 PHE A  21       7.508   6.348   3.109  1.00 90.50           C  
ATOM    177  CZ  PHE A  21       6.211   6.785   3.316  1.00 90.50           C  
ATOM    178  N   ASP A  22      10.445   6.867  -0.928  1.00 89.38           N  
ATOM    179  CA  ASP A  22      11.000   5.523  -1.046  1.00 89.38           C  
ATOM    180  C   ASP A  22      11.703   5.105   0.243  1.00 89.38           C  
ATOM    181  CB  ASP A  22      11.977   5.449  -2.225  1.00 89.38           C  
ATOM    182  O   ASP A  22      12.562   5.828   0.752  1.00 89.38           O  
ATOM    183  CG  ASP A  22      11.320   5.762  -3.557  1.00 89.38           C  
ATOM    184  OD1 ASP A  22      10.109   5.504  -3.717  1.00 89.38           O  
ATOM    185  OD2 ASP A  22      12.023   6.270  -4.457  1.00 89.38           O  
ATOM    186  N   PHE A  23      11.234   3.920   0.704  1.00 89.31           N  
ATOM    187  CA  PHE A  23      11.812   3.389   1.932  1.00 89.31           C  
ATOM    188  C   PHE A  23      12.133   1.906   1.782  1.00 89.31           C  
ATOM    189  CB  PHE A  23      10.867   3.605   3.113  1.00 89.31           C  
ATOM    190  O   PHE A  23      11.242   1.099   1.509  1.00 89.31           O  
ATOM    191  CG  PHE A  23      11.367   3.031   4.410  1.00 89.31           C  
ATOM    192  CD1 PHE A  23      10.656   2.037   5.070  1.00 89.31           C  
ATOM    193  CD2 PHE A  23      12.555   3.484   4.969  1.00 89.31           C  
ATOM    194  CE1 PHE A  23      11.117   1.503   6.270  1.00 89.31           C  
ATOM    195  CE2 PHE A  23      13.023   2.955   6.168  1.00 89.31           C  
ATOM    196  CZ  PHE A  23      12.305   1.966   6.816  1.00 89.31           C  
ATOM    197  N   GLN A  24      13.453   1.527   1.953  1.00 87.06           N  
ATOM    198  CA  GLN A  24      13.922   0.172   1.677  1.00 87.06           C  
ATOM    199  C   GLN A  24      14.250  -0.571   2.969  1.00 87.06           C  
ATOM    200  CB  GLN A  24      15.148   0.202   0.762  1.00 87.06           C  
ATOM    201  O   GLN A  24      15.320  -1.176   3.088  1.00 87.06           O  
ATOM    202  CG  GLN A  24      14.883   0.842  -0.595  1.00 87.06           C  
ATOM    203  CD  GLN A  24      13.922   0.038  -1.447  1.00 87.06           C  
ATOM    204  NE2 GLN A  24      13.227   0.715  -2.352  1.00 87.06           N  
ATOM    205  OE1 GLN A  24      13.805  -1.182  -1.293  1.00 87.06           O  
ATOM    206  N   GLY A  25      13.344  -0.652   3.898  1.00 88.38           N  
ATOM    207  CA  GLY A  25      13.492  -1.432   5.117  1.00 88.38           C  
ATOM    208  C   GLY A  25      12.891  -2.820   5.016  1.00 88.38           C  
ATOM    209  O   GLY A  25      11.969  -3.047   4.230  1.00 88.38           O  
ATOM    210  N   THR A  26      13.430  -3.801   5.770  1.00 89.56           N  
ATOM    211  CA  THR A  26      12.969  -5.180   5.656  1.00 89.56           C  
ATOM    212  C   THR A  26      12.258  -5.617   6.934  1.00 89.56           C  
ATOM    213  CB  THR A  26      14.141  -6.137   5.359  1.00 89.56           C  
ATOM    214  O   THR A  26      11.953  -6.801   7.109  1.00 89.56           O  
ATOM    215  CG2 THR A  26      14.805  -5.801   4.031  1.00 89.56           C  
ATOM    216  OG1 THR A  26      15.109  -6.035   6.410  1.00 89.56           O  
ATOM    217  N   CYS A  27      11.984  -4.656   7.781  1.00 91.69           N  
ATOM    218  CA  CYS A  27      11.352  -4.984   9.055  1.00 91.69           C  
ATOM    219  C   CYS A  27       9.836  -4.859   8.961  1.00 91.69           C  
ATOM    220  CB  CYS A  27      11.883  -4.082  10.164  1.00 91.69           C  
ATOM    221  O   CYS A  27       9.289  -4.645   7.879  1.00 91.69           O  
ATOM    222  SG  CYS A  27      13.680  -4.145  10.359  1.00 91.69           S  
ATOM    223  N   ASN A  28       9.180  -5.078  10.156  1.00 94.00           N  
ATOM    224  CA  ASN A  28       7.766  -4.742  10.289  1.00 94.00           C  
ATOM    225  C   ASN A  28       7.570  -3.250  10.539  1.00 94.00           C  
ATOM    226  CB  ASN A  28       7.125  -5.562  11.406  1.00 94.00           C  
ATOM    227  O   ASN A  28       8.188  -2.682  11.445  1.00 94.00           O  
ATOM    228  CG  ASN A  28       7.113  -7.047  11.109  1.00 94.00           C  
ATOM    229  ND2 ASN A  28       8.016  -7.785  11.758  1.00 94.00           N  
ATOM    230  OD1 ASN A  28       6.309  -7.531  10.312  1.00 94.00           O  
ATOM    231  N   TYR A  29       6.797  -2.701   9.672  1.00 95.81           N  
ATOM    232  CA  TYR A  29       6.617  -1.260   9.797  1.00 95.81           C  
ATOM    233  C   TYR A  29       5.141  -0.905   9.938  1.00 95.81           C  
ATOM    234  CB  TYR A  29       7.219  -0.537   8.586  1.00 95.81           C  
ATOM    235  O   TYR A  29       4.289  -1.492   9.266  1.00 95.81           O  
ATOM    236  CG  TYR A  29       8.695  -0.776   8.414  1.00 95.81           C  
ATOM    237  CD1 TYR A  29       9.633  -0.124   9.219  1.00 95.81           C  
ATOM    238  CD2 TYR A  29       9.164  -1.653   7.438  1.00 95.81           C  
ATOM    239  CE1 TYR A  29      10.992  -0.340   9.055  1.00 95.81           C  
ATOM    240  CE2 TYR A  29      10.531  -1.877   7.270  1.00 95.81           C  
ATOM    241  OH  TYR A  29      12.781  -1.435   7.914  1.00 95.81           O  
ATOM    242  CZ  TYR A  29      11.438  -1.217   8.078  1.00 95.81           C  
ATOM    243  N   VAL A  30       4.879   0.003  10.820  1.00 97.56           N  
ATOM    244  CA  VAL A  30       3.527   0.520  10.984  1.00 97.56           C  
ATOM    245  C   VAL A  30       3.182   1.452   9.828  1.00 97.56           C  
ATOM    246  CB  VAL A  30       3.365   1.262  12.336  1.00 97.56           C  
ATOM    247  O   VAL A  30       3.797   2.508   9.672  1.00 97.56           O  
ATOM    248  CG1 VAL A  30       1.959   1.845  12.461  1.00 97.56           C  
ATOM    249  CG2 VAL A  30       3.666   0.321  13.500  1.00 97.56           C  
ATOM    250  N   LEU A  31       2.186   1.034   8.992  1.00 97.19           N  
ATOM    251  CA  LEU A  31       1.725   1.881   7.898  1.00 97.19           C  
ATOM    252  C   LEU A  31       0.751   2.941   8.398  1.00 97.19           C  
ATOM    253  CB  LEU A  31       1.058   1.034   6.809  1.00 97.19           C  
ATOM    254  O   LEU A  31       0.875   4.117   8.055  1.00 97.19           O  
ATOM    255  CG  LEU A  31       1.996   0.276   5.871  1.00 97.19           C  
ATOM    256  CD1 LEU A  31       1.199  -0.415   4.770  1.00 97.19           C  
ATOM    257  CD2 LEU A  31       3.033   1.221   5.273  1.00 97.19           C  
ATOM    258  N   ALA A  32      -0.214   2.521   9.242  1.00 98.06           N  
ATOM    259  CA  ALA A  32      -1.235   3.402   9.805  1.00 98.06           C  
ATOM    260  C   ALA A  32      -1.795   2.836  11.109  1.00 98.06           C  
ATOM    261  CB  ALA A  32      -2.359   3.623   8.797  1.00 98.06           C  
ATOM    262  O   ALA A  32      -2.045   1.634  11.211  1.00 98.06           O  
ATOM    263  N   THR A  33      -1.921   3.711  12.062  1.00 97.94           N  
ATOM    264  CA  THR A  33      -2.471   3.303  13.352  1.00 97.94           C  
ATOM    265  C   THR A  33      -3.199   4.465  14.023  1.00 97.94           C  
ATOM    266  CB  THR A  33      -1.370   2.773  14.289  1.00 97.94           C  
ATOM    267  O   THR A  33      -2.861   5.629  13.789  1.00 97.94           O  
ATOM    268  CG2 THR A  33      -0.335   3.854  14.586  1.00 97.94           C  
ATOM    269  OG1 THR A  33      -1.963   2.344  15.516  1.00 97.94           O  
ATOM    270  N   THR A  34      -4.223   4.121  14.898  1.00 97.12           N  
ATOM    271  CA  THR A  34      -4.898   5.129  15.711  1.00 97.12           C  
ATOM    272  C   THR A  34      -4.184   5.316  17.047  1.00 97.12           C  
ATOM    273  CB  THR A  34      -6.367   4.746  15.961  1.00 97.12           C  
ATOM    274  O   THR A  34      -4.539   6.199  17.828  1.00 97.12           O  
ATOM    275  CG2 THR A  34      -7.172   4.770  14.664  1.00 97.12           C  
ATOM    276  OG1 THR A  34      -6.426   3.428  16.516  1.00 97.12           O  
ATOM    277  N   GLY A  35      -3.182   4.574  17.359  1.00 94.44           N  
ATOM    278  CA  GLY A  35      -2.424   4.672  18.594  1.00 94.44           C  
ATOM    279  C   GLY A  35      -1.357   5.750  18.562  1.00 94.44           C  
ATOM    280  O   GLY A  35      -0.186   5.480  18.828  1.00 94.44           O  
ATOM    281  N   CYS A  36      -1.749   6.938  18.156  1.00 93.25           N  
ATOM    282  CA  CYS A  36      -0.837   8.070  18.047  1.00 93.25           C  
ATOM    283  C   CYS A  36      -0.722   8.812  19.359  1.00 93.25           C  
ATOM    284  CB  CYS A  36      -1.308   9.023  16.953  1.00 93.25           C  
ATOM    285  O   CYS A  36      -1.733   9.117  20.000  1.00 93.25           O  
ATOM    286  SG  CYS A  36      -1.623   8.219  15.359  1.00 93.25           S  
ATOM    287  N   PRO A  37       0.517   9.148  19.797  1.00 90.00           N  
ATOM    288  CA  PRO A  37       0.669   9.891  21.062  1.00 90.00           C  
ATOM    289  C   PRO A  37       0.022  11.273  21.000  1.00 90.00           C  
ATOM    290  CB  PRO A  37       2.188  10.008  21.219  1.00 90.00           C  
ATOM    291  O   PRO A  37       0.234  12.023  20.047  1.00 90.00           O  
ATOM    292  CG  PRO A  37       2.742   8.891  20.391  1.00 90.00           C  
ATOM    293  CD  PRO A  37       1.819   8.641  19.234  1.00 90.00           C  
ATOM    294  N   GLY A  38      -0.820  11.578  22.016  1.00 87.88           N  
ATOM    295  CA  GLY A  38      -1.331  12.930  22.156  1.00 87.88           C  
ATOM    296  C   GLY A  38      -2.482  13.234  21.219  1.00 87.88           C  
ATOM    297  O   GLY A  38      -2.877  14.391  21.062  1.00 87.88           O  
ATOM    298  N   VAL A  39      -2.965  12.250  20.484  1.00 91.38           N  
ATOM    299  CA  VAL A  39      -4.074  12.414  19.547  1.00 91.38           C  
ATOM    300  C   VAL A  39      -5.309  11.688  20.078  1.00 91.38           C  
ATOM    301  CB  VAL A  39      -3.713  11.898  18.141  1.00 91.38           C  
ATOM    302  O   VAL A  39      -5.234  10.516  20.438  1.00 91.38           O  
ATOM    303  CG1 VAL A  39      -4.914  12.000  17.203  1.00 91.38           C  
ATOM    304  CG2 VAL A  39      -2.521  12.672  17.578  1.00 91.38           C  
ATOM    305  N   SER A  40      -6.418  12.438  20.266  1.00 88.06           N  
ATOM    306  CA  SER A  40      -7.676  11.867  20.734  1.00 88.06           C  
ATOM    307  C   SER A  40      -8.352  11.031  19.656  1.00 88.06           C  
ATOM    308  CB  SER A  40      -8.625  12.977  21.188  1.00 88.06           C  
ATOM    309  O   SER A  40      -8.445  11.453  18.500  1.00 88.06           O  
ATOM    310  OG  SER A  40      -9.883  12.445  21.547  1.00 88.06           O  
ATOM    311  N   THR A  41      -8.773   9.844  20.000  1.00 91.06           N  
ATOM    312  CA  THR A  41      -9.469   8.945  19.094  1.00 91.06           C  
ATOM    313  C   THR A  41     -10.852   8.578  19.625  1.00 91.06           C  
ATOM    314  CB  THR A  41      -8.656   7.656  18.844  1.00 91.06           C  
ATOM    315  O   THR A  41     -11.367   7.504  19.344  1.00 91.06           O  
ATOM    316  CG2 THR A  41      -7.363   7.957  18.094  1.00 91.06           C  
ATOM    317  OG1 THR A  41      -8.328   7.062  20.109  1.00 91.06           O  
ATOM    318  N   GLN A  42     -11.391   9.531  20.469  1.00 90.69           N  
ATOM    319  CA  GLN A  42     -12.711   9.289  21.047  1.00 90.69           C  
ATOM    320  C   GLN A  42     -13.750   9.055  19.953  1.00 90.69           C  
ATOM    321  CB  GLN A  42     -13.141  10.469  21.922  1.00 90.69           C  
ATOM    322  O   GLN A  42     -13.828   9.820  18.984  1.00 90.69           O  
ATOM    323  CG  GLN A  42     -14.320  10.156  22.828  1.00 90.69           C  
ATOM    324  CD  GLN A  42     -14.648  11.297  23.781  1.00 90.69           C  
ATOM    325  NE2 GLN A  42     -15.875  11.297  24.297  1.00 90.69           N  
ATOM    326  OE1 GLN A  42     -13.812  12.164  24.031  1.00 90.69           O  
ATOM    327  N   GLY A  43     -14.430   7.898  20.047  1.00 92.38           N  
ATOM    328  CA  GLY A  43     -15.508   7.637  19.109  1.00 92.38           C  
ATOM    329  C   GLY A  43     -15.055   6.914  17.859  1.00 92.38           C  
ATOM    330  O   GLY A  43     -15.859   6.637  16.969  1.00 92.38           O  
ATOM    331  N   LEU A  44     -13.711   6.645  17.812  1.00 96.75           N  
ATOM    332  CA  LEU A  44     -13.164   5.898  16.688  1.00 96.75           C  
ATOM    333  C   LEU A  44     -12.766   4.488  17.109  1.00 96.75           C  
ATOM    334  CB  LEU A  44     -11.953   6.629  16.109  1.00 96.75           C  
ATOM    335  O   LEU A  44     -12.430   4.254  18.281  1.00 96.75           O  
ATOM    336  CG  LEU A  44     -12.195   8.055  15.609  1.00 96.75           C  
ATOM    337  CD1 LEU A  44     -10.883   8.680  15.141  1.00 96.75           C  
ATOM    338  CD2 LEU A  44     -13.234   8.062  14.492  1.00 96.75           C  
ATOM    339  N   THR A  45     -12.852   3.568  16.188  1.00 97.75           N  
ATOM    340  CA  THR A  45     -12.375   2.211  16.438  1.00 97.75           C  
ATOM    341  C   THR A  45     -10.867   2.123  16.234  1.00 97.75           C  
ATOM    342  CB  THR A  45     -13.078   1.196  15.516  1.00 97.75           C  
ATOM    343  O   THR A  45     -10.352   2.500  15.180  1.00 97.75           O  
ATOM    344  CG2 THR A  45     -12.656  -0.231  15.852  1.00 97.75           C  
ATOM    345  OG1 THR A  45     -14.492   1.316  15.680  1.00 97.75           O  
ATOM    346  N   PRO A  46     -10.141   1.618  17.312  1.00 97.62           N  
ATOM    347  CA  PRO A  46      -8.688   1.490  17.203  1.00 97.62           C  
ATOM    348  C   PRO A  46      -8.266   0.418  16.203  1.00 97.62           C  
ATOM    349  CB  PRO A  46      -8.258   1.111  18.625  1.00 97.62           C  
ATOM    350  O   PRO A  46      -8.930  -0.609  16.062  1.00 97.62           O  
ATOM    351  CG  PRO A  46      -9.391   1.555  19.484  1.00 97.62           C  
ATOM    352  CD  PRO A  46     -10.664   1.444  18.703  1.00 97.62           C  
ATOM    353  N   PHE A  47      -7.148   0.640  15.508  1.00 98.50           N  
ATOM    354  CA  PHE A  47      -6.602  -0.334  14.570  1.00 98.50           C  
ATOM    355  C   PHE A  47      -5.117  -0.079  14.328  1.00 98.50           C  
ATOM    356  CB  PHE A  47      -7.363  -0.294  13.242  1.00 98.50           C  
ATOM    357  O   PHE A  47      -4.613   1.010  14.609  1.00 98.50           O  
ATOM    358  CG  PHE A  47      -7.051   0.912  12.398  1.00 98.50           C  
ATOM    359  CD1 PHE A  47      -7.754   2.098  12.562  1.00 98.50           C  
ATOM    360  CD2 PHE A  47      -6.051   0.860  11.438  1.00 98.50           C  
ATOM    361  CE1 PHE A  47      -7.465   3.215  11.789  1.00 98.50           C  
ATOM    362  CE2 PHE A  47      -5.758   1.973  10.648  1.00 98.50           C  
ATOM    363  CZ  PHE A  47      -6.465   3.148  10.828  1.00 98.50           C  
ATOM    364  N   THR A  48      -4.488  -1.028  13.805  1.00 98.56           N  
ATOM    365  CA  THR A  48      -3.107  -0.927  13.344  1.00 98.56           C  
ATOM    366  C   THR A  48      -2.893  -1.767  12.086  1.00 98.56           C  
ATOM    367  CB  THR A  48      -2.119  -1.375  14.438  1.00 98.56           C  
ATOM    368  O   THR A  48      -3.281  -2.936  12.039  1.00 98.56           O  
ATOM    369  CG2 THR A  48      -0.677  -1.251  13.961  1.00 98.56           C  
ATOM    370  OG1 THR A  48      -2.299  -0.555  15.594  1.00 98.56           O  
ATOM    371  N   VAL A  49      -2.348  -1.147  11.086  1.00 98.62           N  
ATOM    372  CA  VAL A  49      -1.923  -1.839   9.875  1.00 98.62           C  
ATOM    373  C   VAL A  49      -0.398  -1.867   9.797  1.00 98.62           C  
ATOM    374  CB  VAL A  49      -2.504  -1.171   8.609  1.00 98.62           C  
ATOM    375  O   VAL A  49       0.251  -0.818   9.828  1.00 98.62           O  
ATOM    376  CG1 VAL A  49      -2.098  -1.943   7.355  1.00 98.62           C  
ATOM    377  CG2 VAL A  49      -4.027  -1.073   8.703  1.00 98.62           C  
ATOM    378  N   THR A  50       0.146  -3.070   9.695  1.00 98.06           N  
ATOM    379  CA  THR A  50       1.592  -3.248   9.625  1.00 98.06           C  
ATOM    380  C   THR A  50       1.982  -4.016   8.359  1.00 98.06           C  
ATOM    381  CB  THR A  50       2.125  -3.986  10.867  1.00 98.06           C  
ATOM    382  O   THR A  50       1.235  -4.879   7.898  1.00 98.06           O  
ATOM    383  CG2 THR A  50       3.646  -4.066  10.844  1.00 98.06           C  
ATOM    384  OG1 THR A  50       1.706  -3.289  12.047  1.00 98.06           O  
ATOM    385  N   THR A  51       3.109  -3.662   7.809  1.00 96.44           N  
ATOM    386  CA  THR A  51       3.656  -4.414   6.688  1.00 96.44           C  
ATOM    387  C   THR A  51       5.047  -4.949   7.020  1.00 96.44           C  
ATOM    388  CB  THR A  51       3.727  -3.551   5.414  1.00 96.44           C  
ATOM    389  O   THR A  51       5.836  -4.270   7.684  1.00 96.44           O  
ATOM    390  CG2 THR A  51       2.336  -3.107   4.973  1.00 96.44           C  
ATOM    391  OG1 THR A  51       4.523  -2.391   5.676  1.00 96.44           O  
ATOM    392  N   LYS A  52       5.219  -6.211   6.605  1.00 94.00           N  
ATOM    393  CA  LYS A  52       6.562  -6.785   6.590  1.00 94.00           C  
ATOM    394  C   LYS A  52       7.145  -6.777   5.180  1.00 94.00           C  
ATOM    395  CB  LYS A  52       6.543  -8.211   7.141  1.00 94.00           C  
ATOM    396  O   LYS A  52       6.543  -7.324   4.250  1.00 94.00           O  
ATOM    397  CG  LYS A  52       7.879  -8.930   7.047  1.00 94.00           C  
ATOM    398  CD  LYS A  52       8.875  -8.406   8.078  1.00 94.00           C  
ATOM    399  CE  LYS A  52      10.148  -9.227   8.094  1.00 94.00           C  
ATOM    400  NZ  LYS A  52      11.141  -8.695   9.078  1.00 94.00           N  
ATOM    401  N   ASN A  53       8.398  -6.059   5.160  1.00 91.88           N  
ATOM    402  CA  ASN A  53       9.102  -6.043   3.881  1.00 91.88           C  
ATOM    403  C   ASN A  53      10.250  -7.051   3.855  1.00 91.88           C  
ATOM    404  CB  ASN A  53       9.625  -4.637   3.572  1.00 91.88           C  
ATOM    405  O   ASN A  53      10.797  -7.402   4.902  1.00 91.88           O  
ATOM    406  CG  ASN A  53       8.516  -3.609   3.477  1.00 91.88           C  
ATOM    407  ND2 ASN A  53       8.891  -2.336   3.479  1.00 91.88           N  
ATOM    408  OD1 ASN A  53       7.336  -3.959   3.400  1.00 91.88           O  
ATOM    409  N   GLN A  54      10.523  -7.547   2.670  1.00 87.75           N  
ATOM    410  CA  GLN A  54      11.617  -8.508   2.520  1.00 87.75           C  
ATOM    411  C   GLN A  54      12.375  -8.273   1.217  1.00 87.75           C  
ATOM    412  CB  GLN A  54      11.078  -9.938   2.570  1.00 87.75           C  
ATOM    413  O   GLN A  54      11.844  -7.664   0.285  1.00 87.75           O  
ATOM    414  CG  GLN A  54      10.297 -10.344   1.330  1.00 87.75           C  
ATOM    415  CD  GLN A  54       9.758 -11.766   1.416  1.00 87.75           C  
ATOM    416  NE2 GLN A  54       9.609 -12.414   0.267  1.00 87.75           N  
ATOM    417  OE1 GLN A  54       9.477 -12.266   2.508  1.00 87.75           O  
ATOM    418  N   ASN A  55      13.633  -8.797   1.250  1.00 85.69           N  
ATOM    419  CA  ASN A  55      14.391  -8.859   0.007  1.00 85.69           C  
ATOM    420  C   ASN A  55      14.016 -10.094  -0.812  1.00 85.69           C  
ATOM    421  CB  ASN A  55      15.891  -8.852   0.295  1.00 85.69           C  
ATOM    422  O   ASN A  55      13.734 -11.156  -0.252  1.00 85.69           O  
ATOM    423  CG  ASN A  55      16.344  -7.582   0.990  1.00 85.69           C  
ATOM    424  ND2 ASN A  55      16.562  -6.527   0.214  1.00 85.69           N  
ATOM    425  OD1 ASN A  55      16.500  -7.551   2.213  1.00 85.69           O  
ATOM    426  N   ARG A  56      13.977 -10.047  -2.104  1.00 84.56           N  
ATOM    427  CA  ARG A  56      13.656 -11.180  -2.965  1.00 84.56           C  
ATOM    428  C   ARG A  56      14.805 -11.492  -3.914  1.00 84.56           C  
ATOM    429  CB  ARG A  56      12.375 -10.898  -3.764  1.00 84.56           C  
ATOM    430  O   ARG A  56      14.656 -11.383  -5.133  1.00 84.56           O  
ATOM    431  CG  ARG A  56      11.133 -10.734  -2.902  1.00 84.56           C  
ATOM    432  CD  ARG A  56       9.906 -10.438  -3.742  1.00 84.56           C  
ATOM    433  NE  ARG A  56       8.734 -10.172  -2.910  1.00 84.56           N  
ATOM    434  NH1 ARG A  56       7.293  -9.828  -4.680  1.00 84.56           N  
ATOM    435  NH2 ARG A  56       6.523  -9.672  -2.525  1.00 84.56           N  
ATOM    436  CZ  ARG A  56       7.520  -9.891  -3.375  1.00 84.56           C  
ATOM    437  N   GLY A  57      16.031 -11.758  -3.285  1.00 73.00           N  
ATOM    438  CA  GLY A  57      17.156 -12.109  -4.141  1.00 73.00           C  
ATOM    439  C   GLY A  57      18.156 -10.984  -4.309  1.00 73.00           C  
ATOM    440  O   GLY A  57      19.344 -11.227  -4.523  1.00 73.00           O  
ATOM    441  N   ASN A  58      17.625  -9.727  -4.145  1.00 73.38           N  
ATOM    442  CA  ASN A  58      18.438  -8.508  -4.168  1.00 73.38           C  
ATOM    443  C   ASN A  58      18.375  -7.773  -2.834  1.00 73.38           C  
ATOM    444  CB  ASN A  58      17.969  -7.586  -5.301  1.00 73.38           C  
ATOM    445  O   ASN A  58      17.359  -7.184  -2.482  1.00 73.38           O  
ATOM    446  CG  ASN A  58      18.875  -6.371  -5.461  1.00 73.38           C  
ATOM    447  ND2 ASN A  58      18.688  -5.637  -6.551  1.00 73.38           N  
ATOM    448  OD1 ASN A  58      19.719  -6.098  -4.609  1.00 73.38           O  
ATOM    449  N   PRO A  59      19.484  -7.773  -2.139  1.00 72.00           N  
ATOM    450  CA  PRO A  59      19.484  -7.195  -0.793  1.00 72.00           C  
ATOM    451  C   PRO A  59      19.359  -5.672  -0.804  1.00 72.00           C  
ATOM    452  CB  PRO A  59      20.844  -7.621  -0.230  1.00 72.00           C  
ATOM    453  O   PRO A  59      19.156  -5.059   0.246  1.00 72.00           O  
ATOM    454  CG  PRO A  59      21.703  -7.855  -1.434  1.00 72.00           C  
ATOM    455  CD  PRO A  59      20.812  -8.297  -2.566  1.00 72.00           C  
ATOM    456  N   ALA A  60      19.312  -5.070  -1.945  1.00 70.06           N  
ATOM    457  CA  ALA A  60      19.266  -3.617  -2.088  1.00 70.06           C  
ATOM    458  C   ALA A  60      17.828  -3.111  -2.094  1.00 70.06           C  
ATOM    459  CB  ALA A  60      19.984  -3.184  -3.363  1.00 70.06           C  
ATOM    460  O   ALA A  60      17.578  -1.929  -1.849  1.00 70.06           O  
ATOM    461  N   VAL A  61      16.875  -3.955  -2.355  1.00 76.81           N  
ATOM    462  CA  VAL A  61      15.477  -3.529  -2.439  1.00 76.81           C  
ATOM    463  C   VAL A  61      14.602  -4.484  -1.634  1.00 76.81           C  
ATOM    464  CB  VAL A  61      14.992  -3.463  -3.904  1.00 76.81           C  
ATOM    465  O   VAL A  61      14.969  -5.637  -1.407  1.00 76.81           O  
ATOM    466  CG1 VAL A  61      15.781  -2.420  -4.688  1.00 76.81           C  
ATOM    467  CG2 VAL A  61      15.109  -4.836  -4.566  1.00 76.81           C  
ATOM    468  N   SER A  62      13.484  -3.834  -1.172  1.00 81.75           N  
ATOM    469  CA  SER A  62      12.547  -4.645  -0.403  1.00 81.75           C  
ATOM    470  C   SER A  62      11.133  -4.535  -0.963  1.00 81.75           C  
ATOM    471  CB  SER A  62      12.555  -4.227   1.067  1.00 81.75           C  
ATOM    472  O   SER A  62      10.805  -3.566  -1.654  1.00 81.75           O  
ATOM    473  OG  SER A  62      12.164  -2.871   1.207  1.00 81.75           O  
ATOM    474  N   TYR A  63      10.359  -5.633  -0.739  1.00 87.06           N  
ATOM    475  CA  TYR A  63       8.961  -5.719  -1.130  1.00 87.06           C  
ATOM    476  C   TYR A  63       8.094  -6.184   0.037  1.00 87.06           C  
ATOM    477  CB  TYR A  63       8.789  -6.676  -2.314  1.00 87.06           C  
ATOM    478  O   TYR A  63       8.578  -6.867   0.943  1.00 87.06           O  
ATOM    479  CG  TYR A  63       9.641  -6.316  -3.508  1.00 87.06           C  
ATOM    480  CD1 TYR A  63       9.117  -5.586  -4.570  1.00 87.06           C  
ATOM    481  CD2 TYR A  63      10.977  -6.711  -3.576  1.00 87.06           C  
ATOM    482  CE1 TYR A  63       9.898  -5.258  -5.676  1.00 87.06           C  
ATOM    483  CE2 TYR A  63      11.766  -6.387  -4.676  1.00 87.06           C  
ATOM    484  OH  TYR A  63      11.992  -5.336  -6.805  1.00 87.06           O  
ATOM    485  CZ  TYR A  63      11.219  -5.660  -5.715  1.00 87.06           C  
ATOM    486  N   VAL A  64       6.840  -5.812  -0.123  1.00 92.56           N  
ATOM    487  CA  VAL A  64       5.910  -6.238   0.919  1.00 92.56           C  
ATOM    488  C   VAL A  64       5.746  -7.758   0.871  1.00 92.56           C  
ATOM    489  CB  VAL A  64       4.539  -5.547   0.776  1.00 92.56           C  
ATOM    490  O   VAL A  64       5.469  -8.320  -0.189  1.00 92.56           O  
ATOM    491  CG1 VAL A  64       3.549  -6.094   1.804  1.00 92.56           C  
ATOM    492  CG2 VAL A  64       4.684  -4.035   0.924  1.00 92.56           C  
ATOM    493  N   ARG A  65       5.844  -8.352   2.025  1.00 93.94           N  
ATOM    494  CA  ARG A  65       5.680  -9.797   2.143  1.00 93.94           C  
ATOM    495  C   ARG A  65       4.398 -10.141   2.895  1.00 93.94           C  
ATOM    496  CB  ARG A  65       6.887 -10.422   2.848  1.00 93.94           C  
ATOM    497  O   ARG A  65       3.682 -11.070   2.518  1.00 93.94           O  
ATOM    498  CG  ARG A  65       6.754 -11.914   3.082  1.00 93.94           C  
ATOM    499  CD  ARG A  65       8.047 -12.516   3.621  1.00 93.94           C  
ATOM    500  NE  ARG A  65       7.895 -13.938   3.918  1.00 93.94           N  
ATOM    501  NH1 ARG A  65       9.453 -14.641   2.361  1.00 93.94           N  
ATOM    502  NH2 ARG A  65       8.352 -16.172   3.662  1.00 93.94           N  
ATOM    503  CZ  ARG A  65       8.562 -14.914   3.314  1.00 93.94           C  
ATOM    504  N   VAL A  66       4.184  -9.328   3.938  1.00 96.12           N  
ATOM    505  CA  VAL A  66       3.049  -9.609   4.812  1.00 96.12           C  
ATOM    506  C   VAL A  66       2.338  -8.305   5.164  1.00 96.12           C  
ATOM    507  CB  VAL A  66       3.488 -10.344   6.098  1.00 96.12           C  
ATOM    508  O   VAL A  66       2.984  -7.285   5.414  1.00 96.12           O  
ATOM    509  CG1 VAL A  66       2.285 -10.633   6.992  1.00 96.12           C  
ATOM    510  CG2 VAL A  66       4.227 -11.633   5.754  1.00 96.12           C  
ATOM    511  N   VAL A  67       0.971  -8.398   5.102  1.00 98.19           N  
ATOM    512  CA  VAL A  67       0.136  -7.320   5.621  1.00 98.19           C  
ATOM    513  C   VAL A  67      -0.664  -7.820   6.824  1.00 98.19           C  
ATOM    514  CB  VAL A  67      -0.818  -6.770   4.539  1.00 98.19           C  
ATOM    515  O   VAL A  67      -1.355  -8.836   6.738  1.00 98.19           O  
ATOM    516  CG1 VAL A  67      -1.654  -5.617   5.090  1.00 98.19           C  
ATOM    517  CG2 VAL A  67      -0.028  -6.320   3.311  1.00 98.19           C  
ATOM    518  N   THR A  68      -0.508  -7.066   7.938  1.00 98.38           N  
ATOM    519  CA  THR A  68      -1.223  -7.465   9.148  1.00 98.38           C  
ATOM    520  C   THR A  68      -2.145  -6.344   9.625  1.00 98.38           C  
ATOM    521  CB  THR A  68      -0.245  -7.844  10.273  1.00 98.38           C  
ATOM    522  O   THR A  68      -1.729  -5.188   9.711  1.00 98.38           O  
ATOM    523  CG2 THR A  68      -0.994  -8.320  11.516  1.00 98.38           C  
ATOM    524  OG1 THR A  68       0.616  -8.891   9.820  1.00 98.38           O  
ATOM    525  N   VAL A  69      -3.416  -6.746   9.852  1.00 98.69           N  
ATOM    526  CA  VAL A  69      -4.398  -5.809  10.391  1.00 98.69           C  
ATOM    527  C   VAL A  69      -4.840  -6.262  11.781  1.00 98.69           C  
ATOM    528  CB  VAL A  69      -5.625  -5.680   9.461  1.00 98.69           C  
ATOM    529  O   VAL A  69      -5.309  -7.387  11.953  1.00 98.69           O  
ATOM    530  CG1 VAL A  69      -6.629  -4.676  10.023  1.00 98.69           C  
ATOM    531  CG2 VAL A  69      -5.188  -5.273   8.055  1.00 98.69           C  
ATOM    532  N   ALA A  70      -4.609  -5.387  12.750  1.00 98.50           N  
ATOM    533  CA  ALA A  70      -5.094  -5.609  14.109  1.00 98.50           C  
ATOM    534  C   ALA A  70      -6.219  -4.641  14.461  1.00 98.50           C  
ATOM    535  CB  ALA A  70      -3.947  -5.473  15.109  1.00 98.50           C  
ATOM    536  O   ALA A  70      -6.023  -3.424  14.453  1.00 98.50           O  
ATOM    537  N   ALA A  71      -7.434  -5.145  14.711  1.00 98.31           N  
ATOM    538  CA  ALA A  71      -8.617  -4.359  15.062  1.00 98.31           C  
ATOM    539  C   ALA A  71      -9.664  -5.227  15.750  1.00 98.31           C  
ATOM    540  CB  ALA A  71      -9.203  -3.701  13.820  1.00 98.31           C  
ATOM    541  O   ALA A  71      -9.781  -6.418  15.453  1.00 98.31           O  
ATOM    542  N   LEU A  72     -10.336  -4.691  16.734  1.00 97.75           N  
ATOM    543  CA  LEU A  72     -11.461  -5.352  17.391  1.00 97.75           C  
ATOM    544  C   LEU A  72     -11.039  -6.684  17.984  1.00 97.75           C  
ATOM    545  CB  LEU A  72     -12.602  -5.566  16.391  1.00 97.75           C  
ATOM    546  O   LEU A  72     -11.758  -7.680  17.875  1.00 97.75           O  
ATOM    547  CG  LEU A  72     -13.180  -4.312  15.734  1.00 97.75           C  
ATOM    548  CD1 LEU A  72     -14.172  -4.691  14.641  1.00 97.75           C  
ATOM    549  CD2 LEU A  72     -13.844  -3.420  16.781  1.00 97.75           C  
ATOM    550  N   GLY A  73      -9.742  -6.703  18.531  1.00 97.12           N  
ATOM    551  CA  GLY A  73      -9.219  -7.875  19.203  1.00 97.12           C  
ATOM    552  C   GLY A  73      -8.852  -9.000  18.266  1.00 97.12           C  
ATOM    553  O   GLY A  73      -8.734 -10.156  18.672  1.00 97.12           O  
ATOM    554  N   THR A  74      -8.836  -8.734  16.969  1.00 98.25           N  
ATOM    555  CA  THR A  74      -8.539  -9.734  15.953  1.00 98.25           C  
ATOM    556  C   THR A  74      -7.297  -9.352  15.164  1.00 98.25           C  
ATOM    557  CB  THR A  74      -9.727  -9.922  14.992  1.00 98.25           C  
ATOM    558  O   THR A  74      -7.102  -8.180  14.844  1.00 98.25           O  
ATOM    559  CG2 THR A  74      -9.461 -11.055  14.000  1.00 98.25           C  
ATOM    560  OG1 THR A  74     -10.906 -10.234  15.750  1.00 98.25           O  
ATOM    561  N   ASN A  75      -6.504 -10.312  14.930  1.00 98.25           N  
ATOM    562  CA  ASN A  75      -5.324 -10.148  14.094  1.00 98.25           C  
ATOM    563  C   ASN A  75      -5.457 -10.922  12.781  1.00 98.25           C  
ATOM    564  CB  ASN A  75      -4.066 -10.586  14.844  1.00 98.25           C  
ATOM    565  O   ASN A  75      -5.594 -12.148  12.789  1.00 98.25           O  
ATOM    566  CG  ASN A  75      -2.789 -10.203  14.125  1.00 98.25           C  
ATOM    567  ND2 ASN A  75      -1.774  -9.812  14.883  1.00 98.25           N  
ATOM    568  OD1 ASN A  75      -2.717 -10.250  12.891  1.00 98.25           O  
ATOM    569  N   ILE A  76      -5.453 -10.180  11.680  1.00 98.75           N  
ATOM    570  CA  ILE A  76      -5.562 -10.797  10.359  1.00 98.75           C  
ATOM    571  C   ILE A  76      -4.289 -10.531   9.555  1.00 98.75           C  
ATOM    572  CB  ILE A  76      -6.801 -10.281   9.594  1.00 98.75           C  
ATOM    573  O   ILE A  76      -3.896  -9.375   9.375  1.00 98.75           O  
ATOM    574  CG1 ILE A  76      -8.078 -10.570  10.383  1.00 98.75           C  
ATOM    575  CG2 ILE A  76      -6.867 -10.906   8.195  1.00 98.75           C  
ATOM    576  CD1 ILE A  76      -9.273  -9.727   9.961  1.00 98.75           C  
ATOM    577  N   SER A  77      -3.609 -11.555   9.102  1.00 98.38           N  
ATOM    578  CA  SER A  77      -2.418 -11.383   8.281  1.00 98.38           C  
ATOM    579  C   SER A  77      -2.604 -12.008   6.902  1.00 98.38           C  
ATOM    580  CB  SER A  77      -1.197 -12.000   8.969  1.00 98.38           C  
ATOM    581  O   SER A  77      -3.197 -13.078   6.773  1.00 98.38           O  
ATOM    582  OG  SER A  77      -1.379 -13.391   9.172  1.00 98.38           O  
ATOM    583  N   ILE A  78      -2.266 -11.234   5.918  1.00 98.31           N  
ATOM    584  CA  ILE A  78      -2.305 -11.633   4.516  1.00 98.31           C  
ATOM    585  C   ILE A  78      -0.882 -11.812   3.992  1.00 98.31           C  
ATOM    586  CB  ILE A  78      -3.061 -10.594   3.654  1.00 98.31           C  
ATOM    587  O   ILE A  78      -0.110 -10.859   3.920  1.00 98.31           O  
ATOM    588  CG1 ILE A  78      -4.387 -10.211   4.320  1.00 98.31           C  
ATOM    589  CG2 ILE A  78      -3.295 -11.133   2.240  1.00 98.31           C  
ATOM    590  CD1 ILE A  78      -5.086  -9.023   3.670  1.00 98.31           C  
ATOM    591  N   HIS A  79      -0.528 -13.078   3.605  1.00 97.31           N  
ATOM    592  CA  HIS A  79       0.835 -13.422   3.219  1.00 97.31           C  
ATOM    593  C   HIS A  79       0.967 -13.531   1.703  1.00 97.31           C  
ATOM    594  CB  HIS A  79       1.262 -14.734   3.879  1.00 97.31           C  
ATOM    595  O   HIS A  79       0.030 -13.961   1.022  1.00 97.31           O  
ATOM    596  CG  HIS A  79       1.434 -14.633   5.359  1.00 97.31           C  
ATOM    597  CD2 HIS A  79       0.544 -14.352   6.340  1.00 97.31           C  
ATOM    598  ND1 HIS A  79       2.646 -14.836   5.984  1.00 97.31           N  
ATOM    599  CE1 HIS A  79       2.494 -14.680   7.289  1.00 97.31           C  
ATOM    600  NE2 HIS A  79       1.228 -14.383   7.531  1.00 97.31           N  
ATOM    601  N   LYS A  80       2.143 -13.133   1.344  1.00 94.44           N  
ATOM    602  CA  LYS A  80       2.465 -13.328  -0.066  1.00 94.44           C  
ATOM    603  C   LYS A  80       2.352 -14.797  -0.453  1.00 94.44           C  
ATOM    604  CB  LYS A  80       3.871 -12.812  -0.374  1.00 94.44           C  
ATOM    605  O   LYS A  80       2.713 -15.680   0.329  1.00 94.44           O  
ATOM    606  CG  LYS A  80       4.285 -12.969  -1.830  1.00 94.44           C  
ATOM    607  CD  LYS A  80       5.695 -12.453  -2.070  1.00 94.44           C  
ATOM    608  CE  LYS A  80       6.180 -12.773  -3.477  1.00 94.44           C  
ATOM    609  NZ  LYS A  80       5.930 -14.203  -3.834  1.00 94.44           N  
ATOM    610  N   ASP A  81       1.710 -15.102  -1.650  1.00 90.88           N  
ATOM    611  CA  ASP A  81       1.651 -16.406  -2.322  1.00 90.88           C  
ATOM    612  C   ASP A  81       0.661 -17.328  -1.628  1.00 90.88           C  
ATOM    613  CB  ASP A  81       3.037 -17.047  -2.367  1.00 90.88           C  
ATOM    614  O   ASP A  81       0.567 -18.516  -1.972  1.00 90.88           O  
ATOM    615  CG  ASP A  81       3.994 -16.328  -3.307  1.00 90.88           C  
ATOM    616  OD1 ASP A  81       3.535 -15.719  -4.297  1.00 90.88           O  
ATOM    617  OD2 ASP A  81       5.219 -16.375  -3.057  1.00 90.88           O  
ATOM    618  N   GLU A  82      -0.044 -16.844  -0.655  1.00 95.44           N  
ATOM    619  CA  GLU A  82      -1.132 -17.609  -0.058  1.00 95.44           C  
ATOM    620  C   GLU A  82      -2.488 -17.156  -0.592  1.00 95.44           C  
ATOM    621  CB  GLU A  82      -1.101 -17.500   1.468  1.00 95.44           C  
ATOM    622  O   GLU A  82      -3.396 -16.859   0.183  1.00 95.44           O  
ATOM    623  CG  GLU A  82       0.146 -18.094   2.107  1.00 95.44           C  
ATOM    624  CD  GLU A  82       0.073 -18.156   3.625  1.00 95.44           C  
ATOM    625  OE1 GLU A  82       1.021 -18.672   4.258  1.00 95.44           O  
ATOM    626  OE2 GLU A  82      -0.941 -17.672   4.184  1.00 95.44           O  
ATOM    627  N   ILE A  83      -2.592 -17.250  -1.913  1.00 96.00           N  
ATOM    628  CA  ILE A  83      -3.773 -16.734  -2.596  1.00 96.00           C  
ATOM    629  C   ILE A  83      -5.012 -17.484  -2.125  1.00 96.00           C  
ATOM    630  CB  ILE A  83      -3.631 -16.844  -4.133  1.00 96.00           C  
ATOM    631  O   ILE A  83      -5.031 -18.719  -2.135  1.00 96.00           O  
ATOM    632  CG1 ILE A  83      -2.424 -16.031  -4.613  1.00 96.00           C  
ATOM    633  CG2 ILE A  83      -4.914 -16.375  -4.828  1.00 96.00           C  
ATOM    634  CD1 ILE A  83      -2.139 -16.172  -6.102  1.00 96.00           C  
ATOM    635  N   GLY A  84      -6.047 -16.688  -1.651  1.00 96.88           N  
ATOM    636  CA  GLY A  84      -7.324 -17.266  -1.260  1.00 96.88           C  
ATOM    637  C   GLY A  84      -7.375 -17.672   0.202  1.00 96.88           C  
ATOM    638  O   GLY A  84      -8.391 -18.172   0.677  1.00 96.88           O  
ATOM    639  N   LYS A  85      -6.266 -17.484   0.877  1.00 98.00           N  
ATOM    640  CA  LYS A  85      -6.191 -17.812   2.297  1.00 98.00           C  
ATOM    641  C   LYS A  85      -5.578 -16.672   3.100  1.00 98.00           C  
ATOM    642  CB  LYS A  85      -5.383 -19.094   2.504  1.00 98.00           C  
ATOM    643  O   LYS A  85      -4.695 -15.969   2.609  1.00 98.00           O  
ATOM    644  CG  LYS A  85      -5.980 -20.328   1.833  1.00 98.00           C  
ATOM    645  CD  LYS A  85      -5.078 -21.547   1.985  1.00 98.00           C  
ATOM    646  CE  LYS A  85      -5.586 -22.719   1.168  1.00 98.00           C  
ATOM    647  NZ  LYS A  85      -4.652 -23.891   1.236  1.00 98.00           N  
ATOM    648  N   VAL A  86      -6.066 -16.516   4.379  1.00 98.56           N  
ATOM    649  CA  VAL A  86      -5.496 -15.562   5.324  1.00 98.56           C  
ATOM    650  C   VAL A  86      -5.293 -16.234   6.680  1.00 98.56           C  
ATOM    651  CB  VAL A  86      -6.395 -14.312   5.477  1.00 98.56           C  
ATOM    652  O   VAL A  86      -5.785 -17.344   6.910  1.00 98.56           O  
ATOM    653  CG1 VAL A  86      -6.512 -13.562   4.148  1.00 98.56           C  
ATOM    654  CG2 VAL A  86      -7.773 -14.703   6.000  1.00 98.56           C  
ATOM    655  N   ARG A  87      -4.488 -15.609   7.539  1.00 98.56           N  
ATOM    656  CA  ARG A  87      -4.355 -16.094   8.914  1.00 98.56           C  
ATOM    657  C   ARG A  87      -5.145 -15.211   9.875  1.00 98.56           C  
ATOM    658  CB  ARG A  87      -2.885 -16.141   9.328  1.00 98.56           C  
ATOM    659  O   ARG A  87      -4.945 -13.992   9.914  1.00 98.56           O  
ATOM    660  CG  ARG A  87      -2.049 -17.125   8.523  1.00 98.56           C  
ATOM    661  CD  ARG A  87      -0.614 -17.188   9.031  1.00 98.56           C  
ATOM    662  NE  ARG A  87       0.163 -18.188   8.320  1.00 98.56           N  
ATOM    663  NH1 ARG A  87       2.035 -16.859   8.047  1.00 98.56           N  
ATOM    664  NH2 ARG A  87       2.018 -19.016   7.234  1.00 98.56           N  
ATOM    665  CZ  ARG A  87       1.403 -18.016   7.867  1.00 98.56           C  
ATOM    666  N   VAL A  88      -6.078 -15.836  10.578  1.00 98.50           N  
ATOM    667  CA  VAL A  88      -6.855 -15.188  11.625  1.00 98.50           C  
ATOM    668  C   VAL A  88      -6.352 -15.633  13.000  1.00 98.50           C  
ATOM    669  CB  VAL A  88      -8.359 -15.484  11.484  1.00 98.50           C  
ATOM    670  O   VAL A  88      -6.500 -16.797  13.367  1.00 98.50           O  
ATOM    671  CG1 VAL A  88      -9.164 -14.766  12.570  1.00 98.50           C  
ATOM    672  CG2 VAL A  88      -8.859 -15.086  10.094  1.00 98.50           C  
ATOM    673  N   ASN A  89      -5.703 -14.656  13.641  1.00 97.88           N  
ATOM    674  CA  ASN A  89      -5.066 -14.961  14.914  1.00 97.88           C  
ATOM    675  C   ASN A  89      -4.090 -16.125  14.797  1.00 97.88           C  
ATOM    676  CB  ASN A  89      -6.125 -15.266  15.984  1.00 97.88           C  
ATOM    677  O   ASN A  89      -4.055 -17.000  15.656  1.00 97.88           O  
ATOM    678  CG  ASN A  89      -7.023 -14.078  16.266  1.00 97.88           C  
ATOM    679  ND2 ASN A  89      -8.289 -14.344  16.547  1.00 97.88           N  
ATOM    680  OD1 ASN A  89      -6.578 -12.922  16.234  1.00 97.88           O  
ATOM    681  N   GLY A  90      -3.484 -16.219  13.688  1.00 96.81           N  
ATOM    682  CA  GLY A  90      -2.410 -17.172  13.484  1.00 96.81           C  
ATOM    683  C   GLY A  90      -2.875 -18.469  12.828  1.00 96.81           C  
ATOM    684  O   GLY A  90      -2.059 -19.312  12.461  1.00 96.81           O  
ATOM    685  N   VAL A  91      -4.156 -18.562  12.656  1.00 97.94           N  
ATOM    686  CA  VAL A  91      -4.703 -19.797  12.070  1.00 97.94           C  
ATOM    687  C   VAL A  91      -5.012 -19.562  10.594  1.00 97.94           C  
ATOM    688  CB  VAL A  91      -5.977 -20.250  12.820  1.00 97.94           C  
ATOM    689  O   VAL A  91      -5.758 -18.656  10.242  1.00 97.94           O  
ATOM    690  CG1 VAL A  91      -6.547 -21.516  12.180  1.00 97.94           C  
ATOM    691  CG2 VAL A  91      -5.672 -20.484  14.297  1.00 97.94           C  
ATOM    692  N   LEU A  92      -4.469 -20.391   9.750  1.00 98.25           N  
ATOM    693  CA  LEU A  92      -4.695 -20.312   8.312  1.00 98.25           C  
ATOM    694  C   LEU A  92      -6.160 -20.578   7.984  1.00 98.25           C  
ATOM    695  CB  LEU A  92      -3.801 -21.312   7.578  1.00 98.25           C  
ATOM    696  O   LEU A  92      -6.699 -21.641   8.344  1.00 98.25           O  
ATOM    697  CG  LEU A  92      -3.660 -21.109   6.070  1.00 98.25           C  
ATOM    698  CD1 LEU A  92      -2.957 -19.797   5.770  1.00 98.25           C  
ATOM    699  CD2 LEU A  92      -2.904 -22.281   5.441  1.00 98.25           C  
ATOM    700  N   THR A  93      -6.809 -19.672   7.238  1.00 98.38           N  
ATOM    701  CA  THR A  93      -8.242 -19.719   6.980  1.00 98.38           C  
ATOM    702  C   THR A  93      -8.539 -19.391   5.520  1.00 98.38           C  
ATOM    703  CB  THR A  93      -9.008 -18.750   7.895  1.00 98.38           C  
ATOM    704  O   THR A  93      -8.023 -18.422   4.980  1.00 98.38           O  
ATOM    705  CG2 THR A  93     -10.516 -18.891   7.707  1.00 98.38           C  
ATOM    706  OG1 THR A  93      -8.680 -19.031   9.266  1.00 98.38           O  
ATOM    707  N   ALA A  94      -9.422 -20.156   4.852  1.00 98.31           N  
ATOM    708  CA  ALA A  94      -9.812 -19.953   3.459  1.00 98.31           C  
ATOM    709  C   ALA A  94     -10.789 -18.781   3.334  1.00 98.31           C  
ATOM    710  CB  ALA A  94     -10.430 -21.219   2.881  1.00 98.31           C  
ATOM    711  O   ALA A  94     -11.641 -18.578   4.203  1.00 98.31           O  
ATOM    712  N   LEU A  95     -10.656 -17.953   2.328  1.00 98.00           N  
ATOM    713  CA  LEU A  95     -11.562 -16.859   1.996  1.00 98.00           C  
ATOM    714  C   LEU A  95     -12.773 -17.375   1.225  1.00 98.00           C  
ATOM    715  CB  LEU A  95     -10.836 -15.789   1.175  1.00 98.00           C  
ATOM    716  O   LEU A  95     -12.672 -18.375   0.498  1.00 98.00           O  
ATOM    717  CG  LEU A  95      -9.617 -15.141   1.834  1.00 98.00           C  
ATOM    718  CD1 LEU A  95      -8.922 -14.203   0.853  1.00 98.00           C  
ATOM    719  CD2 LEU A  95     -10.031 -14.391   3.096  1.00 98.00           C  
ATOM    720  N   PRO A  96     -13.961 -16.719   1.493  1.00 98.31           N  
ATOM    721  CA  PRO A  96     -14.141 -15.547   2.355  1.00 98.31           C  
ATOM    722  C   PRO A  96     -14.266 -15.914   3.832  1.00 98.31           C  
ATOM    723  CB  PRO A  96     -15.430 -14.914   1.834  1.00 98.31           C  
ATOM    724  O   PRO A  96     -14.656 -17.031   4.160  1.00 98.31           O  
ATOM    725  CG  PRO A  96     -16.250 -16.062   1.349  1.00 98.31           C  
ATOM    726  CD  PRO A  96     -15.328 -17.109   0.776  1.00 98.31           C  
ATOM    727  N   VAL A  97     -13.859 -14.953   4.707  1.00 98.25           N  
ATOM    728  CA  VAL A  97     -14.000 -15.148   6.145  1.00 98.25           C  
ATOM    729  C   VAL A  97     -14.555 -13.875   6.789  1.00 98.25           C  
ATOM    730  CB  VAL A  97     -12.656 -15.539   6.801  1.00 98.25           C  
ATOM    731  O   VAL A  97     -14.266 -12.766   6.328  1.00 98.25           O  
ATOM    732  CG1 VAL A  97     -11.641 -14.406   6.660  1.00 98.25           C  
ATOM    733  CG2 VAL A  97     -12.867 -15.891   8.273  1.00 98.25           C  
ATOM    734  N   SER A  98     -15.461 -14.070   7.742  1.00 98.25           N  
ATOM    735  CA  SER A  98     -16.000 -13.008   8.578  1.00 98.25           C  
ATOM    736  C   SER A  98     -15.672 -13.234  10.047  1.00 98.25           C  
ATOM    737  CB  SER A  98     -17.516 -12.914   8.406  1.00 98.25           C  
ATOM    738  O   SER A  98     -15.914 -14.312  10.594  1.00 98.25           O  
ATOM    739  OG  SER A  98     -18.031 -11.781   9.086  1.00 98.25           O  
ATOM    740  N   VAL A  99     -15.070 -12.211  10.711  1.00 98.00           N  
ATOM    741  CA  VAL A  99     -14.602 -12.344  12.086  1.00 98.00           C  
ATOM    742  C   VAL A  99     -15.078 -11.148  12.906  1.00 98.00           C  
ATOM    743  CB  VAL A  99     -13.062 -12.445  12.148  1.00 98.00           C  
ATOM    744  O   VAL A  99     -15.719 -10.234  12.383  1.00 98.00           O  
ATOM    745  CG1 VAL A  99     -12.578 -13.703  11.422  1.00 98.00           C  
ATOM    746  CG2 VAL A  99     -12.414 -11.203  11.555  1.00 98.00           C  
ATOM    747  N   ALA A 100     -14.852 -11.195  14.227  1.00 97.25           N  
ATOM    748  CA  ALA A 100     -15.258 -10.125  15.133  1.00 97.25           C  
ATOM    749  C   ALA A 100     -16.766  -9.859  15.023  1.00 97.25           C  
ATOM    750  CB  ALA A 100     -14.477  -8.852  14.828  1.00 97.25           C  
ATOM    751  O   ALA A 100     -17.188  -8.703  14.938  1.00 97.25           O  
ATOM    752  N   ASP A 101     -17.500 -10.984  15.047  1.00 96.31           N  
ATOM    753  CA  ASP A 101     -18.953 -10.945  15.016  1.00 96.31           C  
ATOM    754  C   ASP A 101     -19.469 -10.281  13.742  1.00 96.31           C  
ATOM    755  CB  ASP A 101     -19.500 -10.219  16.250  1.00 96.31           C  
ATOM    756  O   ASP A 101     -20.406  -9.492  13.789  1.00 96.31           O  
ATOM    757  CG  ASP A 101     -19.141 -10.906  17.547  1.00 96.31           C  
ATOM    758  OD1 ASP A 101     -19.266 -12.148  17.641  1.00 96.31           O  
ATOM    759  OD2 ASP A 101     -18.750 -10.203  18.500  1.00 96.31           O  
ATOM    760  N   GLY A 102     -18.703 -10.414  12.719  1.00 97.38           N  
ATOM    761  CA  GLY A 102     -19.156  -9.930  11.430  1.00 97.38           C  
ATOM    762  C   GLY A 102     -18.703  -8.516  11.125  1.00 97.38           C  
ATOM    763  O   GLY A 102     -19.109  -7.926  10.125  1.00 97.38           O  
ATOM    764  N   ARG A 103     -17.891  -8.031  11.867  1.00 98.38           N  
ATOM    765  CA  ARG A 103     -17.500  -6.633  11.758  1.00 98.38           C  
ATOM    766  C   ARG A 103     -16.266  -6.484  10.867  1.00 98.38           C  
ATOM    767  CB  ARG A 103     -17.219  -6.039  13.141  1.00 98.38           C  
ATOM    768  O   ARG A 103     -15.969  -5.391  10.383  1.00 98.38           O  
ATOM    769  CG  ARG A 103     -18.438  -5.996  14.047  1.00 98.38           C  
ATOM    770  CD  ARG A 103     -18.125  -5.332  15.383  1.00 98.38           C  
ATOM    771  NE  ARG A 103     -17.688  -3.947  15.203  1.00 98.38           N  
ATOM    772  NH1 ARG A 103     -16.875  -3.707  17.344  1.00 98.38           N  
ATOM    773  NH2 ARG A 103     -16.750  -1.959  15.875  1.00 98.38           N  
ATOM    774  CZ  ARG A 103     -17.109  -3.207  16.141  1.00 98.38           C  
ATOM    775  N   ILE A 104     -15.539  -7.586  10.703  1.00 98.69           N  
ATOM    776  CA  ILE A 104     -14.422  -7.629   9.758  1.00 98.69           C  
ATOM    777  C   ILE A 104     -14.633  -8.766   8.758  1.00 98.69           C  
ATOM    778  CB  ILE A 104     -13.070  -7.801  10.484  1.00 98.69           C  
ATOM    779  O   ILE A 104     -14.891  -9.906   9.148  1.00 98.69           O  
ATOM    780  CG1 ILE A 104     -12.859  -6.664  11.492  1.00 98.69           C  
ATOM    781  CG2 ILE A 104     -11.922  -7.867   9.484  1.00 98.69           C  
ATOM    782  CD1 ILE A 104     -11.625  -6.840  12.375  1.00 98.69           C  
ATOM    783  N   SER A 105     -14.516  -8.461   7.477  1.00 98.50           N  
ATOM    784  CA  SER A 105     -14.625  -9.469   6.430  1.00 98.50           C  
ATOM    785  C   SER A 105     -13.445  -9.406   5.473  1.00 98.50           C  
ATOM    786  CB  SER A 105     -15.938  -9.305   5.652  1.00 98.50           C  
ATOM    787  O   SER A 105     -12.922  -8.328   5.199  1.00 98.50           O  
ATOM    788  OG  SER A 105     -15.961  -8.055   4.977  1.00 98.50           O  
ATOM    789  N   VAL A 106     -13.008 -10.555   5.145  1.00 98.62           N  
ATOM    790  CA  VAL A 106     -11.961 -10.656   4.137  1.00 98.62           C  
ATOM    791  C   VAL A 106     -12.430 -11.539   2.986  1.00 98.62           C  
ATOM    792  CB  VAL A 106     -10.648 -11.219   4.738  1.00 98.62           C  
ATOM    793  O   VAL A 106     -12.938 -12.648   3.207  1.00 98.62           O  
ATOM    794  CG1 VAL A 106      -9.508 -11.117   3.732  1.00 98.62           C  
ATOM    795  CG2 VAL A 106     -10.297 -10.492   6.031  1.00 98.62           C  
ATOM    796  N   ALA A 107     -12.273 -11.031   1.787  1.00 98.12           N  
ATOM    797  CA  ALA A 107     -12.703 -11.773   0.604  1.00 98.12           C  
ATOM    798  C   ALA A 107     -11.656 -11.695  -0.502  1.00 98.12           C  
ATOM    799  CB  ALA A 107     -14.039 -11.242   0.102  1.00 98.12           C  
ATOM    800  O   ALA A 107     -10.797 -10.812  -0.494  1.00 98.12           O  
ATOM    801  N   GLN A 108     -11.789 -12.727  -1.368  1.00 96.56           N  
ATOM    802  CA  GLN A 108     -10.969 -12.727  -2.572  1.00 96.56           C  
ATOM    803  C   GLN A 108     -11.594 -11.859  -3.662  1.00 96.56           C  
ATOM    804  CB  GLN A 108     -10.766 -14.148  -3.090  1.00 96.56           C  
ATOM    805  O   GLN A 108     -12.711 -12.125  -4.113  1.00 96.56           O  
ATOM    806  CG  GLN A 108      -9.883 -14.234  -4.328  1.00 96.56           C  
ATOM    807  CD  GLN A 108      -8.414 -13.977  -4.023  1.00 96.56           C  
ATOM    808  NE2 GLN A 108      -7.730 -13.312  -4.941  1.00 96.56           N  
ATOM    809  OE1 GLN A 108      -7.910 -14.375  -2.971  1.00 96.56           O  
ATOM    810  N   GLY A 109     -10.867 -10.750  -3.998  1.00 89.75           N  
ATOM    811  CA  GLY A 109     -11.227  -9.992  -5.191  1.00 89.75           C  
ATOM    812  C   GLY A 109     -10.586 -10.539  -6.453  1.00 89.75           C  
ATOM    813  O   GLY A 109     -10.188 -11.703  -6.504  1.00 89.75           O  
ATOM    814  N   ALA A 110     -10.672  -9.906  -7.625  1.00 81.94           N  
ATOM    815  CA  ALA A 110     -10.164 -10.422  -8.891  1.00 81.94           C  
ATOM    816  C   ALA A 110      -8.695 -10.805  -8.781  1.00 81.94           C  
ATOM    817  CB  ALA A 110     -10.352  -9.383 -10.000  1.00 81.94           C  
ATOM    818  O   ALA A 110      -8.312 -11.922  -9.148  1.00 81.94           O  
ATOM    819  N   SER A 111      -7.852 -10.039  -8.078  1.00 87.44           N  
ATOM    820  CA  SER A 111      -6.422 -10.328  -7.992  1.00 87.44           C  
ATOM    821  C   SER A 111      -5.832  -9.828  -6.680  1.00 87.44           C  
ATOM    822  CB  SER A 111      -5.676  -9.711  -9.172  1.00 87.44           C  
ATOM    823  O   SER A 111      -4.629  -9.570  -6.594  1.00 87.44           O  
ATOM    824  OG  SER A 111      -5.953  -8.320  -9.266  1.00 87.44           O  
ATOM    825  N   LYS A 112      -6.703  -9.680  -5.719  1.00 94.81           N  
ATOM    826  CA  LYS A 112      -6.242  -9.164  -4.434  1.00 94.81           C  
ATOM    827  C   LYS A 112      -7.137  -9.648  -3.295  1.00 94.81           C  
ATOM    828  CB  LYS A 112      -6.203  -7.637  -4.453  1.00 94.81           C  
ATOM    829  O   LYS A 112      -8.266 -10.086  -3.527  1.00 94.81           O  
ATOM    830  CG  LYS A 112      -7.559  -6.984  -4.691  1.00 94.81           C  
ATOM    831  CD  LYS A 112      -7.430  -5.473  -4.852  1.00 94.81           C  
ATOM    832  CE  LYS A 112      -8.758  -4.836  -5.227  1.00 94.81           C  
ATOM    833  NZ  LYS A 112      -8.625  -3.369  -5.473  1.00 94.81           N  
ATOM    834  N   ALA A 113      -6.559  -9.672  -2.178  1.00 97.88           N  
ATOM    835  CA  ALA A 113      -7.340  -9.812  -0.954  1.00 97.88           C  
ATOM    836  C   ALA A 113      -7.918  -8.477  -0.508  1.00 97.88           C  
ATOM    837  CB  ALA A 113      -6.484 -10.422   0.156  1.00 97.88           C  
ATOM    838  O   ALA A 113      -7.227  -7.453  -0.537  1.00 97.88           O  
ATOM    839  N   LEU A 114      -9.242  -8.508  -0.174  1.00 98.25           N  
ATOM    840  CA  LEU A 114      -9.906  -7.289   0.280  1.00 98.25           C  
ATOM    841  C   LEU A 114     -10.461  -7.465   1.688  1.00 98.25           C  
ATOM    842  CB  LEU A 114     -11.031  -6.898  -0.683  1.00 98.25           C  
ATOM    843  O   LEU A 114     -11.344  -8.297   1.911  1.00 98.25           O  
ATOM    844  CG  LEU A 114     -11.836  -5.648  -0.318  1.00 98.25           C  
ATOM    845  CD1 LEU A 114     -10.938  -4.418  -0.333  1.00 98.25           C  
ATOM    846  CD2 LEU A 114     -13.008  -5.473  -1.273  1.00 98.25           C  
ATOM    847  N   LEU A 115      -9.891  -6.680   2.586  1.00 98.62           N  
ATOM    848  CA  LEU A 115     -10.375  -6.637   3.965  1.00 98.62           C  
ATOM    849  C   LEU A 115     -11.234  -5.398   4.199  1.00 98.62           C  
ATOM    850  CB  LEU A 115      -9.195  -6.648   4.941  1.00 98.62           C  
ATOM    851  O   LEU A 115     -10.805  -4.277   3.934  1.00 98.62           O  
ATOM    852  CG  LEU A 115      -9.547  -6.719   6.430  1.00 98.62           C  
ATOM    853  CD1 LEU A 115      -8.391  -7.324   7.219  1.00 98.62           C  
ATOM    854  CD2 LEU A 115      -9.898  -5.336   6.961  1.00 98.62           C  
ATOM    855  N   VAL A 116     -12.438  -5.625   4.699  1.00 98.56           N  
ATOM    856  CA  VAL A 116     -13.359  -4.531   4.992  1.00 98.56           C  
ATOM    857  C   VAL A 116     -13.836  -4.633   6.438  1.00 98.56           C  
ATOM    858  CB  VAL A 116     -14.562  -4.539   4.027  1.00 98.56           C  
ATOM    859  O   VAL A 116     -14.258  -5.703   6.887  1.00 98.56           O  
ATOM    860  CG1 VAL A 116     -15.531  -3.404   4.371  1.00 98.56           C  
ATOM    861  CG2 VAL A 116     -14.094  -4.426   2.580  1.00 98.56           C  
ATOM    862  N   ALA A 117     -13.688  -3.510   7.145  1.00 98.50           N  
ATOM    863  CA  ALA A 117     -14.195  -3.430   8.508  1.00 98.50           C  
ATOM    864  C   ALA A 117     -15.406  -2.498   8.594  1.00 98.50           C  
ATOM    865  CB  ALA A 117     -13.102  -2.957   9.461  1.00 98.50           C  
ATOM    866  O   ALA A 117     -15.531  -1.567   7.797  1.00 98.50           O  
ATOM    867  N   ASP A 118     -16.328  -2.707   9.484  1.00 97.69           N  
ATOM    868  CA  ASP A 118     -17.609  -2.006   9.531  1.00 97.69           C  
ATOM    869  C   ASP A 118     -17.422  -0.553   9.961  1.00 97.69           C  
ATOM    870  CB  ASP A 118     -18.578  -2.717  10.484  1.00 97.69           C  
ATOM    871  O   ASP A 118     -18.344   0.258   9.844  1.00 97.69           O  
ATOM    872  CG  ASP A 118     -18.125  -2.652  11.938  1.00 97.69           C  
ATOM    873  OD1 ASP A 118     -17.016  -2.158  12.211  1.00 97.69           O  
ATOM    874  OD2 ASP A 118     -18.891  -3.105  12.812  1.00 97.69           O  
ATOM    875  N   PHE A 119     -16.203  -0.209  10.469  1.00 97.50           N  
ATOM    876  CA  PHE A 119     -15.961   1.187  10.812  1.00 97.50           C  
ATOM    877  C   PHE A 119     -15.336   1.938   9.648  1.00 97.50           C  
ATOM    878  CB  PHE A 119     -15.062   1.286  12.055  1.00 97.50           C  
ATOM    879  O   PHE A 119     -14.859   3.066   9.812  1.00 97.50           O  
ATOM    880  CG  PHE A 119     -13.742   0.578  11.898  1.00 97.50           C  
ATOM    881  CD1 PHE A 119     -13.617  -0.761  12.250  1.00 97.50           C  
ATOM    882  CD2 PHE A 119     -12.633   1.251  11.414  1.00 97.50           C  
ATOM    883  CE1 PHE A 119     -12.398  -1.419  12.109  1.00 97.50           C  
ATOM    884  CE2 PHE A 119     -11.414   0.600  11.273  1.00 97.50           C  
ATOM    885  CZ  PHE A 119     -11.297  -0.734  11.625  1.00 97.50           C  
ATOM    886  N   GLY A 120     -15.289   1.276   8.484  1.00 97.69           N  
ATOM    887  CA  GLY A 120     -14.953   1.985   7.258  1.00 97.69           C  
ATOM    888  C   GLY A 120     -13.547   1.696   6.766  1.00 97.69           C  
ATOM    889  O   GLY A 120     -13.188   2.080   5.652  1.00 97.69           O  
ATOM    890  N   LEU A 121     -12.641   0.984   7.566  1.00 98.62           N  
ATOM    891  CA  LEU A 121     -11.297   0.609   7.137  1.00 98.62           C  
ATOM    892  C   LEU A 121     -11.352  -0.417   6.012  1.00 98.62           C  
ATOM    893  CB  LEU A 121     -10.500   0.049   8.312  1.00 98.62           C  
ATOM    894  O   LEU A 121     -12.062  -1.422   6.113  1.00 98.62           O  
ATOM    895  CG  LEU A 121      -9.117  -0.527   7.984  1.00 98.62           C  
ATOM    896  CD1 LEU A 121      -8.180   0.582   7.523  1.00 98.62           C  
ATOM    897  CD2 LEU A 121      -8.539  -1.257   9.195  1.00 98.62           C  
ATOM    898  N   GLN A 122     -10.594  -0.135   4.945  1.00 98.44           N  
ATOM    899  CA  GLN A 122     -10.406  -1.067   3.840  1.00 98.44           C  
ATOM    900  C   GLN A 122      -8.922  -1.280   3.553  1.00 98.44           C  
ATOM    901  CB  GLN A 122     -11.117  -0.564   2.582  1.00 98.44           C  
ATOM    902  O   GLN A 122      -8.164  -0.316   3.430  1.00 98.44           O  
ATOM    903  CG  GLN A 122     -12.625  -0.462   2.730  1.00 98.44           C  
ATOM    904  CD  GLN A 122     -13.312   0.019   1.465  1.00 98.44           C  
ATOM    905  NE2 GLN A 122     -14.305   0.888   1.620  1.00 98.44           N  
ATOM    906  OE1 GLN A 122     -12.945  -0.385   0.355  1.00 98.44           O  
ATOM    907  N   VAL A 123      -8.539  -2.551   3.521  1.00 98.56           N  
ATOM    908  CA  VAL A 123      -7.156  -2.896   3.199  1.00 98.56           C  
ATOM    909  C   VAL A 123      -7.129  -3.922   2.068  1.00 98.56           C  
ATOM    910  CB  VAL A 123      -6.406  -3.447   4.434  1.00 98.56           C  
ATOM    911  O   VAL A 123      -7.832  -4.934   2.123  1.00 98.56           O  
ATOM    912  CG1 VAL A 123      -4.965  -3.803   4.074  1.00 98.56           C  
ATOM    913  CG2 VAL A 123      -6.441  -2.432   5.574  1.00 98.56           C  
ATOM    914  N   SER A 124      -6.328  -3.627   1.021  1.00 97.69           N  
ATOM    915  CA  SER A 124      -6.152  -4.594  -0.058  1.00 97.69           C  
ATOM    916  C   SER A 124      -4.680  -4.918  -0.275  1.00 97.69           C  
ATOM    917  CB  SER A 124      -6.766  -4.070  -1.356  1.00 97.69           C  
ATOM    918  O   SER A 124      -3.812  -4.070  -0.050  1.00 97.69           O  
ATOM    919  OG  SER A 124      -6.035  -2.957  -1.844  1.00 97.69           O  
ATOM    920  N   TYR A 125      -4.414  -6.117  -0.569  1.00 97.56           N  
ATOM    921  CA  TYR A 125      -3.090  -6.652  -0.866  1.00 97.56           C  
ATOM    922  C   TYR A 125      -3.137  -7.590  -2.066  1.00 97.56           C  
ATOM    923  CB  TYR A 125      -2.523  -7.391   0.351  1.00 97.56           C  
ATOM    924  O   TYR A 125      -3.957  -8.508  -2.113  1.00 97.56           O  
ATOM    925  CG  TYR A 125      -1.146  -7.965   0.125  1.00 97.56           C  
ATOM    926  CD1 TYR A 125      -0.831  -9.258   0.544  1.00 97.56           C  
ATOM    927  CD2 TYR A 125      -0.157  -7.219  -0.507  1.00 97.56           C  
ATOM    928  CE1 TYR A 125       0.438  -9.789   0.339  1.00 97.56           C  
ATOM    929  CE2 TYR A 125       1.115  -7.738  -0.716  1.00 97.56           C  
ATOM    930  OH  TYR A 125       2.660  -9.547  -0.496  1.00 97.56           O  
ATOM    931  CZ  TYR A 125       1.402  -9.023  -0.291  1.00 97.56           C  
ATOM    932  N   ASP A 126      -2.207  -7.348  -3.014  1.00 94.25           N  
ATOM    933  CA  ASP A 126      -2.318  -8.094  -4.266  1.00 94.25           C  
ATOM    934  C   ASP A 126      -1.585  -9.430  -4.176  1.00 94.25           C  
ATOM    935  CB  ASP A 126      -1.771  -7.270  -5.430  1.00 94.25           C  
ATOM    936  O   ASP A 126      -1.329 -10.070  -5.195  1.00 94.25           O  
ATOM    937  CG  ASP A 126      -0.268  -7.062  -5.355  1.00 94.25           C  
ATOM    938  OD1 ASP A 126       0.339  -7.371  -4.309  1.00 94.25           O  
ATOM    939  OD2 ASP A 126       0.314  -6.586  -6.355  1.00 94.25           O  
ATOM    940  N   TRP A 127      -1.215  -9.812  -2.994  1.00 94.38           N  
ATOM    941  CA  TRP A 127      -0.562 -11.094  -2.730  1.00 94.38           C  
ATOM    942  C   TRP A 127       0.902 -11.055  -3.156  1.00 94.38           C  
ATOM    943  CB  TRP A 127      -1.288 -12.227  -3.457  1.00 94.38           C  
ATOM    944  O   TRP A 127       1.537 -12.102  -3.311  1.00 94.38           O  
ATOM    945  CG  TRP A 127      -2.768 -12.258  -3.221  1.00 94.38           C  
ATOM    946  CD1 TRP A 127      -3.746 -11.797  -4.059  1.00 94.38           C  
ATOM    947  CD2 TRP A 127      -3.438 -12.766  -2.064  1.00 94.38           C  
ATOM    948  CE2 TRP A 127      -4.824 -12.586  -2.268  1.00 94.38           C  
ATOM    949  CE3 TRP A 127      -3.002 -13.359  -0.874  1.00 94.38           C  
ATOM    950  NE1 TRP A 127      -4.984 -11.992  -3.490  1.00 94.38           N  
ATOM    951  CH2 TRP A 127      -5.320 -13.555  -0.170  1.00 94.38           C  
ATOM    952  CZ2 TRP A 127      -5.777 -12.977  -1.325  1.00 94.38           C  
ATOM    953  CZ3 TRP A 127      -3.951 -13.750   0.064  1.00 94.38           C  
ATOM    954  N   ASN A 128       1.338  -9.805  -3.494  1.00 91.12           N  
ATOM    955  CA  ASN A 128       2.701  -9.719  -4.004  1.00 91.12           C  
ATOM    956  C   ASN A 128       3.434  -8.500  -3.451  1.00 91.12           C  
ATOM    957  CB  ASN A 128       2.701  -9.688  -5.535  1.00 91.12           C  
ATOM    958  O   ASN A 128       4.379  -8.641  -2.672  1.00 91.12           O  
ATOM    959  CG  ASN A 128       4.094  -9.812  -6.121  1.00 91.12           C  
ATOM    960  ND2 ASN A 128       4.262  -9.344  -7.352  1.00 91.12           N  
ATOM    961  OD1 ASN A 128       5.012 -10.320  -5.473  1.00 91.12           O  
ATOM    962  N   TRP A 129       3.031  -7.301  -3.840  1.00 90.31           N  
ATOM    963  CA  TRP A 129       3.885  -6.199  -3.408  1.00 90.31           C  
ATOM    964  C   TRP A 129       3.074  -4.922  -3.221  1.00 90.31           C  
ATOM    965  CB  TRP A 129       5.008  -5.961  -4.422  1.00 90.31           C  
ATOM    966  O   TRP A 129       3.586  -3.924  -2.709  1.00 90.31           O  
ATOM    967  CG  TRP A 129       4.531  -5.746  -5.824  1.00 90.31           C  
ATOM    968  CD1 TRP A 129       3.234  -5.617  -6.242  1.00 90.31           C  
ATOM    969  CD2 TRP A 129       5.340  -5.641  -7.000  1.00 90.31           C  
ATOM    970  CE2 TRP A 129       4.469  -5.449  -8.094  1.00 90.31           C  
ATOM    971  CE3 TRP A 129       6.723  -5.691  -7.230  1.00 90.31           C  
ATOM    972  NE1 TRP A 129       3.191  -5.438  -7.605  1.00 90.31           N  
ATOM    973  CH2 TRP A 129       6.293  -5.355  -9.602  1.00 90.31           C  
ATOM    974  CZ2 TRP A 129       4.938  -5.305  -9.406  1.00 90.31           C  
ATOM    975  CZ3 TRP A 129       7.184  -5.547  -8.531  1.00 90.31           C  
ATOM    976  N   ARG A 130       1.756  -4.852  -3.689  1.00 94.19           N  
ATOM    977  CA  ARG A 130       0.955  -3.639  -3.572  1.00 94.19           C  
ATOM    978  C   ARG A 130      -0.044  -3.750  -2.426  1.00 94.19           C  
ATOM    979  CB  ARG A 130       0.219  -3.348  -4.883  1.00 94.19           C  
ATOM    980  O   ARG A 130      -0.754  -4.750  -2.309  1.00 94.19           O  
ATOM    981  CG  ARG A 130      -0.674  -2.119  -4.828  1.00 94.19           C  
ATOM    982  CD  ARG A 130      -1.071  -1.649  -6.219  1.00 94.19           C  
ATOM    983  NE  ARG A 130      -1.882  -0.436  -6.168  1.00 94.19           N  
ATOM    984  NH1 ARG A 130      -1.188   0.362  -8.227  1.00 94.19           N  
ATOM    985  NH2 ARG A 130      -2.691   1.558  -6.973  1.00 94.19           N  
ATOM    986  CZ  ARG A 130      -1.918   0.492  -7.121  1.00 94.19           C  
ATOM    987  N   VAL A 131      -0.055  -2.678  -1.623  1.00 97.06           N  
ATOM    988  CA  VAL A 131      -0.981  -2.549  -0.502  1.00 97.06           C  
ATOM    989  C   VAL A 131      -1.727  -1.219  -0.600  1.00 97.06           C  
ATOM    990  CB  VAL A 131      -0.248  -2.650   0.854  1.00 97.06           C  
ATOM    991  O   VAL A 131      -1.129  -0.187  -0.916  1.00 97.06           O  
ATOM    992  CG1 VAL A 131      -1.238  -2.541   2.012  1.00 97.06           C  
ATOM    993  CG2 VAL A 131       0.536  -3.959   0.939  1.00 97.06           C  
ATOM    994  N   ASP A 132      -3.002  -1.279  -0.403  1.00 97.38           N  
ATOM    995  CA  ASP A 132      -3.832  -0.083  -0.284  1.00 97.38           C  
ATOM    996  C   ASP A 132      -4.551  -0.046   1.062  1.00 97.38           C  
ATOM    997  CB  ASP A 132      -4.848  -0.018  -1.426  1.00 97.38           C  
ATOM    998  O   ASP A 132      -5.145  -1.042   1.483  1.00 97.38           O  
ATOM    999  CG  ASP A 132      -4.199  -0.038  -2.799  1.00 97.38           C  
ATOM   1000  OD1 ASP A 132      -3.926   1.045  -3.361  1.00 97.38           O  
ATOM   1001  OD2 ASP A 132      -3.959  -1.146  -3.324  1.00 97.38           O  
ATOM   1002  N   VAL A 133      -4.438   1.122   1.727  1.00 98.44           N  
ATOM   1003  CA  VAL A 133      -5.176   1.373   2.961  1.00 98.44           C  
ATOM   1004  C   VAL A 133      -6.102   2.574   2.773  1.00 98.44           C  
ATOM   1005  CB  VAL A 133      -4.223   1.613   4.152  1.00 98.44           C  
ATOM   1006  O   VAL A 133      -5.641   3.682   2.488  1.00 98.44           O  
ATOM   1007  CG1 VAL A 133      -5.016   1.792   5.449  1.00 98.44           C  
ATOM   1008  CG2 VAL A 133      -3.230   0.459   4.285  1.00 98.44           C  
ATOM   1009  N   THR A 134      -7.402   2.344   2.924  1.00 98.38           N  
ATOM   1010  CA  THR A 134      -8.391   3.406   2.768  1.00 98.38           C  
ATOM   1011  C   THR A 134      -9.141   3.637   4.074  1.00 98.38           C  
ATOM   1012  CB  THR A 134      -9.391   3.076   1.644  1.00 98.38           C  
ATOM   1013  O   THR A 134      -9.594   2.686   4.715  1.00 98.38           O  
ATOM   1014  CG2 THR A 134     -10.383   4.219   1.438  1.00 98.38           C  
ATOM   1015  OG1 THR A 134      -8.672   2.855   0.423  1.00 98.38           O  
ATOM   1016  N   LEU A 135      -9.219   4.914   4.414  1.00 98.25           N  
ATOM   1017  CA  LEU A 135      -9.914   5.305   5.633  1.00 98.25           C  
ATOM   1018  C   LEU A 135     -10.977   6.359   5.340  1.00 98.25           C  
ATOM   1019  CB  LEU A 135      -8.922   5.844   6.672  1.00 98.25           C  
ATOM   1020  O   LEU A 135     -10.797   7.199   4.457  1.00 98.25           O  
ATOM   1021  CG  LEU A 135      -7.973   4.820   7.293  1.00 98.25           C  
ATOM   1022  CD1 LEU A 135      -6.879   5.527   8.078  1.00 98.25           C  
ATOM   1023  CD2 LEU A 135      -8.742   3.848   8.180  1.00 98.25           C  
ATOM   1024  N   PRO A 136     -12.109   6.266   6.137  1.00 97.56           N  
ATOM   1025  CA  PRO A 136     -13.078   7.355   6.020  1.00 97.56           C  
ATOM   1026  C   PRO A 136     -12.570   8.664   6.617  1.00 97.56           C  
ATOM   1027  CB  PRO A 136     -14.289   6.828   6.801  1.00 97.56           C  
ATOM   1028  O   PRO A 136     -11.625   8.664   7.406  1.00 97.56           O  
ATOM   1029  CG  PRO A 136     -13.711   5.887   7.809  1.00 97.56           C  
ATOM   1030  CD  PRO A 136     -12.508   5.227   7.207  1.00 97.56           C  
ATOM   1031  N   SER A 137     -13.234   9.812   6.270  1.00 96.00           N  
ATOM   1032  CA  SER A 137     -12.844  11.156   6.680  1.00 96.00           C  
ATOM   1033  C   SER A 137     -12.930  11.320   8.195  1.00 96.00           C  
ATOM   1034  CB  SER A 137     -13.727  12.203   5.992  1.00 96.00           C  
ATOM   1035  O   SER A 137     -12.297  12.211   8.758  1.00 96.00           O  
ATOM   1036  OG  SER A 137     -15.086  12.000   6.316  1.00 96.00           O  
ATOM   1037  N   SER A 138     -13.672  10.383   8.867  1.00 96.25           N  
ATOM   1038  CA  SER A 138     -13.812  10.453  10.312  1.00 96.25           C  
ATOM   1039  C   SER A 138     -12.469  10.273  11.008  1.00 96.25           C  
ATOM   1040  CB  SER A 138     -14.797   9.391  10.812  1.00 96.25           C  
ATOM   1041  O   SER A 138     -12.297  10.695  12.156  1.00 96.25           O  
ATOM   1042  OG  SER A 138     -14.375   8.094  10.430  1.00 96.25           O  
ATOM   1043  N   TYR A 139     -11.461   9.688  10.305  1.00 97.56           N  
ATOM   1044  CA  TYR A 139     -10.148   9.438  10.898  1.00 97.56           C  
ATOM   1045  C   TYR A 139      -9.188  10.586  10.594  1.00 97.56           C  
ATOM   1046  CB  TYR A 139      -9.562   8.117  10.383  1.00 97.56           C  
ATOM   1047  O   TYR A 139      -8.000  10.508  10.914  1.00 97.56           O  
ATOM   1048  CG  TYR A 139     -10.133   6.898  11.062  1.00 97.56           C  
ATOM   1049  CD1 TYR A 139      -9.484   6.320  12.156  1.00 97.56           C  
ATOM   1050  CD2 TYR A 139     -11.312   6.320  10.617  1.00 97.56           C  
ATOM   1051  CE1 TYR A 139     -10.008   5.195  12.789  1.00 97.56           C  
ATOM   1052  CE2 TYR A 139     -11.844   5.191  11.242  1.00 97.56           C  
ATOM   1053  OH  TYR A 139     -11.703   3.523  12.938  1.00 97.56           O  
ATOM   1054  CZ  TYR A 139     -11.188   4.641  12.320  1.00 97.56           C  
ATOM   1055  N   HIS A 140      -9.641  11.680  10.062  1.00 95.81           N  
ATOM   1056  CA  HIS A 140      -8.836  12.852   9.758  1.00 95.81           C  
ATOM   1057  C   HIS A 140      -8.062  13.328  10.984  1.00 95.81           C  
ATOM   1058  CB  HIS A 140      -9.711  13.984   9.219  1.00 95.81           C  
ATOM   1059  O   HIS A 140      -8.648  13.555  12.039  1.00 95.81           O  
ATOM   1060  CG  HIS A 140      -8.945  15.203   8.805  1.00 95.81           C  
ATOM   1061  CD2 HIS A 140      -8.562  15.641   7.586  1.00 95.81           C  
ATOM   1062  ND1 HIS A 140      -8.469  16.125   9.711  1.00 95.81           N  
ATOM   1063  CE1 HIS A 140      -7.828  17.078   9.062  1.00 95.81           C  
ATOM   1064  NE2 HIS A 140      -7.871  16.812   7.770  1.00 95.81           N  
ATOM   1065  N   GLY A 141      -6.695  13.305  10.828  1.00 95.44           N  
ATOM   1066  CA  GLY A 141      -5.828  13.812  11.883  1.00 95.44           C  
ATOM   1067  C   GLY A 141      -5.719  12.883  13.070  1.00 95.44           C  
ATOM   1068  O   GLY A 141      -5.172  13.250  14.109  1.00 95.44           O  
ATOM   1069  N   ALA A 142      -6.309  11.656  12.898  1.00 96.56           N  
ATOM   1070  CA  ALA A 142      -6.355  10.773  14.055  1.00 96.56           C  
ATOM   1071  C   ALA A 142      -5.434   9.570  13.867  1.00 96.56           C  
ATOM   1072  CB  ALA A 142      -7.789  10.305  14.312  1.00 96.56           C  
ATOM   1073  O   ALA A 142      -5.430   8.648  14.688  1.00 96.56           O  
ATOM   1074  N   VAL A 143      -4.758   9.547  12.773  1.00 97.06           N  
ATOM   1075  CA  VAL A 143      -3.902   8.398  12.500  1.00 97.06           C  
ATOM   1076  C   VAL A 143      -2.455   8.852  12.336  1.00 97.06           C  
ATOM   1077  CB  VAL A 143      -4.367   7.633  11.242  1.00 97.06           C  
ATOM   1078  O   VAL A 143      -2.191  10.039  12.117  1.00 97.06           O  
ATOM   1079  CG1 VAL A 143      -5.766   7.059  11.438  1.00 97.06           C  
ATOM   1080  CG2 VAL A 143      -4.332   8.547  10.016  1.00 97.06           C  
ATOM   1081  N   CYS A 144      -1.535   7.969  12.586  1.00 96.62           N  
ATOM   1082  CA  CYS A 144      -0.114   8.219  12.367  1.00 96.62           C  
ATOM   1083  C   CYS A 144       0.588   6.961  11.867  1.00 96.62           C  
ATOM   1084  CB  CYS A 144       0.548   8.703  13.664  1.00 96.62           C  
ATOM   1085  O   CYS A 144      -0.010   5.887  11.828  1.00 96.62           O  
ATOM   1086  SG  CYS A 144       0.397   7.539  15.039  1.00 96.62           S  
ATOM   1087  N   GLY A 145       1.750   7.027  11.297  1.00 96.75           N  
ATOM   1088  CA  GLY A 145       2.553   5.980  10.680  1.00 96.75           C  
ATOM   1089  C   GLY A 145       3.182   6.410   9.367  1.00 96.75           C  
ATOM   1090  O   GLY A 145       3.287   7.602   9.086  1.00 96.75           O  
ATOM   1091  N   LEU A 146       3.629   5.445   8.633  1.00 96.88           N  
ATOM   1092  CA  LEU A 146       4.289   5.758   7.367  1.00 96.88           C  
ATOM   1093  C   LEU A 146       3.295   6.336   6.363  1.00 96.88           C  
ATOM   1094  CB  LEU A 146       4.953   4.512   6.785  1.00 96.88           C  
ATOM   1095  O   LEU A 146       3.691   6.984   5.395  1.00 96.88           O  
ATOM   1096  CG  LEU A 146       6.191   3.996   7.520  1.00 96.88           C  
ATOM   1097  CD1 LEU A 146       6.664   2.682   6.906  1.00 96.88           C  
ATOM   1098  CD2 LEU A 146       7.305   5.039   7.484  1.00 96.88           C  
ATOM   1099  N   CYS A 147       2.010   6.223   6.629  1.00 97.19           N  
ATOM   1100  CA  CYS A 147       0.969   6.773   5.770  1.00 97.19           C  
ATOM   1101  C   CYS A 147       0.557   8.164   6.234  1.00 97.19           C  
ATOM   1102  CB  CYS A 147      -0.251   5.852   5.746  1.00 97.19           C  
ATOM   1103  O   CYS A 147      -0.294   8.805   5.613  1.00 97.19           O  
ATOM   1104  SG  CYS A 147      -0.045   4.398   4.695  1.00 97.19           S  
ATOM   1105  N   GLY A 148       1.256   8.734   7.254  1.00 95.75           N  
ATOM   1106  CA  GLY A 148       1.028  10.102   7.684  1.00 95.75           C  
ATOM   1107  C   GLY A 148      -0.187  10.250   8.578  1.00 95.75           C  
ATOM   1108  O   GLY A 148      -0.691   9.266   9.117  1.00 95.75           O  
ATOM   1109  N   ASN A 149      -0.688  11.492   8.727  1.00 95.38           N  
ATOM   1110  CA  ASN A 149      -1.709  11.766   9.734  1.00 95.38           C  
ATOM   1111  C   ASN A 149      -3.045  12.133   9.094  1.00 95.38           C  
ATOM   1112  CB  ASN A 149      -1.250  12.883  10.680  1.00 95.38           C  
ATOM   1113  O   ASN A 149      -3.990  12.508   9.789  1.00 95.38           O  
ATOM   1114  CG  ASN A 149      -0.987  14.188   9.953  1.00 95.38           C  
ATOM   1115  ND2 ASN A 149      -0.699  15.234  10.711  1.00 95.38           N  
ATOM   1116  OD1 ASN A 149      -1.043  14.250   8.719  1.00 95.38           O  
ATOM   1117  N   MET A 150      -3.135  12.062   7.844  1.00 96.69           N  
ATOM   1118  CA  MET A 150      -4.348  12.234   7.051  1.00 96.69           C  
ATOM   1119  C   MET A 150      -4.988  13.594   7.320  1.00 96.69           C  
ATOM   1120  CB  MET A 150      -5.348  11.117   7.348  1.00 96.69           C  
ATOM   1121  O   MET A 150      -6.215  13.695   7.422  1.00 96.69           O  
ATOM   1122  CG  MET A 150      -6.488  11.031   6.352  1.00 96.69           C  
ATOM   1123  SD  MET A 150      -7.617   9.625   6.688  1.00 96.69           S  
ATOM   1124  CE  MET A 150      -8.953   9.992   5.516  1.00 96.69           C  
ATOM   1125  N   ASP A 151      -4.234  14.719   7.434  1.00 95.50           N  
ATOM   1126  CA  ASP A 151      -4.777  16.047   7.734  1.00 95.50           C  
ATOM   1127  C   ASP A 151      -4.738  16.938   6.504  1.00 95.50           C  
ATOM   1128  CB  ASP A 151      -4.004  16.688   8.883  1.00 95.50           C  
ATOM   1129  O   ASP A 151      -4.883  18.156   6.613  1.00 95.50           O  
ATOM   1130  CG  ASP A 151      -2.551  16.969   8.539  1.00 95.50           C  
ATOM   1131  OD1 ASP A 151      -2.070  16.484   7.492  1.00 95.50           O  
ATOM   1132  OD2 ASP A 151      -1.880  17.672   9.328  1.00 95.50           O  
ATOM   1133  N   ARG A 152      -4.410  16.359   5.379  1.00 95.31           N  
ATOM   1134  CA  ARG A 152      -4.469  17.016   4.074  1.00 95.31           C  
ATOM   1135  C   ARG A 152      -3.264  17.922   3.863  1.00 95.31           C  
ATOM   1136  CB  ARG A 152      -5.762  17.812   3.934  1.00 95.31           C  
ATOM   1137  O   ARG A 152      -3.318  18.859   3.066  1.00 95.31           O  
ATOM   1138  CG  ARG A 152      -7.020  16.969   3.904  1.00 95.31           C  
ATOM   1139  CD  ARG A 152      -8.258  17.797   3.615  1.00 95.31           C  
ATOM   1140  NE  ARG A 152      -9.477  17.000   3.703  1.00 95.31           N  
ATOM   1141  NH1 ARG A 152     -10.891  18.688   3.016  1.00 95.31           N  
ATOM   1142  NH2 ARG A 152     -11.742  16.625   3.531  1.00 95.31           N  
ATOM   1143  CZ  ARG A 152     -10.703  17.438   3.416  1.00 95.31           C  
ATOM   1144  N   ASN A 153      -2.350  17.688   4.684  1.00 94.94           N  
ATOM   1145  CA  ASN A 153      -1.079  18.391   4.547  1.00 94.94           C  
ATOM   1146  C   ASN A 153       0.081  17.422   4.340  1.00 94.94           C  
ATOM   1147  CB  ASN A 153      -0.822  19.266   5.770  1.00 94.94           C  
ATOM   1148  O   ASN A 153       0.578  16.828   5.301  1.00 94.94           O  
ATOM   1149  CG  ASN A 153       0.427  20.109   5.629  1.00 94.94           C  
ATOM   1150  ND2 ASN A 153       0.671  20.984   6.605  1.00 94.94           N  
ATOM   1151  OD1 ASN A 153       1.167  20.000   4.648  1.00 94.94           O  
ATOM   1152  N   PRO A 154       0.588  17.406   3.074  1.00 93.75           N  
ATOM   1153  CA  PRO A 154       1.650  16.438   2.793  1.00 93.75           C  
ATOM   1154  C   PRO A 154       2.988  16.828   3.414  1.00 93.75           C  
ATOM   1155  CB  PRO A 154       1.735  16.438   1.264  1.00 93.75           C  
ATOM   1156  O   PRO A 154       3.865  15.984   3.590  1.00 93.75           O  
ATOM   1157  CG  PRO A 154       1.140  17.750   0.852  1.00 93.75           C  
ATOM   1158  CD  PRO A 154       0.067  18.125   1.836  1.00 93.75           C  
ATOM   1159  N   ASN A 155       3.189  17.984   3.859  1.00 92.00           N  
ATOM   1160  CA  ASN A 155       4.469  18.516   4.320  1.00 92.00           C  
ATOM   1161  C   ASN A 155       4.762  18.094   5.762  1.00 92.00           C  
ATOM   1162  CB  ASN A 155       4.500  20.047   4.191  1.00 92.00           C  
ATOM   1163  O   ASN A 155       5.883  18.266   6.242  1.00 92.00           O  
ATOM   1164  CG  ASN A 155       4.477  20.500   2.748  1.00 92.00           C  
ATOM   1165  ND2 ASN A 155       3.785  21.609   2.492  1.00 92.00           N  
ATOM   1166  OD1 ASN A 155       5.070  19.875   1.871  1.00 92.00           O  
ATOM   1167  N   ASN A 156       3.754  17.453   6.348  1.00 90.94           N  
ATOM   1168  CA  ASN A 156       3.988  17.031   7.723  1.00 90.94           C  
ATOM   1169  C   ASN A 156       3.742  15.531   7.895  1.00 90.94           C  
ATOM   1170  CB  ASN A 156       3.111  17.828   8.688  1.00 90.94           C  
ATOM   1171  O   ASN A 156       3.240  15.094   8.930  1.00 90.94           O  
ATOM   1172  CG  ASN A 156       1.632  17.562   8.484  1.00 90.94           C  
ATOM   1173  ND2 ASN A 156       0.801  18.203   9.305  1.00 90.94           N  
ATOM   1174  OD1 ASN A 156       1.239  16.812   7.594  1.00 90.94           O  
ATOM   1175  N   ASP A 157       4.051  14.828   6.887  1.00 92.56           N  
ATOM   1176  CA  ASP A 157       3.762  13.398   6.910  1.00 92.56           C  
ATOM   1177  C   ASP A 157       5.012  12.594   7.266  1.00 92.56           C  
ATOM   1178  CB  ASP A 157       3.209  12.938   5.559  1.00 92.56           C  
ATOM   1179  O   ASP A 157       4.926  11.391   7.539  1.00 92.56           O  
ATOM   1180  CG  ASP A 157       1.738  13.266   5.375  1.00 92.56           C  
ATOM   1181  OD1 ASP A 157       1.092  13.727   6.344  1.00 92.56           O  
ATOM   1182  OD2 ASP A 157       1.221  13.070   4.258  1.00 92.56           O  
ATOM   1183  N   GLN A 158       6.184  13.305   7.336  1.00 93.69           N  
ATOM   1184  CA  GLN A 158       7.426  12.680   7.770  1.00 93.69           C  
ATOM   1185  C   GLN A 158       7.738  13.016   9.227  1.00 93.69           C  
ATOM   1186  CB  GLN A 158       8.586  13.102   6.871  1.00 93.69           C  
ATOM   1187  O   GLN A 158       8.594  13.859   9.500  1.00 93.69           O  
ATOM   1188  CG  GLN A 158       9.891  12.359   7.152  1.00 93.69           C  
ATOM   1189  CD  GLN A 158      11.016  12.773   6.219  1.00 93.69           C  
ATOM   1190  NE2 GLN A 158      12.180  13.070   6.789  1.00 93.69           N  
ATOM   1191  OE1 GLN A 158      10.836  12.828   5.000  1.00 93.69           O  
ATOM   1192  N   VAL A 159       6.945  12.422  10.125  1.00 92.44           N  
ATOM   1193  CA  VAL A 159       7.055  12.750  11.539  1.00 92.44           C  
ATOM   1194  C   VAL A 159       7.367  11.484  12.344  1.00 92.44           C  
ATOM   1195  CB  VAL A 159       5.762  13.414  12.070  1.00 92.44           C  
ATOM   1196  O   VAL A 159       6.844  10.414  12.047  1.00 92.44           O  
ATOM   1197  CG1 VAL A 159       5.895  13.734  13.555  1.00 92.44           C  
ATOM   1198  CG2 VAL A 159       5.445  14.672  11.273  1.00 92.44           C  
ATOM   1199  N   PHE A 160       8.219  11.609  13.336  1.00 93.44           N  
ATOM   1200  CA  PHE A 160       8.516  10.531  14.273  1.00 93.44           C  
ATOM   1201  C   PHE A 160       7.281  10.164  15.086  1.00 93.44           C  
ATOM   1202  CB  PHE A 160       9.656  10.938  15.211  1.00 93.44           C  
ATOM   1203  O   PHE A 160       6.316  10.930  15.141  1.00 93.44           O  
ATOM   1204  CG  PHE A 160      11.000  11.008  14.531  1.00 93.44           C  
ATOM   1205  CD1 PHE A 160      11.508   9.906  13.852  1.00 93.44           C  
ATOM   1206  CD2 PHE A 160      11.750  12.172  14.578  1.00 93.44           C  
ATOM   1207  CE1 PHE A 160      12.750   9.969  13.219  1.00 93.44           C  
ATOM   1208  CE2 PHE A 160      12.992  12.242  13.945  1.00 93.44           C  
ATOM   1209  CZ  PHE A 160      13.492  11.141  13.273  1.00 93.44           C  
ATOM   1210  N   PRO A 161       7.332   9.023  15.742  1.00 92.19           N  
ATOM   1211  CA  PRO A 161       6.211   8.641  16.594  1.00 92.19           C  
ATOM   1212  C   PRO A 161       5.934   9.672  17.688  1.00 92.19           C  
ATOM   1213  CB  PRO A 161       6.664   7.309  17.203  1.00 92.19           C  
ATOM   1214  O   PRO A 161       4.785   9.820  18.125  1.00 92.19           O  
ATOM   1215  CG  PRO A 161       7.539   6.695  16.156  1.00 92.19           C  
ATOM   1216  CD  PRO A 161       8.344   7.785  15.516  1.00 92.19           C  
ATOM   1217  N   ASN A 162       6.922  10.406  18.031  1.00 88.62           N  
ATOM   1218  CA  ASN A 162       6.781  11.398  19.094  1.00 88.62           C  
ATOM   1219  C   ASN A 162       6.242  12.719  18.562  1.00 88.62           C  
ATOM   1220  CB  ASN A 162       8.117  11.609  19.812  1.00 88.62           C  
ATOM   1221  O   ASN A 162       6.051  13.672  19.328  1.00 88.62           O  
ATOM   1222  CG  ASN A 162       9.156  12.258  18.922  1.00 88.62           C  
ATOM   1223  ND2 ASN A 162      10.383  12.359  19.422  1.00 88.62           N  
ATOM   1224  OD1 ASN A 162       8.859  12.656  17.797  1.00 88.62           O  
ATOM   1225  N   GLY A 163       6.098  12.797  17.234  1.00 87.69           N  
ATOM   1226  CA  GLY A 163       5.414  13.945  16.656  1.00 87.69           C  
ATOM   1227  C   GLY A 163       6.367  14.977  16.078  1.00 87.69           C  
ATOM   1228  O   GLY A 163       5.934  15.938  15.438  1.00 87.69           O  
ATOM   1229  N   THR A 164       7.668  14.781  16.203  1.00 90.06           N  
ATOM   1230  CA  THR A 164       8.656  15.711  15.664  1.00 90.06           C  
ATOM   1231  C   THR A 164       8.984  15.375  14.211  1.00 90.06           C  
ATOM   1232  CB  THR A 164       9.953  15.695  16.500  1.00 90.06           C  
ATOM   1233  O   THR A 164       8.852  14.219  13.789  1.00 90.06           O  
ATOM   1234  CG2 THR A 164       9.680  16.109  17.938  1.00 90.06           C  
ATOM   1235  OG1 THR A 164      10.500  14.367  16.500  1.00 90.06           O  
ATOM   1236  N   LEU A 165       9.484  16.375  13.453  1.00 89.81           N  
ATOM   1237  CA  LEU A 165       9.805  16.188  12.039  1.00 89.81           C  
ATOM   1238  C   LEU A 165      11.102  15.398  11.883  1.00 89.81           C  
ATOM   1239  CB  LEU A 165       9.922  17.531  11.336  1.00 89.81           C  
ATOM   1240  O   LEU A 165      12.078  15.641  12.602  1.00 89.81           O  
ATOM   1241  CG  LEU A 165       8.617  18.266  11.047  1.00 89.81           C  
ATOM   1242  CD1 LEU A 165       8.891  19.688  10.547  1.00 89.81           C  
ATOM   1243  CD2 LEU A 165       7.777  17.484  10.039  1.00 89.81           C  
ATOM   1244  N   ALA A 166      11.055  14.477  11.023  1.00 90.69           N  
ATOM   1245  CA  ALA A 166      12.242  13.672  10.758  1.00 90.69           C  
ATOM   1246  C   ALA A 166      13.094  14.297   9.648  1.00 90.69           C  
ATOM   1247  CB  ALA A 166      11.844  12.250  10.375  1.00 90.69           C  
ATOM   1248  O   ALA A 166      12.555  14.852   8.688  1.00 90.69           O  
ATOM   1249  N   PRO A 167      14.398  14.180   9.727  1.00 87.94           N  
ATOM   1250  CA  PRO A 167      15.328  14.859   8.828  1.00 87.94           C  
ATOM   1251  C   PRO A 167      15.570  14.086   7.535  1.00 87.94           C  
ATOM   1252  CB  PRO A 167      16.609  14.969   9.656  1.00 87.94           C  
ATOM   1253  O   PRO A 167      16.062  14.648   6.555  1.00 87.94           O  
ATOM   1254  CG  PRO A 167      16.547  13.812  10.602  1.00 87.94           C  
ATOM   1255  CD  PRO A 167      15.109  13.578  10.977  1.00 87.94           C  
ATOM   1256  N   SER A 168      15.273  12.727   7.625  1.00 86.75           N  
ATOM   1257  CA  SER A 168      15.484  11.914   6.434  1.00 86.75           C  
ATOM   1258  C   SER A 168      14.555  10.703   6.418  1.00 86.75           C  
ATOM   1259  CB  SER A 168      16.938  11.445   6.359  1.00 86.75           C  
ATOM   1260  O   SER A 168      14.023  10.305   7.457  1.00 86.75           O  
ATOM   1261  OG  SER A 168      17.219  10.508   7.379  1.00 86.75           O  
ATOM   1262  N   ILE A 169      14.336  10.031   5.309  1.00 89.38           N  
ATOM   1263  CA  ILE A 169      13.391   8.938   5.090  1.00 89.38           C  
ATOM   1264  C   ILE A 169      13.867   7.688   5.824  1.00 89.38           C  
ATOM   1265  CB  ILE A 169      13.211   8.641   3.584  1.00 89.38           C  
ATOM   1266  O   ILE A 169      13.094   7.055   6.547  1.00 89.38           O  
ATOM   1267  CG1 ILE A 169      12.414   9.758   2.906  1.00 89.38           C  
ATOM   1268  CG2 ILE A 169      12.539   7.281   3.379  1.00 89.38           C  
ATOM   1269  CD1 ILE A 169      12.320   9.625   1.393  1.00 89.38           C  
ATOM   1270  N   PRO A 170      15.148   7.332   5.777  1.00 87.19           N  
ATOM   1271  CA  PRO A 170      15.570   6.098   6.445  1.00 87.19           C  
ATOM   1272  C   PRO A 170      15.414   6.164   7.965  1.00 87.19           C  
ATOM   1273  CB  PRO A 170      17.047   5.969   6.055  1.00 87.19           C  
ATOM   1274  O   PRO A 170      14.977   5.191   8.586  1.00 87.19           O  
ATOM   1275  CG  PRO A 170      17.172   6.715   4.766  1.00 87.19           C  
ATOM   1276  CD  PRO A 170      16.188   7.852   4.781  1.00 87.19           C  
ATOM   1277  N   ILE A 171      15.773   7.312   8.531  1.00 87.25           N  
ATOM   1278  CA  ILE A 171      15.680   7.469   9.977  1.00 87.25           C  
ATOM   1279  C   ILE A 171      14.211   7.512  10.398  1.00 87.25           C  
ATOM   1280  CB  ILE A 171      16.406   8.742  10.461  1.00 87.25           C  
ATOM   1281  O   ILE A 171      13.828   6.879  11.383  1.00 87.25           O  
ATOM   1282  CG1 ILE A 171      17.922   8.633  10.195  1.00 87.25           C  
ATOM   1283  CG2 ILE A 171      16.141   9.000  11.945  1.00 87.25           C  
ATOM   1284  CD1 ILE A 171      18.688   9.914  10.445  1.00 87.25           C  
ATOM   1285  N   TRP A 172      13.461   8.234   9.570  1.00 93.50           N  
ATOM   1286  CA  TRP A 172      12.023   8.328   9.805  1.00 93.50           C  
ATOM   1287  C   TRP A 172      11.359   6.965   9.656  1.00 93.50           C  
ATOM   1288  CB  TRP A 172      11.383   9.328   8.836  1.00 93.50           C  
ATOM   1289  O   TRP A 172      10.633   6.523  10.547  1.00 93.50           O  
ATOM   1290  CG  TRP A 172       9.891   9.273   8.805  1.00 93.50           C  
ATOM   1291  CD1 TRP A 172       9.039   9.422   9.859  1.00 93.50           C  
ATOM   1292  CD2 TRP A 172       9.062   9.062   7.652  1.00 93.50           C  
ATOM   1293  CE2 TRP A 172       7.723   9.086   8.094  1.00 93.50           C  
ATOM   1294  CE3 TRP A 172       9.328   8.852   6.293  1.00 93.50           C  
ATOM   1295  NE1 TRP A 172       7.734   9.305   9.445  1.00 93.50           N  
ATOM   1296  CH2 TRP A 172       6.938   8.703   5.891  1.00 93.50           C  
ATOM   1297  CZ2 TRP A 172       6.648   8.906   7.215  1.00 93.50           C  
ATOM   1298  CZ3 TRP A 172       8.258   8.672   5.426  1.00 93.50           C  
ATOM   1299  N   GLY A 173      11.539   6.258   8.508  1.00 91.75           N  
ATOM   1300  CA  GLY A 173      10.969   4.938   8.273  1.00 91.75           C  
ATOM   1301  C   GLY A 173      11.289   3.951   9.383  1.00 91.75           C  
ATOM   1302  O   GLY A 173      10.398   3.236   9.852  1.00 91.75           O  
ATOM   1303  N   GLY A 174      12.539   3.949   9.812  1.00 91.19           N  
ATOM   1304  CA  GLY A 174      13.000   3.055  10.867  1.00 91.19           C  
ATOM   1305  C   GLY A 174      12.336   3.312  12.203  1.00 91.19           C  
ATOM   1306  O   GLY A 174      12.203   2.400  13.023  1.00 91.19           O  
ATOM   1307  N   SER A 175      11.977   4.527  12.406  1.00 93.25           N  
ATOM   1308  CA  SER A 175      11.352   4.910  13.672  1.00 93.25           C  
ATOM   1309  C   SER A 175       9.961   4.305  13.812  1.00 93.25           C  
ATOM   1310  CB  SER A 175      11.273   6.430  13.789  1.00 93.25           C  
ATOM   1311  O   SER A 175       9.414   4.246  14.914  1.00 93.25           O  
ATOM   1312  OG  SER A 175      10.250   6.945  12.961  1.00 93.25           O  
ATOM   1313  N   TRP A 176       9.375   3.910  12.703  1.00 95.12           N  
ATOM   1314  CA  TRP A 176       8.031   3.330  12.719  1.00 95.12           C  
ATOM   1315  C   TRP A 176       8.094   1.808  12.703  1.00 95.12           C  
ATOM   1316  CB  TRP A 176       7.223   3.828  11.516  1.00 95.12           C  
ATOM   1317  O   TRP A 176       7.113   1.140  12.383  1.00 95.12           O  
ATOM   1318  CG  TRP A 176       6.715   5.230  11.664  1.00 95.12           C  
ATOM   1319  CD1 TRP A 176       7.215   6.355  11.062  1.00 95.12           C  
ATOM   1320  CD2 TRP A 176       5.613   5.660  12.461  1.00 95.12           C  
ATOM   1321  CE2 TRP A 176       5.496   7.059  12.305  1.00 95.12           C  
ATOM   1322  CE3 TRP A 176       4.707   5.000  13.305  1.00 95.12           C  
ATOM   1323  NE1 TRP A 176       6.484   7.457  11.445  1.00 95.12           N  
ATOM   1324  CH2 TRP A 176       3.639   7.137  13.766  1.00 95.12           C  
ATOM   1325  CZ2 TRP A 176       4.512   7.809  12.953  1.00 95.12           C  
ATOM   1326  CZ3 TRP A 176       3.727   5.746  13.945  1.00 95.12           C  
ATOM   1327  N   ARG A 177       9.141   1.257  13.102  1.00 93.69           N  
ATOM   1328  CA  ARG A 177       9.281  -0.188  13.250  1.00 93.69           C  
ATOM   1329  C   ARG A 177       8.344  -0.723  14.328  1.00 93.69           C  
ATOM   1330  CB  ARG A 177      10.727  -0.558  13.578  1.00 93.69           C  
ATOM   1331  O   ARG A 177       8.273  -0.164  15.430  1.00 93.69           O  
ATOM   1332  CG  ARG A 177      11.000  -2.053  13.555  1.00 93.69           C  
ATOM   1333  CD  ARG A 177      12.430  -2.371  13.961  1.00 93.69           C  
ATOM   1334  NE  ARG A 177      13.391  -1.890  12.977  1.00 93.69           N  
ATOM   1335  NH1 ARG A 177      15.242  -2.773  14.039  1.00 93.69           N  
ATOM   1336  NH2 ARG A 177      15.492  -1.609  12.078  1.00 93.69           N  
ATOM   1337  CZ  ARG A 177      14.703  -2.092  13.031  1.00 93.69           C  
ATOM   1338  N   ALA A 178       7.566  -1.744  13.930  1.00 91.31           N  
ATOM   1339  CA  ALA A 178       6.699  -2.406  14.906  1.00 91.31           C  
ATOM   1340  C   ALA A 178       7.508  -3.309  15.836  1.00 91.31           C  
ATOM   1341  CB  ALA A 178       5.617  -3.215  14.195  1.00 91.31           C  
ATOM   1342  O   ALA A 178       8.547  -3.838  15.445  1.00 91.31           O  
ATOM   1343  N   PRO A 179       7.062  -3.328  17.078  1.00 81.62           N  
ATOM   1344  CA  PRO A 179       7.758  -4.195  18.031  1.00 81.62           C  
ATOM   1345  C   PRO A 179       7.785  -5.656  17.594  1.00 81.62           C  
ATOM   1346  CB  PRO A 179       6.949  -4.027  19.328  1.00 81.62           C  
ATOM   1347  O   PRO A 179       6.848  -6.125  16.938  1.00 81.62           O  
ATOM   1348  CG  PRO A 179       6.027  -2.881  19.047  1.00 81.62           C  
ATOM   1349  CD  PRO A 179       5.980  -2.652  17.562  1.00 81.62           C  
ATOM   1350  N   GLY A 180       8.891  -6.312  17.609  1.00 73.31           N  
ATOM   1351  CA  GLY A 180       9.109  -7.699  17.250  1.00 73.31           C  
ATOM   1352  C   GLY A 180      10.570  -8.023  16.984  1.00 73.31           C  
ATOM   1353  O   GLY A 180      11.352  -7.141  16.609  1.00 73.31           O  
ATOM   1354  N   TRP A 181      10.938  -9.250  17.547  1.00 66.44           N  
ATOM   1355  CA  TRP A 181      12.328  -9.664  17.375  1.00 66.44           C  
ATOM   1356  C   TRP A 181      12.562 -10.250  15.984  1.00 66.44           C  
ATOM   1357  CB  TRP A 181      12.711 -10.695  18.453  1.00 66.44           C  
ATOM   1358  O   TRP A 181      11.867 -11.188  15.578  1.00 66.44           O  
ATOM   1359  CG  TRP A 181      14.180 -10.977  18.516  1.00 66.44           C  
ATOM   1360  CD1 TRP A 181      15.148 -10.172  19.062  1.00 66.44           C  
ATOM   1361  CD2 TRP A 181      14.852 -12.133  18.031  1.00 66.44           C  
ATOM   1362  CE2 TRP A 181      16.234 -11.977  18.312  1.00 66.44           C  
ATOM   1363  CE3 TRP A 181      14.430 -13.297  17.375  1.00 66.44           C  
ATOM   1364  NE1 TRP A 181      16.375 -10.773  18.938  1.00 66.44           N  
ATOM   1365  CH2 TRP A 181      16.734 -14.062  17.312  1.00 66.44           C  
ATOM   1366  CZ2 TRP A 181      17.188 -12.938  17.953  1.00 66.44           C  
ATOM   1367  CZ3 TRP A 181      15.375 -14.258  17.016  1.00 66.44           C  
ATOM   1368  N   ASP A 182      13.297  -9.523  15.195  1.00 77.50           N  
ATOM   1369  CA  ASP A 182      13.812  -9.977  13.906  1.00 77.50           C  
ATOM   1370  C   ASP A 182      15.250  -9.516  13.703  1.00 77.50           C  
ATOM   1371  CB  ASP A 182      12.930  -9.477  12.766  1.00 77.50           C  
ATOM   1372  O   ASP A 182      15.492  -8.398  13.227  1.00 77.50           O  
ATOM   1373  CG  ASP A 182      13.305 -10.062  11.414  1.00 77.50           C  
ATOM   1374  OD1 ASP A 182      14.320 -10.789  11.328  1.00 77.50           O  
ATOM   1375  OD2 ASP A 182      12.586  -9.797  10.430  1.00 77.50           O  
ATOM   1376  N   PRO A 183      16.141 -10.234  14.227  1.00 68.62           N  
ATOM   1377  CA  PRO A 183      17.531  -9.805  14.219  1.00 68.62           C  
ATOM   1378  C   PRO A 183      18.109  -9.672  12.805  1.00 68.62           C  
ATOM   1379  CB  PRO A 183      18.250 -10.922  14.992  1.00 68.62           C  
ATOM   1380  O   PRO A 183      19.125  -9.008  12.609  1.00 68.62           O  
ATOM   1381  CG  PRO A 183      17.359 -12.117  14.836  1.00 68.62           C  
ATOM   1382  CD  PRO A 183      15.945 -11.641  14.664  1.00 68.62           C  
ATOM   1383  N   LEU A 184      17.359 -10.117  11.859  1.00 76.75           N  
ATOM   1384  CA  LEU A 184      17.891 -10.164  10.508  1.00 76.75           C  
ATOM   1385  C   LEU A 184      17.297  -9.031   9.656  1.00 76.75           C  
ATOM   1386  CB  LEU A 184      17.578 -11.516   9.852  1.00 76.75           C  
ATOM   1387  O   LEU A 184      17.641  -8.898   8.484  1.00 76.75           O  
ATOM   1388  CG  LEU A 184      18.250 -12.734  10.477  1.00 76.75           C  
ATOM   1389  CD1 LEU A 184      17.719 -14.016   9.844  1.00 76.75           C  
ATOM   1390  CD2 LEU A 184      19.766 -12.648  10.305  1.00 76.75           C  
ATOM   1391  N   CYS A 185      16.438  -8.195  10.266  1.00 83.12           N  
ATOM   1392  CA  CYS A 185      15.867  -7.125   9.453  1.00 83.12           C  
ATOM   1393  C   CYS A 185      16.703  -5.852   9.555  1.00 83.12           C  
ATOM   1394  CB  CYS A 185      14.430  -6.836   9.875  1.00 83.12           C  
ATOM   1395  O   CYS A 185      17.438  -5.668  10.523  1.00 83.12           O  
ATOM   1396  SG  CYS A 185      14.305  -5.895  11.414  1.00 83.12           S  
ATOM   1397  N   TRP A 186      16.672  -4.934   8.602  1.00 81.38           N  
ATOM   1398  CA  TRP A 186      17.406  -3.674   8.539  1.00 81.38           C  
ATOM   1399  C   TRP A 186      16.531  -2.555   8.000  1.00 81.38           C  
ATOM   1400  CB  TRP A 186      18.656  -3.818   7.676  1.00 81.38           C  
ATOM   1401  O   TRP A 186      15.578  -2.807   7.250  1.00 81.38           O  
ATOM   1402  CG  TRP A 186      19.297  -5.172   7.758  1.00 81.38           C  
ATOM   1403  CD1 TRP A 186      18.969  -6.289   7.047  1.00 81.38           C  
ATOM   1404  CD2 TRP A 186      20.391  -5.547   8.602  1.00 81.38           C  
ATOM   1405  CE2 TRP A 186      20.672  -6.910   8.352  1.00 81.38           C  
ATOM   1406  CE3 TRP A 186      21.172  -4.863   9.547  1.00 81.38           C  
ATOM   1407  NE1 TRP A 186      19.781  -7.340   7.398  1.00 81.38           N  
ATOM   1408  CH2 TRP A 186      22.438  -6.906   9.930  1.00 81.38           C  
ATOM   1409  CZ2 TRP A 186      21.688  -7.602   9.016  1.00 81.38           C  
ATOM   1410  CZ3 TRP A 186      22.188  -5.551  10.203  1.00 81.38           C  
ATOM   1411  N   ASP A 187      16.844  -1.343   8.422  1.00 81.69           N  
ATOM   1412  CA  ASP A 187      16.047  -0.181   8.039  1.00 81.69           C  
ATOM   1413  C   ASP A 187      16.656   0.528   6.832  1.00 81.69           C  
ATOM   1414  CB  ASP A 187      15.922   0.794   9.219  1.00 81.69           C  
ATOM   1415  O   ASP A 187      15.992   1.354   6.195  1.00 81.69           O  
ATOM   1416  CG  ASP A 187      15.211   0.194  10.414  1.00 81.69           C  
ATOM   1417  OD1 ASP A 187      14.133  -0.417  10.234  1.00 81.69           O  
ATOM   1418  OD2 ASP A 187      15.727   0.337  11.539  1.00 81.69           O  
ATOM   1419  N   GLU A 188      17.859   0.105   6.633  1.00 75.44           N  
ATOM   1420  CA  GLU A 188      18.578   0.615   5.469  1.00 75.44           C  
ATOM   1421  C   GLU A 188      19.344  -0.497   4.766  1.00 75.44           C  
ATOM   1422  CB  GLU A 188      19.531   1.742   5.875  1.00 75.44           C  
ATOM   1423  O   GLU A 188      19.625  -1.537   5.363  1.00 75.44           O  
ATOM   1424  CG  GLU A 188      18.828   2.969   6.438  1.00 75.44           C  
ATOM   1425  CD  GLU A 188      19.781   4.094   6.805  1.00 75.44           C  
ATOM   1426  OE1 GLU A 188      19.328   5.133   7.324  1.00 75.44           O  
ATOM   1427  OE2 GLU A 188      21.000   3.932   6.566  1.00 75.44           O  
ATOM   1428  N   CYS A 189      19.453  -0.245   3.465  1.00 68.25           N  
ATOM   1429  CA  CYS A 189      20.266  -1.181   2.705  1.00 68.25           C  
ATOM   1430  C   CYS A 189      21.688  -1.229   3.254  1.00 68.25           C  
ATOM   1431  CB  CYS A 189      20.297  -0.792   1.227  1.00 68.25           C  
ATOM   1432  O   CYS A 189      22.266  -0.192   3.578  1.00 68.25           O  
ATOM   1433  SG  CYS A 189      21.359  -1.849   0.215  1.00 68.25           S  
ATOM   1434  N   ARG A 190      22.234  -2.410   3.627  1.00 63.19           N  
ATOM   1435  CA  ARG A 190      23.594  -2.619   4.113  1.00 63.19           C  
ATOM   1436  C   ARG A 190      24.562  -2.865   2.959  1.00 63.19           C  
ATOM   1437  CB  ARG A 190      23.641  -3.793   5.094  1.00 63.19           C  
ATOM   1438  O   ARG A 190      24.234  -3.588   2.014  1.00 63.19           O  
ATOM   1439  CG  ARG A 190      23.016  -3.492   6.445  1.00 63.19           C  
ATOM   1440  CD  ARG A 190      23.469  -4.484   7.508  1.00 63.19           C  
ATOM   1441  NE  ARG A 190      23.203  -3.986   8.859  1.00 63.19           N  
ATOM   1442  NH1 ARG A 190      23.969  -5.883   9.930  1.00 63.19           N  
ATOM   1443  NH2 ARG A 190      23.172  -4.109  11.148  1.00 63.19           N  
ATOM   1444  CZ  ARG A 190      23.453  -4.660   9.977  1.00 63.19           C  
ATOM   1445  N   GLY A 191      25.734  -1.971   2.875  1.00 63.25           N  
ATOM   1446  CA  GLY A 191      26.750  -2.143   1.854  1.00 63.25           C  
ATOM   1447  C   GLY A 191      26.562  -1.232   0.657  1.00 63.25           C  
ATOM   1448  O   GLY A 191      26.234  -0.054   0.813  1.00 63.25           O  
ATOM   1449  N   SER A 192      26.906  -1.703  -0.638  1.00 56.97           N  
ATOM   1450  CA  SER A 192      26.688  -0.945  -1.867  1.00 56.97           C  
ATOM   1451  C   SER A 192      25.297  -1.185  -2.428  1.00 56.97           C  
ATOM   1452  CB  SER A 192      27.734  -1.315  -2.914  1.00 56.97           C  
ATOM   1453  O   SER A 192      24.922  -2.322  -2.725  1.00 56.97           O  
ATOM   1454  OG  SER A 192      28.188  -2.648  -2.732  1.00 56.97           O  
ATOM   1455  N   CYS A 193      24.359  -0.388  -2.068  1.00 61.56           N  
ATOM   1456  CA  CYS A 193      23.000  -0.453  -2.604  1.00 61.56           C  
ATOM   1457  C   CYS A 193      23.016  -0.444  -4.129  1.00 61.56           C  
ATOM   1458  CB  CYS A 193      22.172   0.717  -2.084  1.00 61.56           C  
ATOM   1459  O   CYS A 193      23.641   0.419  -4.742  1.00 61.56           O  
ATOM   1460  SG  CYS A 193      22.031   0.776  -0.284  1.00 61.56           S  
ATOM   1461  N   PRO A 194      22.656  -1.527  -4.715  1.00 61.34           N  
ATOM   1462  CA  PRO A 194      22.656  -1.524  -6.180  1.00 61.34           C  
ATOM   1463  C   PRO A 194      21.922  -0.326  -6.773  1.00 61.34           C  
ATOM   1464  CB  PRO A 194      21.953  -2.834  -6.539  1.00 61.34           C  
ATOM   1465  O   PRO A 194      20.938   0.140  -6.203  1.00 61.34           O  
ATOM   1466  CG  PRO A 194      21.531  -3.416  -5.230  1.00 61.34           C  
ATOM   1467  CD  PRO A 194      22.016  -2.506  -4.133  1.00 61.34           C  
ATOM   1468  N   THR A 195      22.672   0.322  -7.625  1.00 68.94           N  
ATOM   1469  CA  THR A 195      22.109   1.389  -8.445  1.00 68.94           C  
ATOM   1470  C   THR A 195      21.891   0.907  -9.875  1.00 68.94           C  
ATOM   1471  CB  THR A 195      23.031   2.625  -8.461  1.00 68.94           C  
ATOM   1472  O   THR A 195      22.344  -0.174 -10.250  1.00 68.94           O  
ATOM   1473  CG2 THR A 195      23.234   3.174  -7.051  1.00 68.94           C  
ATOM   1474  OG1 THR A 195      24.312   2.260  -9.008  1.00 68.94           O  
ATOM   1475  N   CYS A 196      20.750   1.312 -10.367  1.00 71.62           N  
ATOM   1476  CA  CYS A 196      20.500   1.069 -11.789  1.00 71.62           C  
ATOM   1477  C   CYS A 196      21.453   1.880 -12.648  1.00 71.62           C  
ATOM   1478  CB  CYS A 196      19.062   1.415 -12.148  1.00 71.62           C  
ATOM   1479  O   CYS A 196      21.406   3.111 -12.648  1.00 71.62           O  
ATOM   1480  SG  CYS A 196      18.609   0.972 -13.836  1.00 71.62           S  
ATOM   1481  N   PRO A 197      22.500   1.172 -13.305  1.00 79.31           N  
ATOM   1482  CA  PRO A 197      23.453   1.923 -14.125  1.00 79.31           C  
ATOM   1483  C   PRO A 197      22.766   2.809 -15.164  1.00 79.31           C  
ATOM   1484  CB  PRO A 197      24.281   0.825 -14.797  1.00 79.31           C  
ATOM   1485  O   PRO A 197      21.734   2.439 -15.711  1.00 79.31           O  
ATOM   1486  CG  PRO A 197      23.906  -0.429 -14.070  1.00 79.31           C  
ATOM   1487  CD  PRO A 197      22.625  -0.200 -13.344  1.00 79.31           C  
ATOM   1488  N   GLU A 198      23.359   3.973 -15.359  1.00 76.56           N  
ATOM   1489  CA  GLU A 198      22.797   4.984 -16.250  1.00 76.56           C  
ATOM   1490  C   GLU A 198      22.609   4.430 -17.656  1.00 76.56           C  
ATOM   1491  CB  GLU A 198      23.703   6.223 -16.297  1.00 76.56           C  
ATOM   1492  O   GLU A 198      21.625   4.773 -18.328  1.00 76.56           O  
ATOM   1493  CG  GLU A 198      23.375   7.246 -15.211  1.00 76.56           C  
ATOM   1494  CD  GLU A 198      24.188   8.531 -15.359  1.00 76.56           C  
ATOM   1495  OE1 GLU A 198      24.031   9.438 -14.508  1.00 76.56           O  
ATOM   1496  OE2 GLU A 198      24.969   8.633 -16.328  1.00 76.56           O  
ATOM   1497  N   ASP A 199      23.438   3.502 -18.094  1.00 77.44           N  
ATOM   1498  CA  ASP A 199      23.406   2.982 -19.453  1.00 77.44           C  
ATOM   1499  C   ASP A 199      22.219   2.047 -19.656  1.00 77.44           C  
ATOM   1500  CB  ASP A 199      24.719   2.252 -19.781  1.00 77.44           C  
ATOM   1501  O   ASP A 199      21.750   1.881 -20.781  1.00 77.44           O  
ATOM   1502  CG  ASP A 199      25.000   1.099 -18.828  1.00 77.44           C  
ATOM   1503  OD1 ASP A 199      24.562   1.145 -17.672  1.00 77.44           O  
ATOM   1504  OD2 ASP A 199      25.672   0.135 -19.266  1.00 77.44           O  
ATOM   1505  N   ARG A 200      21.625   1.574 -18.578  1.00 81.25           N  
ATOM   1506  CA  ARG A 200      20.469   0.680 -18.656  1.00 81.25           C  
ATOM   1507  C   ARG A 200      19.172   1.454 -18.500  1.00 81.25           C  
ATOM   1508  CB  ARG A 200      20.562  -0.406 -17.578  1.00 81.25           C  
ATOM   1509  O   ARG A 200      18.109   0.965 -18.875  1.00 81.25           O  
ATOM   1510  CG  ARG A 200      21.641  -1.440 -17.844  1.00 81.25           C  
ATOM   1511  CD  ARG A 200      21.406  -2.719 -17.047  1.00 81.25           C  
ATOM   1512  NE  ARG A 200      22.453  -3.707 -17.281  1.00 81.25           N  
ATOM   1513  NH1 ARG A 200      21.547  -5.320 -15.914  1.00 81.25           N  
ATOM   1514  NH2 ARG A 200      23.500  -5.738 -17.031  1.00 81.25           N  
ATOM   1515  CZ  ARG A 200      22.500  -4.918 -16.750  1.00 81.25           C  
ATOM   1516  N   LEU A 201      19.266   2.625 -17.969  1.00 84.88           N  
ATOM   1517  CA  LEU A 201      18.078   3.443 -17.703  1.00 84.88           C  
ATOM   1518  C   LEU A 201      17.375   3.812 -19.000  1.00 84.88           C  
ATOM   1519  CB  LEU A 201      18.469   4.715 -16.938  1.00 84.88           C  
ATOM   1520  O   LEU A 201      16.156   3.760 -19.078  1.00 84.88           O  
ATOM   1521  CG  LEU A 201      18.828   4.535 -15.461  1.00 84.88           C  
ATOM   1522  CD1 LEU A 201      19.375   5.840 -14.891  1.00 84.88           C  
ATOM   1523  CD2 LEU A 201      17.625   4.059 -14.672  1.00 84.88           C  
ATOM   1524  N   GLU A 202      18.219   4.121 -20.031  1.00 86.62           N  
ATOM   1525  CA  GLU A 202      17.641   4.523 -21.297  1.00 86.62           C  
ATOM   1526  C   GLU A 202      16.797   3.400 -21.906  1.00 86.62           C  
ATOM   1527  CB  GLU A 202      18.734   4.945 -22.281  1.00 86.62           C  
ATOM   1528  O   GLU A 202      15.711   3.646 -22.438  1.00 86.62           O  
ATOM   1529  CG  GLU A 202      18.203   5.715 -23.484  1.00 86.62           C  
ATOM   1530  CD  GLU A 202      19.312   6.238 -24.391  1.00 86.62           C  
ATOM   1531  OE1 GLU A 202      19.000   6.926 -25.391  1.00 86.62           O  
ATOM   1532  OE2 GLU A 202      20.500   5.961 -24.094  1.00 86.62           O  
ATOM   1533  N   GLN A 203      17.281   2.258 -21.781  1.00 90.50           N  
ATOM   1534  CA  GLN A 203      16.578   1.083 -22.281  1.00 90.50           C  
ATOM   1535  C   GLN A 203      15.219   0.930 -21.609  1.00 90.50           C  
ATOM   1536  CB  GLN A 203      17.422  -0.180 -22.062  1.00 90.50           C  
ATOM   1537  O   GLN A 203      14.211   0.730 -22.297  1.00 90.50           O  
ATOM   1538  CG  GLN A 203      16.719  -1.460 -22.500  1.00 90.50           C  
ATOM   1539  CD  GLN A 203      17.547  -2.703 -22.203  1.00 90.50           C  
ATOM   1540  NE2 GLN A 203      17.094  -3.846 -22.719  1.00 90.50           N  
ATOM   1541  OE1 GLN A 203      18.562  -2.639 -21.531  1.00 90.50           O  
ATOM   1542  N   TYR A 204      15.172   1.055 -20.297  1.00 92.50           N  
ATOM   1543  CA  TYR A 204      13.961   0.771 -19.531  1.00 92.50           C  
ATOM   1544  C   TYR A 204      13.000   1.956 -19.578  1.00 92.50           C  
ATOM   1545  CB  TYR A 204      14.289   0.428 -18.078  1.00 92.50           C  
ATOM   1546  O   TYR A 204      11.805   1.805 -19.328  1.00 92.50           O  
ATOM   1547  CG  TYR A 204      15.102  -0.838 -17.922  1.00 92.50           C  
ATOM   1548  CD1 TYR A 204      14.734  -2.008 -18.594  1.00 92.50           C  
ATOM   1549  CD2 TYR A 204      16.234  -0.868 -17.125  1.00 92.50           C  
ATOM   1550  CE1 TYR A 204      15.469  -3.176 -18.453  1.00 92.50           C  
ATOM   1551  CE2 TYR A 204      16.984  -2.031 -16.969  1.00 92.50           C  
ATOM   1552  OH  TYR A 204      17.328  -4.336 -17.500  1.00 92.50           O  
ATOM   1553  CZ  TYR A 204      16.594  -3.180 -17.641  1.00 92.50           C  
ATOM   1554  N   GLU A 205      13.492   3.090 -20.078  1.00 92.19           N  
ATOM   1555  CA  GLU A 205      12.633   4.254 -20.281  1.00 92.19           C  
ATOM   1556  C   GLU A 205      11.891   4.156 -21.609  1.00 92.19           C  
ATOM   1557  CB  GLU A 205      13.461   5.543 -20.234  1.00 92.19           C  
ATOM   1558  O   GLU A 205      10.922   4.891 -21.844  1.00 92.19           O  
ATOM   1559  CG  GLU A 205      13.992   5.887 -18.859  1.00 92.19           C  
ATOM   1560  CD  GLU A 205      14.844   7.145 -18.828  1.00 92.19           C  
ATOM   1561  OE1 GLU A 205      15.156   7.648 -17.734  1.00 92.19           O  
ATOM   1562  OE2 GLU A 205      15.211   7.625 -19.938  1.00 92.19           O  
ATOM   1563  N   GLY A 206      12.281   3.275 -22.375  1.00 90.81           N  
ATOM   1564  CA  GLY A 206      11.781   3.184 -23.734  1.00 90.81           C  
ATOM   1565  C   GLY A 206      10.398   2.572 -23.828  1.00 90.81           C  
ATOM   1566  O   GLY A 206       9.875   2.053 -22.844  1.00 90.81           O  
ATOM   1567  N   PRO A 207       9.750   2.520 -25.031  1.00 89.25           N  
ATOM   1568  CA  PRO A 207       8.375   2.068 -25.297  1.00 89.25           C  
ATOM   1569  C   PRO A 207       8.180   0.583 -25.000  1.00 89.25           C  
ATOM   1570  CB  PRO A 207       8.195   2.355 -26.781  1.00 89.25           C  
ATOM   1571  O   PRO A 207       7.055   0.145 -24.734  1.00 89.25           O  
ATOM   1572  CG  PRO A 207       9.578   2.434 -27.328  1.00 89.25           C  
ATOM   1573  CD  PRO A 207      10.500   2.891 -26.234  1.00 89.25           C  
ATOM   1574  N   GLY A 208       9.203  -0.169 -24.984  1.00 89.31           N  
ATOM   1575  CA  GLY A 208       9.117  -1.600 -24.734  1.00 89.31           C  
ATOM   1576  C   GLY A 208       9.023  -1.953 -23.266  1.00 89.31           C  
ATOM   1577  O   GLY A 208       8.742  -3.100 -22.922  1.00 89.31           O  
ATOM   1578  N   PHE A 209       9.242  -0.960 -22.406  1.00 93.62           N  
ATOM   1579  CA  PHE A 209       9.195  -1.198 -20.969  1.00 93.62           C  
ATOM   1580  C   PHE A 209       8.297  -0.176 -20.281  1.00 93.62           C  
ATOM   1581  CB  PHE A 209      10.602  -1.149 -20.375  1.00 93.62           C  
ATOM   1582  O   PHE A 209       7.074  -0.201 -20.453  1.00 93.62           O  
ATOM   1583  CG  PHE A 209      11.461  -2.322 -20.750  1.00 93.62           C  
ATOM   1584  CD1 PHE A 209      11.414  -3.506 -20.031  1.00 93.62           C  
ATOM   1585  CD2 PHE A 209      12.328  -2.238 -21.844  1.00 93.62           C  
ATOM   1586  CE1 PHE A 209      12.211  -4.594 -20.375  1.00 93.62           C  
ATOM   1587  CE2 PHE A 209      13.125  -3.320 -22.188  1.00 93.62           C  
ATOM   1588  CZ  PHE A 209      13.070  -4.496 -21.469  1.00 93.62           C  
ATOM   1589  N   CYS A 210       8.953   0.917 -19.625  1.00 94.19           N  
ATOM   1590  CA  CYS A 210       8.180   1.817 -18.766  1.00 94.19           C  
ATOM   1591  C   CYS A 210       7.641   2.992 -19.578  1.00 94.19           C  
ATOM   1592  CB  CYS A 210       9.031   2.332 -17.609  1.00 94.19           C  
ATOM   1593  O   CYS A 210       6.996   3.887 -19.031  1.00 94.19           O  
ATOM   1594  SG  CYS A 210       9.633   1.027 -16.516  1.00 94.19           S  
ATOM   1595  N   GLY A 211       7.809   2.984 -20.875  1.00 93.12           N  
ATOM   1596  CA  GLY A 211       7.426   4.055 -21.781  1.00 93.12           C  
ATOM   1597  C   GLY A 211       5.941   4.367 -21.750  1.00 93.12           C  
ATOM   1598  O   GLY A 211       5.547   5.535 -21.812  1.00 93.12           O  
ATOM   1599  N   PRO A 212       5.195   3.324 -21.656  1.00 93.25           N  
ATOM   1600  CA  PRO A 212       3.752   3.568 -21.625  1.00 93.25           C  
ATOM   1601  C   PRO A 212       3.338   4.516 -20.500  1.00 93.25           C  
ATOM   1602  CB  PRO A 212       3.164   2.172 -21.406  1.00 93.25           C  
ATOM   1603  O   PRO A 212       2.254   5.105 -20.562  1.00 93.25           O  
ATOM   1604  CG  PRO A 212       4.145   1.239 -22.047  1.00 93.25           C  
ATOM   1605  CD  PRO A 212       5.531   1.739 -21.750  1.00 93.25           C  
ATOM   1606  N   LEU A 213       4.070   4.738 -19.422  1.00 92.62           N  
ATOM   1607  CA  LEU A 213       3.764   5.625 -18.297  1.00 92.62           C  
ATOM   1608  C   LEU A 213       4.254   7.043 -18.578  1.00 92.62           C  
ATOM   1609  CB  LEU A 213       4.398   5.094 -17.016  1.00 92.62           C  
ATOM   1610  O   LEU A 213       3.881   7.980 -17.875  1.00 92.62           O  
ATOM   1611  CG  LEU A 213       3.805   3.805 -16.453  1.00 92.62           C  
ATOM   1612  CD1 LEU A 213       4.648   3.301 -15.281  1.00 92.62           C  
ATOM   1613  CD2 LEU A 213       2.361   4.023 -16.016  1.00 92.62           C  
ATOM   1614  N   ALA A 214       5.145   7.215 -19.594  1.00 89.81           N  
ATOM   1615  CA  ALA A 214       5.770   8.508 -19.859  1.00 89.81           C  
ATOM   1616  C   ALA A 214       4.723   9.547 -20.250  1.00 89.81           C  
ATOM   1617  CB  ALA A 214       6.824   8.375 -20.953  1.00 89.81           C  
ATOM   1618  O   ALA A 214       3.793   9.250 -21.000  1.00 89.81           O  
ATOM   1619  N   SER A 215       4.945  10.805 -19.641  1.00 81.81           N  
ATOM   1620  CA  SER A 215       4.059  11.906 -19.969  1.00 81.81           C  
ATOM   1621  C   SER A 215       4.207  12.320 -21.438  1.00 81.81           C  
ATOM   1622  CB  SER A 215       4.336  13.109 -19.062  1.00 81.81           C  
ATOM   1623  O   SER A 215       5.316  12.312 -21.969  1.00 81.81           O  
ATOM   1624  OG  SER A 215       3.982  12.820 -17.719  1.00 81.81           O  
ATOM   1625  N   GLY A 216       3.088  12.586 -22.125  1.00 75.25           N  
ATOM   1626  CA  GLY A 216       3.203  13.172 -23.453  1.00 75.25           C  
ATOM   1627  C   GLY A 216       3.357  12.133 -24.547  1.00 75.25           C  
ATOM   1628  O   GLY A 216       3.512  12.484 -25.719  1.00 75.25           O  
ATOM   1629  N   THR A 217       3.447  10.883 -24.125  1.00 68.44           N  
ATOM   1630  CA  THR A 217       3.496   9.750 -25.047  1.00 68.44           C  
ATOM   1631  C   THR A 217       2.129   9.086 -25.156  1.00 68.44           C  
ATOM   1632  CB  THR A 217       4.543   8.711 -24.594  1.00 68.44           C  
ATOM   1633  O   THR A 217       1.314   9.172 -24.234  1.00 68.44           O  
ATOM   1634  CG2 THR A 217       5.957   9.273 -24.703  1.00 68.44           C  
ATOM   1635  OG1 THR A 217       4.293   8.344 -23.234  1.00 68.44           O  
ATOM   1636  N   GLY A 218       1.477   9.133 -26.359  1.00 75.06           N  
ATOM   1637  CA  GLY A 218       0.282   8.344 -26.609  1.00 75.06           C  
ATOM   1638  C   GLY A 218       0.351   6.957 -26.000  1.00 75.06           C  
ATOM   1639  O   GLY A 218       1.312   6.625 -25.312  1.00 75.06           O  
ATOM   1640  N   GLY A 219      -0.762   6.414 -25.438  1.00 83.69           N  
ATOM   1641  CA  GLY A 219      -0.754   5.086 -24.844  1.00 83.69           C  
ATOM   1642  C   GLY A 219      -1.960   4.820 -23.953  1.00 83.69           C  
ATOM   1643  O   GLY A 219      -2.826   5.684 -23.797  1.00 83.69           O  
ATOM   1644  N   PRO A 220      -2.012   3.680 -23.375  1.00 89.75           N  
ATOM   1645  CA  PRO A 220      -3.232   3.219 -22.703  1.00 89.75           C  
ATOM   1646  C   PRO A 220      -3.523   3.984 -21.422  1.00 89.75           C  
ATOM   1647  CB  PRO A 220      -2.938   1.747 -22.406  1.00 89.75           C  
ATOM   1648  O   PRO A 220      -4.656   3.977 -20.938  1.00 89.75           O  
ATOM   1649  CG  PRO A 220      -1.445   1.651 -22.391  1.00 89.75           C  
ATOM   1650  CD  PRO A 220      -0.893   2.639 -23.375  1.00 89.75           C  
ATOM   1651  N   PHE A 221      -2.490   4.855 -20.969  1.00 93.00           N  
ATOM   1652  CA  PHE A 221      -2.668   5.434 -19.641  1.00 93.00           C  
ATOM   1653  C   PHE A 221      -2.867   6.941 -19.734  1.00 93.00           C  
ATOM   1654  CB  PHE A 221      -1.467   5.113 -18.750  1.00 93.00           C  
ATOM   1655  O   PHE A 221      -2.969   7.621 -18.719  1.00 93.00           O  
ATOM   1656  CG  PHE A 221      -1.175   3.641 -18.641  1.00 93.00           C  
ATOM   1657  CD1 PHE A 221      -2.197   2.732 -18.391  1.00 93.00           C  
ATOM   1658  CD2 PHE A 221       0.124   3.164 -18.766  1.00 93.00           C  
ATOM   1659  CE1 PHE A 221      -1.931   1.370 -18.281  1.00 93.00           C  
ATOM   1660  CE2 PHE A 221       0.398   1.805 -18.656  1.00 93.00           C  
ATOM   1661  CZ  PHE A 221      -0.630   0.909 -18.406  1.00 93.00           C  
ATOM   1662  N   THR A 222      -3.002   7.469 -20.875  1.00 89.06           N  
ATOM   1663  CA  THR A 222      -3.023   8.906 -21.125  1.00 89.06           C  
ATOM   1664  C   THR A 222      -4.199   9.562 -20.406  1.00 89.06           C  
ATOM   1665  CB  THR A 222      -3.107   9.211 -22.641  1.00 89.06           C  
ATOM   1666  O   THR A 222      -4.062  10.656 -19.859  1.00 89.06           O  
ATOM   1667  CG2 THR A 222      -2.902  10.695 -22.922  1.00 89.06           C  
ATOM   1668  OG1 THR A 222      -2.096   8.461 -23.328  1.00 89.06           O  
ATOM   1669  N   THR A 223      -5.289   8.883 -20.375  1.00 90.81           N  
ATOM   1670  CA  THR A 223      -6.496   9.461 -19.781  1.00 90.81           C  
ATOM   1671  C   THR A 223      -6.355   9.594 -18.266  1.00 90.81           C  
ATOM   1672  CB  THR A 223      -7.738   8.617 -20.125  1.00 90.81           C  
ATOM   1673  O   THR A 223      -7.062  10.375 -17.641  1.00 90.81           O  
ATOM   1674  CG2 THR A 223      -8.008   8.602 -21.625  1.00 90.81           C  
ATOM   1675  OG1 THR A 223      -7.527   7.273 -19.672  1.00 90.81           O  
ATOM   1676  N   CYS A 224      -5.410   8.922 -17.641  1.00 93.88           N  
ATOM   1677  CA  CYS A 224      -5.254   8.906 -16.188  1.00 93.88           C  
ATOM   1678  C   CYS A 224      -4.242   9.961 -15.742  1.00 93.88           C  
ATOM   1679  CB  CYS A 224      -4.812   7.527 -15.711  1.00 93.88           C  
ATOM   1680  O   CYS A 224      -4.270  10.406 -14.594  1.00 93.88           O  
ATOM   1681  SG  CYS A 224      -4.777   7.359 -13.914  1.00 93.88           S  
ATOM   1682  N   HIS A 225      -3.400  10.414 -16.594  1.00 92.81           N  
ATOM   1683  CA  HIS A 225      -2.260  11.258 -16.266  1.00 92.81           C  
ATOM   1684  C   HIS A 225      -2.709  12.547 -15.586  1.00 92.81           C  
ATOM   1685  CB  HIS A 225      -1.449  11.586 -17.516  1.00 92.81           C  
ATOM   1686  O   HIS A 225      -2.029  13.055 -14.688  1.00 92.81           O  
ATOM   1687  CG  HIS A 225      -0.629  10.438 -18.016  1.00 92.81           C  
ATOM   1688  CD2 HIS A 225      -0.393   9.219 -17.484  1.00 92.81           C  
ATOM   1689  ND1 HIS A 225       0.066  10.484 -19.203  1.00 92.81           N  
ATOM   1690  CE1 HIS A 225       0.696   9.336 -19.391  1.00 92.81           C  
ATOM   1691  NE2 HIS A 225       0.434   8.547 -18.359  1.00 92.81           N  
ATOM   1692  N   ALA A 226      -3.947  12.961 -15.977  1.00 90.25           N  
ATOM   1693  CA  ALA A 226      -4.461  14.203 -15.398  1.00 90.25           C  
ATOM   1694  C   ALA A 226      -4.945  13.992 -13.969  1.00 90.25           C  
ATOM   1695  CB  ALA A 226      -5.594  14.758 -16.266  1.00 90.25           C  
ATOM   1696  O   ALA A 226      -5.016  14.938 -13.188  1.00 90.25           O  
ATOM   1697  N   HIS A 227      -5.238  12.789 -13.648  1.00 90.62           N  
ATOM   1698  CA  HIS A 227      -5.797  12.492 -12.336  1.00 90.62           C  
ATOM   1699  C   HIS A 227      -4.727  11.938 -11.398  1.00 90.62           C  
ATOM   1700  CB  HIS A 227      -6.945  11.492 -12.461  1.00 90.62           C  
ATOM   1701  O   HIS A 227      -4.730  12.250 -10.203  1.00 90.62           O  
ATOM   1702  CG  HIS A 227      -8.086  11.984 -13.297  1.00 90.62           C  
ATOM   1703  CD2 HIS A 227      -8.328  11.867 -14.625  1.00 90.62           C  
ATOM   1704  ND1 HIS A 227      -9.141  12.695 -12.773  1.00 90.62           N  
ATOM   1705  CE1 HIS A 227      -9.984  13.000 -13.750  1.00 90.62           C  
ATOM   1706  NE2 HIS A 227      -9.516  12.508 -14.883  1.00 90.62           N  
ATOM   1707  N   VAL A 228      -3.881  11.156 -12.023  1.00 90.62           N  
ATOM   1708  CA  VAL A 228      -2.744  10.594 -11.297  1.00 90.62           C  
ATOM   1709  C   VAL A 228      -1.452  10.883 -12.062  1.00 90.62           C  
ATOM   1710  CB  VAL A 228      -2.904   9.078 -11.070  1.00 90.62           C  
ATOM   1711  O   VAL A 228      -1.217  10.312 -13.125  1.00 90.62           O  
ATOM   1712  CG1 VAL A 228      -1.710   8.516 -10.297  1.00 90.62           C  
ATOM   1713  CG2 VAL A 228      -4.207   8.781 -10.328  1.00 90.62           C  
ATOM   1714  N   PRO A 229      -0.672  11.859 -11.508  1.00 90.88           N  
ATOM   1715  CA  PRO A 229       0.584  12.180 -12.195  1.00 90.88           C  
ATOM   1716  C   PRO A 229       1.501  10.969 -12.344  1.00 90.88           C  
ATOM   1717  CB  PRO A 229       1.218  13.242 -11.289  1.00 90.88           C  
ATOM   1718  O   PRO A 229       1.744  10.258 -11.367  1.00 90.88           O  
ATOM   1719  CG  PRO A 229       0.076  13.820 -10.516  1.00 90.88           C  
ATOM   1720  CD  PRO A 229      -0.941  12.734 -10.289  1.00 90.88           C  
ATOM   1721  N   PRO A 230       2.055  10.695 -13.555  1.00 91.81           N  
ATOM   1722  CA  PRO A 230       2.756   9.445 -13.852  1.00 91.81           C  
ATOM   1723  C   PRO A 230       4.227   9.484 -13.445  1.00 91.81           C  
ATOM   1724  CB  PRO A 230       2.613   9.312 -15.375  1.00 91.81           C  
ATOM   1725  O   PRO A 230       4.910   8.453 -13.492  1.00 91.81           O  
ATOM   1726  CG  PRO A 230       2.514  10.719 -15.875  1.00 91.81           C  
ATOM   1727  CD  PRO A 230       1.758  11.531 -14.859  1.00 91.81           C  
ATOM   1728  N   GLU A 231       4.734  10.547 -13.094  1.00 89.75           N  
ATOM   1729  CA  GLU A 231       6.168  10.758 -12.922  1.00 89.75           C  
ATOM   1730  C   GLU A 231       6.758   9.773 -11.914  1.00 89.75           C  
ATOM   1731  CB  GLU A 231       6.453  12.195 -12.484  1.00 89.75           C  
ATOM   1732  O   GLU A 231       7.742   9.094 -12.211  1.00 89.75           O  
ATOM   1733  CG  GLU A 231       6.156  13.242 -13.547  1.00 89.75           C  
ATOM   1734  CD  GLU A 231       4.707  13.695 -13.555  1.00 89.75           C  
ATOM   1735  OE1 GLU A 231       4.359  14.602 -14.344  1.00 89.75           O  
ATOM   1736  OE2 GLU A 231       3.912  13.141 -12.766  1.00 89.75           O  
ATOM   1737  N   SER A 232       6.074   9.688 -10.797  1.00 83.94           N  
ATOM   1738  CA  SER A 232       6.590   8.797  -9.766  1.00 83.94           C  
ATOM   1739  C   SER A 232       6.453   7.332 -10.172  1.00 83.94           C  
ATOM   1740  CB  SER A 232       5.863   9.039  -8.438  1.00 83.94           C  
ATOM   1741  O   SER A 232       7.340   6.520  -9.891  1.00 83.94           O  
ATOM   1742  OG  SER A 232       4.500   8.656  -8.539  1.00 83.94           O  
ATOM   1743  N   PHE A 233       5.426   6.988 -10.859  1.00 89.38           N  
ATOM   1744  CA  PHE A 233       5.223   5.625 -11.336  1.00 89.38           C  
ATOM   1745  C   PHE A 233       6.230   5.273 -12.422  1.00 89.38           C  
ATOM   1746  CB  PHE A 233       3.795   5.445 -11.859  1.00 89.38           C  
ATOM   1747  O   PHE A 233       6.750   4.156 -12.461  1.00 89.38           O  
ATOM   1748  CG  PHE A 233       2.758   5.352 -10.773  1.00 89.38           C  
ATOM   1749  CD1 PHE A 233       2.369   4.117 -10.266  1.00 89.38           C  
ATOM   1750  CD2 PHE A 233       2.170   6.500 -10.258  1.00 89.38           C  
ATOM   1751  CE1 PHE A 233       1.408   4.027  -9.266  1.00 89.38           C  
ATOM   1752  CE2 PHE A 233       1.210   6.418  -9.250  1.00 89.38           C  
ATOM   1753  CZ  PHE A 233       0.830   5.180  -8.758  1.00 89.38           C  
ATOM   1754  N   PHE A 234       6.465   6.234 -13.273  1.00 91.25           N  
ATOM   1755  CA  PHE A 234       7.441   6.043 -14.336  1.00 91.25           C  
ATOM   1756  C   PHE A 234       8.828   5.785 -13.766  1.00 91.25           C  
ATOM   1757  CB  PHE A 234       7.473   7.266 -15.266  1.00 91.25           C  
ATOM   1758  O   PHE A 234       9.477   4.797 -14.117  1.00 91.25           O  
ATOM   1759  CG  PHE A 234       8.508   7.172 -16.359  1.00 91.25           C  
ATOM   1760  CD1 PHE A 234       9.688   7.895 -16.281  1.00 91.25           C  
ATOM   1761  CD2 PHE A 234       8.289   6.363 -17.469  1.00 91.25           C  
ATOM   1762  CE1 PHE A 234      10.648   7.809 -17.281  1.00 91.25           C  
ATOM   1763  CE2 PHE A 234       9.242   6.273 -18.484  1.00 91.25           C  
ATOM   1764  CZ  PHE A 234      10.414   7.000 -18.391  1.00 91.25           C  
ATOM   1765  N   LYS A 235       9.242   6.629 -12.875  1.00 86.56           N  
ATOM   1766  CA  LYS A 235      10.562   6.488 -12.258  1.00 86.56           C  
ATOM   1767  C   LYS A 235      10.656   5.188 -11.469  1.00 86.56           C  
ATOM   1768  CB  LYS A 235      10.852   7.680 -11.344  1.00 86.56           C  
ATOM   1769  O   LYS A 235      11.672   4.484 -11.539  1.00 86.56           O  
ATOM   1770  CG  LYS A 235      11.156   8.969 -12.086  1.00 86.56           C  
ATOM   1771  CD  LYS A 235      11.492  10.102 -11.125  1.00 86.56           C  
ATOM   1772  CE  LYS A 235      11.750  11.406 -11.867  1.00 86.56           C  
ATOM   1773  NZ  LYS A 235      12.023  12.539 -10.922  1.00 86.56           N  
ATOM   1774  N   GLY A 236       9.578   4.895 -10.727  1.00 84.75           N  
ATOM   1775  CA  GLY A 236       9.516   3.643  -9.992  1.00 84.75           C  
ATOM   1776  C   GLY A 236       9.578   2.420 -10.891  1.00 84.75           C  
ATOM   1777  O   GLY A 236      10.273   1.452 -10.578  1.00 84.75           O  
ATOM   1778  N   CYS A 237       8.852   2.486 -12.023  1.00 90.62           N  
ATOM   1779  CA  CYS A 237       8.859   1.401 -13.000  1.00 90.62           C  
ATOM   1780  C   CYS A 237      10.273   1.148 -13.516  1.00 90.62           C  
ATOM   1781  CB  CYS A 237       7.934   1.721 -14.172  1.00 90.62           C  
ATOM   1782  O   CYS A 237      10.742   0.009 -13.523  1.00 90.62           O  
ATOM   1783  SG  CYS A 237       8.016   0.521 -15.516  1.00 90.62           S  
ATOM   1784  N   VAL A 238      10.961   2.162 -13.883  1.00 90.12           N  
ATOM   1785  CA  VAL A 238      12.312   2.068 -14.445  1.00 90.12           C  
ATOM   1786  C   VAL A 238      13.250   1.421 -13.430  1.00 90.12           C  
ATOM   1787  CB  VAL A 238      12.852   3.457 -14.859  1.00 90.12           C  
ATOM   1788  O   VAL A 238      13.992   0.495 -13.766  1.00 90.12           O  
ATOM   1789  CG1 VAL A 238      14.328   3.369 -15.242  1.00 90.12           C  
ATOM   1790  CG2 VAL A 238      12.023   4.023 -16.016  1.00 90.12           C  
ATOM   1791  N   LEU A 239      13.062   1.915 -12.234  1.00 83.56           N  
ATOM   1792  CA  LEU A 239      13.938   1.396 -11.188  1.00 83.56           C  
ATOM   1793  C   LEU A 239      13.617  -0.065 -10.891  1.00 83.56           C  
ATOM   1794  CB  LEU A 239      13.797   2.232  -9.906  1.00 83.56           C  
ATOM   1795  O   LEU A 239      14.523  -0.894 -10.781  1.00 83.56           O  
ATOM   1796  CG  LEU A 239      14.766   1.904  -8.773  1.00 83.56           C  
ATOM   1797  CD1 LEU A 239      16.203   2.107  -9.234  1.00 83.56           C  
ATOM   1798  CD2 LEU A 239      14.469   2.760  -7.551  1.00 83.56           C  
ATOM   1799  N   ASP A 240      12.367  -0.438 -10.766  1.00 85.25           N  
ATOM   1800  CA  ASP A 240      11.945  -1.801 -10.453  1.00 85.25           C  
ATOM   1801  C   ASP A 240      12.383  -2.775 -11.547  1.00 85.25           C  
ATOM   1802  CB  ASP A 240      10.430  -1.865 -10.258  1.00 85.25           C  
ATOM   1803  O   ASP A 240      12.906  -3.852 -11.250  1.00 85.25           O  
ATOM   1804  CG  ASP A 240       9.969  -1.250  -8.953  1.00 85.25           C  
ATOM   1805  OD1 ASP A 240      10.820  -0.982  -8.070  1.00 85.25           O  
ATOM   1806  OD2 ASP A 240       8.750  -1.034  -8.797  1.00 85.25           O  
ATOM   1807  N   VAL A 241      12.180  -2.410 -12.789  1.00 89.31           N  
ATOM   1808  CA  VAL A 241      12.539  -3.264 -13.914  1.00 89.31           C  
ATOM   1809  C   VAL A 241      14.062  -3.408 -13.992  1.00 89.31           C  
ATOM   1810  CB  VAL A 241      11.992  -2.705 -15.242  1.00 89.31           C  
ATOM   1811  O   VAL A 241      14.570  -4.496 -14.258  1.00 89.31           O  
ATOM   1812  CG1 VAL A 241      12.523  -3.512 -16.438  1.00 89.31           C  
ATOM   1813  CG2 VAL A 241      10.461  -2.707 -15.234  1.00 89.31           C  
ATOM   1814  N   CYS A 242      14.703  -2.369 -13.734  1.00 87.06           N  
ATOM   1815  CA  CYS A 242      16.156  -2.393 -13.742  1.00 87.06           C  
ATOM   1816  C   CYS A 242      16.703  -3.314 -12.656  1.00 87.06           C  
ATOM   1817  CB  CYS A 242      16.719  -0.983 -13.547  1.00 87.06           C  
ATOM   1818  O   CYS A 242      17.531  -4.176 -12.922  1.00 87.06           O  
ATOM   1819  SG  CYS A 242      18.531  -0.902 -13.586  1.00 87.06           S  
ATOM   1820  N   MET A 243      16.141  -3.080 -11.500  1.00 81.00           N  
ATOM   1821  CA  MET A 243      16.594  -3.889 -10.375  1.00 81.00           C  
ATOM   1822  C   MET A 243      16.188  -5.348 -10.555  1.00 81.00           C  
ATOM   1823  CB  MET A 243      16.031  -3.344  -9.062  1.00 81.00           C  
ATOM   1824  O   MET A 243      16.812  -6.242  -9.977  1.00 81.00           O  
ATOM   1825  CG  MET A 243      16.516  -1.948  -8.719  1.00 81.00           C  
ATOM   1826  SD  MET A 243      18.344  -1.884  -8.461  1.00 81.00           S  
ATOM   1827  CE  MET A 243      18.469  -2.781  -6.891  1.00 81.00           C  
ATOM   1828  N   GLY A 244      15.242  -5.578 -11.273  1.00 79.56           N  
ATOM   1829  CA  GLY A 244      14.742  -6.914 -11.562  1.00 79.56           C  
ATOM   1830  C   GLY A 244      15.375  -7.531 -12.797  1.00 79.56           C  
ATOM   1831  O   GLY A 244      14.938  -8.594 -13.258  1.00 79.56           O  
ATOM   1832  N   GLY A 245      16.344  -6.828 -13.352  1.00 83.31           N  
ATOM   1833  CA  GLY A 245      17.078  -7.336 -14.500  1.00 83.31           C  
ATOM   1834  C   GLY A 245      16.250  -7.371 -15.773  1.00 83.31           C  
ATOM   1835  O   GLY A 245      16.438  -8.258 -16.609  1.00 83.31           O  
ATOM   1836  N   GLY A 246      15.250  -6.535 -15.828  1.00 85.31           N  
ATOM   1837  CA  GLY A 246      14.438  -6.457 -17.031  1.00 85.31           C  
ATOM   1838  C   GLY A 246      13.320  -7.480 -17.062  1.00 85.31           C  
ATOM   1839  O   GLY A 246      12.750  -7.750 -18.125  1.00 85.31           O  
ATOM   1840  N   ASP A 247      12.977  -7.996 -15.953  1.00 87.94           N  
ATOM   1841  CA  ASP A 247      11.938  -9.008 -15.828  1.00 87.94           C  
ATOM   1842  C   ASP A 247      10.586  -8.469 -16.266  1.00 87.94           C  
ATOM   1843  CB  ASP A 247      11.859  -9.523 -14.391  1.00 87.94           C  
ATOM   1844  O   ASP A 247      10.086  -7.488 -15.703  1.00 87.94           O  
ATOM   1845  CG  ASP A 247      10.945 -10.727 -14.234  1.00 87.94           C  
ATOM   1846  OD1 ASP A 247       9.844 -10.734 -14.836  1.00 87.94           O  
ATOM   1847  OD2 ASP A 247      11.320 -11.672 -13.516  1.00 87.94           O  
ATOM   1848  N   HIS A 248      10.031  -9.195 -17.234  1.00 90.19           N  
ATOM   1849  CA  HIS A 248       8.773  -8.742 -17.812  1.00 90.19           C  
ATOM   1850  C   HIS A 248       7.637  -8.805 -16.797  1.00 90.19           C  
ATOM   1851  CB  HIS A 248       8.422  -9.578 -19.047  1.00 90.19           C  
ATOM   1852  O   HIS A 248       6.734  -7.965 -16.828  1.00 90.19           O  
ATOM   1853  CG  HIS A 248       7.289  -9.031 -19.844  1.00 90.19           C  
ATOM   1854  CD2 HIS A 248       6.062  -9.539 -20.125  1.00 90.19           C  
ATOM   1855  ND1 HIS A 248       7.348  -7.805 -20.484  1.00 90.19           N  
ATOM   1856  CE1 HIS A 248       6.207  -7.586 -21.109  1.00 90.19           C  
ATOM   1857  NE2 HIS A 248       5.410  -8.617 -20.906  1.00 90.19           N  
ATOM   1858  N   ASP A 249       7.609  -9.773 -15.992  1.00 88.25           N  
ATOM   1859  CA  ASP A 249       6.605  -9.883 -14.938  1.00 88.25           C  
ATOM   1860  C   ASP A 249       6.645  -8.672 -14.008  1.00 88.25           C  
ATOM   1861  CB  ASP A 249       6.809 -11.172 -14.133  1.00 88.25           C  
ATOM   1862  O   ASP A 249       5.602  -8.156 -13.602  1.00 88.25           O  
ATOM   1863  CG  ASP A 249       6.387 -12.414 -14.891  1.00 88.25           C  
ATOM   1864  OD1 ASP A 249       5.648 -12.297 -15.898  1.00 88.25           O  
ATOM   1865  OD2 ASP A 249       6.789 -13.523 -14.477  1.00 88.25           O  
ATOM   1866  N   ILE A 250       7.832  -8.195 -13.672  1.00 86.44           N  
ATOM   1867  CA  ILE A 250       8.000  -7.000 -12.844  1.00 86.44           C  
ATOM   1868  C   ILE A 250       7.430  -5.785 -13.570  1.00 86.44           C  
ATOM   1869  CB  ILE A 250       9.484  -6.766 -12.492  1.00 86.44           C  
ATOM   1870  O   ILE A 250       6.746  -4.957 -12.961  1.00 86.44           O  
ATOM   1871  CG1 ILE A 250       9.992  -7.875 -11.562  1.00 86.44           C  
ATOM   1872  CG2 ILE A 250       9.680  -5.387 -11.852  1.00 86.44           C  
ATOM   1873  CD1 ILE A 250      11.469  -7.762 -11.219  1.00 86.44           C  
ATOM   1874  N   LEU A 251       7.672  -5.707 -14.898  1.00 92.31           N  
ATOM   1875  CA  LEU A 251       7.113  -4.637 -15.711  1.00 92.31           C  
ATOM   1876  C   LEU A 251       5.590  -4.617 -15.617  1.00 92.31           C  
ATOM   1877  CB  LEU A 251       7.543  -4.789 -17.172  1.00 92.31           C  
ATOM   1878  O   LEU A 251       4.996  -3.574 -15.336  1.00 92.31           O  
ATOM   1879  CG  LEU A 251       6.875  -3.855 -18.188  1.00 92.31           C  
ATOM   1880  CD1 LEU A 251       7.195  -2.402 -17.844  1.00 92.31           C  
ATOM   1881  CD2 LEU A 251       7.316  -4.195 -19.594  1.00 92.31           C  
ATOM   1882  N   CYS A 252       4.988  -5.766 -15.844  1.00 92.94           N  
ATOM   1883  CA  CYS A 252       3.533  -5.852 -15.867  1.00 92.94           C  
ATOM   1884  C   CYS A 252       2.943  -5.535 -14.500  1.00 92.94           C  
ATOM   1885  CB  CYS A 252       3.088  -7.246 -16.312  1.00 92.94           C  
ATOM   1886  O   CYS A 252       1.904  -4.879 -14.406  1.00 92.94           O  
ATOM   1887  SG  CYS A 252       3.426  -7.594 -18.062  1.00 92.94           S  
ATOM   1888  N   LYS A 253       3.611  -5.902 -13.562  1.00 88.69           N  
ATOM   1889  CA  LYS A 253       3.148  -5.641 -12.203  1.00 88.69           C  
ATOM   1890  C   LYS A 253       3.242  -4.152 -11.867  1.00 88.69           C  
ATOM   1891  CB  LYS A 253       3.959  -6.457 -11.188  1.00 88.69           C  
ATOM   1892  O   LYS A 253       2.350  -3.600 -11.219  1.00 88.69           O  
ATOM   1893  CG  LYS A 253       3.629  -7.941 -11.188  1.00 88.69           C  
ATOM   1894  CD  LYS A 253       4.523  -8.711 -10.227  1.00 88.69           C  
ATOM   1895  CE  LYS A 253       4.242 -10.211 -10.273  1.00 88.69           C  
ATOM   1896  NZ  LYS A 253       5.219 -10.984  -9.453  1.00 88.69           N  
ATOM   1897  N   THR A 254       4.336  -3.541 -12.289  1.00 89.00           N  
ATOM   1898  CA  THR A 254       4.504  -2.107 -12.086  1.00 89.00           C  
ATOM   1899  C   THR A 254       3.420  -1.326 -12.828  1.00 89.00           C  
ATOM   1900  CB  THR A 254       5.891  -1.635 -12.555  1.00 89.00           C  
ATOM   1901  O   THR A 254       2.850  -0.379 -12.281  1.00 89.00           O  
ATOM   1902  CG2 THR A 254       6.059  -0.133 -12.352  1.00 89.00           C  
ATOM   1903  OG1 THR A 254       6.902  -2.324 -11.812  1.00 89.00           O  
ATOM   1904  N   LEU A 255       3.133  -1.661 -14.031  1.00 93.69           N  
ATOM   1905  CA  LEU A 255       2.084  -1.016 -14.812  1.00 93.69           C  
ATOM   1906  C   LEU A 255       0.721  -1.214 -14.164  1.00 93.69           C  
ATOM   1907  CB  LEU A 255       2.066  -1.566 -16.250  1.00 93.69           C  
ATOM   1908  O   LEU A 255      -0.097  -0.292 -14.133  1.00 93.69           O  
ATOM   1909  CG  LEU A 255       3.309  -1.293 -17.094  1.00 93.69           C  
ATOM   1910  CD1 LEU A 255       3.178  -1.965 -18.453  1.00 93.69           C  
ATOM   1911  CD2 LEU A 255       3.529   0.208 -17.250  1.00 93.69           C  
ATOM   1912  N   ALA A 256       0.479  -2.424 -13.688  1.00 92.38           N  
ATOM   1913  CA  ALA A 256      -0.777  -2.732 -13.016  1.00 92.38           C  
ATOM   1914  C   ALA A 256      -0.967  -1.850 -11.781  1.00 92.38           C  
ATOM   1915  CB  ALA A 256      -0.820  -4.207 -12.617  1.00 92.38           C  
ATOM   1916  O   ALA A 256      -2.094  -1.471 -11.453  1.00 92.38           O  
ATOM   1917  N   SER A 257       0.159  -1.494 -11.109  1.00 91.19           N  
ATOM   1918  CA  SER A 257       0.081  -0.609  -9.953  1.00 91.19           C  
ATOM   1919  C   SER A 257      -0.427   0.774 -10.344  1.00 91.19           C  
ATOM   1920  CB  SER A 257       1.449  -0.486  -9.281  1.00 91.19           C  
ATOM   1921  O   SER A 257      -1.220   1.379  -9.625  1.00 91.19           O  
ATOM   1922  OG  SER A 257       1.838  -1.720  -8.703  1.00 91.19           O  
ATOM   1923  N   TYR A 258       0.029   1.278 -11.492  1.00 93.38           N  
ATOM   1924  CA  TYR A 258      -0.465   2.562 -11.977  1.00 93.38           C  
ATOM   1925  C   TYR A 258      -1.943   2.477 -12.336  1.00 93.38           C  
ATOM   1926  CB  TYR A 258       0.343   3.020 -13.195  1.00 93.38           C  
ATOM   1927  O   TYR A 258      -2.717   3.387 -12.031  1.00 93.38           O  
ATOM   1928  CG  TYR A 258       0.023   4.426 -13.641  1.00 93.38           C  
ATOM   1929  CD1 TYR A 258      -0.509   4.676 -14.906  1.00 93.38           C  
ATOM   1930  CD2 TYR A 258       0.253   5.512 -12.805  1.00 93.38           C  
ATOM   1931  CE1 TYR A 258      -0.803   5.969 -15.320  1.00 93.38           C  
ATOM   1932  CE2 TYR A 258      -0.037   6.809 -13.203  1.00 93.38           C  
ATOM   1933  OH  TYR A 258      -0.854   8.312 -14.875  1.00 93.38           O  
ATOM   1934  CZ  TYR A 258      -0.565   7.027 -14.469  1.00 93.38           C  
ATOM   1935  N   VAL A 259      -2.309   1.419 -12.945  1.00 93.38           N  
ATOM   1936  CA  VAL A 259      -3.705   1.203 -13.312  1.00 93.38           C  
ATOM   1937  C   VAL A 259      -4.570   1.192 -12.055  1.00 93.38           C  
ATOM   1938  CB  VAL A 259      -3.889  -0.114 -14.094  1.00 93.38           C  
ATOM   1939  O   VAL A 259      -5.645   1.798 -12.023  1.00 93.38           O  
ATOM   1940  CG1 VAL A 259      -5.371  -0.439 -14.266  1.00 93.38           C  
ATOM   1941  CG2 VAL A 259      -3.201  -0.023 -15.453  1.00 93.38           C  
ATOM   1942  N   ALA A 260      -4.070   0.512 -11.062  1.00 89.94           N  
ATOM   1943  CA  ALA A 260      -4.805   0.457  -9.805  1.00 89.94           C  
ATOM   1944  C   ALA A 260      -5.004   1.854  -9.219  1.00 89.94           C  
ATOM   1945  CB  ALA A 260      -4.074  -0.434  -8.797  1.00 89.94           C  
ATOM   1946  O   ALA A 260      -6.090   2.184  -8.742  1.00 89.94           O  
ATOM   1947  N   ALA A 261      -3.957   2.658  -9.266  1.00 89.69           N  
ATOM   1948  CA  ALA A 261      -4.059   4.035  -8.781  1.00 89.69           C  
ATOM   1949  C   ALA A 261      -5.059   4.832  -9.609  1.00 89.69           C  
ATOM   1950  CB  ALA A 261      -2.688   4.711  -8.812  1.00 89.69           C  
ATOM   1951  O   ALA A 261      -5.832   5.625  -9.062  1.00 89.69           O  
ATOM   1952  N   CYS A 262      -5.102   4.652 -10.836  1.00 92.56           N  
ATOM   1953  CA  CYS A 262      -6.043   5.324 -11.727  1.00 92.56           C  
ATOM   1954  C   CYS A 262      -7.477   4.922 -11.406  1.00 92.56           C  
ATOM   1955  CB  CYS A 262      -5.727   4.996 -13.188  1.00 92.56           C  
ATOM   1956  O   CYS A 262      -8.367   5.770 -11.344  1.00 92.56           O  
ATOM   1957  SG  CYS A 262      -4.203   5.758 -13.789  1.00 92.56           S  
ATOM   1958  N   GLN A 263      -7.660   3.682 -11.211  1.00 90.50           N  
ATOM   1959  CA  GLN A 263      -8.992   3.176 -10.898  1.00 90.50           C  
ATOM   1960  C   GLN A 263      -9.500   3.738  -9.578  1.00 90.50           C  
ATOM   1961  CB  GLN A 263      -8.984   1.646 -10.852  1.00 90.50           C  
ATOM   1962  O   GLN A 263     -10.680   4.074  -9.445  1.00 90.50           O  
ATOM   1963  CG  GLN A 263      -8.805   0.991 -12.219  1.00 90.50           C  
ATOM   1964  CD  GLN A 263      -8.594  -0.509 -12.125  1.00 90.50           C  
ATOM   1965  NE2 GLN A 263      -8.859  -1.215 -13.219  1.00 90.50           N  
ATOM   1966  OE1 GLN A 263      -8.195  -1.028 -11.078  1.00 90.50           O  
ATOM   1967  N   ALA A 264      -8.547   3.861  -8.703  1.00 84.62           N  
ATOM   1968  CA  ALA A 264      -8.891   4.457  -7.418  1.00 84.62           C  
ATOM   1969  C   ALA A 264      -9.289   5.922  -7.582  1.00 84.62           C  
ATOM   1970  CB  ALA A 264      -7.727   4.332  -6.441  1.00 84.62           C  
ATOM   1971  O   ALA A 264     -10.031   6.469  -6.762  1.00 84.62           O  
ATOM   1972  N   ALA A 265      -8.805   6.496  -8.570  1.00 87.81           N  
ATOM   1973  CA  ALA A 265      -9.133   7.895  -8.852  1.00 87.81           C  
ATOM   1974  C   ALA A 265     -10.367   7.996  -9.750  1.00 87.81           C  
ATOM   1975  CB  ALA A 265      -7.945   8.602  -9.508  1.00 87.81           C  
ATOM   1976  O   ALA A 265     -10.711   9.086 -10.219  1.00 87.81           O  
ATOM   1977  N   GLY A 266     -10.961   6.875 -10.000  1.00 90.12           N  
ATOM   1978  CA  GLY A 266     -12.219   6.855 -10.727  1.00 90.12           C  
ATOM   1979  C   GLY A 266     -12.047   6.789 -12.227  1.00 90.12           C  
ATOM   1980  O   GLY A 266     -12.977   7.066 -12.984  1.00 90.12           O  
ATOM   1981  N   VAL A 267     -10.883   6.512 -12.664  1.00 93.06           N  
ATOM   1982  CA  VAL A 267     -10.594   6.418 -14.094  1.00 93.06           C  
ATOM   1983  C   VAL A 267     -10.539   4.949 -14.516  1.00 93.06           C  
ATOM   1984  CB  VAL A 267      -9.266   7.121 -14.445  1.00 93.06           C  
ATOM   1985  O   VAL A 267      -9.836   4.145 -13.898  1.00 93.06           O  
ATOM   1986  CG1 VAL A 267      -8.992   7.035 -15.945  1.00 93.06           C  
ATOM   1987  CG2 VAL A 267      -9.297   8.578 -13.992  1.00 93.06           C  
ATOM   1988  N   VAL A 268     -11.258   4.586 -15.531  1.00 89.50           N  
ATOM   1989  CA  VAL A 268     -11.258   3.219 -16.047  1.00 89.50           C  
ATOM   1990  C   VAL A 268     -10.297   3.111 -17.219  1.00 89.50           C  
ATOM   1991  CB  VAL A 268     -12.672   2.771 -16.469  1.00 89.50           C  
ATOM   1992  O   VAL A 268     -10.383   3.895 -18.172  1.00 89.50           O  
ATOM   1993  CG1 VAL A 268     -12.648   1.355 -17.031  1.00 89.50           C  
ATOM   1994  CG2 VAL A 268     -13.633   2.850 -15.273  1.00 89.50           C  
ATOM   1995  N   ILE A 269      -9.344   2.195 -17.062  1.00 89.12           N  
ATOM   1996  CA  ILE A 269      -8.406   1.918 -18.141  1.00 89.12           C  
ATOM   1997  C   ILE A 269      -8.719   0.564 -18.781  1.00 89.12           C  
ATOM   1998  CB  ILE A 269      -6.941   1.945 -17.641  1.00 89.12           C  
ATOM   1999  O   ILE A 269      -8.617  -0.473 -18.125  1.00 89.12           O  
ATOM   2000  CG1 ILE A 269      -6.633   3.289 -16.969  1.00 89.12           C  
ATOM   2001  CG2 ILE A 269      -5.969   1.667 -18.781  1.00 89.12           C  
ATOM   2002  CD1 ILE A 269      -5.215   3.400 -16.438  1.00 89.12           C  
ATOM   2003  N   GLU A 270      -9.125   0.568 -20.047  1.00 84.69           N  
ATOM   2004  CA  GLU A 270      -9.539  -0.681 -20.672  1.00 84.69           C  
ATOM   2005  C   GLU A 270      -8.430  -1.261 -21.547  1.00 84.69           C  
ATOM   2006  CB  GLU A 270     -10.805  -0.465 -21.516  1.00 84.69           C  
ATOM   2007  O   GLU A 270      -7.664  -0.517 -22.172  1.00 84.69           O  
ATOM   2008  CG  GLU A 270     -12.016  -0.048 -20.703  1.00 84.69           C  
ATOM   2009  CD  GLU A 270     -13.281   0.094 -21.531  1.00 84.69           C  
ATOM   2010  OE1 GLU A 270     -14.367   0.321 -20.953  1.00 84.69           O  
ATOM   2011  OE2 GLU A 270     -13.180  -0.023 -22.781  1.00 84.69           O  
ATOM   2012  N   ASP A 271      -8.266  -2.574 -21.516  1.00 86.50           N  
ATOM   2013  CA  ASP A 271      -7.496  -3.387 -22.453  1.00 86.50           C  
ATOM   2014  C   ASP A 271      -6.020  -2.992 -22.438  1.00 86.50           C  
ATOM   2015  CB  ASP A 271      -8.055  -3.252 -23.875  1.00 86.50           C  
ATOM   2016  O   ASP A 271      -5.375  -2.928 -23.484  1.00 86.50           O  
ATOM   2017  CG  ASP A 271      -9.453  -3.832 -24.016  1.00 86.50           C  
ATOM   2018  OD1 ASP A 271      -9.758  -4.855 -23.359  1.00 86.50           O  
ATOM   2019  OD2 ASP A 271     -10.258  -3.266 -24.797  1.00 86.50           O  
ATOM   2020  N   TRP A 272      -5.531  -2.506 -21.297  1.00 91.06           N  
ATOM   2021  CA  TRP A 272      -4.152  -2.037 -21.219  1.00 91.06           C  
ATOM   2022  C   TRP A 272      -3.174  -3.207 -21.266  1.00 91.06           C  
ATOM   2023  CB  TRP A 272      -3.930  -1.235 -19.922  1.00 91.06           C  
ATOM   2024  O   TRP A 272      -2.039  -3.053 -21.734  1.00 91.06           O  
ATOM   2025  CG  TRP A 272      -3.982  -2.062 -18.672  1.00 91.06           C  
ATOM   2026  CD1 TRP A 272      -5.086  -2.342 -17.922  1.00 91.06           C  
ATOM   2027  CD2 TRP A 272      -2.879  -2.713 -18.031  1.00 91.06           C  
ATOM   2028  CE2 TRP A 272      -3.387  -3.369 -16.891  1.00 91.06           C  
ATOM   2029  CE3 TRP A 272      -1.510  -2.803 -18.312  1.00 91.06           C  
ATOM   2030  NE1 TRP A 272      -4.734  -3.129 -16.844  1.00 91.06           N  
ATOM   2031  CH2 TRP A 272      -1.236  -4.184 -16.328  1.00 91.06           C  
ATOM   2032  CZ2 TRP A 272      -2.572  -4.109 -16.031  1.00 91.06           C  
ATOM   2033  CZ3 TRP A 272      -0.700  -3.539 -17.469  1.00 91.06           C  
ATOM   2034  N   ARG A 273      -3.570  -4.355 -20.828  1.00 91.25           N  
ATOM   2035  CA  ARG A 273      -2.670  -5.504 -20.766  1.00 91.25           C  
ATOM   2036  C   ARG A 273      -2.268  -5.965 -22.156  1.00 91.25           C  
ATOM   2037  CB  ARG A 273      -3.326  -6.660 -20.000  1.00 91.25           C  
ATOM   2038  O   ARG A 273      -1.097  -6.262 -22.406  1.00 91.25           O  
ATOM   2039  CG  ARG A 273      -3.395  -6.445 -18.500  1.00 91.25           C  
ATOM   2040  CD  ARG A 273      -3.740  -7.730 -17.766  1.00 91.25           C  
ATOM   2041  NE  ARG A 273      -3.572  -7.582 -16.312  1.00 91.25           N  
ATOM   2042  NH1 ARG A 273      -5.699  -6.770 -15.945  1.00 91.25           N  
ATOM   2043  NH2 ARG A 273      -4.246  -7.039 -14.195  1.00 91.25           N  
ATOM   2044  CZ  ARG A 273      -4.508  -7.129 -15.484  1.00 91.25           C  
ATOM   2045  N   ALA A 274      -3.174  -6.055 -23.109  1.00 89.69           N  
ATOM   2046  CA  ALA A 274      -2.896  -6.445 -24.500  1.00 89.69           C  
ATOM   2047  C   ALA A 274      -2.039  -5.398 -25.203  1.00 89.69           C  
ATOM   2048  CB  ALA A 274      -4.199  -6.664 -25.250  1.00 89.69           C  
ATOM   2049  O   ALA A 274      -1.132  -5.742 -25.953  1.00 89.69           O  
ATOM   2050  N   GLN A 275      -2.205  -4.207 -24.844  1.00 89.00           N  
ATOM   2051  CA  GLN A 275      -1.537  -3.094 -25.516  1.00 89.00           C  
ATOM   2052  C   GLN A 275      -0.067  -3.016 -25.109  1.00 89.00           C  
ATOM   2053  CB  GLN A 275      -2.240  -1.774 -25.188  1.00 89.00           C  
ATOM   2054  O   GLN A 275       0.773  -2.570 -25.891  1.00 89.00           O  
ATOM   2055  CG  GLN A 275      -3.629  -1.649 -25.797  1.00 89.00           C  
ATOM   2056  CD  GLN A 275      -4.293  -0.323 -25.484  1.00 89.00           C  
ATOM   2057  NE2 GLN A 275      -5.574  -0.371 -25.125  1.00 89.00           N  
ATOM   2058  OE1 GLN A 275      -3.660   0.735 -25.547  1.00 89.00           O  
ATOM   2059  N   VAL A 276       0.177  -3.588 -23.922  1.00 90.88           N  
ATOM   2060  CA  VAL A 276       1.541  -3.422 -23.422  1.00 90.88           C  
ATOM   2061  C   VAL A 276       2.193  -4.789 -23.250  1.00 90.88           C  
ATOM   2062  CB  VAL A 276       1.573  -2.637 -22.094  1.00 90.88           C  
ATOM   2063  O   VAL A 276       3.266  -4.898 -22.641  1.00 90.88           O  
ATOM   2064  CG1 VAL A 276       1.069  -1.208 -22.297  1.00 90.88           C  
ATOM   2065  CG2 VAL A 276       0.742  -3.354 -21.031  1.00 90.88           C  
ATOM   2066  N   GLY A 277       1.438  -5.840 -23.750  1.00 90.00           N  
ATOM   2067  CA  GLY A 277       2.012  -7.180 -23.781  1.00 90.00           C  
ATOM   2068  C   GLY A 277       2.051  -7.832 -22.406  1.00 90.00           C  
ATOM   2069  O   GLY A 277       3.021  -8.508 -22.062  1.00 90.00           O  
ATOM   2070  N   CYS A 278       1.095  -7.516 -21.484  1.00 90.25           N  
ATOM   2071  CA  CYS A 278       1.017  -8.062 -20.141  1.00 90.25           C  
ATOM   2072  C   CYS A 278      -0.123  -9.070 -20.016  1.00 90.25           C  
ATOM   2073  CB  CYS A 278       0.826  -6.941 -19.109  1.00 90.25           C  
ATOM   2074  O   CYS A 278      -0.657  -9.281 -18.922  1.00 90.25           O  
ATOM   2075  SG  CYS A 278       2.289  -5.902 -18.891  1.00 90.25           S  
ATOM   2076  N   GLU A 279      -0.442  -9.773 -21.094  1.00 85.31           N  
ATOM   2077  CA  GLU A 279      -1.509 -10.773 -21.047  1.00 85.31           C  
ATOM   2078  C   GLU A 279      -1.139 -11.945 -20.156  1.00 85.31           C  
ATOM   2079  CB  GLU A 279      -1.826 -11.273 -22.469  1.00 85.31           C  
ATOM   2080  O   GLU A 279       0.042 -12.258 -19.984  1.00 85.31           O  
ATOM   2081  CG  GLU A 279      -2.385 -10.195 -23.391  1.00 85.31           C  
ATOM   2082  CD  GLU A 279      -2.723 -10.719 -24.781  1.00 85.31           C  
ATOM   2083  OE1 GLU A 279      -3.424 -10.008 -25.531  1.00 85.31           O  
ATOM   2084  OE2 GLU A 279      -2.287 -11.844 -25.109  1.00 85.31           O  
ATOM   2085  N   HIS A 280      -2.027 -12.328 -19.203  1.00 62.31           N  
ATOM   2086  CA  HIS A 280      -1.833 -13.445 -18.281  1.00 62.31           C  
ATOM   2087  C   HIS A 280      -1.474 -14.727 -19.016  1.00 62.31           C  
ATOM   2088  CB  HIS A 280      -3.090 -13.664 -17.438  1.00 62.31           C  
ATOM   2089  O   HIS A 280      -2.117 -15.070 -20.016  1.00 62.31           O  
ATOM   2090  CG  HIS A 280      -3.387 -12.539 -16.500  1.00 62.31           C  
ATOM   2091  CD2 HIS A 280      -4.426 -11.672 -16.438  1.00 62.31           C  
ATOM   2092  ND1 HIS A 280      -2.553 -12.195 -15.453  1.00 62.31           N  
ATOM   2093  CE1 HIS A 280      -3.070 -11.172 -14.797  1.00 62.31           C  
ATOM   2094  NE2 HIS A 280      -4.207 -10.828 -15.383  1.00 62.31           N  
ATOM   2095  N   HIS A 281      -0.219 -15.047 -19.188  1.00 46.97           N  
ATOM   2096  CA  HIS A 281       0.068 -16.375 -19.688  1.00 46.97           C  
ATOM   2097  C   HIS A 281      -0.410 -17.453 -18.719  1.00 46.97           C  
ATOM   2098  CB  HIS A 281       1.565 -16.547 -19.953  1.00 46.97           C  
ATOM   2099  O   HIS A 281      -0.160 -17.359 -17.516  1.00 46.97           O  
ATOM   2100  CG  HIS A 281       2.074 -15.688 -21.078  1.00 46.97           C  
ATOM   2101  CD2 HIS A 281       2.883 -14.602 -21.062  1.00 46.97           C  
ATOM   2102  ND1 HIS A 281       1.748 -15.914 -22.391  1.00 46.97           N  
ATOM   2103  CE1 HIS A 281       2.338 -15.000 -23.156  1.00 46.97           C  
ATOM   2104  NE2 HIS A 281       3.033 -14.195 -22.359  1.00 46.97           N  
ATOM   2105  N   HIS A 282      -1.683 -17.844 -18.625  1.00 40.84           N  
ATOM   2106  CA  HIS A 282      -2.082 -19.078 -17.969  1.00 40.84           C  
ATOM   2107  C   HIS A 282      -0.986 -20.125 -18.062  1.00 40.84           C  
ATOM   2108  CB  HIS A 282      -3.381 -19.609 -18.578  1.00 40.84           C  
ATOM   2109  O   HIS A 282      -0.504 -20.422 -19.172  1.00 40.84           O  
ATOM   2110  CG  HIS A 282      -4.590 -18.812 -18.219  1.00 40.84           C  
ATOM   2111  CD2 HIS A 282      -5.344 -17.953 -18.938  1.00 40.84           C  
ATOM   2112  ND1 HIS A 282      -5.145 -18.828 -16.953  1.00 40.84           N  
ATOM   2113  CE1 HIS A 282      -6.195 -18.031 -16.922  1.00 40.84           C  
ATOM   2114  NE2 HIS A 282      -6.336 -17.484 -18.125  1.00 40.84           N  
ATOM   2115  N   HIS A 283       0.091 -20.047 -17.312  1.00 39.12           N  
ATOM   2116  CA  HIS A 283       0.960 -21.203 -17.156  1.00 39.12           C  
ATOM   2117  C   HIS A 283       0.148 -22.469 -16.953  1.00 39.12           C  
ATOM   2118  CB  HIS A 283       1.924 -21.000 -15.984  1.00 39.12           C  
ATOM   2119  O   HIS A 283      -0.705 -22.531 -16.062  1.00 39.12           O  
ATOM   2120  CG  HIS A 283       3.000 -20.000 -16.266  1.00 39.12           C  
ATOM   2121  CD2 HIS A 283       3.213 -18.750 -15.766  1.00 39.12           C  
ATOM   2122  ND1 HIS A 283       4.020 -20.234 -17.172  1.00 39.12           N  
ATOM   2123  CE1 HIS A 283       4.816 -19.172 -17.203  1.00 39.12           C  
ATOM   2124  NE2 HIS A 283       4.348 -18.266 -16.359  1.00 39.12           N  
ATOM   2125  N   HIS A 284      -0.453 -23.125 -17.953  1.00 32.78           N  
ATOM   2126  CA  HIS A 284      -0.825 -24.531 -18.000  1.00 32.78           C  
ATOM   2127  C   HIS A 284       0.265 -25.406 -17.375  1.00 32.78           C  
ATOM   2128  CB  HIS A 284      -1.106 -24.969 -19.438  1.00 32.78           C  
ATOM   2129  O   HIS A 284       1.418 -25.359 -17.812  1.00 32.78           O  
ATOM   2130  CG  HIS A 284      -2.416 -24.484 -19.969  1.00 32.78           C  
ATOM   2131  CD2 HIS A 284      -2.705 -23.547 -20.891  1.00 32.78           C  
ATOM   2132  ND1 HIS A 284      -3.627 -24.984 -19.531  1.00 32.78           N  
ATOM   2133  CE1 HIS A 284      -4.605 -24.359 -20.172  1.00 32.78           C  
ATOM   2134  NE2 HIS A 284      -4.070 -23.500 -21.000  1.00 32.78           N  
ATOM   2135  N   HIS A 285       0.425 -25.422 -16.078  1.00 33.12           N  
ATOM   2136  CA  HIS A 285       1.012 -26.672 -15.586  1.00 33.12           C  
ATOM   2137  C   HIS A 285      -0.024 -27.516 -14.859  1.00 33.12           C  
ATOM   2138  CB  HIS A 285       2.195 -26.375 -14.664  1.00 33.12           C  
ATOM   2139  O   HIS A 285      -0.777 -27.016 -14.023  1.00 33.12           O  
ATOM   2140  CG  HIS A 285       3.395 -25.844 -15.375  1.00 33.12           C  
ATOM   2141  CD2 HIS A 285       3.932 -24.594 -15.398  1.00 33.12           C  
ATOM   2142  ND1 HIS A 285       4.188 -26.625 -16.188  1.00 33.12           N  
ATOM   2143  CE1 HIS A 285       5.168 -25.875 -16.688  1.00 33.12           C  
ATOM   2144  NE2 HIS A 285       5.031 -24.641 -16.219  1.00 33.12           N  
TER    2145      HIS A 285                                                      
ENDMDL                                                                          
END                                                                             
