# Supplementary material for: VWD domain stabilization by autocatalytic Asp‐Pro cleavage
Source: Protein Sci. 2024 Feb 21;33(3):e4929. doi: 10.1002/pro.4929 (PMC10880436; doi:10.1002/pro.4929)
Supplement: Supplementary file 1 — Data S1: Models of uncleaved Asp‐Pro with cis and trans Gly‐Asp bonds in files D10_uncleaved_cis.pdb and D10_uncleaved_trans.pdb Alphafold2 models in files D10_AF_rank1.pdb, D10_AF_rank2.pdb, D10_AF_rank3.pdb, D10_AF_rank4.pdb, D10_AF_rank5.pdb Mass spectrometry peptides table in file D10_MS_peptides.xlsx [file PRO-33-e4929-s001.zip › D10_AF_rank3.pdb]

MODEL     1                                                                     
ATOM      1  N   ALA A   1      -8.031   8.758  22.188  1.00 85.38           N  
ATOM      2  CA  ALA A   1      -7.621   9.594  21.062  1.00 85.38           C  
ATOM      3  C   ALA A   1      -7.305   8.742  19.844  1.00 85.38           C  
ATOM      4  CB  ALA A   1      -6.414  10.445  21.438  1.00 85.38           C  
ATOM      5  O   ALA A   1      -6.887   7.586  19.969  1.00 85.38           O  
ATOM      6  N   PRO A   2      -7.680   9.242  18.656  1.00 94.88           N  
ATOM      7  CA  PRO A   2      -7.293   8.547  17.438  1.00 94.88           C  
ATOM      8  C   PRO A   2      -5.781   8.367  17.297  1.00 94.88           C  
ATOM      9  CB  PRO A   2      -7.836   9.453  16.328  1.00 94.88           C  
ATOM     10  O   PRO A   2      -5.016   9.070  17.969  1.00 94.88           O  
ATOM     11  CG  PRO A   2      -7.949  10.805  16.969  1.00 94.88           C  
ATOM     12  CD  PRO A   2      -8.141  10.617  18.438  1.00 94.88           C  
ATOM     13  N   ALA A   3      -5.398   7.285  16.594  1.00 97.44           N  
ATOM     14  CA  ALA A   3      -3.982   7.023  16.328  1.00 97.44           C  
ATOM     15  C   ALA A   3      -3.684   7.059  14.836  1.00 97.44           C  
ATOM     16  CB  ALA A   3      -3.574   5.676  16.922  1.00 97.44           C  
ATOM     17  O   ALA A   3      -4.512   6.648  14.023  1.00 97.44           O  
ATOM     18  N   THR A   4      -2.488   7.609  14.492  1.00 97.62           N  
ATOM     19  CA  THR A   4      -2.115   7.734  13.086  1.00 97.62           C  
ATOM     20  C   THR A   4      -0.810   6.996  12.805  1.00 97.62           C  
ATOM     21  CB  THR A   4      -1.972   9.211  12.680  1.00 97.62           C  
ATOM     22  O   THR A   4       0.169   7.156  13.539  1.00 97.62           O  
ATOM     23  CG2 THR A   4      -1.569   9.344  11.219  1.00 97.62           C  
ATOM     24  OG1 THR A   4      -3.223   9.883  12.883  1.00 97.62           O  
ATOM     25  N   CYS A   5      -0.903   6.141  11.836  1.00 97.38           N  
ATOM     26  CA  CYS A   5       0.250   5.512  11.203  1.00 97.38           C  
ATOM     27  C   CYS A   5       0.586   6.195   9.883  1.00 97.38           C  
ATOM     28  CB  CYS A   5      -0.013   4.023  10.961  1.00 97.38           C  
ATOM     29  O   CYS A   5      -0.310   6.535   9.109  1.00 97.38           O  
ATOM     30  SG  CYS A   5       1.267   3.207   9.984  1.00 97.38           S  
ATOM     31  N   TRP A   6       1.955   6.387   9.664  1.00 94.44           N  
ATOM     32  CA  TRP A   6       2.260   7.031   8.391  1.00 94.44           C  
ATOM     33  C   TRP A   6       3.566   6.500   7.809  1.00 94.44           C  
ATOM     34  CB  TRP A   6       2.346   8.555   8.570  1.00 94.44           C  
ATOM     35  O   TRP A   6       4.367   5.891   8.523  1.00 94.44           O  
ATOM     36  CG  TRP A   6       3.113   8.984   9.781  1.00 94.44           C  
ATOM     37  CD1 TRP A   6       2.602   9.297  11.008  1.00 94.44           C  
ATOM     38  CD2 TRP A   6       4.531   9.148   9.883  1.00 94.44           C  
ATOM     39  CE2 TRP A   6       4.809   9.570  11.203  1.00 94.44           C  
ATOM     40  CE3 TRP A   6       5.594   8.984   8.984  1.00 94.44           C  
ATOM     41  NE1 TRP A   6       3.617   9.648  11.867  1.00 94.44           N  
ATOM     42  CH2 TRP A   6       7.129   9.656  10.742  1.00 94.44           C  
ATOM     43  CZ2 TRP A   6       6.109   9.820  11.641  1.00 94.44           C  
ATOM     44  CZ3 TRP A   6       6.887   9.242   9.422  1.00 94.44           C  
ATOM     45  N   LEU A   7       3.662   6.586   6.441  1.00 90.00           N  
ATOM     46  CA  LEU A   7       4.895   6.316   5.715  1.00 90.00           C  
ATOM     47  C   LEU A   7       5.145   7.379   4.652  1.00 90.00           C  
ATOM     48  CB  LEU A   7       4.840   4.930   5.066  1.00 90.00           C  
ATOM     49  O   LEU A   7       4.203   8.008   4.160  1.00 90.00           O  
ATOM     50  CG  LEU A   7       3.805   4.742   3.955  1.00 90.00           C  
ATOM     51  CD1 LEU A   7       4.480   4.250   2.678  1.00 90.00           C  
ATOM     52  CD2 LEU A   7       2.713   3.773   4.398  1.00 90.00           C  
ATOM     53  N   TRP A   8       6.426   7.660   4.488  1.00 79.12           N  
ATOM     54  CA  TRP A   8       6.809   8.688   3.521  1.00 79.12           C  
ATOM     55  C   TRP A   8       8.211   8.430   2.984  1.00 79.12           C  
ATOM     56  CB  TRP A   8       6.734  10.078   4.156  1.00 79.12           C  
ATOM     57  O   TRP A   8       8.953   7.617   3.539  1.00 79.12           O  
ATOM     58  CG  TRP A   8       7.785  10.328   5.195  1.00 79.12           C  
ATOM     59  CD1 TRP A   8       7.820   9.828   6.469  1.00 79.12           C  
ATOM     60  CD2 TRP A   8       8.953  11.148   5.051  1.00 79.12           C  
ATOM     61  CE2 TRP A   8       9.648  11.094   6.277  1.00 79.12           C  
ATOM     62  CE3 TRP A   8       9.477  11.914   4.004  1.00 79.12           C  
ATOM     63  NE1 TRP A   8       8.938  10.281   7.125  1.00 79.12           N  
ATOM     64  CH2 TRP A   8      11.336  12.531   5.445  1.00 79.12           C  
ATOM     65  CZ2 TRP A   8      10.844  11.789   6.484  1.00 79.12           C  
ATOM     66  CZ3 TRP A   8      10.664  12.602   4.211  1.00 79.12           C  
ATOM     67  N   GLY A   9       8.539   9.062   1.806  1.00 66.88           N  
ATOM     68  CA  GLY A   9       9.867   9.016   1.229  1.00 66.88           C  
ATOM     69  C   GLY A   9      10.305   7.617   0.839  1.00 66.88           C  
ATOM     70  O   GLY A   9       9.547   6.875   0.214  1.00 66.88           O  
ATOM     71  N   ASP A  10      11.688   7.207   1.098  1.00 55.78           N  
ATOM     72  CA  ASP A  10      12.320   5.910   0.882  1.00 55.78           C  
ATOM     73  C   ASP A  10      12.086   4.980   2.072  1.00 55.78           C  
ATOM     74  CB  ASP A  10      13.820   6.078   0.632  1.00 55.78           C  
ATOM     75  O   ASP A  10      12.914   4.898   2.975  1.00 55.78           O  
ATOM     76  CG  ASP A  10      14.531   6.777   1.772  1.00 55.78           C  
ATOM     77  OD1 ASP A  10      13.891   7.535   2.525  1.00 55.78           O  
ATOM     78  OD2 ASP A  10      15.758   6.570   1.919  1.00 55.78           O  
ATOM     79  N   PRO A  11      11.008   4.340   2.096  1.00 64.62           N  
ATOM     80  CA  PRO A  11       9.867   4.449   3.014  1.00 64.62           C  
ATOM     81  C   PRO A  11      10.289   4.379   4.480  1.00 64.62           C  
ATOM     82  CB  PRO A  11       9.000   3.252   2.635  1.00 64.62           C  
ATOM     83  O   PRO A  11      10.945   3.422   4.895  1.00 64.62           O  
ATOM     84  CG  PRO A  11       9.641   2.680   1.413  1.00 64.62           C  
ATOM     85  CD  PRO A  11      11.008   3.277   1.271  1.00 64.62           C  
ATOM     86  N   HIS A  12      10.078   5.504   5.219  1.00 78.50           N  
ATOM     87  CA  HIS A  12      10.133   5.688   6.664  1.00 78.50           C  
ATOM     88  C   HIS A  12       8.758   5.488   7.297  1.00 78.50           C  
ATOM     89  CB  HIS A  12      10.672   7.078   7.004  1.00 78.50           C  
ATOM     90  O   HIS A  12       7.824   6.234   7.008  1.00 78.50           O  
ATOM     91  CG  HIS A  12      11.977   7.395   6.348  1.00 78.50           C  
ATOM     92  CD2 HIS A  12      12.312   8.352   5.453  1.00 78.50           C  
ATOM     93  ND1 HIS A  12      13.125   6.676   6.590  1.00 78.50           N  
ATOM     94  CE1 HIS A  12      14.117   7.180   5.871  1.00 78.50           C  
ATOM     95  NE2 HIS A  12      13.648   8.203   5.172  1.00 78.50           N  
ATOM     96  N   TYR A  13       8.641   4.426   8.062  1.00 91.06           N  
ATOM     97  CA  TYR A  13       7.367   4.082   8.688  1.00 91.06           C  
ATOM     98  C   TYR A  13       7.305   4.613  10.117  1.00 91.06           C  
ATOM     99  CB  TYR A  13       7.160   2.562   8.688  1.00 91.06           C  
ATOM    100  O   TYR A  13       8.336   4.738  10.781  1.00 91.06           O  
ATOM    101  CG  TYR A  13       6.922   1.982   7.320  1.00 91.06           C  
ATOM    102  CD1 TYR A  13       5.645   1.588   6.922  1.00 91.06           C  
ATOM    103  CD2 TYR A  13       7.969   1.827   6.418  1.00 91.06           C  
ATOM    104  CE1 TYR A  13       5.418   1.050   5.660  1.00 91.06           C  
ATOM    105  CE2 TYR A  13       7.754   1.292   5.152  1.00 91.06           C  
ATOM    106  OH  TYR A  13       6.258   0.376   3.529  1.00 91.06           O  
ATOM    107  CZ  TYR A  13       6.477   0.907   4.781  1.00 91.06           C  
ATOM    108  N   HIS A  14       6.152   4.969  10.516  1.00 92.56           N  
ATOM    109  CA  HIS A  14       5.738   5.277  11.883  1.00 92.56           C  
ATOM    110  C   HIS A  14       4.445   4.555  12.242  1.00 92.56           C  
ATOM    111  CB  HIS A  14       5.566   6.789  12.055  1.00 92.56           C  
ATOM    112  O   HIS A  14       3.398   4.812  11.641  1.00 92.56           O  
ATOM    113  CG  HIS A  14       5.367   7.207  13.484  1.00 92.56           C  
ATOM    114  CD2 HIS A  14       6.266   7.512  14.445  1.00 92.56           C  
ATOM    115  ND1 HIS A  14       4.121   7.348  14.047  1.00 92.56           N  
ATOM    116  CE1 HIS A  14       4.258   7.723  15.312  1.00 92.56           C  
ATOM    117  NE2 HIS A  14       5.547   7.832  15.578  1.00 92.56           N  
ATOM    118  N   SER A  15       4.547   3.605  13.148  1.00 96.81           N  
ATOM    119  CA  SER A  15       3.391   2.785  13.492  1.00 96.81           C  
ATOM    120  C   SER A  15       2.357   3.586  14.273  1.00 96.81           C  
ATOM    121  CB  SER A  15       3.822   1.562  14.305  1.00 96.81           C  
ATOM    122  O   SER A  15       2.592   4.750  14.617  1.00 96.81           O  
ATOM    123  OG  SER A  15       4.184   1.935  15.617  1.00 96.81           O  
ATOM    124  N   PHE A  16       1.239   3.020  14.672  1.00 97.75           N  
ATOM    125  CA  PHE A  16       0.190   3.641  15.469  1.00 97.75           C  
ATOM    126  C   PHE A  16       0.698   3.967  16.859  1.00 97.75           C  
ATOM    127  CB  PHE A  16      -1.035   2.725  15.555  1.00 97.75           C  
ATOM    128  O   PHE A  16       0.237   4.926  17.484  1.00 97.75           O  
ATOM    129  CG  PHE A  16      -1.811   2.627  14.266  1.00 97.75           C  
ATOM    130  CD1 PHE A  16      -2.311   3.766  13.648  1.00 97.75           C  
ATOM    131  CD2 PHE A  16      -2.039   1.391  13.672  1.00 97.75           C  
ATOM    132  CE1 PHE A  16      -3.029   3.678  12.461  1.00 97.75           C  
ATOM    133  CE2 PHE A  16      -2.756   1.294  12.484  1.00 97.75           C  
ATOM    134  CZ  PHE A  16      -3.250   2.438  11.883  1.00 97.75           C  
ATOM    135  N   ASP A  17       1.662   3.086  17.359  1.00 96.75           N  
ATOM    136  CA  ASP A  17       2.135   3.195  18.734  1.00 96.75           C  
ATOM    137  C   ASP A  17       3.408   4.035  18.812  1.00 96.75           C  
ATOM    138  CB  ASP A  17       2.383   1.807  19.328  1.00 96.75           C  
ATOM    139  O   ASP A  17       3.980   4.203  19.891  1.00 96.75           O  
ATOM    140  CG  ASP A  17       1.152   0.917  19.297  1.00 96.75           C  
ATOM    141  OD1 ASP A  17       0.023   1.432  19.438  1.00 96.75           O  
ATOM    142  OD2 ASP A  17       1.313  -0.310  19.109  1.00 96.75           O  
ATOM    143  N   GLY A  18       3.932   4.496  17.562  1.00 92.31           N  
ATOM    144  CA  GLY A  18       5.059   5.414  17.578  1.00 92.31           C  
ATOM    145  C   GLY A  18       6.371   4.750  17.203  1.00 92.31           C  
ATOM    146  O   GLY A  18       7.438   5.355  17.344  1.00 92.31           O  
ATOM    147  N   ARG A  19       6.406   3.514  16.812  1.00 92.56           N  
ATOM    148  CA  ARG A  19       7.637   2.854  16.375  1.00 92.56           C  
ATOM    149  C   ARG A  19       8.062   3.344  14.992  1.00 92.56           C  
ATOM    150  CB  ARG A  19       7.453   1.335  16.359  1.00 92.56           C  
ATOM    151  O   ARG A  19       7.273   3.320  14.047  1.00 92.56           O  
ATOM    152  CG  ARG A  19       8.695   0.571  15.930  1.00 92.56           C  
ATOM    153  CD  ARG A  19       8.539  -0.927  16.156  1.00 92.56           C  
ATOM    154  NE  ARG A  19       9.828  -1.614  16.109  1.00 92.56           N  
ATOM    155  NH1 ARG A  19       9.875  -1.811  13.805  1.00 92.56           N  
ATOM    156  NH2 ARG A  19      11.602  -2.635  15.070  1.00 92.56           N  
ATOM    157  CZ  ARG A  19      10.438  -2.018  14.992  1.00 92.56           C  
ATOM    158  N   LYS A  20       9.305   3.738  14.898  1.00 88.88           N  
ATOM    159  CA  LYS A  20       9.883   4.168  13.633  1.00 88.88           C  
ATOM    160  C   LYS A  20      10.766   3.076  13.031  1.00 88.88           C  
ATOM    161  CB  LYS A  20      10.703   5.449  13.828  1.00 88.88           C  
ATOM    162  O   LYS A  20      11.547   2.443  13.742  1.00 88.88           O  
ATOM    163  CG  LYS A  20       9.883   6.633  14.336  1.00 88.88           C  
ATOM    164  CD  LYS A  20      10.758   7.863  14.547  1.00 88.88           C  
ATOM    165  CE  LYS A  20       9.953   9.023  15.109  1.00 88.88           C  
ATOM    166  NZ  LYS A  20      10.820  10.219  15.367  1.00 88.88           N  
ATOM    167  N   PHE A  21      10.609   2.865  11.680  1.00 85.06           N  
ATOM    168  CA  PHE A  21      11.461   1.888  11.016  1.00 85.06           C  
ATOM    169  C   PHE A  21      11.508   2.150   9.516  1.00 85.06           C  
ATOM    170  CB  PHE A  21      10.969   0.465  11.281  1.00 85.06           C  
ATOM    171  O   PHE A  21      10.641   2.836   8.969  1.00 85.06           O  
ATOM    172  CG  PHE A  21       9.570   0.205  10.781  1.00 85.06           C  
ATOM    173  CD1 PHE A  21       8.469   0.540  11.555  1.00 85.06           C  
ATOM    174  CD2 PHE A  21       9.359  -0.374   9.539  1.00 85.06           C  
ATOM    175  CE1 PHE A  21       7.172   0.300  11.094  1.00 85.06           C  
ATOM    176  CE2 PHE A  21       8.070  -0.616   9.070  1.00 85.06           C  
ATOM    177  CZ  PHE A  21       6.980  -0.279   9.852  1.00 85.06           C  
ATOM    178  N   ASP A  22      12.562   1.598   8.891  1.00 79.94           N  
ATOM    179  CA  ASP A  22      12.734   1.682   7.441  1.00 79.94           C  
ATOM    180  C   ASP A  22      12.602   0.307   6.789  1.00 79.94           C  
ATOM    181  CB  ASP A  22      14.094   2.293   7.098  1.00 79.94           C  
ATOM    182  O   ASP A  22      13.258  -0.648   7.199  1.00 79.94           O  
ATOM    183  CG  ASP A  22      14.242   3.727   7.574  1.00 79.94           C  
ATOM    184  OD1 ASP A  22      13.211   4.402   7.801  1.00 79.94           O  
ATOM    185  OD2 ASP A  22      15.391   4.188   7.727  1.00 79.94           O  
ATOM    186  N   PHE A  23      11.664   0.251   5.836  1.00 83.94           N  
ATOM    187  CA  PHE A  23      11.422  -0.985   5.102  1.00 83.94           C  
ATOM    188  C   PHE A  23      11.383  -0.725   3.600  1.00 83.94           C  
ATOM    189  CB  PHE A  23      10.109  -1.635   5.555  1.00 83.94           C  
ATOM    190  O   PHE A  23      10.578   0.078   3.125  1.00 83.94           O  
ATOM    191  CG  PHE A  23       9.773  -2.896   4.809  1.00 83.94           C  
ATOM    192  CD1 PHE A  23       8.570  -3.010   4.113  1.00 83.94           C  
ATOM    193  CD2 PHE A  23      10.648  -3.973   4.805  1.00 83.94           C  
ATOM    194  CE1 PHE A  23       8.258  -4.176   3.426  1.00 83.94           C  
ATOM    195  CE2 PHE A  23      10.336  -5.145   4.117  1.00 83.94           C  
ATOM    196  CZ  PHE A  23       9.141  -5.242   3.430  1.00 83.94           C  
ATOM    197  N   GLN A  24      12.289  -1.402   2.842  1.00 81.94           N  
ATOM    198  CA  GLN A  24      12.492  -1.101   1.430  1.00 81.94           C  
ATOM    199  C   GLN A  24      11.969  -2.230   0.544  1.00 81.94           C  
ATOM    200  CB  GLN A  24      13.969  -0.849   1.143  1.00 81.94           C  
ATOM    201  O   GLN A  24      12.555  -2.529  -0.498  1.00 81.94           O  
ATOM    202  CG  GLN A  24      14.562   0.312   1.931  1.00 81.94           C  
ATOM    203  CD  GLN A  24      13.930   1.645   1.575  1.00 81.94           C  
ATOM    204  NE2 GLN A  24      14.180   2.658   2.398  1.00 81.94           N  
ATOM    205  OE1 GLN A  24      13.219   1.763   0.569  1.00 81.94           O  
ATOM    206  N   GLY A  25      10.852  -2.871   0.919  1.00 85.31           N  
ATOM    207  CA  GLY A  25      10.203  -3.863   0.079  1.00 85.31           C  
ATOM    208  C   GLY A  25       9.484  -3.258  -1.110  1.00 85.31           C  
ATOM    209  O   GLY A  25       9.086  -2.092  -1.074  1.00 85.31           O  
ATOM    210  N   THR A  26       9.289  -3.988  -2.207  1.00 87.56           N  
ATOM    211  CA  THR A  26       8.695  -3.438  -3.418  1.00 87.56           C  
ATOM    212  C   THR A  26       7.383  -4.148  -3.748  1.00 87.56           C  
ATOM    213  CB  THR A  26       9.656  -3.547  -4.617  1.00 87.56           C  
ATOM    214  O   THR A  26       6.895  -4.070  -4.879  1.00 87.56           O  
ATOM    215  CG2 THR A  26      10.922  -2.734  -4.375  1.00 87.56           C  
ATOM    216  OG1 THR A  26      10.008  -4.922  -4.812  1.00 87.56           O  
ATOM    217  N   CYS A  27       6.824  -4.871  -2.748  1.00 90.69           N  
ATOM    218  CA  CYS A  27       5.594  -5.617  -2.988  1.00 90.69           C  
ATOM    219  C   CYS A  27       4.391  -4.879  -2.418  1.00 90.69           C  
ATOM    220  CB  CYS A  27       5.688  -7.012  -2.373  1.00 90.69           C  
ATOM    221  O   CYS A  27       4.488  -3.703  -2.062  1.00 90.69           O  
ATOM    222  SG  CYS A  27       7.078  -7.988  -2.986  1.00 90.69           S  
ATOM    223  N   ASN A  28       3.246  -5.641  -2.488  1.00 94.19           N  
ATOM    224  CA  ASN A  28       2.076  -5.191  -1.743  1.00 94.19           C  
ATOM    225  C   ASN A  28       2.154  -5.602  -0.275  1.00 94.19           C  
ATOM    226  CB  ASN A  28       0.793  -5.730  -2.379  1.00 94.19           C  
ATOM    227  O   ASN A  28       2.318  -6.781   0.035  1.00 94.19           O  
ATOM    228  CG  ASN A  28       0.579  -5.219  -3.789  1.00 94.19           C  
ATOM    229  ND2 ASN A  28       0.790  -6.082  -4.773  1.00 94.19           N  
ATOM    230  OD1 ASN A  28       0.228  -4.051  -3.992  1.00 94.19           O  
ATOM    231  N   TYR A  29       2.111  -4.625   0.557  1.00 95.38           N  
ATOM    232  CA  TYR A  29       2.271  -4.910   1.979  1.00 95.38           C  
ATOM    233  C   TYR A  29       1.056  -4.438   2.770  1.00 95.38           C  
ATOM    234  CB  TYR A  29       3.537  -4.242   2.521  1.00 95.38           C  
ATOM    235  O   TYR A  29       0.540  -3.344   2.533  1.00 95.38           O  
ATOM    236  CG  TYR A  29       4.809  -4.719   1.858  1.00 95.38           C  
ATOM    237  CD1 TYR A  29       5.391  -5.934   2.217  1.00 95.38           C  
ATOM    238  CD2 TYR A  29       5.426  -3.957   0.874  1.00 95.38           C  
ATOM    239  CE1 TYR A  29       6.562  -6.375   1.609  1.00 95.38           C  
ATOM    240  CE2 TYR A  29       6.598  -4.391   0.260  1.00 95.38           C  
ATOM    241  OH  TYR A  29       8.312  -6.031   0.029  1.00 95.38           O  
ATOM    242  CZ  TYR A  29       7.156  -5.598   0.633  1.00 95.38           C  
ATOM    243  N   VAL A  30       0.610  -5.293   3.623  1.00 97.56           N  
ATOM    244  CA  VAL A  30      -0.490  -4.941   4.516  1.00 97.56           C  
ATOM    245  C   VAL A  30      -0.015  -3.916   5.543  1.00 97.56           C  
ATOM    246  CB  VAL A  30      -1.062  -6.188   5.230  1.00 97.56           C  
ATOM    247  O   VAL A  30       0.818  -4.227   6.398  1.00 97.56           O  
ATOM    248  CG1 VAL A  30      -2.178  -5.789   6.195  1.00 97.56           C  
ATOM    249  CG2 VAL A  30      -1.569  -7.199   4.207  1.00 97.56           C  
ATOM    250  N   LEU A  31      -0.486  -2.635   5.426  1.00 97.31           N  
ATOM    251  CA  LEU A  31      -0.170  -1.587   6.391  1.00 97.31           C  
ATOM    252  C   LEU A  31      -0.985  -1.760   7.668  1.00 97.31           C  
ATOM    253  CB  LEU A  31      -0.433  -0.206   5.785  1.00 97.31           C  
ATOM    254  O   LEU A  31      -0.433  -1.729   8.766  1.00 97.31           O  
ATOM    255  CG  LEU A  31       0.206   0.982   6.504  1.00 97.31           C  
ATOM    256  CD1 LEU A  31       1.718   0.802   6.586  1.00 97.31           C  
ATOM    257  CD2 LEU A  31      -0.145   2.287   5.797  1.00 97.31           C  
ATOM    258  N   ALA A  32      -2.270  -2.014   7.555  1.00 98.00           N  
ATOM    259  CA  ALA A  32      -3.189  -2.191   8.672  1.00 98.00           C  
ATOM    260  C   ALA A  32      -4.414  -3.002   8.258  1.00 98.00           C  
ATOM    261  CB  ALA A  32      -3.619  -0.837   9.234  1.00 98.00           C  
ATOM    262  O   ALA A  32      -4.961  -2.793   7.172  1.00 98.00           O  
ATOM    263  N   THR A  33      -4.785  -3.934   9.109  1.00 97.69           N  
ATOM    264  CA  THR A  33      -5.965  -4.754   8.852  1.00 97.69           C  
ATOM    265  C   THR A  33      -6.605  -5.211  10.164  1.00 97.69           C  
ATOM    266  CB  THR A  33      -5.617  -5.980   7.992  1.00 97.69           C  
ATOM    267  O   THR A  33      -5.930  -5.297  11.188  1.00 97.69           O  
ATOM    268  CG2 THR A  33      -4.637  -6.898   8.711  1.00 97.69           C  
ATOM    269  OG1 THR A  33      -6.816  -6.711   7.707  1.00 97.69           O  
ATOM    270  N   THR A  34      -7.945  -5.480  10.117  1.00 96.88           N  
ATOM    271  CA  THR A  34      -8.641  -6.070  11.258  1.00 96.88           C  
ATOM    272  C   THR A  34      -8.586  -7.594  11.188  1.00 96.88           C  
ATOM    273  CB  THR A  34     -10.109  -5.609  11.320  1.00 96.88           C  
ATOM    274  O   THR A  34      -9.031  -8.281  12.117  1.00 96.88           O  
ATOM    275  CG2 THR A  34     -10.203  -4.121  11.633  1.00 96.88           C  
ATOM    276  OG1 THR A  34     -10.734  -5.859  10.055  1.00 96.88           O  
ATOM    277  N   GLY A  35      -8.102  -8.211  10.117  1.00 93.44           N  
ATOM    278  CA  GLY A  35      -8.031  -9.648   9.930  1.00 93.44           C  
ATOM    279  C   GLY A  35      -6.867 -10.289  10.672  1.00 93.44           C  
ATOM    280  O   GLY A  35      -6.125 -11.086  10.094  1.00 93.44           O  
ATOM    281  N   CYS A  36      -6.629  -9.938  11.953  1.00 91.75           N  
ATOM    282  CA  CYS A  36      -5.547 -10.469  12.781  1.00 91.75           C  
ATOM    283  C   CYS A  36      -5.949 -11.789  13.422  1.00 91.75           C  
ATOM    284  CB  CYS A  36      -5.160  -9.461  13.867  1.00 91.75           C  
ATOM    285  O   CYS A  36      -7.035 -11.898  14.000  1.00 91.75           O  
ATOM    286  SG  CYS A  36      -4.832  -7.801  13.234  1.00 91.75           S  
ATOM    287  N   PRO A  37      -5.094 -12.750  13.320  1.00 87.31           N  
ATOM    288  CA  PRO A  37      -5.426 -14.031  13.953  1.00 87.31           C  
ATOM    289  C   PRO A  37      -5.578 -13.914  15.469  1.00 87.31           C  
ATOM    290  CB  PRO A  37      -4.238 -14.922  13.594  1.00 87.31           C  
ATOM    291  O   PRO A  37      -4.734 -13.305  16.141  1.00 87.31           O  
ATOM    292  CG  PRO A  37      -3.594 -14.242  12.430  1.00 87.31           C  
ATOM    293  CD  PRO A  37      -3.854 -12.773  12.523  1.00 87.31           C  
ATOM    294  N   GLY A  38      -6.652 -14.391  16.062  1.00 85.62           N  
ATOM    295  CA  GLY A  38      -6.820 -14.477  17.516  1.00 85.62           C  
ATOM    296  C   GLY A  38      -7.301 -13.180  18.125  1.00 85.62           C  
ATOM    297  O   GLY A  38      -7.324 -13.039  19.359  1.00 85.62           O  
ATOM    298  N   VAL A  39      -7.520 -12.141  17.375  1.00 88.44           N  
ATOM    299  CA  VAL A  39      -7.957 -10.844  17.875  1.00 88.44           C  
ATOM    300  C   VAL A  39      -9.445 -10.648  17.578  1.00 88.44           C  
ATOM    301  CB  VAL A  39      -7.137  -9.688  17.266  1.00 88.44           C  
ATOM    302  O   VAL A  39      -9.883 -10.836  16.453  1.00 88.44           O  
ATOM    303  CG1 VAL A  39      -7.660  -8.336  17.766  1.00 88.44           C  
ATOM    304  CG2 VAL A  39      -5.656  -9.844  17.609  1.00 88.44           C  
ATOM    305  N   SER A  40     -10.234 -10.391  18.641  1.00 87.56           N  
ATOM    306  CA  SER A  40     -11.672 -10.156  18.484  1.00 87.56           C  
ATOM    307  C   SER A  40     -11.938  -8.805  17.828  1.00 87.56           C  
ATOM    308  CB  SER A  40     -12.367 -10.219  19.844  1.00 87.56           C  
ATOM    309  O   SER A  40     -11.367  -7.789  18.219  1.00 87.56           O  
ATOM    310  OG  SER A  40     -13.734  -9.875  19.719  1.00 87.56           O  
ATOM    311  N   THR A  41     -12.773  -8.789  16.797  1.00 88.75           N  
ATOM    312  CA  THR A  41     -13.164  -7.578  16.094  1.00 88.75           C  
ATOM    313  C   THR A  41     -14.672  -7.367  16.172  1.00 88.75           C  
ATOM    314  CB  THR A  41     -12.734  -7.637  14.609  1.00 88.75           C  
ATOM    315  O   THR A  41     -15.273  -6.770  15.273  1.00 88.75           O  
ATOM    316  CG2 THR A  41     -11.211  -7.629  14.484  1.00 88.75           C  
ATOM    317  OG1 THR A  41     -13.242  -8.836  14.016  1.00 88.75           O  
ATOM    318  N   GLN A  42     -15.211  -7.977  17.250  1.00 90.12           N  
ATOM    319  CA  GLN A  42     -16.656  -7.852  17.422  1.00 90.12           C  
ATOM    320  C   GLN A  42     -17.078  -6.387  17.484  1.00 90.12           C  
ATOM    321  CB  GLN A  42     -17.109  -8.586  18.688  1.00 90.12           C  
ATOM    322  O   GLN A  42     -16.500  -5.602  18.234  1.00 90.12           O  
ATOM    323  CG  GLN A  42     -18.594  -8.867  18.734  1.00 90.12           C  
ATOM    324  CD  GLN A  42     -19.016  -9.609  20.000  1.00 90.12           C  
ATOM    325  NE2 GLN A  42     -20.219  -9.320  20.484  1.00 90.12           N  
ATOM    326  OE1 GLN A  42     -18.266 -10.438  20.516  1.00 90.12           O  
ATOM    327  N   GLY A  43     -18.047  -5.973  16.672  1.00 92.88           N  
ATOM    328  CA  GLY A  43     -18.609  -4.633  16.656  1.00 92.88           C  
ATOM    329  C   GLY A  43     -17.828  -3.670  15.781  1.00 92.88           C  
ATOM    330  O   GLY A  43     -18.203  -2.502  15.648  1.00 92.88           O  
ATOM    331  N   LEU A  44     -16.734  -4.188  15.234  1.00 96.50           N  
ATOM    332  CA  LEU A  44     -15.914  -3.328  14.383  1.00 96.50           C  
ATOM    333  C   LEU A  44     -16.125  -3.674  12.914  1.00 96.50           C  
ATOM    334  CB  LEU A  44     -14.438  -3.461  14.758  1.00 96.50           C  
ATOM    335  O   LEU A  44     -16.422  -4.820  12.578  1.00 96.50           O  
ATOM    336  CG  LEU A  44     -14.062  -3.100  16.188  1.00 96.50           C  
ATOM    337  CD1 LEU A  44     -12.578  -3.371  16.438  1.00 96.50           C  
ATOM    338  CD2 LEU A  44     -14.398  -1.642  16.484  1.00 96.50           C  
ATOM    339  N   THR A  45     -16.016  -2.715  12.062  1.00 97.50           N  
ATOM    340  CA  THR A  45     -16.062  -2.943  10.625  1.00 97.50           C  
ATOM    341  C   THR A  45     -14.711  -3.416  10.102  1.00 97.50           C  
ATOM    342  CB  THR A  45     -16.484  -1.670   9.867  1.00 97.50           C  
ATOM    343  O   THR A  45     -13.688  -2.768  10.344  1.00 97.50           O  
ATOM    344  CG2 THR A  45     -16.656  -1.943   8.375  1.00 97.50           C  
ATOM    345  OG1 THR A  45     -17.734  -1.205  10.391  1.00 97.50           O  
ATOM    346  N   PRO A  46     -14.672  -4.566   9.375  1.00 97.69           N  
ATOM    347  CA  PRO A  46     -13.414  -5.082   8.820  1.00 97.69           C  
ATOM    348  C   PRO A  46     -12.859  -4.207   7.703  1.00 97.69           C  
ATOM    349  CB  PRO A  46     -13.805  -6.465   8.289  1.00 97.69           C  
ATOM    350  O   PRO A  46     -13.617  -3.633   6.922  1.00 97.69           O  
ATOM    351  CG  PRO A  46     -15.078  -6.801   8.992  1.00 97.69           C  
ATOM    352  CD  PRO A  46     -15.805  -5.523   9.297  1.00 97.69           C  
ATOM    353  N   PHE A  47     -11.516  -4.152   7.625  1.00 98.31           N  
ATOM    354  CA  PHE A  47     -10.859  -3.418   6.551  1.00 98.31           C  
ATOM    355  C   PHE A  47      -9.430  -3.906   6.355  1.00 98.31           C  
ATOM    356  CB  PHE A  47     -10.867  -1.913   6.844  1.00 98.31           C  
ATOM    357  O   PHE A  47      -8.867  -4.555   7.242  1.00 98.31           O  
ATOM    358  CG  PHE A  47      -9.875  -1.497   7.898  1.00 98.31           C  
ATOM    359  CD1 PHE A  47     -10.219  -1.546   9.242  1.00 98.31           C  
ATOM    360  CD2 PHE A  47      -8.609  -1.058   7.547  1.00 98.31           C  
ATOM    361  CE1 PHE A  47      -9.305  -1.161  10.227  1.00 98.31           C  
ATOM    362  CE2 PHE A  47      -7.691  -0.671   8.516  1.00 98.31           C  
ATOM    363  CZ  PHE A  47      -8.039  -0.723   9.859  1.00 98.31           C  
ATOM    364  N   THR A  48      -8.891  -3.547   5.254  1.00 98.38           N  
ATOM    365  CA  THR A  48      -7.480  -3.770   4.941  1.00 98.38           C  
ATOM    366  C   THR A  48      -6.918  -2.607   4.129  1.00 98.38           C  
ATOM    367  CB  THR A  48      -7.281  -5.086   4.172  1.00 98.38           C  
ATOM    368  O   THR A  48      -7.512  -2.193   3.133  1.00 98.38           O  
ATOM    369  CG2 THR A  48      -5.805  -5.328   3.871  1.00 98.38           C  
ATOM    370  OG1 THR A  48      -7.781  -6.176   4.957  1.00 98.38           O  
ATOM    371  N   VAL A  49      -5.836  -2.064   4.613  1.00 98.50           N  
ATOM    372  CA  VAL A  49      -5.066  -1.066   3.877  1.00 98.50           C  
ATOM    373  C   VAL A  49      -3.744  -1.671   3.412  1.00 98.50           C  
ATOM    374  CB  VAL A  49      -4.805   0.193   4.734  1.00 98.50           C  
ATOM    375  O   VAL A  49      -2.945  -2.135   4.230  1.00 98.50           O  
ATOM    376  CG1 VAL A  49      -4.070   1.256   3.920  1.00 98.50           C  
ATOM    377  CG2 VAL A  49      -6.121   0.748   5.281  1.00 98.50           C  
ATOM    378  N   THR A  50      -3.535  -1.667   2.123  1.00 97.88           N  
ATOM    379  CA  THR A  50      -2.320  -2.213   1.527  1.00 97.88           C  
ATOM    380  C   THR A  50      -1.603  -1.152   0.699  1.00 97.88           C  
ATOM    381  CB  THR A  50      -2.633  -3.436   0.644  1.00 97.88           C  
ATOM    382  O   THR A  50      -2.242  -0.279   0.108  1.00 97.88           O  
ATOM    383  CG2 THR A  50      -1.352  -4.078   0.124  1.00 97.88           C  
ATOM    384  OG1 THR A  50      -3.361  -4.398   1.412  1.00 97.88           O  
ATOM    385  N   THR A  51      -0.303  -1.201   0.714  1.00 95.75           N  
ATOM    386  CA  THR A  51       0.504  -0.330  -0.132  1.00 95.75           C  
ATOM    387  C   THR A  51       1.408  -1.151  -1.047  1.00 95.75           C  
ATOM    388  CB  THR A  51       1.360   0.632   0.712  1.00 95.75           C  
ATOM    389  O   THR A  51       1.923  -2.197  -0.644  1.00 95.75           O  
ATOM    390  CG2 THR A  51       0.485   1.530   1.579  1.00 95.75           C  
ATOM    391  OG1 THR A  51       2.230  -0.129   1.558  1.00 95.75           O  
ATOM    392  N   LYS A  52       1.467  -0.713  -2.244  1.00 93.31           N  
ATOM    393  CA  LYS A  52       2.477  -1.206  -3.176  1.00 93.31           C  
ATOM    394  C   LYS A  52       3.650  -0.234  -3.279  1.00 93.31           C  
ATOM    395  CB  LYS A  52       1.866  -1.438  -4.559  1.00 93.31           C  
ATOM    396  O   LYS A  52       3.465   0.935  -3.627  1.00 93.31           O  
ATOM    397  CG  LYS A  52       2.873  -1.865  -5.617  1.00 93.31           C  
ATOM    398  CD  LYS A  52       3.271  -3.326  -5.449  1.00 93.31           C  
ATOM    399  CE  LYS A  52       4.152  -3.799  -6.602  1.00 93.31           C  
ATOM    400  NZ  LYS A  52       4.656  -5.188  -6.379  1.00 93.31           N  
ATOM    401  N   ASN A  53       4.883  -0.791  -2.930  1.00 89.12           N  
ATOM    402  CA  ASN A  53       6.094   0.010  -3.062  1.00 89.12           C  
ATOM    403  C   ASN A  53       6.840  -0.314  -4.355  1.00 89.12           C  
ATOM    404  CB  ASN A  53       7.008  -0.196  -1.854  1.00 89.12           C  
ATOM    405  O   ASN A  53       6.738  -1.427  -4.875  1.00 89.12           O  
ATOM    406  CG  ASN A  53       6.355   0.222  -0.551  1.00 89.12           C  
ATOM    407  ND2 ASN A  53       7.031  -0.044   0.562  1.00 89.12           N  
ATOM    408  OD1 ASN A  53       5.254   0.779  -0.543  1.00 89.12           O  
ATOM    409  N   GLN A  54       7.426   0.699  -4.914  1.00 85.56           N  
ATOM    410  CA  GLN A  54       8.211   0.512  -6.129  1.00 85.56           C  
ATOM    411  C   GLN A  54       9.523   1.281  -6.062  1.00 85.56           C  
ATOM    412  CB  GLN A  54       7.410   0.951  -7.355  1.00 85.56           C  
ATOM    413  O   GLN A  54       9.625   2.287  -5.355  1.00 85.56           O  
ATOM    414  CG  GLN A  54       7.230   2.459  -7.469  1.00 85.56           C  
ATOM    415  CD  GLN A  54       6.453   2.869  -8.703  1.00 85.56           C  
ATOM    416  NE2 GLN A  54       6.617   4.121  -9.125  1.00 85.56           N  
ATOM    417  OE1 GLN A  54       5.707   2.068  -9.281  1.00 85.56           O  
ATOM    418  N   ASN A  55      10.516   0.787  -6.770  1.00 79.19           N  
ATOM    419  CA  ASN A  55      11.734   1.540  -7.023  1.00 79.19           C  
ATOM    420  C   ASN A  55      11.547   2.549  -8.148  1.00 79.19           C  
ATOM    421  CB  ASN A  55      12.891   0.593  -7.348  1.00 79.19           C  
ATOM    422  O   ASN A  55      10.875   2.258  -9.148  1.00 79.19           O  
ATOM    423  CG  ASN A  55      13.180  -0.381  -6.223  1.00 79.19           C  
ATOM    424  ND2 ASN A  55      14.141  -0.037  -5.371  1.00 79.19           N  
ATOM    425  OD1 ASN A  55      12.547  -1.435  -6.117  1.00 79.19           O  
ATOM    426  N   ARG A  56      12.031   3.732  -8.000  1.00 77.00           N  
ATOM    427  CA  ARG A  56      11.898   4.777  -9.016  1.00 77.00           C  
ATOM    428  C   ARG A  56      13.242   5.082  -9.664  1.00 77.00           C  
ATOM    429  CB  ARG A  56      11.312   6.047  -8.398  1.00 77.00           C  
ATOM    430  O   ARG A  56      13.719   6.219  -9.617  1.00 77.00           O  
ATOM    431  CG  ARG A  56       9.891   5.883  -7.887  1.00 77.00           C  
ATOM    432  CD  ARG A  56       9.367   7.168  -7.254  1.00 77.00           C  
ATOM    433  NE  ARG A  56       8.039   6.984  -6.688  1.00 77.00           N  
ATOM    434  NH1 ARG A  56       7.844   9.148  -5.910  1.00 77.00           N  
ATOM    435  NH2 ARG A  56       6.137   7.656  -5.586  1.00 77.00           N  
ATOM    436  CZ  ARG A  56       7.340   7.934  -6.062  1.00 77.00           C  
ATOM    437  N   GLY A  57      14.031   4.039 -10.094  1.00 64.69           N  
ATOM    438  CA  GLY A  57      15.312   4.277 -10.742  1.00 64.69           C  
ATOM    439  C   GLY A  57      16.500   3.814  -9.906  1.00 64.69           C  
ATOM    440  O   GLY A  57      17.531   3.416 -10.453  1.00 64.69           O  
ATOM    441  N   ASN A  58      16.312   3.912  -8.586  1.00 68.50           N  
ATOM    442  CA  ASN A  58      17.281   3.428  -7.609  1.00 68.50           C  
ATOM    443  C   ASN A  58      16.781   2.176  -6.895  1.00 68.50           C  
ATOM    444  CB  ASN A  58      17.609   4.520  -6.594  1.00 68.50           C  
ATOM    445  O   ASN A  58      15.852   2.246  -6.086  1.00 68.50           O  
ATOM    446  CG  ASN A  58      18.703   4.109  -5.629  1.00 68.50           C  
ATOM    447  ND2 ASN A  58      19.156   5.051  -4.809  1.00 68.50           N  
ATOM    448  OD1 ASN A  58      19.141   2.957  -5.625  1.00 68.50           O  
ATOM    449  N   PRO A  59      17.469   1.082  -7.227  1.00 67.19           N  
ATOM    450  CA  PRO A  59      16.984  -0.180  -6.664  1.00 67.19           C  
ATOM    451  C   PRO A  59      17.172  -0.267  -5.152  1.00 67.19           C  
ATOM    452  CB  PRO A  59      17.828  -1.236  -7.387  1.00 67.19           C  
ATOM    453  O   PRO A  59      16.656  -1.182  -4.512  1.00 67.19           O  
ATOM    454  CG  PRO A  59      19.062  -0.519  -7.797  1.00 67.19           C  
ATOM    455  CD  PRO A  59      18.734   0.929  -8.016  1.00 67.19           C  
ATOM    456  N   ALA A  60      17.891   0.664  -4.582  1.00 60.00           N  
ATOM    457  CA  ALA A  60      18.203   0.652  -3.154  1.00 60.00           C  
ATOM    458  C   ALA A  60      17.047   1.209  -2.334  1.00 60.00           C  
ATOM    459  CB  ALA A  60      19.484   1.451  -2.885  1.00 60.00           C  
ATOM    460  O   ALA A  60      16.984   1.001  -1.119  1.00 60.00           O  
ATOM    461  N   VAL A  61      16.125   1.956  -3.047  1.00 59.41           N  
ATOM    462  CA  VAL A  61      15.039   2.586  -2.305  1.00 59.41           C  
ATOM    463  C   VAL A  61      13.711   2.344  -3.021  1.00 59.41           C  
ATOM    464  CB  VAL A  61      15.281   4.102  -2.123  1.00 59.41           C  
ATOM    465  O   VAL A  61      13.688   2.109  -4.230  1.00 59.41           O  
ATOM    466  CG1 VAL A  61      16.516   4.352  -1.248  1.00 59.41           C  
ATOM    467  CG2 VAL A  61      15.438   4.781  -3.480  1.00 59.41           C  
ATOM    468  N   SER A  62      12.625   2.256  -2.188  1.00 73.62           N  
ATOM    469  CA  SER A  62      11.289   2.119  -2.750  1.00 73.62           C  
ATOM    470  C   SER A  62      10.352   3.195  -2.215  1.00 73.62           C  
ATOM    471  CB  SER A  62      10.719   0.734  -2.441  1.00 73.62           C  
ATOM    472  O   SER A  62      10.641   3.828  -1.196  1.00 73.62           O  
ATOM    473  OG  SER A  62      10.562   0.554  -1.043  1.00 73.62           O  
ATOM    474  N   TYR A  63       9.328   3.498  -3.041  1.00 78.12           N  
ATOM    475  CA  TYR A  63       8.297   4.465  -2.686  1.00 78.12           C  
ATOM    476  C   TYR A  63       6.906   3.877  -2.900  1.00 78.12           C  
ATOM    477  CB  TYR A  63       8.453   5.746  -3.506  1.00 78.12           C  
ATOM    478  O   TYR A  63       6.727   2.973  -3.721  1.00 78.12           O  
ATOM    479  CG  TYR A  63       9.820   6.371  -3.398  1.00 78.12           C  
ATOM    480  CD1 TYR A  63      10.086   7.371  -2.465  1.00 78.12           C  
ATOM    481  CD2 TYR A  63      10.859   5.965  -4.234  1.00 78.12           C  
ATOM    482  CE1 TYR A  63      11.344   7.949  -2.365  1.00 78.12           C  
ATOM    483  CE2 TYR A  63      12.125   6.535  -4.141  1.00 78.12           C  
ATOM    484  OH  TYR A  63      13.609   8.094  -3.111  1.00 78.12           O  
ATOM    485  CZ  TYR A  63      12.359   7.527  -3.205  1.00 78.12           C  
ATOM    486  N   VAL A  64       6.020   4.469  -2.119  1.00 86.44           N  
ATOM    487  CA  VAL A  64       4.637   4.047  -2.309  1.00 86.44           C  
ATOM    488  C   VAL A  64       4.172   4.422  -3.715  1.00 86.44           C  
ATOM    489  CB  VAL A  64       3.701   4.680  -1.253  1.00 86.44           C  
ATOM    490  O   VAL A  64       4.332   5.566  -4.145  1.00 86.44           O  
ATOM    491  CG1 VAL A  64       2.242   4.340  -1.551  1.00 86.44           C  
ATOM    492  CG2 VAL A  64       4.086   4.211   0.149  1.00 86.44           C  
ATOM    493  N   ARG A  65       3.584   3.514  -4.406  1.00 91.75           N  
ATOM    494  CA  ARG A  65       3.041   3.717  -5.746  1.00 91.75           C  
ATOM    495  C   ARG A  65       1.518   3.648  -5.734  1.00 91.75           C  
ATOM    496  CB  ARG A  65       3.605   2.678  -6.715  1.00 91.75           C  
ATOM    497  O   ARG A  65       0.851   4.430  -6.414  1.00 91.75           O  
ATOM    498  CG  ARG A  65       3.100   2.830  -8.141  1.00 91.75           C  
ATOM    499  CD  ARG A  65       3.826   1.896  -9.102  1.00 91.75           C  
ATOM    500  NE  ARG A  65       3.344   2.049 -10.469  1.00 91.75           N  
ATOM    501  NH1 ARG A  65       4.637   0.339 -11.336  1.00 91.75           N  
ATOM    502  NH2 ARG A  65       3.234   1.528 -12.703  1.00 91.75           N  
ATOM    503  CZ  ARG A  65       3.740   1.305 -11.500  1.00 91.75           C  
ATOM    504  N   VAL A  66       1.026   2.631  -4.922  1.00 95.56           N  
ATOM    505  CA  VAL A  66      -0.410   2.379  -4.887  1.00 95.56           C  
ATOM    506  C   VAL A  66      -0.864   2.188  -3.439  1.00 95.56           C  
ATOM    507  CB  VAL A  66      -0.792   1.143  -5.730  1.00 95.56           C  
ATOM    508  O   VAL A  66      -0.205   1.491  -2.664  1.00 95.56           O  
ATOM    509  CG1 VAL A  66      -2.301   0.907  -5.691  1.00 95.56           C  
ATOM    510  CG2 VAL A  66      -0.313   1.314  -7.172  1.00 95.56           C  
ATOM    511  N   VAL A  67      -1.991   2.844  -3.115  1.00 98.00           N  
ATOM    512  CA  VAL A  67      -2.686   2.600  -1.855  1.00 98.00           C  
ATOM    513  C   VAL A  67      -4.047   1.967  -2.129  1.00 98.00           C  
ATOM    514  CB  VAL A  67      -2.855   3.900  -1.041  1.00 98.00           C  
ATOM    515  O   VAL A  67      -4.844   2.504  -2.902  1.00 98.00           O  
ATOM    516  CG1 VAL A  67      -3.500   3.609   0.313  1.00 98.00           C  
ATOM    517  CG2 VAL A  67      -1.508   4.594  -0.857  1.00 98.00           C  
ATOM    518  N   THR A  68      -4.246   0.817  -1.506  1.00 98.25           N  
ATOM    519  CA  THR A  68      -5.512   0.119  -1.702  1.00 98.25           C  
ATOM    520  C   THR A  68      -6.246  -0.054  -0.376  1.00 98.25           C  
ATOM    521  CB  THR A  68      -5.297  -1.259  -2.355  1.00 98.25           C  
ATOM    522  O   THR A  68      -5.664  -0.512   0.608  1.00 98.25           O  
ATOM    523  CG2 THR A  68      -6.625  -1.953  -2.631  1.00 98.25           C  
ATOM    524  OG1 THR A  68      -4.590  -1.090  -3.592  1.00 98.25           O  
ATOM    525  N   VAL A  69      -7.523   0.354  -0.368  1.00 98.62           N  
ATOM    526  CA  VAL A  69      -8.383   0.172   0.796  1.00 98.62           C  
ATOM    527  C   VAL A  69      -9.531  -0.771   0.448  1.00 98.62           C  
ATOM    528  CB  VAL A  69      -8.938   1.521   1.310  1.00 98.62           C  
ATOM    529  O   VAL A  69     -10.305  -0.507  -0.480  1.00 98.62           O  
ATOM    530  CG1 VAL A  69      -9.836   1.308   2.527  1.00 98.62           C  
ATOM    531  CG2 VAL A  69      -7.793   2.475   1.645  1.00 98.62           C  
ATOM    532  N   ALA A  70      -9.602  -1.867   1.150  1.00 98.44           N  
ATOM    533  CA  ALA A  70     -10.719  -2.801   1.049  1.00 98.44           C  
ATOM    534  C   ALA A  70     -11.586  -2.754   2.303  1.00 98.44           C  
ATOM    535  CB  ALA A  70     -10.211  -4.219   0.811  1.00 98.44           C  
ATOM    536  O   ALA A  70     -11.117  -3.039   3.404  1.00 98.44           O  
ATOM    537  N   ALA A  71     -12.875  -2.336   2.180  1.00 98.25           N  
ATOM    538  CA  ALA A  71     -13.844  -2.240   3.271  1.00 98.25           C  
ATOM    539  C   ALA A  71     -15.273  -2.242   2.738  1.00 98.25           C  
ATOM    540  CB  ALA A  71     -13.594  -0.983   4.098  1.00 98.25           C  
ATOM    541  O   ALA A  71     -15.539  -1.740   1.643  1.00 98.25           O  
ATOM    542  N   LEU A  72     -16.203  -2.871   3.383  1.00 97.75           N  
ATOM    543  CA  LEU A  72     -17.625  -2.834   3.078  1.00 97.75           C  
ATOM    544  C   LEU A  72     -17.891  -3.352   1.668  1.00 97.75           C  
ATOM    545  CB  LEU A  72     -18.172  -1.410   3.223  1.00 97.75           C  
ATOM    546  O   LEU A  72     -18.703  -2.781   0.936  1.00 97.75           O  
ATOM    547  CG  LEU A  72     -18.031  -0.767   4.602  1.00 97.75           C  
ATOM    548  CD1 LEU A  72     -18.406   0.706   4.543  1.00 97.75           C  
ATOM    549  CD2 LEU A  72     -18.875  -1.510   5.629  1.00 97.75           C  
ATOM    550  N   GLY A  73     -17.031  -4.434   1.240  1.00 97.44           N  
ATOM    551  CA  GLY A  73     -17.203  -5.070  -0.055  1.00 97.44           C  
ATOM    552  C   GLY A  73     -16.719  -4.215  -1.211  1.00 97.44           C  
ATOM    553  O   GLY A  73     -17.094  -4.453  -2.363  1.00 97.44           O  
ATOM    554  N   THR A  74     -16.016  -3.092  -0.895  1.00 98.31           N  
ATOM    555  CA  THR A  74     -15.531  -2.158  -1.905  1.00 98.31           C  
ATOM    556  C   THR A  74     -14.008  -2.086  -1.892  1.00 98.31           C  
ATOM    557  CB  THR A  74     -16.109  -0.750  -1.689  1.00 98.31           C  
ATOM    558  O   THR A  74     -13.391  -2.033  -0.825  1.00 98.31           O  
ATOM    559  CG2 THR A  74     -15.688   0.201  -2.803  1.00 98.31           C  
ATOM    560  OG1 THR A  74     -17.547  -0.833  -1.673  1.00 98.31           O  
ATOM    561  N   ASN A  75     -13.430  -2.119  -3.051  1.00 98.31           N  
ATOM    562  CA  ASN A  75     -11.992  -1.955  -3.234  1.00 98.31           C  
ATOM    563  C   ASN A  75     -11.656  -0.620  -3.895  1.00 98.31           C  
ATOM    564  CB  ASN A  75     -11.422  -3.111  -4.055  1.00 98.31           C  
ATOM    565  O   ASN A  75     -12.039  -0.378  -5.039  1.00 98.31           O  
ATOM    566  CG  ASN A  75      -9.906  -3.174  -4.004  1.00 98.31           C  
ATOM    567  ND2 ASN A  75      -9.359  -4.383  -4.012  1.00 98.31           N  
ATOM    568  OD1 ASN A  75      -9.234  -2.141  -3.953  1.00 98.31           O  
ATOM    569  N   ILE A  76     -10.984   0.245  -3.121  1.00 98.62           N  
ATOM    570  CA  ILE A  76     -10.594   1.554  -3.639  1.00 98.62           C  
ATOM    571  C   ILE A  76      -9.070   1.648  -3.719  1.00 98.62           C  
ATOM    572  CB  ILE A  76     -11.156   2.695  -2.762  1.00 98.62           C  
ATOM    573  O   ILE A  76      -8.383   1.464  -2.715  1.00 98.62           O  
ATOM    574  CG1 ILE A  76     -12.688   2.627  -2.713  1.00 98.62           C  
ATOM    575  CG2 ILE A  76     -10.688   4.059  -3.279  1.00 98.62           C  
ATOM    576  CD1 ILE A  76     -13.312   3.473  -1.610  1.00 98.62           C  
ATOM    577  N   SER A  77      -8.539   1.896  -4.891  1.00 98.44           N  
ATOM    578  CA  SER A  77      -7.094   2.068  -5.031  1.00 98.44           C  
ATOM    579  C   SER A  77      -6.754   3.455  -5.562  1.00 98.44           C  
ATOM    580  CB  SER A  77      -6.516   1.000  -5.957  1.00 98.44           C  
ATOM    581  O   SER A  77      -7.469   3.994  -6.410  1.00 98.44           O  
ATOM    582  OG  SER A  77      -7.051   1.126  -7.266  1.00 98.44           O  
ATOM    583  N   ILE A  78      -5.781   4.059  -4.914  1.00 98.06           N  
ATOM    584  CA  ILE A  78      -5.242   5.363  -5.281  1.00 98.06           C  
ATOM    585  C   ILE A  78      -3.840   5.203  -5.859  1.00 98.06           C  
ATOM    586  CB  ILE A  78      -5.219   6.324  -4.070  1.00 98.06           C  
ATOM    587  O   ILE A  78      -2.922   4.766  -5.160  1.00 98.06           O  
ATOM    588  CG1 ILE A  78      -6.559   6.285  -3.330  1.00 98.06           C  
ATOM    589  CG2 ILE A  78      -4.883   7.750  -4.520  1.00 98.06           C  
ATOM    590  CD1 ILE A  78      -6.555   7.023  -2.000  1.00 98.06           C  
ATOM    591  N   HIS A  79      -3.654   5.527  -7.176  1.00 96.62           N  
ATOM    592  CA  HIS A  79      -2.412   5.301  -7.906  1.00 96.62           C  
ATOM    593  C   HIS A  79      -1.597   6.586  -8.023  1.00 96.62           C  
ATOM    594  CB  HIS A  79      -2.703   4.738  -9.297  1.00 96.62           C  
ATOM    595  O   HIS A  79      -2.162   7.676  -8.117  1.00 96.62           O  
ATOM    596  CG  HIS A  79      -3.246   3.344  -9.281  1.00 96.62           C  
ATOM    597  CD2 HIS A  79      -4.352   2.830  -8.695  1.00 96.62           C  
ATOM    598  ND1 HIS A  79      -2.621   2.295  -9.914  1.00 96.62           N  
ATOM    599  CE1 HIS A  79      -3.324   1.190  -9.727  1.00 96.62           C  
ATOM    600  NE2 HIS A  79      -4.379   1.488  -8.992  1.00 96.62           N  
ATOM    601  N   LYS A  80      -0.335   6.391  -7.977  1.00 93.25           N  
ATOM    602  CA  LYS A  80       0.566   7.504  -8.266  1.00 93.25           C  
ATOM    603  C   LYS A  80       0.274   8.109  -9.641  1.00 93.25           C  
ATOM    604  CB  LYS A  80       2.023   7.047  -8.195  1.00 93.25           C  
ATOM    605  O   LYS A  80       0.016   7.379 -10.602  1.00 93.25           O  
ATOM    606  CG  LYS A  80       3.033   8.148  -8.477  1.00 93.25           C  
ATOM    607  CD  LYS A  80       4.465   7.629  -8.406  1.00 93.25           C  
ATOM    608  CE  LYS A  80       5.469   8.703  -8.789  1.00 93.25           C  
ATOM    609  NZ  LYS A  80       5.457   8.984 -10.258  1.00 93.25           N  
ATOM    610  N   ASP A  81       0.219   9.406  -9.766  1.00 89.94           N  
ATOM    611  CA  ASP A  81       0.154  10.188 -10.992  1.00 89.94           C  
ATOM    612  C   ASP A  81      -1.252  10.164 -11.586  1.00 89.94           C  
ATOM    613  CB  ASP A  81       1.168   9.672 -12.016  1.00 89.94           C  
ATOM    614  O   ASP A  81      -1.459  10.594 -12.719  1.00 89.94           O  
ATOM    615  CG  ASP A  81       2.607   9.930 -11.602  1.00 89.94           C  
ATOM    616  OD1 ASP A  81       2.873  10.930 -10.906  1.00 89.94           O  
ATOM    617  OD2 ASP A  81       3.484   9.117 -11.984  1.00 89.94           O  
ATOM    618  N   GLU A  82      -2.203   9.531 -10.938  1.00 94.75           N  
ATOM    619  CA  GLU A  82      -3.604   9.625 -11.336  1.00 94.75           C  
ATOM    620  C   GLU A  82      -4.355  10.648 -10.484  1.00 94.75           C  
ATOM    621  CB  GLU A  82      -4.285   8.258 -11.234  1.00 94.75           C  
ATOM    622  O   GLU A  82      -5.418  10.344  -9.938  1.00 94.75           O  
ATOM    623  CG  GLU A  82      -3.705   7.211 -12.180  1.00 94.75           C  
ATOM    624  CD  GLU A  82      -4.512   5.922 -12.211  1.00 94.75           C  
ATOM    625  OE1 GLU A  82      -4.105   4.973 -12.914  1.00 94.75           O  
ATOM    626  OE2 GLU A  82      -5.559   5.863 -11.523  1.00 94.75           O  
ATOM    627  N   ILE A  83      -3.844  11.828 -10.477  1.00 95.38           N  
ATOM    628  CA  ILE A  83      -4.344  12.914  -9.633  1.00 95.38           C  
ATOM    629  C   ILE A  83      -5.793  13.219  -9.992  1.00 95.38           C  
ATOM    630  CB  ILE A  83      -3.477  14.188  -9.781  1.00 95.38           C  
ATOM    631  O   ILE A  83      -6.125  13.398 -11.172  1.00 95.38           O  
ATOM    632  CG1 ILE A  83      -2.035  13.898  -9.336  1.00 95.38           C  
ATOM    633  CG2 ILE A  83      -4.078  15.344  -8.984  1.00 95.38           C  
ATOM    634  CD1 ILE A  83      -1.083  15.070  -9.555  1.00 95.38           C  
ATOM    635  N   GLY A  84      -6.672  13.219  -8.969  1.00 96.88           N  
ATOM    636  CA  GLY A  84      -8.070  13.570  -9.148  1.00 96.88           C  
ATOM    637  C   GLY A  84      -8.938  12.383  -9.523  1.00 96.88           C  
ATOM    638  O   GLY A  84     -10.148  12.523  -9.695  1.00 96.88           O  
ATOM    639  N   LYS A  85      -8.273  11.219  -9.703  1.00 97.81           N  
ATOM    640  CA  LYS A  85      -9.000   9.992 -10.055  1.00 97.81           C  
ATOM    641  C   LYS A  85      -8.570   8.836  -9.156  1.00 97.81           C  
ATOM    642  CB  LYS A  85      -8.766   9.633 -11.523  1.00 97.81           C  
ATOM    643  O   LYS A  85      -7.406   8.734  -8.773  1.00 97.81           O  
ATOM    644  CG  LYS A  85      -9.258  10.695 -12.500  1.00 97.81           C  
ATOM    645  CD  LYS A  85      -8.844  10.359 -13.930  1.00 97.81           C  
ATOM    646  CE  LYS A  85      -9.086  11.539 -14.867  1.00 97.81           C  
ATOM    647  NZ  LYS A  85      -8.602  11.250 -16.250  1.00 97.81           N  
ATOM    648  N   VAL A  86      -9.539   7.977  -8.805  1.00 98.56           N  
ATOM    649  CA  VAL A  86      -9.273   6.738  -8.078  1.00 98.56           C  
ATOM    650  C   VAL A  86      -9.922   5.562  -8.805  1.00 98.56           C  
ATOM    651  CB  VAL A  86      -9.781   6.812  -6.625  1.00 98.56           C  
ATOM    652  O   VAL A  86     -10.711   5.762  -9.734  1.00 98.56           O  
ATOM    653  CG1 VAL A  86      -9.094   7.949  -5.871  1.00 98.56           C  
ATOM    654  CG2 VAL A  86     -11.297   6.984  -6.594  1.00 98.56           C  
ATOM    655  N   ARG A  87      -9.484   4.395  -8.484  1.00 98.50           N  
ATOM    656  CA  ARG A  87     -10.148   3.203  -9.000  1.00 98.50           C  
ATOM    657  C   ARG A  87     -11.070   2.594  -7.941  1.00 98.50           C  
ATOM    658  CB  ARG A  87      -9.125   2.168  -9.461  1.00 98.50           C  
ATOM    659  O   ARG A  87     -10.641   2.330  -6.816  1.00 98.50           O  
ATOM    660  CG  ARG A  87      -8.258   2.637 -10.617  1.00 98.50           C  
ATOM    661  CD  ARG A  87      -7.328   1.533 -11.102  1.00 98.50           C  
ATOM    662  NE  ARG A  87      -6.469   1.994 -12.195  1.00 98.50           N  
ATOM    663  NH1 ARG A  87      -5.652  -0.103 -12.719  1.00 98.50           N  
ATOM    664  NH2 ARG A  87      -4.957   1.731 -13.898  1.00 98.50           N  
ATOM    665  CZ  ARG A  87      -5.695   1.206 -12.930  1.00 98.50           C  
ATOM    666  N   VAL A  88     -12.336   2.404  -8.305  1.00 98.44           N  
ATOM    667  CA  VAL A  88     -13.336   1.729  -7.484  1.00 98.44           C  
ATOM    668  C   VAL A  88     -13.695   0.381  -8.109  1.00 98.44           C  
ATOM    669  CB  VAL A  88     -14.609   2.592  -7.324  1.00 98.44           C  
ATOM    670  O   VAL A  88     -14.250   0.326  -9.203  1.00 98.44           O  
ATOM    671  CG1 VAL A  88     -15.633   1.887  -6.434  1.00 98.44           C  
ATOM    672  CG2 VAL A  88     -14.258   3.963  -6.754  1.00 98.44           C  
ATOM    673  N   ASN A  89     -13.242  -0.659  -7.418  1.00 97.81           N  
ATOM    674  CA  ASN A  89     -13.414  -2.002  -7.957  1.00 97.81           C  
ATOM    675  C   ASN A  89     -12.828  -2.123  -9.359  1.00 97.81           C  
ATOM    676  CB  ASN A  89     -14.898  -2.389  -7.965  1.00 97.81           C  
ATOM    677  O   ASN A  89     -13.445  -2.723 -10.242  1.00 97.81           O  
ATOM    678  CG  ASN A  89     -15.484  -2.486  -6.566  1.00 97.81           C  
ATOM    679  ND2 ASN A  89     -16.750  -2.143  -6.434  1.00 97.81           N  
ATOM    680  OD1 ASN A  89     -14.789  -2.867  -5.617  1.00 97.81           O  
ATOM    681  N   GLY A  90     -11.734  -1.424  -9.562  1.00 97.25           N  
ATOM    682  CA  GLY A  90     -10.977  -1.587 -10.797  1.00 97.25           C  
ATOM    683  C   GLY A  90     -11.344  -0.572 -11.859  1.00 97.25           C  
ATOM    684  O   GLY A  90     -10.672  -0.475 -12.891  1.00 97.25           O  
ATOM    685  N   VAL A  91     -12.406   0.193 -11.594  1.00 97.88           N  
ATOM    686  CA  VAL A  91     -12.875   1.154 -12.586  1.00 97.88           C  
ATOM    687  C   VAL A  91     -12.375   2.553 -12.227  1.00 97.88           C  
ATOM    688  CB  VAL A  91     -14.414   1.154 -12.695  1.00 97.88           C  
ATOM    689  O   VAL A  91     -12.617   3.043 -11.125  1.00 97.88           O  
ATOM    690  CG1 VAL A  91     -14.891   2.203 -13.695  1.00 97.88           C  
ATOM    691  CG2 VAL A  91     -14.922  -0.233 -13.086  1.00 97.88           C  
ATOM    692  N   LEU A  92     -11.672   3.186 -13.148  1.00 98.12           N  
ATOM    693  CA  LEU A  92     -11.172   4.543 -12.969  1.00 98.12           C  
ATOM    694  C   LEU A  92     -12.328   5.523 -12.773  1.00 98.12           C  
ATOM    695  CB  LEU A  92     -10.328   4.969 -14.164  1.00 98.12           C  
ATOM    696  O   LEU A  92     -13.203   5.633 -13.633  1.00 98.12           O  
ATOM    697  CG  LEU A  92      -9.438   6.199 -13.969  1.00 98.12           C  
ATOM    698  CD1 LEU A  92      -8.367   5.918 -12.914  1.00 98.12           C  
ATOM    699  CD2 LEU A  92      -8.797   6.613 -15.289  1.00 98.12           C  
ATOM    700  N   THR A  93     -12.375   6.277 -11.656  1.00 98.31           N  
ATOM    701  CA  THR A  93     -13.477   7.145 -11.258  1.00 98.31           C  
ATOM    702  C   THR A  93     -12.961   8.516 -10.836  1.00 98.31           C  
ATOM    703  CB  THR A  93     -14.289   6.520 -10.109  1.00 98.31           C  
ATOM    704  O   THR A  93     -12.031   8.609 -10.031  1.00 98.31           O  
ATOM    705  CG2 THR A  93     -15.500   7.379  -9.766  1.00 98.31           C  
ATOM    706  OG1 THR A  93     -14.734   5.215 -10.508  1.00 98.31           O  
ATOM    707  N   ALA A  94     -13.570   9.617 -11.305  1.00 98.31           N  
ATOM    708  CA  ALA A  94     -13.195  10.992 -10.969  1.00 98.31           C  
ATOM    709  C   ALA A  94     -13.641  11.352  -9.555  1.00 98.31           C  
ATOM    710  CB  ALA A  94     -13.797  11.969 -11.977  1.00 98.31           C  
ATOM    711  O   ALA A  94     -14.703  10.906  -9.102  1.00 98.31           O  
ATOM    712  N   LEU A  95     -12.875  12.055  -8.766  1.00 98.19           N  
ATOM    713  CA  LEU A  95     -13.195  12.578  -7.445  1.00 98.19           C  
ATOM    714  C   LEU A  95     -13.992  13.875  -7.551  1.00 98.19           C  
ATOM    715  CB  LEU A  95     -11.906  12.820  -6.645  1.00 98.19           C  
ATOM    716  O   LEU A  95     -13.836  14.625  -8.516  1.00 98.19           O  
ATOM    717  CG  LEU A  95     -11.031  11.602  -6.379  1.00 98.19           C  
ATOM    718  CD1 LEU A  95      -9.734  12.016  -5.703  1.00 98.19           C  
ATOM    719  CD2 LEU A  95     -11.781  10.578  -5.531  1.00 98.19           C  
ATOM    720  N   PRO A  96     -14.906  14.070  -6.594  1.00 98.25           N  
ATOM    721  CA  PRO A  96     -15.180  13.211  -5.438  1.00 98.25           C  
ATOM    722  C   PRO A  96     -16.094  12.039  -5.773  1.00 98.25           C  
ATOM    723  CB  PRO A  96     -15.859  14.164  -4.445  1.00 98.25           C  
ATOM    724  O   PRO A  96     -16.844  12.094  -6.758  1.00 98.25           O  
ATOM    725  CG  PRO A  96     -16.594  15.141  -5.297  1.00 98.25           C  
ATOM    726  CD  PRO A  96     -15.812  15.375  -6.555  1.00 98.25           C  
ATOM    727  N   VAL A  97     -15.961  10.977  -5.047  1.00 98.38           N  
ATOM    728  CA  VAL A  97     -16.828   9.812  -5.223  1.00 98.38           C  
ATOM    729  C   VAL A  97     -17.281   9.289  -3.861  1.00 98.38           C  
ATOM    730  CB  VAL A  97     -16.125   8.695  -6.023  1.00 98.38           C  
ATOM    731  O   VAL A  97     -16.516   9.344  -2.891  1.00 98.38           O  
ATOM    732  CG1 VAL A  97     -14.906   8.180  -5.266  1.00 98.38           C  
ATOM    733  CG2 VAL A  97     -17.094   7.555  -6.320  1.00 98.38           C  
ATOM    734  N   SER A  98     -18.562   8.883  -3.803  1.00 98.25           N  
ATOM    735  CA  SER A  98     -19.156   8.211  -2.650  1.00 98.25           C  
ATOM    736  C   SER A  98     -19.609   6.797  -3.010  1.00 98.25           C  
ATOM    737  CB  SER A  98     -20.344   9.008  -2.102  1.00 98.25           C  
ATOM    738  O   SER A  98     -20.359   6.605  -3.975  1.00 98.25           O  
ATOM    739  OG  SER A  98     -20.828   8.422  -0.908  1.00 98.25           O  
ATOM    740  N   VAL A  99     -19.125   5.750  -2.240  1.00 98.12           N  
ATOM    741  CA  VAL A  99     -19.391   4.348  -2.547  1.00 98.12           C  
ATOM    742  C   VAL A  99     -19.875   3.629  -1.293  1.00 98.12           C  
ATOM    743  CB  VAL A  99     -18.141   3.645  -3.115  1.00 98.12           C  
ATOM    744  O   VAL A  99     -19.953   4.227  -0.216  1.00 98.12           O  
ATOM    745  CG1 VAL A  99     -17.719   4.273  -4.441  1.00 98.12           C  
ATOM    746  CG2 VAL A  99     -17.000   3.699  -2.105  1.00 98.12           C  
ATOM    747  N   ALA A 100     -20.359   2.381  -1.424  1.00 97.50           N  
ATOM    748  CA  ALA A 100     -20.859   1.576  -0.314  1.00 97.50           C  
ATOM    749  C   ALA A 100     -22.031   2.270   0.380  1.00 97.50           C  
ATOM    750  CB  ALA A 100     -19.750   1.294   0.687  1.00 97.50           C  
ATOM    751  O   ALA A 100     -22.078   2.350   1.609  1.00 97.50           O  
ATOM    752  N   ASP A 101     -22.953   2.771  -0.521  1.00 97.00           N  
ATOM    753  CA  ASP A 101     -24.172   3.449  -0.067  1.00 97.00           C  
ATOM    754  C   ASP A 101     -23.828   4.695   0.747  1.00 97.00           C  
ATOM    755  CB  ASP A 101     -25.031   2.500   0.762  1.00 97.00           C  
ATOM    756  O   ASP A 101     -24.453   4.961   1.773  1.00 97.00           O  
ATOM    757  CG  ASP A 101     -25.500   1.287  -0.023  1.00 97.00           C  
ATOM    758  OD1 ASP A 101     -25.969   1.446  -1.173  1.00 97.00           O  
ATOM    759  OD2 ASP A 101     -25.406   0.163   0.515  1.00 97.00           O  
ATOM    760  N   GLY A 102     -22.734   5.344   0.407  1.00 97.88           N  
ATOM    761  CA  GLY A 102     -22.375   6.605   1.037  1.00 97.88           C  
ATOM    762  C   GLY A 102     -21.516   6.434   2.273  1.00 97.88           C  
ATOM    763  O   GLY A 102     -21.250   7.398   2.994  1.00 97.88           O  
ATOM    764  N   ARG A 103     -21.031   5.258   2.475  1.00 98.44           N  
ATOM    765  CA  ARG A 103     -20.312   4.949   3.705  1.00 98.44           C  
ATOM    766  C   ARG A 103     -18.812   5.160   3.529  1.00 98.44           C  
ATOM    767  CB  ARG A 103     -20.594   3.510   4.141  1.00 98.44           C  
ATOM    768  O   ARG A 103     -18.078   5.266   4.512  1.00 98.44           O  
ATOM    769  CG  ARG A 103     -22.047   3.246   4.504  1.00 98.44           C  
ATOM    770  CD  ARG A 103     -22.266   1.800   4.926  1.00 98.44           C  
ATOM    771  NE  ARG A 103     -21.484   1.453   6.105  1.00 98.44           N  
ATOM    772  NH1 ARG A 103     -21.797  -0.827   5.895  1.00 98.44           N  
ATOM    773  NH2 ARG A 103     -20.547   0.011   7.625  1.00 98.44           N  
ATOM    774  CZ  ARG A 103     -21.281   0.213   6.539  1.00 98.44           C  
ATOM    775  N   ILE A 104     -18.359   5.219   2.283  1.00 98.69           N  
ATOM    776  CA  ILE A 104     -16.984   5.566   1.967  1.00 98.69           C  
ATOM    777  C   ILE A 104     -16.953   6.727   0.973  1.00 98.69           C  
ATOM    778  CB  ILE A 104     -16.203   4.355   1.399  1.00 98.69           C  
ATOM    779  O   ILE A 104     -17.625   6.680  -0.064  1.00 98.69           O  
ATOM    780  CG1 ILE A 104     -16.250   3.182   2.385  1.00 98.69           C  
ATOM    781  CG2 ILE A 104     -14.758   4.742   1.076  1.00 98.69           C  
ATOM    782  CD1 ILE A 104     -15.656   1.895   1.843  1.00 98.69           C  
ATOM    783  N   SER A 105     -16.219   7.762   1.302  1.00 98.56           N  
ATOM    784  CA  SER A 105     -16.062   8.906   0.407  1.00 98.56           C  
ATOM    785  C   SER A 105     -14.594   9.211   0.138  1.00 98.56           C  
ATOM    786  CB  SER A 105     -16.750  10.141   0.997  1.00 98.56           C  
ATOM    787  O   SER A 105     -13.750   9.039   1.018  1.00 98.56           O  
ATOM    788  OG  SER A 105     -16.156  10.500   2.234  1.00 98.56           O  
ATOM    789  N   VAL A 106     -14.320   9.500  -1.099  1.00 98.62           N  
ATOM    790  CA  VAL A 106     -12.977   9.914  -1.489  1.00 98.62           C  
ATOM    791  C   VAL A 106     -13.039  11.281  -2.172  1.00 98.62           C  
ATOM    792  CB  VAL A 106     -12.312   8.883  -2.424  1.00 98.62           C  
ATOM    793  O   VAL A 106     -13.828  11.484  -3.100  1.00 98.62           O  
ATOM    794  CG1 VAL A 106     -10.836   9.203  -2.617  1.00 98.62           C  
ATOM    795  CG2 VAL A 106     -12.492   7.469  -1.866  1.00 98.62           C  
ATOM    796  N   ALA A 107     -12.281  12.188  -1.674  1.00 98.25           N  
ATOM    797  CA  ALA A 107     -12.234  13.531  -2.242  1.00 98.25           C  
ATOM    798  C   ALA A 107     -10.797  14.008  -2.398  1.00 98.25           C  
ATOM    799  CB  ALA A 107     -13.023  14.500  -1.370  1.00 98.25           C  
ATOM    800  O   ALA A 107      -9.883  13.484  -1.757  1.00 98.25           O  
ATOM    801  N   GLN A 108     -10.742  14.922  -3.264  1.00 96.06           N  
ATOM    802  CA  GLN A 108      -9.453  15.586  -3.445  1.00 96.06           C  
ATOM    803  C   GLN A 108      -9.258  16.703  -2.436  1.00 96.06           C  
ATOM    804  CB  GLN A 108      -9.320  16.125  -4.871  1.00 96.06           C  
ATOM    805  O   GLN A 108     -10.086  17.625  -2.355  1.00 96.06           O  
ATOM    806  CG  GLN A 108      -7.992  16.812  -5.145  1.00 96.06           C  
ATOM    807  CD  GLN A 108      -6.859  15.844  -5.383  1.00 96.06           C  
ATOM    808  NE2 GLN A 108      -5.641  16.250  -5.051  1.00 96.06           N  
ATOM    809  OE1 GLN A 108      -7.074  14.727  -5.867  1.00 96.06           O  
ATOM    810  N   GLY A 109      -8.219  16.500  -1.539  1.00 88.81           N  
ATOM    811  CA  GLY A 109      -7.777  17.609  -0.709  1.00 88.81           C  
ATOM    812  C   GLY A 109      -6.676  18.422  -1.351  1.00 88.81           C  
ATOM    813  O   GLY A 109      -6.422  18.312  -2.551  1.00 88.81           O  
ATOM    814  N   ALA A 110      -6.070  19.359  -0.565  1.00 86.56           N  
ATOM    815  CA  ALA A 110      -4.926  20.141  -1.017  1.00 86.56           C  
ATOM    816  C   ALA A 110      -3.717  19.250  -1.283  1.00 86.56           C  
ATOM    817  CB  ALA A 110      -4.574  21.219   0.015  1.00 86.56           C  
ATOM    818  O   ALA A 110      -3.143  18.672  -0.354  1.00 86.56           O  
ATOM    819  N   SER A 111      -3.566  18.719  -2.477  1.00 89.31           N  
ATOM    820  CA  SER A 111      -2.447  17.969  -3.027  1.00 89.31           C  
ATOM    821  C   SER A 111      -2.469  16.516  -2.549  1.00 89.31           C  
ATOM    822  CB  SER A 111      -1.118  18.625  -2.645  1.00 89.31           C  
ATOM    823  O   SER A 111      -1.422  15.883  -2.443  1.00 89.31           O  
ATOM    824  OG  SER A 111      -1.102  18.953  -1.269  1.00 89.31           O  
ATOM    825  N   LYS A 112      -3.615  16.062  -2.170  1.00 95.62           N  
ATOM    826  CA  LYS A 112      -3.721  14.672  -1.727  1.00 95.62           C  
ATOM    827  C   LYS A 112      -5.133  14.133  -1.933  1.00 95.62           C  
ATOM    828  CB  LYS A 112      -3.320  14.547  -0.256  1.00 95.62           C  
ATOM    829  O   LYS A 112      -6.082  14.906  -2.078  1.00 95.62           O  
ATOM    830  CG  LYS A 112      -4.230  15.305   0.700  1.00 95.62           C  
ATOM    831  CD  LYS A 112      -3.701  15.258   2.127  1.00 95.62           C  
ATOM    832  CE  LYS A 112      -4.523  16.141   3.059  1.00 95.62           C  
ATOM    833  NZ  LYS A 112      -3.986  16.125   4.453  1.00 95.62           N  
ATOM    834  N   ALA A 113      -5.234  12.875  -2.016  1.00 97.88           N  
ATOM    835  CA  ALA A 113      -6.512  12.180  -1.930  1.00 97.88           C  
ATOM    836  C   ALA A 113      -6.852  11.828  -0.483  1.00 97.88           C  
ATOM    837  CB  ALA A 113      -6.484  10.914  -2.783  1.00 97.88           C  
ATOM    838  O   ALA A 113      -5.984  11.398   0.280  1.00 97.88           O  
ATOM    839  N   LEU A 114      -8.117  12.109  -0.111  1.00 98.44           N  
ATOM    840  CA  LEU A 114      -8.586  11.805   1.237  1.00 98.44           C  
ATOM    841  C   LEU A 114      -9.766  10.844   1.200  1.00 98.44           C  
ATOM    842  CB  LEU A 114      -8.984  13.094   1.967  1.00 98.44           C  
ATOM    843  O   LEU A 114     -10.820  11.164   0.652  1.00 98.44           O  
ATOM    844  CG  LEU A 114      -9.484  12.930   3.404  1.00 98.44           C  
ATOM    845  CD1 LEU A 114      -8.375  12.367   4.289  1.00 98.44           C  
ATOM    846  CD2 LEU A 114      -9.984  14.266   3.951  1.00 98.44           C  
ATOM    847  N   LEU A 115      -9.539   9.633   1.738  1.00 98.56           N  
ATOM    848  CA  LEU A 115     -10.578   8.625   1.889  1.00 98.56           C  
ATOM    849  C   LEU A 115     -11.117   8.609   3.316  1.00 98.56           C  
ATOM    850  CB  LEU A 115     -10.039   7.242   1.515  1.00 98.56           C  
ATOM    851  O   LEU A 115     -10.344   8.477   4.270  1.00 98.56           O  
ATOM    852  CG  LEU A 115     -11.055   6.098   1.506  1.00 98.56           C  
ATOM    853  CD1 LEU A 115     -10.609   5.000   0.549  1.00 98.56           C  
ATOM    854  CD2 LEU A 115     -11.250   5.543   2.912  1.00 98.56           C  
ATOM    855  N   VAL A 116     -12.438   8.734   3.445  1.00 98.50           N  
ATOM    856  CA  VAL A 116     -13.086   8.719   4.750  1.00 98.50           C  
ATOM    857  C   VAL A 116     -14.203   7.676   4.754  1.00 98.50           C  
ATOM    858  CB  VAL A 116     -13.656  10.109   5.117  1.00 98.50           C  
ATOM    859  O   VAL A 116     -15.070   7.676   3.873  1.00 98.50           O  
ATOM    860  CG1 VAL A 116     -14.336  10.070   6.484  1.00 98.50           C  
ATOM    861  CG2 VAL A 116     -12.539  11.156   5.105  1.00 98.50           C  
ATOM    862  N   ALA A 117     -14.133   6.766   5.723  1.00 98.56           N  
ATOM    863  CA  ALA A 117     -15.195   5.777   5.922  1.00 98.56           C  
ATOM    864  C   ALA A 117     -16.031   6.105   7.152  1.00 98.56           C  
ATOM    865  CB  ALA A 117     -14.594   4.379   6.043  1.00 98.56           C  
ATOM    866  O   ALA A 117     -15.523   6.703   8.109  1.00 98.56           O  
ATOM    867  N   ASP A 118     -17.266   5.766   7.238  1.00 98.06           N  
ATOM    868  CA  ASP A 118     -18.188   6.184   8.281  1.00 98.06           C  
ATOM    869  C   ASP A 118     -17.859   5.508   9.617  1.00 98.06           C  
ATOM    870  CB  ASP A 118     -19.625   5.871   7.875  1.00 98.06           C  
ATOM    871  O   ASP A 118     -18.359   5.914  10.664  1.00 98.06           O  
ATOM    872  CG  ASP A 118     -19.906   4.383   7.754  1.00 98.06           C  
ATOM    873  OD1 ASP A 118     -18.953   3.578   7.855  1.00 98.06           O  
ATOM    874  OD2 ASP A 118     -21.078   4.012   7.555  1.00 98.06           O  
ATOM    875  N   PHE A 119     -17.016   4.453   9.578  1.00 97.75           N  
ATOM    876  CA  PHE A 119     -16.656   3.812  10.836  1.00 97.75           C  
ATOM    877  C   PHE A 119     -15.406   4.453  11.422  1.00 97.75           C  
ATOM    878  CB  PHE A 119     -16.422   2.312  10.625  1.00 97.75           C  
ATOM    879  O   PHE A 119     -14.867   3.977  12.430  1.00 97.75           O  
ATOM    880  CG  PHE A 119     -15.445   1.990   9.539  1.00 97.75           C  
ATOM    881  CD1 PHE A 119     -15.875   1.706   8.250  1.00 97.75           C  
ATOM    882  CD2 PHE A 119     -14.078   1.973   9.805  1.00 97.75           C  
ATOM    883  CE1 PHE A 119     -14.969   1.408   7.238  1.00 97.75           C  
ATOM    884  CE2 PHE A 119     -13.164   1.676   8.797  1.00 97.75           C  
ATOM    885  CZ  PHE A 119     -13.609   1.393   7.516  1.00 97.75           C  
ATOM    886  N   GLY A 120     -14.875   5.535  10.820  1.00 97.81           N  
ATOM    887  CA  GLY A 120     -13.844   6.348  11.438  1.00 97.81           C  
ATOM    888  C   GLY A 120     -12.492   6.211  10.766  1.00 97.81           C  
ATOM    889  O   GLY A 120     -11.547   6.918  11.117  1.00 97.81           O  
ATOM    890  N   LEU A 121     -12.305   5.277   9.727  1.00 98.62           N  
ATOM    891  CA  LEU A 121     -11.047   5.133   8.992  1.00 98.62           C  
ATOM    892  C   LEU A 121     -10.812   6.328   8.078  1.00 98.62           C  
ATOM    893  CB  LEU A 121     -11.055   3.838   8.172  1.00 98.62           C  
ATOM    894  O   LEU A 121     -11.711   6.723   7.328  1.00 98.62           O  
ATOM    895  CG  LEU A 121      -9.867   3.627   7.234  1.00 98.62           C  
ATOM    896  CD1 LEU A 121      -8.578   3.439   8.039  1.00 98.62           C  
ATOM    897  CD2 LEU A 121     -10.109   2.432   6.324  1.00 98.62           C  
ATOM    898  N   GLN A 122      -9.578   6.879   8.148  1.00 98.50           N  
ATOM    899  CA  GLN A 122      -9.125   7.926   7.246  1.00 98.50           C  
ATOM    900  C   GLN A 122      -7.789   7.562   6.609  1.00 98.50           C  
ATOM    901  CB  GLN A 122      -9.008   9.258   7.984  1.00 98.50           C  
ATOM    902  O   GLN A 122      -6.848   7.180   7.305  1.00 98.50           O  
ATOM    903  CG  GLN A 122     -10.336   9.789   8.516  1.00 98.50           C  
ATOM    904  CD  GLN A 122     -10.188  11.109   9.250  1.00 98.50           C  
ATOM    905  NE2 GLN A 122     -10.883  11.242  10.375  1.00 98.50           N  
ATOM    906  OE1 GLN A 122      -9.461  12.000   8.805  1.00 98.50           O  
ATOM    907  N   VAL A 123      -7.750   7.617   5.297  1.00 98.62           N  
ATOM    908  CA  VAL A 123      -6.520   7.352   4.562  1.00 98.62           C  
ATOM    909  C   VAL A 123      -6.215   8.516   3.623  1.00 98.62           C  
ATOM    910  CB  VAL A 123      -6.609   6.031   3.760  1.00 98.62           C  
ATOM    911  O   VAL A 123      -7.078   8.938   2.848  1.00 98.62           O  
ATOM    912  CG1 VAL A 123      -5.305   5.766   3.014  1.00 98.62           C  
ATOM    913  CG2 VAL A 123      -6.945   4.867   4.688  1.00 98.62           C  
ATOM    914  N   SER A 124      -5.047   9.039   3.756  1.00 98.00           N  
ATOM    915  CA  SER A 124      -4.617  10.086   2.836  1.00 98.00           C  
ATOM    916  C   SER A 124      -3.375   9.672   2.057  1.00 98.00           C  
ATOM    917  CB  SER A 124      -4.340  11.391   3.594  1.00 98.00           C  
ATOM    918  O   SER A 124      -2.523   8.945   2.580  1.00 98.00           O  
ATOM    919  OG  SER A 124      -3.180  11.258   4.398  1.00 98.00           O  
ATOM    920  N   TYR A 125      -3.320  10.008   0.839  1.00 97.50           N  
ATOM    921  CA  TYR A 125      -2.223   9.742  -0.082  1.00 97.50           C  
ATOM    922  C   TYR A 125      -1.937  10.953  -0.957  1.00 97.50           C  
ATOM    923  CB  TYR A 125      -2.541   8.531  -0.960  1.00 97.50           C  
ATOM    924  O   TYR A 125      -2.836  11.477  -1.621  1.00 97.50           O  
ATOM    925  CG  TYR A 125      -1.437   8.172  -1.925  1.00 97.50           C  
ATOM    926  CD1 TYR A 125      -1.725   7.785  -3.232  1.00 97.50           C  
ATOM    927  CD2 TYR A 125      -0.103   8.219  -1.532  1.00 97.50           C  
ATOM    928  CE1 TYR A 125      -0.710   7.449  -4.125  1.00 97.50           C  
ATOM    929  CE2 TYR A 125       0.919   7.891  -2.416  1.00 97.50           C  
ATOM    930  OH  TYR A 125       1.615   7.180  -4.586  1.00 97.50           O  
ATOM    931  CZ  TYR A 125       0.607   7.508  -3.707  1.00 97.50           C  
ATOM    932  N   ASP A 126      -0.646  11.422  -1.040  1.00 92.81           N  
ATOM    933  CA  ASP A 126      -0.315  12.672  -1.713  1.00 92.81           C  
ATOM    934  C   ASP A 126      -0.037  12.445  -3.197  1.00 92.81           C  
ATOM    935  CB  ASP A 126       0.892  13.336  -1.048  1.00 92.81           C  
ATOM    936  O   ASP A 126       0.549  13.297  -3.863  1.00 92.81           O  
ATOM    937  CG  ASP A 126       2.178  12.555  -1.229  1.00 92.81           C  
ATOM    938  OD1 ASP A 126       2.129  11.422  -1.758  1.00 92.81           O  
ATOM    939  OD2 ASP A 126       3.246  13.062  -0.836  1.00 92.81           O  
ATOM    940  N   TRP A 127      -0.357  11.305  -3.697  1.00 92.31           N  
ATOM    941  CA  TRP A 127      -0.236  10.953  -5.109  1.00 92.31           C  
ATOM    942  C   TRP A 127       1.213  10.633  -5.469  1.00 92.31           C  
ATOM    943  CB  TRP A 127      -0.760  12.086  -5.992  1.00 92.31           C  
ATOM    944  O   TRP A 127       1.567  10.578  -6.648  1.00 92.31           O  
ATOM    945  CG  TRP A 127      -2.162  12.508  -5.672  1.00 92.31           C  
ATOM    946  CD1 TRP A 127      -2.549  13.609  -4.961  1.00 92.31           C  
ATOM    947  CD2 TRP A 127      -3.365  11.836  -6.055  1.00 92.31           C  
ATOM    948  CE2 TRP A 127      -4.445  12.586  -5.535  1.00 92.31           C  
ATOM    949  CE3 TRP A 127      -3.637  10.672  -6.781  1.00 92.31           C  
ATOM    950  NE1 TRP A 127      -3.920  13.656  -4.875  1.00 92.31           N  
ATOM    951  CH2 TRP A 127      -6.012  11.062  -6.441  1.00 92.31           C  
ATOM    952  CZ2 TRP A 127      -5.777  12.203  -5.727  1.00 92.31           C  
ATOM    953  CZ3 TRP A 127      -4.961  10.289  -6.969  1.00 92.31           C  
ATOM    954  N   ASN A 128       2.066  10.641  -4.418  1.00 87.19           N  
ATOM    955  CA  ASN A 128       3.482  10.469  -4.719  1.00 87.19           C  
ATOM    956  C   ASN A 128       4.141   9.469  -3.771  1.00 87.19           C  
ATOM    957  CB  ASN A 128       4.215  11.812  -4.660  1.00 87.19           C  
ATOM    958  O   ASN A 128       4.582   8.398  -4.199  1.00 87.19           O  
ATOM    959  CG  ASN A 128       5.637  11.727  -5.176  1.00 87.19           C  
ATOM    960  ND2 ASN A 128       6.473  12.672  -4.766  1.00 87.19           N  
ATOM    961  OD1 ASN A 128       5.980  10.820  -5.934  1.00 87.19           O  
ATOM    962  N   TRP A 129       4.180   9.727  -2.463  1.00 83.31           N  
ATOM    963  CA  TRP A 129       4.980   8.828  -1.639  1.00 83.31           C  
ATOM    964  C   TRP A 129       4.465   8.805  -0.203  1.00 83.31           C  
ATOM    965  CB  TRP A 129       6.453   9.242  -1.659  1.00 83.31           C  
ATOM    966  O   TRP A 129       4.824   7.914   0.576  1.00 83.31           O  
ATOM    967  CG  TRP A 129       6.676  10.703  -1.398  1.00 83.31           C  
ATOM    968  CD1 TRP A 129       5.750  11.617  -0.978  1.00 83.31           C  
ATOM    969  CD2 TRP A 129       7.906  11.422  -1.547  1.00 83.31           C  
ATOM    970  CE2 TRP A 129       7.652  12.766  -1.198  1.00 83.31           C  
ATOM    971  CE3 TRP A 129       9.203  11.055  -1.941  1.00 83.31           C  
ATOM    972  NE1 TRP A 129       6.332  12.859  -0.855  1.00 83.31           N  
ATOM    973  CH2 TRP A 129       9.906  13.359  -1.620  1.00 83.31           C  
ATOM    974  CZ2 TRP A 129       8.648  13.742  -1.231  1.00 83.31           C  
ATOM    975  CZ3 TRP A 129      10.188  12.031  -1.974  1.00 83.31           C  
ATOM    976  N   ARG A 130       3.631   9.797   0.213  1.00 92.56           N  
ATOM    977  CA  ARG A 130       3.217   9.883   1.609  1.00 92.56           C  
ATOM    978  C   ARG A 130       1.812   9.320   1.802  1.00 92.56           C  
ATOM    979  CB  ARG A 130       3.275  11.328   2.098  1.00 92.56           C  
ATOM    980  O   ARG A 130       0.880   9.711   1.094  1.00 92.56           O  
ATOM    981  CG  ARG A 130       2.795  11.516   3.527  1.00 92.56           C  
ATOM    982  CD  ARG A 130       3.125  12.906   4.055  1.00 92.56           C  
ATOM    983  NE  ARG A 130       2.617  13.102   5.410  1.00 92.56           N  
ATOM    984  NH1 ARG A 130       4.379  14.430   6.098  1.00 92.56           N  
ATOM    985  NH2 ARG A 130       2.674  13.938   7.551  1.00 92.56           N  
ATOM    986  CZ  ARG A 130       3.225  13.828   6.352  1.00 92.56           C  
ATOM    987  N   VAL A 131       1.680   8.383   2.771  1.00 97.00           N  
ATOM    988  CA  VAL A 131       0.407   7.785   3.160  1.00 97.00           C  
ATOM    989  C   VAL A 131       0.184   7.973   4.660  1.00 97.00           C  
ATOM    990  CB  VAL A 131       0.352   6.285   2.797  1.00 97.00           C  
ATOM    991  O   VAL A 131       1.098   7.762   5.461  1.00 97.00           O  
ATOM    992  CG1 VAL A 131      -0.993   5.680   3.197  1.00 97.00           C  
ATOM    993  CG2 VAL A 131       0.608   6.086   1.305  1.00 97.00           C  
ATOM    994  N   ASP A 132      -0.941   8.398   5.027  1.00 98.00           N  
ATOM    995  CA  ASP A 132      -1.385   8.477   6.418  1.00 98.00           C  
ATOM    996  C   ASP A 132      -2.646   7.645   6.637  1.00 98.00           C  
ATOM    997  CB  ASP A 132      -1.637   9.930   6.820  1.00 98.00           C  
ATOM    998  O   ASP A 132      -3.615   7.762   5.883  1.00 98.00           O  
ATOM    999  CG  ASP A 132      -0.417  10.812   6.637  1.00 98.00           C  
ATOM   1000  OD1 ASP A 132       0.342  11.016   7.609  1.00 98.00           O  
ATOM   1001  OD2 ASP A 132      -0.215  11.320   5.512  1.00 98.00           O  
ATOM   1002  N   VAL A 133      -2.598   6.785   7.633  1.00 98.62           N  
ATOM   1003  CA  VAL A 133      -3.752   5.988   8.031  1.00 98.62           C  
ATOM   1004  C   VAL A 133      -4.141   6.324   9.469  1.00 98.62           C  
ATOM   1005  CB  VAL A 133      -3.471   4.473   7.895  1.00 98.62           C  
ATOM   1006  O   VAL A 133      -3.350   6.129  10.398  1.00 98.62           O  
ATOM   1007  CG1 VAL A 133      -4.703   3.658   8.281  1.00 98.62           C  
ATOM   1008  CG2 VAL A 133      -3.027   4.141   6.473  1.00 98.62           C  
ATOM   1009  N   THR A 134      -5.348   6.824   9.672  1.00 98.62           N  
ATOM   1010  CA  THR A 134      -5.848   7.188  10.992  1.00 98.62           C  
ATOM   1011  C   THR A 134      -7.051   6.328  11.367  1.00 98.62           C  
ATOM   1012  CB  THR A 134      -6.234   8.672  11.055  1.00 98.62           C  
ATOM   1013  O   THR A 134      -7.965   6.145  10.562  1.00 98.62           O  
ATOM   1014  CG2 THR A 134      -6.691   9.062  12.461  1.00 98.62           C  
ATOM   1015  OG1 THR A 134      -5.098   9.477  10.703  1.00 98.62           O  
ATOM   1016  N   LEU A 135      -6.984   5.824  12.578  1.00 98.44           N  
ATOM   1017  CA  LEU A 135      -8.062   5.004  13.109  1.00 98.44           C  
ATOM   1018  C   LEU A 135      -8.586   5.578  14.422  1.00 98.44           C  
ATOM   1019  CB  LEU A 135      -7.590   3.564  13.320  1.00 98.44           C  
ATOM   1020  O   LEU A 135      -7.816   6.129  15.211  1.00 98.44           O  
ATOM   1021  CG  LEU A 135      -7.340   2.738  12.055  1.00 98.44           C  
ATOM   1022  CD1 LEU A 135      -6.613   1.444  12.406  1.00 98.44           C  
ATOM   1023  CD2 LEU A 135      -8.656   2.445  11.344  1.00 98.44           C  
ATOM   1024  N   PRO A 136      -9.883   5.449  14.625  1.00 97.94           N  
ATOM   1025  CA  PRO A 136     -10.414   5.836  15.938  1.00 97.94           C  
ATOM   1026  C   PRO A 136     -10.008   4.871  17.047  1.00 97.94           C  
ATOM   1027  CB  PRO A 136     -11.930   5.809  15.719  1.00 97.94           C  
ATOM   1028  O   PRO A 136      -9.609   3.736  16.766  1.00 97.94           O  
ATOM   1029  CG  PRO A 136     -12.148   4.777  14.656  1.00 97.94           C  
ATOM   1030  CD  PRO A 136     -11.000   4.836  13.695  1.00 97.94           C  
ATOM   1031  N   SER A 137     -10.102   5.316  18.359  1.00 96.38           N  
ATOM   1032  CA  SER A 137      -9.664   4.559  19.531  1.00 96.38           C  
ATOM   1033  C   SER A 137     -10.445   3.256  19.672  1.00 96.38           C  
ATOM   1034  CB  SER A 137      -9.828   5.395  20.797  1.00 96.38           C  
ATOM   1035  O   SER A 137     -10.000   2.328  20.344  1.00 96.38           O  
ATOM   1036  OG  SER A 137     -11.180   5.812  20.969  1.00 96.38           O  
ATOM   1037  N   SER A 138     -11.625   3.162  18.969  1.00 96.19           N  
ATOM   1038  CA  SER A 138     -12.438   1.950  19.016  1.00 96.19           C  
ATOM   1039  C   SER A 138     -11.680   0.751  18.453  1.00 96.19           C  
ATOM   1040  CB  SER A 138     -13.742   2.145  18.234  1.00 96.19           C  
ATOM   1041  O   SER A 138     -11.984  -0.395  18.781  1.00 96.19           O  
ATOM   1042  OG  SER A 138     -13.477   2.514  16.891  1.00 96.19           O  
ATOM   1043  N   TYR A 139     -10.609   0.952  17.594  1.00 97.31           N  
ATOM   1044  CA  TYR A 139      -9.836  -0.123  16.984  1.00 97.31           C  
ATOM   1045  C   TYR A 139      -8.602  -0.439  17.812  1.00 97.31           C  
ATOM   1046  CB  TYR A 139      -9.422   0.250  15.562  1.00 97.31           C  
ATOM   1047  O   TYR A 139      -7.746  -1.225  17.406  1.00 97.31           O  
ATOM   1048  CG  TYR A 139     -10.500   0.003  14.531  1.00 97.31           C  
ATOM   1049  CD1 TYR A 139     -10.523  -1.174  13.789  1.00 97.31           C  
ATOM   1050  CD2 TYR A 139     -11.500   0.944  14.305  1.00 97.31           C  
ATOM   1051  CE1 TYR A 139     -11.516  -1.404  12.836  1.00 97.31           C  
ATOM   1052  CE2 TYR A 139     -12.492   0.724  13.359  1.00 97.31           C  
ATOM   1053  OH  TYR A 139     -13.477  -0.676  11.695  1.00 97.31           O  
ATOM   1054  CZ  TYR A 139     -12.492  -0.452  12.633  1.00 97.31           C  
ATOM   1055  N   HIS A 140      -8.445   0.122  19.016  1.00 95.56           N  
ATOM   1056  CA  HIS A 140      -7.316  -0.123  19.906  1.00 95.56           C  
ATOM   1057  C   HIS A 140      -7.141  -1.614  20.172  1.00 95.56           C  
ATOM   1058  CB  HIS A 140      -7.512   0.626  21.234  1.00 95.56           C  
ATOM   1059  O   HIS A 140      -8.078  -2.289  20.594  1.00 95.56           O  
ATOM   1060  CG  HIS A 140      -6.348   0.514  22.156  1.00 95.56           C  
ATOM   1061  CD2 HIS A 140      -5.320   1.361  22.406  1.00 95.56           C  
ATOM   1062  ND1 HIS A 140      -6.148  -0.581  22.969  1.00 95.56           N  
ATOM   1063  CE1 HIS A 140      -5.043  -0.401  23.672  1.00 95.56           C  
ATOM   1064  NE2 HIS A 140      -4.523   0.770  23.359  1.00 95.56           N  
ATOM   1065  N   GLY A 141      -5.969  -2.152  19.812  1.00 95.25           N  
ATOM   1066  CA  GLY A 141      -5.641  -3.547  20.062  1.00 95.25           C  
ATOM   1067  C   GLY A 141      -6.328  -4.508  19.109  1.00 95.25           C  
ATOM   1068  O   GLY A 141      -6.289  -5.723  19.312  1.00 95.25           O  
ATOM   1069  N   ALA A 142      -6.996  -3.932  18.094  1.00 96.25           N  
ATOM   1070  CA  ALA A 142      -7.797  -4.805  17.234  1.00 96.25           C  
ATOM   1071  C   ALA A 142      -7.246  -4.820  15.805  1.00 96.25           C  
ATOM   1072  CB  ALA A 142      -9.258  -4.355  17.234  1.00 96.25           C  
ATOM   1073  O   ALA A 142      -7.906  -5.312  14.891  1.00 96.25           O  
ATOM   1074  N   VAL A 143      -6.117  -4.219  15.594  1.00 96.94           N  
ATOM   1075  CA  VAL A 143      -5.559  -4.156  14.250  1.00 96.94           C  
ATOM   1076  C   VAL A 143      -4.148  -4.742  14.250  1.00 96.94           C  
ATOM   1077  CB  VAL A 143      -5.535  -2.705  13.719  1.00 96.94           C  
ATOM   1078  O   VAL A 143      -3.512  -4.852  15.297  1.00 96.94           O  
ATOM   1079  CG1 VAL A 143      -6.953  -2.152  13.586  1.00 96.94           C  
ATOM   1080  CG2 VAL A 143      -4.688  -1.815  14.625  1.00 96.94           C  
ATOM   1081  N   CYS A 144      -3.719  -5.254  13.109  1.00 96.75           N  
ATOM   1082  CA  CYS A 144      -2.357  -5.738  12.906  1.00 96.75           C  
ATOM   1083  C   CYS A 144      -1.848  -5.367  11.516  1.00 96.75           C  
ATOM   1084  CB  CYS A 144      -2.293  -7.254  13.094  1.00 96.75           C  
ATOM   1085  O   CYS A 144      -2.586  -4.801  10.711  1.00 96.75           O  
ATOM   1086  SG  CYS A 144      -3.383  -8.172  11.984  1.00 96.75           S  
ATOM   1087  N   GLY A 145      -0.565  -5.523  11.219  1.00 96.81           N  
ATOM   1088  CA  GLY A 145       0.148  -5.145  10.008  1.00 96.81           C  
ATOM   1089  C   GLY A 145       1.418  -4.363  10.281  1.00 96.81           C  
ATOM   1090  O   GLY A 145       1.938  -4.387  11.398  1.00 96.81           O  
ATOM   1091  N   LEU A 146       1.931  -3.697   9.250  1.00 96.88           N  
ATOM   1092  CA  LEU A 146       3.166  -2.939   9.422  1.00 96.88           C  
ATOM   1093  C   LEU A 146       2.949  -1.751  10.352  1.00 96.88           C  
ATOM   1094  CB  LEU A 146       3.686  -2.451   8.062  1.00 96.88           C  
ATOM   1095  O   LEU A 146       3.906  -1.225  10.930  1.00 96.88           O  
ATOM   1096  CG  LEU A 146       4.281  -3.520   7.145  1.00 96.88           C  
ATOM   1097  CD1 LEU A 146       4.574  -2.928   5.770  1.00 96.88           C  
ATOM   1098  CD2 LEU A 146       5.543  -4.113   7.758  1.00 96.88           C  
ATOM   1099  N   CYS A 147       1.690  -1.395  10.609  1.00 97.25           N  
ATOM   1100  CA  CYS A 147       1.354  -0.268  11.469  1.00 97.25           C  
ATOM   1101  C   CYS A 147       1.110  -0.732  12.898  1.00 97.25           C  
ATOM   1102  CB  CYS A 147       0.120   0.462  10.945  1.00 97.25           C  
ATOM   1103  O   CYS A 147       0.761   0.071  13.766  1.00 97.25           O  
ATOM   1104  SG  CYS A 147       0.457   1.540   9.531  1.00 97.25           S  
ATOM   1105  N   GLY A 148       1.295  -1.995  13.195  1.00 95.94           N  
ATOM   1106  CA  GLY A 148       1.255  -2.488  14.562  1.00 95.94           C  
ATOM   1107  C   GLY A 148      -0.154  -2.744  15.062  1.00 95.94           C  
ATOM   1108  O   GLY A 148      -1.095  -2.826  14.273  1.00 95.94           O  
ATOM   1109  N   ASN A 149      -0.327  -2.916  16.359  1.00 96.00           N  
ATOM   1110  CA  ASN A 149      -1.590  -3.369  16.938  1.00 96.00           C  
ATOM   1111  C   ASN A 149      -2.312  -2.238  17.656  1.00 96.00           C  
ATOM   1112  CB  ASN A 149      -1.355  -4.547  17.891  1.00 96.00           C  
ATOM   1113  O   ASN A 149      -3.330  -2.467  18.312  1.00 96.00           O  
ATOM   1114  CG  ASN A 149      -0.433  -4.191  19.047  1.00 96.00           C  
ATOM   1115  ND2 ASN A 149      -0.164  -5.164  19.906  1.00 96.00           N  
ATOM   1116  OD1 ASN A 149       0.032  -3.055  19.156  1.00 96.00           O  
ATOM   1117  N   MET A 150      -1.818  -1.036  17.656  1.00 96.38           N  
ATOM   1118  CA  MET A 150      -2.438   0.176  18.188  1.00 96.38           C  
ATOM   1119  C   MET A 150      -2.758   0.020  19.672  1.00 96.38           C  
ATOM   1120  CB  MET A 150      -3.711   0.512  17.406  1.00 96.38           C  
ATOM   1121  O   MET A 150      -3.814   0.457  20.125  1.00 96.38           O  
ATOM   1122  CG  MET A 150      -4.191   1.942  17.594  1.00 96.38           C  
ATOM   1123  SD  MET A 150      -5.660   2.338  16.578  1.00 96.38           S  
ATOM   1124  CE  MET A 150      -6.031   4.008  17.188  1.00 96.38           C  
ATOM   1125  N   ASP A 151      -1.897  -0.604  20.547  1.00 95.94           N  
ATOM   1126  CA  ASP A 151      -2.131  -0.805  21.969  1.00 95.94           C  
ATOM   1127  C   ASP A 151      -1.267   0.136  22.812  1.00 95.94           C  
ATOM   1128  CB  ASP A 151      -1.853  -2.258  22.359  1.00 95.94           C  
ATOM   1129  O   ASP A 151      -1.127  -0.051  24.016  1.00 95.94           O  
ATOM   1130  CG  ASP A 151      -0.401  -2.658  22.172  1.00 95.94           C  
ATOM   1131  OD1 ASP A 151       0.364  -1.893  21.531  1.00 95.94           O  
ATOM   1132  OD2 ASP A 151      -0.018  -3.748  22.641  1.00 95.94           O  
ATOM   1133  N   ARG A 152      -0.594   1.063  22.172  1.00 95.56           N  
ATOM   1134  CA  ARG A 152       0.173   2.131  22.812  1.00 95.56           C  
ATOM   1135  C   ARG A 152       1.517   1.615  23.312  1.00 95.56           C  
ATOM   1136  CB  ARG A 152      -0.617   2.750  23.969  1.00 95.56           C  
ATOM   1137  O   ARG A 152       2.115   2.205  24.219  1.00 95.56           O  
ATOM   1138  CG  ARG A 152      -1.879   3.477  23.531  1.00 95.56           C  
ATOM   1139  CD  ARG A 152      -2.578   4.148  24.703  1.00 95.56           C  
ATOM   1140  NE  ARG A 152      -3.855   4.730  24.297  1.00 95.56           N  
ATOM   1141  NH1 ARG A 152      -3.947   6.238  26.047  1.00 95.56           N  
ATOM   1142  NH2 ARG A 152      -5.637   6.168  24.500  1.00 95.56           N  
ATOM   1143  CZ  ARG A 152      -4.477   5.711  24.953  1.00 95.56           C  
ATOM   1144  N   ASN A 153       1.849   0.478  22.859  1.00 96.38           N  
ATOM   1145  CA  ASN A 153       3.152  -0.102  23.172  1.00 96.38           C  
ATOM   1146  C   ASN A 153       3.990  -0.289  21.906  1.00 96.38           C  
ATOM   1147  CB  ASN A 153       2.990  -1.437  23.906  1.00 96.38           C  
ATOM   1148  O   ASN A 153       3.785  -1.245  21.156  1.00 96.38           O  
ATOM   1149  CG  ASN A 153       4.316  -2.027  24.344  1.00 96.38           C  
ATOM   1150  ND2 ASN A 153       4.262  -3.158  25.031  1.00 96.38           N  
ATOM   1151  OD1 ASN A 153       5.383  -1.474  24.047  1.00 96.38           O  
ATOM   1152  N   PRO A 154       4.961   0.597  21.688  1.00 94.38           N  
ATOM   1153  CA  PRO A 154       5.762   0.508  20.469  1.00 94.38           C  
ATOM   1154  C   PRO A 154       6.688  -0.706  20.453  1.00 94.38           C  
ATOM   1155  CB  PRO A 154       6.566   1.810  20.469  1.00 94.38           C  
ATOM   1156  O   PRO A 154       7.125  -1.143  19.375  1.00 94.38           O  
ATOM   1157  CG  PRO A 154       6.570   2.246  21.906  1.00 94.38           C  
ATOM   1158  CD  PRO A 154       5.297   1.782  22.547  1.00 94.38           C  
ATOM   1159  N   ASN A 155       6.949  -1.375  21.578  1.00 93.38           N  
ATOM   1160  CA  ASN A 155       7.934  -2.439  21.719  1.00 93.38           C  
ATOM   1161  C   ASN A 155       7.402  -3.768  21.188  1.00 93.38           C  
ATOM   1162  CB  ASN A 155       8.367  -2.590  23.172  1.00 93.38           C  
ATOM   1163  O   ASN A 155       8.172  -4.703  20.953  1.00 93.38           O  
ATOM   1164  CG  ASN A 155       9.141  -1.389  23.688  1.00 93.38           C  
ATOM   1165  ND2 ASN A 155       8.922  -1.024  24.938  1.00 93.38           N  
ATOM   1166  OD1 ASN A 155       9.938  -0.792  22.953  1.00 93.38           O  
ATOM   1167  N   ASN A 156       6.098  -3.812  20.828  1.00 93.19           N  
ATOM   1168  CA  ASN A 156       5.547  -5.078  20.359  1.00 93.19           C  
ATOM   1169  C   ASN A 156       4.922  -4.934  18.969  1.00 93.19           C  
ATOM   1170  CB  ASN A 156       4.516  -5.617  21.344  1.00 93.19           C  
ATOM   1171  O   ASN A 156       3.930  -5.594  18.656  1.00 93.19           O  
ATOM   1172  CG  ASN A 156       3.314  -4.703  21.500  1.00 93.19           C  
ATOM   1173  ND2 ASN A 156       2.361  -5.113  22.328  1.00 93.19           N  
ATOM   1174  OD1 ASN A 156       3.244  -3.643  20.875  1.00 93.19           O  
ATOM   1175  N   ASP A 157       5.426  -4.020  18.188  1.00 94.00           N  
ATOM   1176  CA  ASP A 157       4.816  -3.748  16.891  1.00 94.00           C  
ATOM   1177  C   ASP A 157       5.477  -4.574  15.789  1.00 94.00           C  
ATOM   1178  CB  ASP A 157       4.910  -2.258  16.562  1.00 94.00           C  
ATOM   1179  O   ASP A 157       4.879  -4.809  14.734  1.00 94.00           O  
ATOM   1180  CG  ASP A 157       3.867  -1.423  17.281  1.00 94.00           C  
ATOM   1181  OD1 ASP A 157       2.943  -1.998  17.891  1.00 94.00           O  
ATOM   1182  OD2 ASP A 157       3.971  -0.178  17.234  1.00 94.00           O  
ATOM   1183  N   GLN A 158       6.773  -5.105  16.047  1.00 92.06           N  
ATOM   1184  CA  GLN A 158       7.469  -5.934  15.062  1.00 92.06           C  
ATOM   1185  C   GLN A 158       7.137  -7.410  15.250  1.00 92.06           C  
ATOM   1186  CB  GLN A 158       8.977  -5.715  15.156  1.00 92.06           C  
ATOM   1187  O   GLN A 158       7.945  -8.164  15.789  1.00 92.06           O  
ATOM   1188  CG  GLN A 158       9.766  -6.402  14.047  1.00 92.06           C  
ATOM   1189  CD  GLN A 158      11.250  -6.078  14.094  1.00 92.06           C  
ATOM   1190  NE2 GLN A 158      12.086  -7.113  14.070  1.00 92.06           N  
ATOM   1191  OE1 GLN A 158      11.641  -4.910  14.148  1.00 92.06           O  
ATOM   1192  N   VAL A 159       5.938  -7.730  14.812  1.00 91.81           N  
ATOM   1193  CA  VAL A 159       5.438  -9.086  15.031  1.00 91.81           C  
ATOM   1194  C   VAL A 159       4.992  -9.688  13.695  1.00 91.81           C  
ATOM   1195  CB  VAL A 159       4.273  -9.109  16.047  1.00 91.81           C  
ATOM   1196  O   VAL A 159       4.496  -8.977  12.820  1.00 91.81           O  
ATOM   1197  CG1 VAL A 159       4.754  -8.680  17.422  1.00 91.81           C  
ATOM   1198  CG2 VAL A 159       3.135  -8.203  15.562  1.00 91.81           C  
ATOM   1199  N   PHE A 160       5.227 -10.984  13.516  1.00 89.31           N  
ATOM   1200  CA  PHE A 160       4.742 -11.742  12.367  1.00 89.31           C  
ATOM   1201  C   PHE A 160       3.223 -11.867  12.406  1.00 89.31           C  
ATOM   1202  CB  PHE A 160       5.379 -13.133  12.336  1.00 89.31           C  
ATOM   1203  O   PHE A 160       2.604 -11.672  13.453  1.00 89.31           O  
ATOM   1204  CG  PHE A 160       6.848 -13.117  12.008  1.00 89.31           C  
ATOM   1205  CD1 PHE A 160       7.305 -12.617  10.797  1.00 89.31           C  
ATOM   1206  CD2 PHE A 160       7.777 -13.609  12.922  1.00 89.31           C  
ATOM   1207  CE1 PHE A 160       8.664 -12.602  10.500  1.00 89.31           C  
ATOM   1208  CE2 PHE A 160       9.141 -13.602  12.625  1.00 89.31           C  
ATOM   1209  CZ  PHE A 160       9.578 -13.094  11.414  1.00 89.31           C  
ATOM   1210  N   PRO A 161       2.609 -12.203  11.250  1.00 91.38           N  
ATOM   1211  CA  PRO A 161       1.164 -12.438  11.234  1.00 91.38           C  
ATOM   1212  C   PRO A 161       0.727 -13.492  12.242  1.00 91.38           C  
ATOM   1213  CB  PRO A 161       0.899 -12.898   9.797  1.00 91.38           C  
ATOM   1214  O   PRO A 161      -0.396 -13.445  12.750  1.00 91.38           O  
ATOM   1215  CG  PRO A 161       1.951 -12.227   8.977  1.00 91.38           C  
ATOM   1216  CD  PRO A 161       3.225 -12.188   9.773  1.00 91.38           C  
ATOM   1217  N   ASN A 162       1.634 -14.391  12.602  1.00 87.94           N  
ATOM   1218  CA  ASN A 162       1.305 -15.469  13.523  1.00 87.94           C  
ATOM   1219  C   ASN A 162       1.396 -15.008  14.977  1.00 87.94           C  
ATOM   1220  CB  ASN A 162       2.217 -16.672  13.297  1.00 87.94           C  
ATOM   1221  O   ASN A 162       1.162 -15.789  15.898  1.00 87.94           O  
ATOM   1222  CG  ASN A 162       3.670 -16.375  13.609  1.00 87.94           C  
ATOM   1223  ND2 ASN A 162       4.551 -17.312  13.297  1.00 87.94           N  
ATOM   1224  OD1 ASN A 162       3.998 -15.312  14.133  1.00 87.94           O  
ATOM   1225  N   GLY A 163       1.838 -13.742  15.211  1.00 87.44           N  
ATOM   1226  CA  GLY A 163       1.812 -13.164  16.547  1.00 87.44           C  
ATOM   1227  C   GLY A 163       3.158 -13.219  17.250  1.00 87.44           C  
ATOM   1228  O   GLY A 163       3.326 -12.648  18.328  1.00 87.44           O  
ATOM   1229  N   THR A 164       4.191 -13.828  16.656  1.00 87.12           N  
ATOM   1230  CA  THR A 164       5.516 -13.938  17.250  1.00 87.12           C  
ATOM   1231  C   THR A 164       6.375 -12.727  16.891  1.00 87.12           C  
ATOM   1232  CB  THR A 164       6.227 -15.227  16.797  1.00 87.12           C  
ATOM   1233  O   THR A 164       6.188 -12.109  15.844  1.00 87.12           O  
ATOM   1234  CG2 THR A 164       5.441 -16.469  17.219  1.00 87.12           C  
ATOM   1235  OG1 THR A 164       6.355 -15.219  15.375  1.00 87.12           O  
ATOM   1236  N   LEU A 165       7.332 -12.398  17.750  1.00 88.38           N  
ATOM   1237  CA  LEU A 165       8.227 -11.273  17.516  1.00 88.38           C  
ATOM   1238  C   LEU A 165       9.211 -11.578  16.391  1.00 88.38           C  
ATOM   1239  CB  LEU A 165       8.992 -10.922  18.797  1.00 88.38           C  
ATOM   1240  O   LEU A 165       9.742 -12.688  16.297  1.00 88.38           O  
ATOM   1241  CG  LEU A 165       8.188 -10.258  19.906  1.00 88.38           C  
ATOM   1242  CD1 LEU A 165       9.031 -10.148  21.172  1.00 88.38           C  
ATOM   1243  CD2 LEU A 165       7.691  -8.891  19.469  1.00 88.38           C  
ATOM   1244  N   ALA A 166       9.352 -10.617  15.500  1.00 84.25           N  
ATOM   1245  CA  ALA A 166      10.281 -10.766  14.391  1.00 84.25           C  
ATOM   1246  C   ALA A 166      11.672 -10.258  14.758  1.00 84.25           C  
ATOM   1247  CB  ALA A 166       9.766 -10.031  13.156  1.00 84.25           C  
ATOM   1248  O   ALA A 166      11.805  -9.258  15.469  1.00 84.25           O  
ATOM   1249  N   PRO A 167      12.766 -10.883  14.312  1.00 83.94           N  
ATOM   1250  CA  PRO A 167      14.133 -10.555  14.711  1.00 83.94           C  
ATOM   1251  C   PRO A 167      14.703  -9.367  13.938  1.00 83.94           C  
ATOM   1252  CB  PRO A 167      14.914 -11.836  14.383  1.00 83.94           C  
ATOM   1253  O   PRO A 167      15.656  -8.727  14.391  1.00 83.94           O  
ATOM   1254  CG  PRO A 167      14.141 -12.484  13.281  1.00 83.94           C  
ATOM   1255  CD  PRO A 167      12.680 -12.227  13.508  1.00 83.94           C  
ATOM   1256  N   SER A 168      14.125  -9.188  12.711  1.00 79.81           N  
ATOM   1257  CA  SER A 168      14.664  -8.117  11.867  1.00 79.81           C  
ATOM   1258  C   SER A 168      13.578  -7.488  11.016  1.00 79.81           C  
ATOM   1259  CB  SER A 168      15.781  -8.656  10.977  1.00 79.81           C  
ATOM   1260  O   SER A 168      12.555  -8.117  10.734  1.00 79.81           O  
ATOM   1261  OG  SER A 168      15.266  -9.547  10.008  1.00 79.81           O  
ATOM   1262  N   ILE A 169      13.734  -6.312  10.500  1.00 84.56           N  
ATOM   1263  CA  ILE A 169      12.758  -5.500   9.781  1.00 84.56           C  
ATOM   1264  C   ILE A 169      12.469  -6.117   8.414  1.00 84.56           C  
ATOM   1265  CB  ILE A 169      13.242  -4.039   9.625  1.00 84.56           C  
ATOM   1266  O   ILE A 169      11.312  -6.297   8.039  1.00 84.56           O  
ATOM   1267  CG1 ILE A 169      13.289  -3.340  10.984  1.00 84.56           C  
ATOM   1268  CG2 ILE A 169      12.344  -3.277   8.648  1.00 84.56           C  
ATOM   1269  CD1 ILE A 169      11.930  -3.174  11.641  1.00 84.56           C  
ATOM   1270  N   PRO A 170      13.500  -6.535   7.645  1.00 81.06           N  
ATOM   1271  CA  PRO A 170      13.195  -7.070   6.316  1.00 81.06           C  
ATOM   1272  C   PRO A 170      12.391  -8.367   6.375  1.00 81.06           C  
ATOM   1273  CB  PRO A 170      14.578  -7.312   5.707  1.00 81.06           C  
ATOM   1274  O   PRO A 170      11.484  -8.570   5.566  1.00 81.06           O  
ATOM   1275  CG  PRO A 170      15.492  -6.395   6.453  1.00 81.06           C  
ATOM   1276  CD  PRO A 170      14.961  -6.223   7.848  1.00 81.06           C  
ATOM   1277  N   ILE A 171      12.773  -9.219   7.324  1.00 82.00           N  
ATOM   1278  CA  ILE A 171      12.062 -10.484   7.465  1.00 82.00           C  
ATOM   1279  C   ILE A 171      10.633 -10.227   7.945  1.00 82.00           C  
ATOM   1280  CB  ILE A 171      12.797 -11.438   8.445  1.00 82.00           C  
ATOM   1281  O   ILE A 171       9.688 -10.828   7.434  1.00 82.00           O  
ATOM   1282  CG1 ILE A 171      14.188 -11.773   7.914  1.00 82.00           C  
ATOM   1283  CG2 ILE A 171      11.969 -12.703   8.680  1.00 82.00           C  
ATOM   1284  CD1 ILE A 171      15.039 -12.586   8.883  1.00 82.00           C  
ATOM   1285  N   TRP A 172      10.555  -9.305   8.891  1.00 88.56           N  
ATOM   1286  CA  TRP A 172       9.250  -8.906   9.422  1.00 88.56           C  
ATOM   1287  C   TRP A 172       8.398  -8.242   8.344  1.00 88.56           C  
ATOM   1288  CB  TRP A 172       9.422  -7.949  10.609  1.00 88.56           C  
ATOM   1289  O   TRP A 172       7.258  -8.641   8.117  1.00 88.56           O  
ATOM   1290  CG  TRP A 172       8.156  -7.273  11.031  1.00 88.56           C  
ATOM   1291  CD1 TRP A 172       6.965  -7.871  11.344  1.00 88.56           C  
ATOM   1292  CD2 TRP A 172       7.949  -5.863  11.180  1.00 88.56           C  
ATOM   1293  CE2 TRP A 172       6.609  -5.680  11.594  1.00 88.56           C  
ATOM   1294  CE3 TRP A 172       8.766  -4.738  11.016  1.00 88.56           C  
ATOM   1295  NE1 TRP A 172       6.031  -6.918  11.680  1.00 88.56           N  
ATOM   1296  CH2 TRP A 172       6.891  -3.330  11.664  1.00 88.56           C  
ATOM   1297  CZ2 TRP A 172       6.070  -4.414  11.836  1.00 88.56           C  
ATOM   1298  CZ3 TRP A 172       8.227  -3.480  11.258  1.00 88.56           C  
ATOM   1299  N   GLY A 173       8.945  -7.176   7.652  1.00 90.06           N  
ATOM   1300  CA  GLY A 173       8.227  -6.488   6.590  1.00 90.06           C  
ATOM   1301  C   GLY A 173       7.707  -7.426   5.516  1.00 90.06           C  
ATOM   1302  O   GLY A 173       6.555  -7.316   5.094  1.00 90.06           O  
ATOM   1303  N   GLY A 174       8.562  -8.359   5.102  1.00 89.44           N  
ATOM   1304  CA  GLY A 174       8.219  -9.336   4.078  1.00 89.44           C  
ATOM   1305  C   GLY A 174       7.090 -10.266   4.492  1.00 89.44           C  
ATOM   1306  O   GLY A 174       6.348 -10.758   3.641  1.00 89.44           O  
ATOM   1307  N   SER A 175       6.984 -10.523   5.770  1.00 91.25           N  
ATOM   1308  CA  SER A 175       5.961 -11.430   6.270  1.00 91.25           C  
ATOM   1309  C   SER A 175       4.566 -10.828   6.121  1.00 91.25           C  
ATOM   1310  CB  SER A 175       6.223 -11.781   7.734  1.00 91.25           C  
ATOM   1311  O   SER A 175       3.564 -11.547   6.195  1.00 91.25           O  
ATOM   1312  OG  SER A 175       5.871 -10.703   8.578  1.00 91.25           O  
ATOM   1313  N   TRP A 176       4.480  -9.508   5.953  1.00 94.44           N  
ATOM   1314  CA  TRP A 176       3.207  -8.812   5.801  1.00 94.44           C  
ATOM   1315  C   TRP A 176       2.883  -8.586   4.324  1.00 94.44           C  
ATOM   1316  CB  TRP A 176       3.230  -7.477   6.543  1.00 94.44           C  
ATOM   1317  O   TRP A 176       2.057  -7.738   3.990  1.00 94.44           O  
ATOM   1318  CG  TRP A 176       3.088  -7.602   8.031  1.00 94.44           C  
ATOM   1319  CD1 TRP A 176       4.066  -7.422   8.969  1.00 94.44           C  
ATOM   1320  CD2 TRP A 176       1.898  -7.941   8.750  1.00 94.44           C  
ATOM   1321  CE2 TRP A 176       2.229  -7.949  10.125  1.00 94.44           C  
ATOM   1322  CE3 TRP A 176       0.584  -8.242   8.367  1.00 94.44           C  
ATOM   1323  NE1 TRP A 176       3.555  -7.629  10.227  1.00 94.44           N  
ATOM   1324  CH2 TRP A 176       0.011  -8.531  10.711  1.00 94.44           C  
ATOM   1325  CZ2 TRP A 176       1.289  -8.242  11.109  1.00 94.44           C  
ATOM   1326  CZ3 TRP A 176      -0.349  -8.531   9.352  1.00 94.44           C  
ATOM   1327  N   ARG A 177       3.484  -9.281   3.484  1.00 92.75           N  
ATOM   1328  CA  ARG A 177       3.160  -9.242   2.062  1.00 92.75           C  
ATOM   1329  C   ARG A 177       1.731  -9.719   1.814  1.00 92.75           C  
ATOM   1330  CB  ARG A 177       4.145 -10.109   1.265  1.00 92.75           C  
ATOM   1331  O   ARG A 177       1.314 -10.750   2.340  1.00 92.75           O  
ATOM   1332  CG  ARG A 177       3.982  -9.984  -0.243  1.00 92.75           C  
ATOM   1333  CD  ARG A 177       5.047 -10.781  -0.988  1.00 92.75           C  
ATOM   1334  NE  ARG A 177       4.867 -10.695  -2.434  1.00 92.75           N  
ATOM   1335  NH1 ARG A 177       6.691 -12.023  -2.945  1.00 92.75           N  
ATOM   1336  NH2 ARG A 177       5.402 -11.141  -4.625  1.00 92.75           N  
ATOM   1337  CZ  ARG A 177       5.652 -11.289  -3.332  1.00 92.75           C  
ATOM   1338  N   ALA A 178       0.978  -8.859   1.104  1.00 90.44           N  
ATOM   1339  CA  ALA A 178      -0.368  -9.242   0.691  1.00 90.44           C  
ATOM   1340  C   ALA A 178      -0.319 -10.336  -0.378  1.00 90.44           C  
ATOM   1341  CB  ALA A 178      -1.140  -8.031   0.177  1.00 90.44           C  
ATOM   1342  O   ALA A 178       0.633 -10.406  -1.158  1.00 90.44           O  
ATOM   1343  N   PRO A 179      -1.286 -11.211  -0.290  1.00 82.88           N  
ATOM   1344  CA  PRO A 179      -1.340 -12.234  -1.335  1.00 82.88           C  
ATOM   1345  C   PRO A 179      -1.411 -11.641  -2.740  1.00 82.88           C  
ATOM   1346  CB  PRO A 179      -2.617 -13.008  -1.003  1.00 82.88           C  
ATOM   1347  O   PRO A 179      -1.958 -10.555  -2.928  1.00 82.88           O  
ATOM   1348  CG  PRO A 179      -2.945 -12.625   0.403  1.00 82.88           C  
ATOM   1349  CD  PRO A 179      -2.311 -11.289   0.692  1.00 82.88           C  
ATOM   1350  N   GLY A 180      -0.605 -12.055  -3.668  1.00 73.50           N  
ATOM   1351  CA  GLY A 180      -0.514 -11.594  -5.047  1.00 73.50           C  
ATOM   1352  C   GLY A 180       0.858 -11.812  -5.656  1.00 73.50           C  
ATOM   1353  O   GLY A 180       1.858 -11.883  -4.938  1.00 73.50           O  
ATOM   1354  N   TRP A 181       0.829 -12.180  -6.930  1.00 65.06           N  
ATOM   1355  CA  TRP A 181       2.059 -12.438  -7.672  1.00 65.06           C  
ATOM   1356  C   TRP A 181       2.592 -11.164  -8.305  1.00 65.06           C  
ATOM   1357  CB  TRP A 181       1.823 -13.500  -8.750  1.00 65.06           C  
ATOM   1358  O   TRP A 181       1.872 -10.477  -9.039  1.00 65.06           O  
ATOM   1359  CG  TRP A 181       3.068 -13.930  -9.469  1.00 65.06           C  
ATOM   1360  CD1 TRP A 181       4.023 -14.797  -9.008  1.00 65.06           C  
ATOM   1361  CD2 TRP A 181       3.496 -13.508 -10.766  1.00 65.06           C  
ATOM   1362  CE2 TRP A 181       4.719 -14.156 -11.031  1.00 65.06           C  
ATOM   1363  CE3 TRP A 181       2.961 -12.641 -11.727  1.00 65.06           C  
ATOM   1364  NE1 TRP A 181       5.020 -14.938  -9.953  1.00 65.06           N  
ATOM   1365  CH2 TRP A 181       4.875 -13.117 -13.156  1.00 65.06           C  
ATOM   1366  CZ2 TRP A 181       5.418 -13.969 -12.227  1.00 65.06           C  
ATOM   1367  CZ3 TRP A 181       3.656 -12.453 -12.914  1.00 65.06           C  
ATOM   1368  N   ASP A 182       3.721 -10.688  -7.824  1.00 75.19           N  
ATOM   1369  CA  ASP A 182       4.535  -9.617  -8.391  1.00 75.19           C  
ATOM   1370  C   ASP A 182       6.008 -10.023  -8.453  1.00 75.19           C  
ATOM   1371  CB  ASP A 182       4.379  -8.328  -7.578  1.00 75.19           C  
ATOM   1372  O   ASP A 182       6.715  -9.961  -7.445  1.00 75.19           O  
ATOM   1373  CG  ASP A 182       5.105  -7.148  -8.195  1.00 75.19           C  
ATOM   1374  OD1 ASP A 182       5.801  -7.324  -9.219  1.00 75.19           O  
ATOM   1375  OD2 ASP A 182       4.984  -6.031  -7.648  1.00 75.19           O  
ATOM   1376  N   PRO A 183       6.441 -10.539  -9.555  1.00 63.50           N  
ATOM   1377  CA  PRO A 183       7.789 -11.102  -9.688  1.00 63.50           C  
ATOM   1378  C   PRO A 183       8.883 -10.047  -9.531  1.00 63.50           C  
ATOM   1379  CB  PRO A 183       7.793 -11.680 -11.102  1.00 63.50           C  
ATOM   1380  O   PRO A 183      10.047 -10.383  -9.281  1.00 63.50           O  
ATOM   1381  CG  PRO A 183       6.754 -10.891 -11.836  1.00 63.50           C  
ATOM   1382  CD  PRO A 183       5.684 -10.484 -10.867  1.00 63.50           C  
ATOM   1383  N   LEU A 184       8.492  -8.844  -9.750  1.00 70.50           N  
ATOM   1384  CA  LEU A 184       9.484  -7.781  -9.695  1.00 70.50           C  
ATOM   1385  C   LEU A 184       9.617  -7.230  -8.281  1.00 70.50           C  
ATOM   1386  CB  LEU A 184       9.125  -6.656 -10.664  1.00 70.50           C  
ATOM   1387  O   LEU A 184      10.391  -6.305  -8.039  1.00 70.50           O  
ATOM   1388  CG  LEU A 184       9.109  -7.020 -12.148  1.00 70.50           C  
ATOM   1389  CD1 LEU A 184       8.539  -5.863 -12.977  1.00 70.50           C  
ATOM   1390  CD2 LEU A 184      10.508  -7.383 -12.625  1.00 70.50           C  
ATOM   1391  N   CYS A 185       8.781  -7.879  -7.418  1.00 77.88           N  
ATOM   1392  CA  CYS A 185       8.820  -7.297  -6.082  1.00 77.88           C  
ATOM   1393  C   CYS A 185       9.781  -8.062  -5.184  1.00 77.88           C  
ATOM   1394  CB  CYS A 185       7.426  -7.281  -5.461  1.00 77.88           C  
ATOM   1395  O   CYS A 185      10.047  -9.250  -5.414  1.00 77.88           O  
ATOM   1396  SG  CYS A 185       6.887  -8.891  -4.840  1.00 77.88           S  
ATOM   1397  N   TRP A 186      10.406  -7.570  -4.156  1.00 76.69           N  
ATOM   1398  CA  TRP A 186      11.305  -8.164  -3.168  1.00 76.69           C  
ATOM   1399  C   TRP A 186      11.156  -7.480  -1.813  1.00 76.69           C  
ATOM   1400  CB  TRP A 186      12.758  -8.078  -3.641  1.00 76.69           C  
ATOM   1401  O   TRP A 186      10.766  -6.316  -1.741  1.00 76.69           O  
ATOM   1402  CG  TRP A 186      13.070  -6.840  -4.430  1.00 76.69           C  
ATOM   1403  CD1 TRP A 186      13.352  -5.598  -3.936  1.00 76.69           C  
ATOM   1404  CD2 TRP A 186      13.125  -6.730  -5.855  1.00 76.69           C  
ATOM   1405  CE2 TRP A 186      13.445  -5.387  -6.156  1.00 76.69           C  
ATOM   1406  CE3 TRP A 186      12.938  -7.633  -6.906  1.00 76.69           C  
ATOM   1407  NE1 TRP A 186      13.578  -4.719  -4.969  1.00 76.69           N  
ATOM   1408  CH2 TRP A 186      13.391  -5.832  -8.477  1.00 76.69           C  
ATOM   1409  CZ2 TRP A 186      13.586  -4.926  -7.469  1.00 76.69           C  
ATOM   1410  CZ3 TRP A 186      13.070  -7.176  -8.211  1.00 76.69           C  
ATOM   1411  N   ASP A 187      11.352  -8.242  -0.718  1.00 77.81           N  
ATOM   1412  CA  ASP A 187      11.195  -7.766   0.653  1.00 77.81           C  
ATOM   1413  C   ASP A 187      12.508  -7.211   1.192  1.00 77.81           C  
ATOM   1414  CB  ASP A 187      10.695  -8.891   1.558  1.00 77.81           C  
ATOM   1415  O   ASP A 187      12.516  -6.418   2.139  1.00 77.81           O  
ATOM   1416  CG  ASP A 187       9.328  -9.414   1.150  1.00 77.81           C  
ATOM   1417  OD1 ASP A 187       8.430  -8.602   0.827  1.00 77.81           O  
ATOM   1418  OD2 ASP A 187       9.141 -10.656   1.154  1.00 77.81           O  
ATOM   1419  N   GLU A 188      13.594  -7.684   0.615  1.00 67.75           N  
ATOM   1420  CA  GLU A 188      14.961  -7.309   0.969  1.00 67.75           C  
ATOM   1421  C   GLU A 188      15.852  -7.238  -0.268  1.00 67.75           C  
ATOM   1422  CB  GLU A 188      15.547  -8.297   1.982  1.00 67.75           C  
ATOM   1423  O   GLU A 188      15.633  -7.965  -1.240  1.00 67.75           O  
ATOM   1424  CG  GLU A 188      16.875  -7.859   2.568  1.00 67.75           C  
ATOM   1425  CD  GLU A 188      17.422  -8.828   3.605  1.00 67.75           C  
ATOM   1426  OE1 GLU A 188      18.469  -8.523   4.238  1.00 67.75           O  
ATOM   1427  OE2 GLU A 188      16.812  -9.906   3.785  1.00 67.75           O  
ATOM   1428  N   CYS A 189      16.672  -6.145  -0.201  1.00 61.19           N  
ATOM   1429  CA  CYS A 189      17.719  -5.996  -1.209  1.00 61.19           C  
ATOM   1430  C   CYS A 189      19.078  -6.324  -0.627  1.00 61.19           C  
ATOM   1431  CB  CYS A 189      17.719  -4.578  -1.776  1.00 61.19           C  
ATOM   1432  O   CYS A 189      19.469  -5.773   0.404  1.00 61.19           O  
ATOM   1433  SG  CYS A 189      18.891  -4.332  -3.121  1.00 61.19           S  
ATOM   1434  N   ARG A 190      19.750  -7.504  -0.874  1.00 50.53           N  
ATOM   1435  CA  ARG A 190      21.141  -7.715  -0.500  1.00 50.53           C  
ATOM   1436  C   ARG A 190      22.078  -7.020  -1.479  1.00 50.53           C  
ATOM   1437  CB  ARG A 190      21.469  -9.211  -0.436  1.00 50.53           C  
ATOM   1438  O   ARG A 190      22.172  -7.402  -2.648  1.00 50.53           O  
ATOM   1439  CG  ARG A 190      20.875  -9.914   0.771  1.00 50.53           C  
ATOM   1440  CD  ARG A 190      21.391 -11.344   0.901  1.00 50.53           C  
ATOM   1441  NE  ARG A 190      20.875 -11.992   2.107  1.00 50.53           N  
ATOM   1442  NH1 ARG A 190      21.797 -14.055   1.629  1.00 50.53           N  
ATOM   1443  NH2 ARG A 190      20.578 -13.750   3.549  1.00 50.53           N  
ATOM   1444  CZ  ARG A 190      21.094 -13.266   2.426  1.00 50.53           C  
ATOM   1445  N   GLY A 191      22.422  -5.777  -1.267  1.00 61.56           N  
ATOM   1446  CA  GLY A 191      23.453  -5.078  -2.021  1.00 61.56           C  
ATOM   1447  C   GLY A 191      22.891  -4.156  -3.084  1.00 61.56           C  
ATOM   1448  O   GLY A 191      22.281  -3.135  -2.766  1.00 61.56           O  
ATOM   1449  N   SER A 192      22.922  -4.371  -4.441  1.00 48.12           N  
ATOM   1450  CA  SER A 192      22.375  -3.695  -5.613  1.00 48.12           C  
ATOM   1451  C   SER A 192      21.156  -4.441  -6.160  1.00 48.12           C  
ATOM   1452  CB  SER A 192      23.438  -3.561  -6.703  1.00 48.12           C  
ATOM   1453  O   SER A 192      21.219  -5.652  -6.387  1.00 48.12           O  
ATOM   1454  OG  SER A 192      24.641  -3.039  -6.168  1.00 48.12           O  
ATOM   1455  N   CYS A 193      19.938  -3.984  -5.871  1.00 54.66           N  
ATOM   1456  CA  CYS A 193      18.688  -4.598  -6.316  1.00 54.66           C  
ATOM   1457  C   CYS A 193      18.609  -4.652  -7.836  1.00 54.66           C  
ATOM   1458  CB  CYS A 193      17.484  -3.828  -5.770  1.00 54.66           C  
ATOM   1459  O   CYS A 193      18.812  -3.639  -8.508  1.00 54.66           O  
ATOM   1460  SG  CYS A 193      17.438  -3.727  -3.965  1.00 54.66           S  
ATOM   1461  N   PRO A 194      18.641  -5.895  -8.273  1.00 54.56           N  
ATOM   1462  CA  PRO A 194      18.469  -5.930  -9.734  1.00 54.56           C  
ATOM   1463  C   PRO A 194      17.062  -5.516 -10.164  1.00 54.56           C  
ATOM   1464  CB  PRO A 194      18.734  -7.395 -10.086  1.00 54.56           C  
ATOM   1465  O   PRO A 194      16.078  -5.828  -9.484  1.00 54.56           O  
ATOM   1466  CG  PRO A 194      19.000  -8.062  -8.773  1.00 54.56           C  
ATOM   1467  CD  PRO A 194      18.875  -7.035  -7.684  1.00 54.56           C  
ATOM   1468  N   THR A 195      16.875  -4.375 -10.891  1.00 54.81           N  
ATOM   1469  CA  THR A 195      15.633  -3.963 -11.547  1.00 54.81           C  
ATOM   1470  C   THR A 195      15.617  -4.410 -13.008  1.00 54.81           C  
ATOM   1471  CB  THR A 195      15.445  -2.438 -11.477  1.00 54.81           C  
ATOM   1472  O   THR A 195      16.656  -4.738 -13.570  1.00 54.81           O  
ATOM   1473  CG2 THR A 195      15.367  -1.961 -10.023  1.00 54.81           C  
ATOM   1474  OG1 THR A 195      16.547  -1.793 -12.117  1.00 54.81           O  
ATOM   1475  N   CYS A 196      14.320  -4.945 -13.391  1.00 63.00           N  
ATOM   1476  CA  CYS A 196      14.000  -5.102 -14.805  1.00 63.00           C  
ATOM   1477  C   CYS A 196      13.141  -3.943 -15.297  1.00 63.00           C  
ATOM   1478  CB  CYS A 196      13.273  -6.426 -15.047  1.00 63.00           C  
ATOM   1479  O   CYS A 196      12.023  -3.738 -14.812  1.00 63.00           O  
ATOM   1480  SG  CYS A 196      12.992  -6.793 -16.797  1.00 63.00           S  
ATOM   1481  N   PRO A 197      13.688  -3.016 -16.016  1.00 69.81           N  
ATOM   1482  CA  PRO A 197      12.891  -1.904 -16.547  1.00 69.81           C  
ATOM   1483  C   PRO A 197      11.617  -2.373 -17.250  1.00 69.81           C  
ATOM   1484  CB  PRO A 197      13.844  -1.229 -17.547  1.00 69.81           C  
ATOM   1485  O   PRO A 197      11.625  -3.393 -17.938  1.00 69.81           O  
ATOM   1486  CG  PRO A 197      15.172  -1.850 -17.266  1.00 69.81           C  
ATOM   1487  CD  PRO A 197      14.961  -3.111 -16.484  1.00 69.81           C  
ATOM   1488  N   GLU A 198      10.445  -1.711 -16.938  1.00 68.25           N  
ATOM   1489  CA  GLU A 198       9.141  -2.047 -17.500  1.00 68.25           C  
ATOM   1490  C   GLU A 198       9.211  -2.143 -19.016  1.00 68.25           C  
ATOM   1491  CB  GLU A 198       8.094  -1.013 -17.078  1.00 68.25           C  
ATOM   1492  O   GLU A 198       8.539  -2.986 -19.625  1.00 68.25           O  
ATOM   1493  CG  GLU A 198       7.316  -1.395 -15.828  1.00 68.25           C  
ATOM   1494  CD  GLU A 198       6.270  -0.366 -15.430  1.00 68.25           C  
ATOM   1495  OE1 GLU A 198       5.633  -0.526 -14.367  1.00 68.25           O  
ATOM   1496  OE2 GLU A 198       6.082   0.607 -16.203  1.00 68.25           O  
ATOM   1497  N   ASP A 199      10.000  -1.241 -19.672  1.00 71.81           N  
ATOM   1498  CA  ASP A 199      10.070  -1.207 -21.141  1.00 71.81           C  
ATOM   1499  C   ASP A 199      10.742  -2.463 -21.688  1.00 71.81           C  
ATOM   1500  CB  ASP A 199      10.820   0.041 -21.609  1.00 71.81           C  
ATOM   1501  O   ASP A 199      10.547  -2.822 -22.844  1.00 71.81           O  
ATOM   1502  CG  ASP A 199      12.242   0.110 -21.078  1.00 71.81           C  
ATOM   1503  OD1 ASP A 199      12.500  -0.383 -19.969  1.00 71.81           O  
ATOM   1504  OD2 ASP A 199      13.109   0.666 -21.797  1.00 71.81           O  
ATOM   1505  N   ARG A 200      11.414  -3.230 -20.812  1.00 77.69           N  
ATOM   1506  CA  ARG A 200      12.094  -4.441 -21.266  1.00 77.69           C  
ATOM   1507  C   ARG A 200      11.227  -5.676 -21.016  1.00 77.69           C  
ATOM   1508  CB  ARG A 200      13.445  -4.598 -20.562  1.00 77.69           C  
ATOM   1509  O   ARG A 200      11.461  -6.730 -21.609  1.00 77.69           O  
ATOM   1510  CG  ARG A 200      14.469  -3.557 -20.969  1.00 77.69           C  
ATOM   1511  CD  ARG A 200      15.266  -3.990 -22.203  1.00 77.69           C  
ATOM   1512  NE  ARG A 200      16.375  -3.080 -22.469  1.00 77.69           N  
ATOM   1513  NH1 ARG A 200      17.188  -4.285 -24.266  1.00 77.69           N  
ATOM   1514  NH2 ARG A 200      18.219  -2.352 -23.609  1.00 77.69           N  
ATOM   1515  CZ  ARG A 200      17.250  -3.240 -23.453  1.00 77.69           C  
ATOM   1516  N   LEU A 201      10.266  -5.566 -20.109  1.00 78.00           N  
ATOM   1517  CA  LEU A 201       9.414  -6.695 -19.750  1.00 78.00           C  
ATOM   1518  C   LEU A 201       8.633  -7.195 -20.969  1.00 78.00           C  
ATOM   1519  CB  LEU A 201       8.438  -6.301 -18.641  1.00 78.00           C  
ATOM   1520  O   LEU A 201       8.547  -8.398 -21.203  1.00 78.00           O  
ATOM   1521  CG  LEU A 201       9.031  -6.180 -17.234  1.00 78.00           C  
ATOM   1522  CD1 LEU A 201       8.023  -5.543 -16.281  1.00 78.00           C  
ATOM   1523  CD2 LEU A 201       9.469  -7.547 -16.719  1.00 78.00           C  
ATOM   1524  N   GLU A 202       8.125  -6.172 -21.766  1.00 83.88           N  
ATOM   1525  CA  GLU A 202       7.340  -6.531 -22.953  1.00 83.88           C  
ATOM   1526  C   GLU A 202       8.172  -7.352 -23.938  1.00 83.88           C  
ATOM   1527  CB  GLU A 202       6.793  -5.277 -23.641  1.00 83.88           C  
ATOM   1528  O   GLU A 202       7.668  -8.305 -24.531  1.00 83.88           O  
ATOM   1529  CG  GLU A 202       5.453  -4.812 -23.094  1.00 83.88           C  
ATOM   1530  CD  GLU A 202       4.945  -3.541 -23.750  1.00 83.88           C  
ATOM   1531  OE1 GLU A 202       3.904  -3.002 -23.312  1.00 83.88           O  
ATOM   1532  OE2 GLU A 202       5.590  -3.082 -24.719  1.00 83.88           O  
ATOM   1533  N   GLN A 203       9.414  -6.941 -24.047  1.00 89.69           N  
ATOM   1534  CA  GLN A 203      10.344  -7.652 -24.922  1.00 89.69           C  
ATOM   1535  C   GLN A 203      10.523  -9.102 -24.469  1.00 89.69           C  
ATOM   1536  CB  GLN A 203      11.695  -6.941 -24.953  1.00 89.69           C  
ATOM   1537  O   GLN A 203      10.477 -10.023 -25.281  1.00 89.69           O  
ATOM   1538  CG  GLN A 203      12.734  -7.625 -25.844  1.00 89.69           C  
ATOM   1539  CD  GLN A 203      14.078  -6.934 -25.812  1.00 89.69           C  
ATOM   1540  NE2 GLN A 203      15.062  -7.508 -26.500  1.00 89.69           N  
ATOM   1541  OE1 GLN A 203      14.242  -5.887 -25.172  1.00 89.69           O  
ATOM   1542  N   TYR A 204      10.680  -9.336 -23.188  1.00 90.38           N  
ATOM   1543  CA  TYR A 204      11.023 -10.656 -22.656  1.00 90.38           C  
ATOM   1544  C   TYR A 204       9.781 -11.523 -22.516  1.00 90.38           C  
ATOM   1545  CB  TYR A 204      11.742 -10.531 -21.312  1.00 90.38           C  
ATOM   1546  O   TYR A 204       9.883 -12.742 -22.359  1.00 90.38           O  
ATOM   1547  CG  TYR A 204      13.055  -9.797 -21.391  1.00 90.38           C  
ATOM   1548  CD1 TYR A 204      13.969 -10.062 -22.406  1.00 90.38           C  
ATOM   1549  CD2 TYR A 204      13.391  -8.836 -20.438  1.00 90.38           C  
ATOM   1550  CE1 TYR A 204      15.188  -9.391 -22.484  1.00 90.38           C  
ATOM   1551  CE2 TYR A 204      14.602  -8.156 -20.500  1.00 90.38           C  
ATOM   1552  OH  TYR A 204      16.688  -7.770 -21.594  1.00 90.38           O  
ATOM   1553  CZ  TYR A 204      15.492  -8.438 -21.516  1.00 90.38           C  
ATOM   1554  N   GLU A 205       8.594 -10.852 -22.594  1.00 90.56           N  
ATOM   1555  CA  GLU A 205       7.336 -11.594 -22.625  1.00 90.56           C  
ATOM   1556  C   GLU A 205       7.039 -12.141 -24.016  1.00 90.56           C  
ATOM   1557  CB  GLU A 205       6.180 -10.711 -22.141  1.00 90.56           C  
ATOM   1558  O   GLU A 205       6.172 -13.000 -24.188  1.00 90.56           O  
ATOM   1559  CG  GLU A 205       6.227 -10.375 -20.656  1.00 90.56           C  
ATOM   1560  CD  GLU A 205       5.102  -9.453 -20.219  1.00 90.56           C  
ATOM   1561  OE1 GLU A 205       4.918  -9.273 -19.000  1.00 90.56           O  
ATOM   1562  OE2 GLU A 205       4.402  -8.914 -21.094  1.00 90.56           O  
ATOM   1563  N   GLY A 206       7.715 -11.633 -24.984  1.00 90.25           N  
ATOM   1564  CA  GLY A 206       7.438 -11.922 -26.375  1.00 90.25           C  
ATOM   1565  C   GLY A 206       7.914 -13.297 -26.812  1.00 90.25           C  
ATOM   1566  O   GLY A 206       8.609 -13.984 -26.062  1.00 90.25           O  
ATOM   1567  N   PRO A 207       7.535 -13.750 -28.062  1.00 89.81           N  
ATOM   1568  CA  PRO A 207       7.812 -15.078 -28.625  1.00 89.81           C  
ATOM   1569  C   PRO A 207       9.305 -15.383 -28.719  1.00 89.81           C  
ATOM   1570  CB  PRO A 207       7.184 -15.000 -30.016  1.00 89.81           C  
ATOM   1571  O   PRO A 207       9.695 -16.547 -28.766  1.00 89.81           O  
ATOM   1572  CG  PRO A 207       7.113 -13.539 -30.328  1.00 89.81           C  
ATOM   1573  CD  PRO A 207       6.996 -12.781 -29.031  1.00 89.81           C  
ATOM   1574  N   GLY A 208      10.164 -14.391 -28.656  1.00 89.56           N  
ATOM   1575  CA  GLY A 208      11.602 -14.578 -28.781  1.00 89.56           C  
ATOM   1576  C   GLY A 208      12.258 -14.945 -27.453  1.00 89.56           C  
ATOM   1577  O   GLY A 208      13.422 -15.344 -27.438  1.00 89.56           O  
ATOM   1578  N   PHE A 209      11.547 -14.922 -26.312  1.00 93.62           N  
ATOM   1579  CA  PHE A 209      12.102 -15.219 -25.000  1.00 93.62           C  
ATOM   1580  C   PHE A 209      11.164 -16.125 -24.203  1.00 93.62           C  
ATOM   1581  CB  PHE A 209      12.359 -13.930 -24.219  1.00 93.62           C  
ATOM   1582  O   PHE A 209      11.062 -17.328 -24.484  1.00 93.62           O  
ATOM   1583  CG  PHE A 209      13.484 -13.094 -24.781  1.00 93.62           C  
ATOM   1584  CD1 PHE A 209      14.797 -13.328 -24.391  1.00 93.62           C  
ATOM   1585  CD2 PHE A 209      13.219 -12.078 -25.688  1.00 93.62           C  
ATOM   1586  CE1 PHE A 209      15.836 -12.562 -24.922  1.00 93.62           C  
ATOM   1587  CE2 PHE A 209      14.258 -11.305 -26.203  1.00 93.62           C  
ATOM   1588  CZ  PHE A 209      15.562 -11.547 -25.812  1.00 93.62           C  
ATOM   1589  N   CYS A 210      10.273 -15.539 -23.375  1.00 93.62           N  
ATOM   1590  CA  CYS A 210       9.500 -16.359 -22.453  1.00 93.62           C  
ATOM   1591  C   CYS A 210       8.133 -16.688 -23.031  1.00 93.62           C  
ATOM   1592  CB  CYS A 210       9.352 -15.672 -21.094  1.00 93.62           C  
ATOM   1593  O   CYS A 210       7.301 -17.312 -22.359  1.00 93.62           O  
ATOM   1594  SG  CYS A 210      10.922 -15.344 -20.266  1.00 93.62           S  
ATOM   1595  N   GLY A 211       7.887 -16.234 -24.281  1.00 93.06           N  
ATOM   1596  CA  GLY A 211       6.633 -16.422 -24.984  1.00 93.06           C  
ATOM   1597  C   GLY A 211       6.211 -17.875 -25.078  1.00 93.06           C  
ATOM   1598  O   GLY A 211       5.027 -18.203 -24.938  1.00 93.06           O  
ATOM   1599  N   PRO A 212       7.168 -18.734 -25.281  1.00 93.38           N  
ATOM   1600  CA  PRO A 212       6.820 -20.156 -25.422  1.00 93.38           C  
ATOM   1601  C   PRO A 212       6.117 -20.703 -24.172  1.00 93.38           C  
ATOM   1602  CB  PRO A 212       8.180 -20.828 -25.625  1.00 93.38           C  
ATOM   1603  O   PRO A 212       5.418 -21.719 -24.266  1.00 93.38           O  
ATOM   1604  CG  PRO A 212       9.023 -19.797 -26.281  1.00 93.38           C  
ATOM   1605  CD  PRO A 212       8.695 -18.453 -25.703  1.00 93.38           C  
ATOM   1606  N   LEU A 213       6.180 -20.078 -22.984  1.00 92.19           N  
ATOM   1607  CA  LEU A 213       5.531 -20.500 -21.750  1.00 92.19           C  
ATOM   1608  C   LEU A 213       4.148 -19.875 -21.625  1.00 92.19           C  
ATOM   1609  CB  LEU A 213       6.387 -20.125 -20.547  1.00 92.19           C  
ATOM   1610  O   LEU A 213       3.359 -20.266 -20.766  1.00 92.19           O  
ATOM   1611  CG  LEU A 213       7.680 -20.922 -20.359  1.00 92.19           C  
ATOM   1612  CD1 LEU A 213       8.531 -20.297 -19.250  1.00 92.19           C  
ATOM   1613  CD2 LEU A 213       7.371 -22.375 -20.031  1.00 92.19           C  
ATOM   1614  N   ALA A 214       3.873 -18.750 -22.438  1.00 88.62           N  
ATOM   1615  CA  ALA A 214       2.619 -18.016 -22.312  1.00 88.62           C  
ATOM   1616  C   ALA A 214       1.421 -18.906 -22.609  1.00 88.62           C  
ATOM   1617  CB  ALA A 214       2.621 -16.812 -23.250  1.00 88.62           C  
ATOM   1618  O   ALA A 214       1.461 -19.734 -23.531  1.00 88.62           O  
ATOM   1619  N   SER A 215       0.360 -18.812 -21.688  1.00 78.12           N  
ATOM   1620  CA  SER A 215      -0.889 -19.531 -21.891  1.00 78.12           C  
ATOM   1621  C   SER A 215      -1.615 -19.031 -23.141  1.00 78.12           C  
ATOM   1622  CB  SER A 215      -1.800 -19.406 -20.672  1.00 78.12           C  
ATOM   1623  O   SER A 215      -1.637 -17.828 -23.406  1.00 78.12           O  
ATOM   1624  OG  SER A 215      -1.232 -20.047 -19.547  1.00 78.12           O  
ATOM   1625  N   GLY A 216      -2.117 -19.922 -24.000  1.00 74.44           N  
ATOM   1626  CA  GLY A 216      -2.986 -19.516 -25.094  1.00 74.44           C  
ATOM   1627  C   GLY A 216      -2.244 -19.312 -26.406  1.00 74.44           C  
ATOM   1628  O   GLY A 216      -2.854 -18.984 -27.422  1.00 74.44           O  
ATOM   1629  N   THR A 217      -0.870 -19.344 -26.344  1.00 66.94           N  
ATOM   1630  CA  THR A 217      -0.047 -19.219 -27.547  1.00 66.94           C  
ATOM   1631  C   THR A 217       0.435 -20.594 -28.016  1.00 66.94           C  
ATOM   1632  CB  THR A 217       1.165 -18.312 -27.297  1.00 66.94           C  
ATOM   1633  O   THR A 217       0.559 -21.516 -27.219  1.00 66.94           O  
ATOM   1634  CG2 THR A 217       0.722 -16.875 -27.000  1.00 66.94           C  
ATOM   1635  OG1 THR A 217       1.910 -18.797 -26.188  1.00 66.94           O  
ATOM   1636  N   GLY A 218      -0.142 -21.109 -29.172  1.00 77.69           N  
ATOM   1637  CA  GLY A 218       0.495 -22.266 -29.797  1.00 77.69           C  
ATOM   1638  C   GLY A 218       2.002 -22.281 -29.625  1.00 77.69           C  
ATOM   1639  O   GLY A 218       2.604 -21.250 -29.297  1.00 77.69           O  
ATOM   1640  N   GLY A 219       2.545 -23.406 -28.891  1.00 82.00           N  
ATOM   1641  CA  GLY A 219       3.975 -23.562 -28.672  1.00 82.00           C  
ATOM   1642  C   GLY A 219       4.363 -24.938 -28.188  1.00 82.00           C  
ATOM   1643  O   GLY A 219       3.498 -25.797 -27.969  1.00 82.00           O  
ATOM   1644  N   PRO A 220       5.641 -25.156 -28.094  1.00 89.81           N  
ATOM   1645  CA  PRO A 220       6.160 -26.484 -27.797  1.00 89.81           C  
ATOM   1646  C   PRO A 220       5.699 -27.016 -26.438  1.00 89.81           C  
ATOM   1647  CB  PRO A 220       7.676 -26.281 -27.828  1.00 89.81           C  
ATOM   1648  O   PRO A 220       5.746 -28.219 -26.188  1.00 89.81           O  
ATOM   1649  CG  PRO A 220       7.875 -24.812 -27.609  1.00 89.81           C  
ATOM   1650  CD  PRO A 220       6.668 -24.094 -28.141  1.00 89.81           C  
ATOM   1651  N   PHE A 221       5.152 -26.062 -25.578  1.00 93.25           N  
ATOM   1652  CA  PHE A 221       4.895 -26.484 -24.219  1.00 93.25           C  
ATOM   1653  C   PHE A 221       3.396 -26.609 -23.969  1.00 93.25           C  
ATOM   1654  CB  PHE A 221       5.512 -25.500 -23.219  1.00 93.25           C  
ATOM   1655  O   PHE A 221       2.973 -26.906 -22.844  1.00 93.25           O  
ATOM   1656  CG  PHE A 221       6.984 -25.266 -23.438  1.00 93.25           C  
ATOM   1657  CD1 PHE A 221       7.859 -26.328 -23.562  1.00 93.25           C  
ATOM   1658  CD2 PHE A 221       7.492 -23.969 -23.500  1.00 93.25           C  
ATOM   1659  CE1 PHE A 221       9.219 -26.125 -23.766  1.00 93.25           C  
ATOM   1660  CE2 PHE A 221       8.852 -23.750 -23.688  1.00 93.25           C  
ATOM   1661  CZ  PHE A 221       9.711 -24.828 -23.828  1.00 93.25           C  
ATOM   1662  N   THR A 222       2.518 -26.422 -25.000  1.00 90.75           N  
ATOM   1663  CA  THR A 222       1.069 -26.328 -24.844  1.00 90.75           C  
ATOM   1664  C   THR A 222       0.497 -27.625 -24.297  1.00 90.75           C  
ATOM   1665  CB  THR A 222       0.393 -26.000 -26.188  1.00 90.75           C  
ATOM   1666  O   THR A 222      -0.461 -27.609 -23.516  1.00 90.75           O  
ATOM   1667  CG2 THR A 222       0.720 -24.578 -26.641  1.00 90.75           C  
ATOM   1668  OG1 THR A 222       0.853 -26.922 -27.188  1.00 90.75           O  
ATOM   1669  N   THR A 223       1.080 -28.781 -24.672  1.00 91.88           N  
ATOM   1670  CA  THR A 223       0.567 -30.078 -24.250  1.00 91.88           C  
ATOM   1671  C   THR A 223       0.763 -30.281 -22.750  1.00 91.88           C  
ATOM   1672  CB  THR A 223       1.253 -31.219 -25.031  1.00 91.88           C  
ATOM   1673  O   THR A 223       0.090 -31.125 -22.141  1.00 91.88           O  
ATOM   1674  CG2 THR A 223       0.937 -31.156 -26.516  1.00 91.88           C  
ATOM   1675  OG1 THR A 223       2.672 -31.125 -24.844  1.00 91.88           O  
ATOM   1676  N   CYS A 224       1.652 -29.484 -22.078  1.00 94.25           N  
ATOM   1677  CA  CYS A 224       1.970 -29.672 -20.672  1.00 94.25           C  
ATOM   1678  C   CYS A 224       1.156 -28.719 -19.797  1.00 94.25           C  
ATOM   1679  CB  CYS A 224       3.463 -29.453 -20.422  1.00 94.25           C  
ATOM   1680  O   CYS A 224       1.018 -28.922 -18.594  1.00 94.25           O  
ATOM   1681  SG  CYS A 224       3.988 -29.828 -18.734  1.00 94.25           S  
ATOM   1682  N   HIS A 225       0.611 -27.656 -20.359  1.00 93.25           N  
ATOM   1683  CA  HIS A 225      -0.017 -26.578 -19.594  1.00 93.25           C  
ATOM   1684  C   HIS A 225      -1.157 -27.109 -18.734  1.00 93.25           C  
ATOM   1685  CB  HIS A 225      -0.533 -25.484 -20.531  1.00 93.25           C  
ATOM   1686  O   HIS A 225      -1.408 -26.609 -17.641  1.00 93.25           O  
ATOM   1687  CG  HIS A 225       0.549 -24.625 -21.094  1.00 93.25           C  
ATOM   1688  CD2 HIS A 225       1.885 -24.609 -20.875  1.00 93.25           C  
ATOM   1689  ND1 HIS A 225       0.301 -23.625 -22.000  1.00 93.25           N  
ATOM   1690  CE1 HIS A 225       1.440 -23.031 -22.328  1.00 93.25           C  
ATOM   1691  NE2 HIS A 225       2.416 -23.609 -21.641  1.00 93.25           N  
ATOM   1692  N   ALA A 226      -1.812 -28.266 -19.250  1.00 92.38           N  
ATOM   1693  CA  ALA A 226      -2.922 -28.859 -18.500  1.00 92.38           C  
ATOM   1694  C   ALA A 226      -2.418 -29.594 -17.250  1.00 92.38           C  
ATOM   1695  CB  ALA A 226      -3.725 -29.797 -19.375  1.00 92.38           C  
ATOM   1696  O   ALA A 226      -3.141 -29.719 -16.266  1.00 92.38           O  
ATOM   1697  N   HIS A 227      -1.195 -30.031 -17.219  1.00 93.62           N  
ATOM   1698  CA  HIS A 227      -0.625 -30.812 -16.125  1.00 93.62           C  
ATOM   1699  C   HIS A 227       0.229 -29.953 -15.211  1.00 93.62           C  
ATOM   1700  CB  HIS A 227       0.209 -31.969 -16.688  1.00 93.62           C  
ATOM   1701  O   HIS A 227       0.252 -30.156 -13.992  1.00 93.62           O  
ATOM   1702  CG  HIS A 227      -0.579 -32.938 -17.516  1.00 93.62           C  
ATOM   1703  CD2 HIS A 227      -0.858 -32.969 -18.828  1.00 93.62           C  
ATOM   1704  ND1 HIS A 227      -1.189 -34.062 -16.969  1.00 93.62           N  
ATOM   1705  CE1 HIS A 227      -1.811 -34.719 -17.938  1.00 93.62           C  
ATOM   1706  NE2 HIS A 227      -1.625 -34.062 -19.078  1.00 93.62           N  
ATOM   1707  N   VAL A 228       0.949 -29.000 -15.844  1.00 89.50           N  
ATOM   1708  CA  VAL A 228       1.783 -28.047 -15.109  1.00 89.50           C  
ATOM   1709  C   VAL A 228       1.455 -26.625 -15.547  1.00 89.50           C  
ATOM   1710  CB  VAL A 228       3.287 -28.328 -15.320  1.00 89.50           C  
ATOM   1711  O   VAL A 228       1.801 -26.203 -16.656  1.00 89.50           O  
ATOM   1712  CG1 VAL A 228       4.141 -27.344 -14.531  1.00 89.50           C  
ATOM   1713  CG2 VAL A 228       3.613 -29.766 -14.922  1.00 89.50           C  
ATOM   1714  N   PRO A 229       0.640 -25.938 -14.680  1.00 88.56           N  
ATOM   1715  CA  PRO A 229       0.288 -24.562 -15.031  1.00 88.56           C  
ATOM   1716  C   PRO A 229       1.514 -23.672 -15.273  1.00 88.56           C  
ATOM   1717  CB  PRO A 229      -0.496 -24.078 -13.805  1.00 88.56           C  
ATOM   1718  O   PRO A 229       2.432 -23.656 -14.445  1.00 88.56           O  
ATOM   1719  CG  PRO A 229      -0.972 -25.328 -13.141  1.00 88.56           C  
ATOM   1720  CD  PRO A 229       0.058 -26.391 -13.344  1.00 88.56           C  
ATOM   1721  N   PRO A 230       1.623 -23.000 -16.453  1.00 91.44           N  
ATOM   1722  CA  PRO A 230       2.848 -22.312 -16.891  1.00 91.44           C  
ATOM   1723  C   PRO A 230       3.006 -20.938 -16.250  1.00 91.44           C  
ATOM   1724  CB  PRO A 230       2.678 -22.203 -18.406  1.00 91.44           C  
ATOM   1725  O   PRO A 230       4.051 -20.297 -16.406  1.00 91.44           O  
ATOM   1726  CG  PRO A 230       1.203 -22.078 -18.609  1.00 91.44           C  
ATOM   1727  CD  PRO A 230       0.503 -22.938 -17.594  1.00 91.44           C  
ATOM   1728  N   GLU A 231       2.012 -20.438 -15.500  1.00 83.19           N  
ATOM   1729  CA  GLU A 231       1.954 -19.031 -15.102  1.00 83.19           C  
ATOM   1730  C   GLU A 231       3.162 -18.656 -14.250  1.00 83.19           C  
ATOM   1731  CB  GLU A 231       0.661 -18.750 -14.336  1.00 83.19           C  
ATOM   1732  O   GLU A 231       3.846 -17.672 -14.539  1.00 83.19           O  
ATOM   1733  CG  GLU A 231      -0.588 -18.766 -15.203  1.00 83.19           C  
ATOM   1734  CD  GLU A 231      -1.145 -20.172 -15.414  1.00 83.19           C  
ATOM   1735  OE1 GLU A 231      -2.113 -20.312 -16.203  1.00 83.19           O  
ATOM   1736  OE2 GLU A 231      -0.610 -21.109 -14.797  1.00 83.19           O  
ATOM   1737  N   SER A 232       3.475 -19.516 -13.289  1.00 73.06           N  
ATOM   1738  CA  SER A 232       4.590 -19.219 -12.398  1.00 73.06           C  
ATOM   1739  C   SER A 232       5.926 -19.344 -13.117  1.00 73.06           C  
ATOM   1740  CB  SER A 232       4.574 -20.141 -11.180  1.00 73.06           C  
ATOM   1741  O   SER A 232       6.844 -18.547 -12.883  1.00 73.06           O  
ATOM   1742  OG  SER A 232       4.738 -21.500 -11.578  1.00 73.06           O  
ATOM   1743  N   PHE A 233       6.051 -20.328 -14.062  1.00 83.44           N  
ATOM   1744  CA  PHE A 233       7.266 -20.516 -14.844  1.00 83.44           C  
ATOM   1745  C   PHE A 233       7.480 -19.375 -15.820  1.00 83.44           C  
ATOM   1746  CB  PHE A 233       7.207 -21.844 -15.609  1.00 83.44           C  
ATOM   1747  O   PHE A 233       8.609 -18.906 -16.000  1.00 83.44           O  
ATOM   1748  CG  PHE A 233       7.469 -23.062 -14.750  1.00 83.44           C  
ATOM   1749  CD1 PHE A 233       8.742 -23.594 -14.648  1.00 83.44           C  
ATOM   1750  CD2 PHE A 233       6.434 -23.656 -14.047  1.00 83.44           C  
ATOM   1751  CE1 PHE A 233       8.992 -24.703 -13.852  1.00 83.44           C  
ATOM   1752  CE2 PHE A 233       6.668 -24.781 -13.250  1.00 83.44           C  
ATOM   1753  CZ  PHE A 233       7.949 -25.297 -13.156  1.00 83.44           C  
ATOM   1754  N   PHE A 234       6.363 -18.969 -16.516  1.00 88.94           N  
ATOM   1755  CA  PHE A 234       6.418 -17.859 -17.453  1.00 88.94           C  
ATOM   1756  C   PHE A 234       6.891 -16.594 -16.750  1.00 88.94           C  
ATOM   1757  CB  PHE A 234       5.043 -17.609 -18.078  1.00 88.94           C  
ATOM   1758  O   PHE A 234       7.820 -15.922 -17.203  1.00 88.94           O  
ATOM   1759  CG  PHE A 234       5.004 -16.438 -19.016  1.00 88.94           C  
ATOM   1760  CD1 PHE A 234       4.398 -15.250 -18.641  1.00 88.94           C  
ATOM   1761  CD2 PHE A 234       5.578 -16.516 -20.281  1.00 88.94           C  
ATOM   1762  CE1 PHE A 234       4.359 -14.156 -19.500  1.00 88.94           C  
ATOM   1763  CE2 PHE A 234       5.543 -15.438 -21.156  1.00 88.94           C  
ATOM   1764  CZ  PHE A 234       4.934 -14.258 -20.766  1.00 88.94           C  
ATOM   1765  N   LYS A 235       6.316 -16.453 -15.594  1.00 71.31           N  
ATOM   1766  CA  LYS A 235       6.645 -15.250 -14.828  1.00 71.31           C  
ATOM   1767  C   LYS A 235       8.086 -15.297 -14.328  1.00 71.31           C  
ATOM   1768  CB  LYS A 235       5.680 -15.086 -13.648  1.00 71.31           C  
ATOM   1769  O   LYS A 235       8.805 -14.297 -14.406  1.00 71.31           O  
ATOM   1770  CG  LYS A 235       4.266 -14.711 -14.055  1.00 71.31           C  
ATOM   1771  CD  LYS A 235       3.359 -14.555 -12.836  1.00 71.31           C  
ATOM   1772  CE  LYS A 235       1.931 -14.219 -13.242  1.00 71.31           C  
ATOM   1773  NZ  LYS A 235       1.024 -14.125 -12.062  1.00 71.31           N  
ATOM   1774  N   GLY A 236       8.555 -16.375 -13.750  1.00 74.31           N  
ATOM   1775  CA  GLY A 236       9.930 -16.578 -13.336  1.00 74.31           C  
ATOM   1776  C   GLY A 236      10.922 -16.422 -14.477  1.00 74.31           C  
ATOM   1777  O   GLY A 236      12.000 -15.852 -14.289  1.00 74.31           O  
ATOM   1778  N   CYS A 237      10.547 -16.875 -15.711  1.00 88.06           N  
ATOM   1779  CA  CYS A 237      11.383 -16.766 -16.906  1.00 88.06           C  
ATOM   1780  C   CYS A 237      11.633 -15.305 -17.266  1.00 88.06           C  
ATOM   1781  CB  CYS A 237      10.727 -17.484 -18.078  1.00 88.06           C  
ATOM   1782  O   CYS A 237      12.781 -14.906 -17.484  1.00 88.06           O  
ATOM   1783  SG  CYS A 237      11.602 -17.266 -19.641  1.00 88.06           S  
ATOM   1784  N   VAL A 238      10.648 -14.500 -17.312  1.00 86.69           N  
ATOM   1785  CA  VAL A 238      10.742 -13.094 -17.688  1.00 86.69           C  
ATOM   1786  C   VAL A 238      11.695 -12.359 -16.750  1.00 86.69           C  
ATOM   1787  CB  VAL A 238       9.359 -12.414 -17.688  1.00 86.69           C  
ATOM   1788  O   VAL A 238      12.570 -11.625 -17.188  1.00 86.69           O  
ATOM   1789  CG1 VAL A 238       9.492 -10.906 -17.922  1.00 86.69           C  
ATOM   1790  CG2 VAL A 238       8.453 -13.039 -18.750  1.00 86.69           C  
ATOM   1791  N   LEU A 239      11.562 -12.719 -15.516  1.00 71.31           N  
ATOM   1792  CA  LEU A 239      12.391 -12.047 -14.516  1.00 71.31           C  
ATOM   1793  C   LEU A 239      13.844 -12.508 -14.617  1.00 71.31           C  
ATOM   1794  CB  LEU A 239      11.859 -12.312 -13.109  1.00 71.31           C  
ATOM   1795  O   LEU A 239      14.766 -11.688 -14.586  1.00 71.31           O  
ATOM   1796  CG  LEU A 239      10.625 -11.508 -12.688  1.00 71.31           C  
ATOM   1797  CD1 LEU A 239      10.117 -12.000 -11.336  1.00 71.31           C  
ATOM   1798  CD2 LEU A 239      10.953 -10.023 -12.633  1.00 71.31           C  
ATOM   1799  N   ASP A 240      14.094 -13.797 -14.680  1.00 75.19           N  
ATOM   1800  CA  ASP A 240      15.438 -14.344 -14.773  1.00 75.19           C  
ATOM   1801  C   ASP A 240      16.172 -13.805 -16.000  1.00 75.19           C  
ATOM   1802  CB  ASP A 240      15.398 -15.875 -14.812  1.00 75.19           C  
ATOM   1803  O   ASP A 240      17.328 -13.406 -15.922  1.00 75.19           O  
ATOM   1804  CG  ASP A 240      15.016 -16.500 -13.484  1.00 75.19           C  
ATOM   1805  OD1 ASP A 240      15.078 -15.797 -12.445  1.00 75.19           O  
ATOM   1806  OD2 ASP A 240      14.641 -17.688 -13.469  1.00 75.19           O  
ATOM   1807  N   VAL A 241      15.414 -13.727 -17.156  1.00 87.56           N  
ATOM   1808  CA  VAL A 241      16.000 -13.273 -18.406  1.00 87.56           C  
ATOM   1809  C   VAL A 241      16.281 -11.773 -18.328  1.00 87.56           C  
ATOM   1810  CB  VAL A 241      15.094 -13.586 -19.609  1.00 87.56           C  
ATOM   1811  O   VAL A 241      17.312 -11.297 -18.797  1.00 87.56           O  
ATOM   1812  CG1 VAL A 241      15.641 -12.945 -20.891  1.00 87.56           C  
ATOM   1813  CG2 VAL A 241      14.953 -15.102 -19.797  1.00 87.56           C  
ATOM   1814  N   CYS A 242      15.461 -11.117 -17.688  1.00 83.81           N  
ATOM   1815  CA  CYS A 242      15.641  -9.680 -17.516  1.00 83.81           C  
ATOM   1816  C   CYS A 242      16.844  -9.383 -16.641  1.00 83.81           C  
ATOM   1817  CB  CYS A 242      14.383  -9.047 -16.922  1.00 83.81           C  
ATOM   1818  O   CYS A 242      17.688  -8.555 -16.984  1.00 83.81           O  
ATOM   1819  SG  CYS A 242      14.508  -7.262 -16.688  1.00 83.81           S  
ATOM   1820  N   MET A 243      16.891 -10.078 -15.562  1.00 71.62           N  
ATOM   1821  CA  MET A 243      17.969  -9.867 -14.609  1.00 71.62           C  
ATOM   1822  C   MET A 243      19.297 -10.328 -15.195  1.00 71.62           C  
ATOM   1823  CB  MET A 243      17.688 -10.609 -13.305  1.00 71.62           C  
ATOM   1824  O   MET A 243      20.359  -9.844 -14.789  1.00 71.62           O  
ATOM   1825  CG  MET A 243      16.578  -9.992 -12.477  1.00 71.62           C  
ATOM   1826  SD  MET A 243      16.484 -10.688 -10.781  1.00 71.62           S  
ATOM   1827  CE  MET A 243      15.781 -12.320 -11.141  1.00 71.62           C  
ATOM   1828  N   GLY A 244      19.172 -11.164 -16.156  1.00 75.38           N  
ATOM   1829  CA  GLY A 244      20.359 -11.664 -16.828  1.00 75.38           C  
ATOM   1830  C   GLY A 244      20.719 -10.852 -18.062  1.00 75.38           C  
ATOM   1831  O   GLY A 244      21.625 -11.242 -18.812  1.00 75.38           O  
ATOM   1832  N   GLY A 245      20.031  -9.688 -18.156  1.00 79.19           N  
ATOM   1833  CA  GLY A 245      20.328  -8.852 -19.297  1.00 79.19           C  
ATOM   1834  C   GLY A 245      19.969  -9.492 -20.625  1.00 79.19           C  
ATOM   1835  O   GLY A 245      20.625  -9.258 -21.641  1.00 79.19           O  
ATOM   1836  N   GLY A 246      18.938 -10.352 -20.672  1.00 83.06           N  
ATOM   1837  CA  GLY A 246      18.516 -10.984 -21.922  1.00 83.06           C  
ATOM   1838  C   GLY A 246      19.375 -12.172 -22.297  1.00 83.06           C  
ATOM   1839  O   GLY A 246      19.359 -12.602 -23.453  1.00 83.06           O  
ATOM   1840  N   ASP A 247      20.188 -12.648 -21.344  1.00 85.19           N  
ATOM   1841  CA  ASP A 247      21.062 -13.781 -21.578  1.00 85.19           C  
ATOM   1842  C   ASP A 247      20.281 -15.000 -22.062  1.00 85.19           C  
ATOM   1843  CB  ASP A 247      21.844 -14.117 -20.297  1.00 85.19           C  
ATOM   1844  O   ASP A 247      19.438 -15.523 -21.328  1.00 85.19           O  
ATOM   1845  CG  ASP A 247      22.953 -15.133 -20.531  1.00 85.19           C  
ATOM   1846  OD1 ASP A 247      22.844 -15.938 -21.484  1.00 85.19           O  
ATOM   1847  OD2 ASP A 247      23.922 -15.133 -19.750  1.00 85.19           O  
ATOM   1848  N   HIS A 248      20.609 -15.414 -23.281  1.00 89.50           N  
ATOM   1849  CA  HIS A 248      19.922 -16.531 -23.938  1.00 89.50           C  
ATOM   1850  C   HIS A 248      20.125 -17.828 -23.156  1.00 89.50           C  
ATOM   1851  CB  HIS A 248      20.422 -16.703 -25.375  1.00 89.50           C  
ATOM   1852  O   HIS A 248      19.250 -18.688 -23.125  1.00 89.50           O  
ATOM   1853  CG  HIS A 248      19.531 -17.562 -26.203  1.00 89.50           C  
ATOM   1854  CD2 HIS A 248      19.766 -18.766 -26.797  1.00 89.50           C  
ATOM   1855  ND1 HIS A 248      18.234 -17.234 -26.516  1.00 89.50           N  
ATOM   1856  CE1 HIS A 248      17.703 -18.172 -27.266  1.00 89.50           C  
ATOM   1857  NE2 HIS A 248      18.609 -19.125 -27.453  1.00 89.50           N  
ATOM   1858  N   ASP A 249      21.281 -18.062 -22.516  1.00 85.19           N  
ATOM   1859  CA  ASP A 249      21.547 -19.234 -21.703  1.00 85.19           C  
ATOM   1860  C   ASP A 249      20.594 -19.297 -20.516  1.00 85.19           C  
ATOM   1861  CB  ASP A 249      23.000 -19.219 -21.203  1.00 85.19           C  
ATOM   1862  O   ASP A 249      20.109 -20.375 -20.156  1.00 85.19           O  
ATOM   1863  CG  ASP A 249      24.000 -19.562 -22.297  1.00 85.19           C  
ATOM   1864  OD1 ASP A 249      23.609 -20.172 -23.312  1.00 85.19           O  
ATOM   1865  OD2 ASP A 249      25.188 -19.203 -22.141  1.00 85.19           O  
ATOM   1866  N   ILE A 250      20.312 -18.188 -19.844  1.00 83.44           N  
ATOM   1867  CA  ILE A 250      19.359 -18.094 -18.750  1.00 83.44           C  
ATOM   1868  C   ILE A 250      17.969 -18.469 -19.250  1.00 83.44           C  
ATOM   1869  CB  ILE A 250      19.344 -16.688 -18.125  1.00 83.44           C  
ATOM   1870  O   ILE A 250      17.234 -19.203 -18.578  1.00 83.44           O  
ATOM   1871  CG1 ILE A 250      20.688 -16.391 -17.438  1.00 83.44           C  
ATOM   1872  CG2 ILE A 250      18.188 -16.547 -17.125  1.00 83.44           C  
ATOM   1873  CD1 ILE A 250      20.812 -14.977 -16.891  1.00 83.44           C  
ATOM   1874  N   LEU A 251      17.625 -17.891 -20.469  1.00 92.62           N  
ATOM   1875  CA  LEU A 251      16.359 -18.234 -21.094  1.00 92.62           C  
ATOM   1876  C   LEU A 251      16.234 -19.750 -21.266  1.00 92.62           C  
ATOM   1877  CB  LEU A 251      16.234 -17.547 -22.469  1.00 92.62           C  
ATOM   1878  O   LEU A 251      15.227 -20.328 -20.875  1.00 92.62           O  
ATOM   1879  CG  LEU A 251      15.055 -17.984 -23.328  1.00 92.62           C  
ATOM   1880  CD1 LEU A 251      13.734 -17.656 -22.625  1.00 92.62           C  
ATOM   1881  CD2 LEU A 251      15.117 -17.312 -24.703  1.00 92.62           C  
ATOM   1882  N   CYS A 252      17.297 -20.422 -21.797  1.00 92.56           N  
ATOM   1883  CA  CYS A 252      17.266 -21.844 -22.094  1.00 92.56           C  
ATOM   1884  C   CYS A 252      17.188 -22.672 -20.812  1.00 92.56           C  
ATOM   1885  CB  CYS A 252      18.500 -22.250 -22.891  1.00 92.56           C  
ATOM   1886  O   CYS A 252      16.469 -23.672 -20.750  1.00 92.56           O  
ATOM   1887  SG  CYS A 252      18.500 -21.609 -24.594  1.00 92.56           S  
ATOM   1888  N   LYS A 253      17.844 -22.234 -19.781  1.00 86.25           N  
ATOM   1889  CA  LYS A 253      17.812 -22.922 -18.500  1.00 86.25           C  
ATOM   1890  C   LYS A 253      16.422 -22.828 -17.859  1.00 86.25           C  
ATOM   1891  CB  LYS A 253      18.859 -22.344 -17.547  1.00 86.25           C  
ATOM   1892  O   LYS A 253      15.938 -23.812 -17.281  1.00 86.25           O  
ATOM   1893  CG  LYS A 253      20.281 -22.797 -17.859  1.00 86.25           C  
ATOM   1894  CD  LYS A 253      21.281 -22.172 -16.891  1.00 86.25           C  
ATOM   1895  CE  LYS A 253      22.719 -22.531 -17.266  1.00 86.25           C  
ATOM   1896  NZ  LYS A 253      23.703 -21.844 -16.391  1.00 86.25           N  
ATOM   1897  N   THR A 254      15.805 -21.656 -17.984  1.00 83.88           N  
ATOM   1898  CA  THR A 254      14.469 -21.453 -17.453  1.00 83.88           C  
ATOM   1899  C   THR A 254      13.453 -22.328 -18.188  1.00 83.88           C  
ATOM   1900  CB  THR A 254      14.039 -19.969 -17.531  1.00 83.88           C  
ATOM   1901  O   THR A 254      12.594 -22.953 -17.578  1.00 83.88           O  
ATOM   1902  CG2 THR A 254      12.680 -19.766 -16.875  1.00 83.88           C  
ATOM   1903  OG1 THR A 254      15.016 -19.172 -16.859  1.00 83.88           O  
ATOM   1904  N   LEU A 255      13.492 -22.344 -19.531  1.00 93.88           N  
ATOM   1905  CA  LEU A 255      12.609 -23.188 -20.328  1.00 93.88           C  
ATOM   1906  C   LEU A 255      12.836 -24.656 -20.031  1.00 93.88           C  
ATOM   1907  CB  LEU A 255      12.836 -22.922 -21.828  1.00 93.88           C  
ATOM   1908  O   LEU A 255      11.883 -25.438 -19.953  1.00 93.88           O  
ATOM   1909  CG  LEU A 255      12.469 -21.516 -22.328  1.00 93.88           C  
ATOM   1910  CD1 LEU A 255      12.797 -21.391 -23.812  1.00 93.88           C  
ATOM   1911  CD2 LEU A 255      11.000 -21.234 -22.078  1.00 93.88           C  
ATOM   1912  N   ALA A 256      14.109 -25.047 -19.844  1.00 91.50           N  
ATOM   1913  CA  ALA A 256      14.461 -26.422 -19.516  1.00 91.50           C  
ATOM   1914  C   ALA A 256      13.852 -26.828 -18.172  1.00 91.50           C  
ATOM   1915  CB  ALA A 256      15.977 -26.594 -19.484  1.00 91.50           C  
ATOM   1916  O   ALA A 256      13.453 -27.984 -18.000  1.00 91.50           O  
ATOM   1917  N   SER A 257      13.742 -25.875 -17.234  1.00 85.38           N  
ATOM   1918  CA  SER A 257      13.133 -26.156 -15.938  1.00 85.38           C  
ATOM   1919  C   SER A 257      11.648 -26.500 -16.078  1.00 85.38           C  
ATOM   1920  CB  SER A 257      13.297 -24.953 -15.000  1.00 85.38           C  
ATOM   1921  O   SER A 257      11.141 -27.391 -15.414  1.00 85.38           O  
ATOM   1922  OG  SER A 257      14.664 -24.781 -14.648  1.00 85.38           O  
ATOM   1923  N   TYR A 258      10.961 -25.750 -16.938  1.00 92.62           N  
ATOM   1924  CA  TYR A 258       9.562 -26.062 -17.203  1.00 92.62           C  
ATOM   1925  C   TYR A 258       9.422 -27.438 -17.859  1.00 92.62           C  
ATOM   1926  CB  TYR A 258       8.930 -25.000 -18.094  1.00 92.62           C  
ATOM   1927  O   TYR A 258       8.523 -28.203 -17.516  1.00 92.62           O  
ATOM   1928  CG  TYR A 258       7.438 -25.141 -18.281  1.00 92.62           C  
ATOM   1929  CD1 TYR A 258       6.891 -25.438 -19.516  1.00 92.62           C  
ATOM   1930  CD2 TYR A 258       6.574 -25.000 -17.188  1.00 92.62           C  
ATOM   1931  CE1 TYR A 258       5.516 -25.578 -19.688  1.00 92.62           C  
ATOM   1932  CE2 TYR A 258       5.199 -25.141 -17.344  1.00 92.62           C  
ATOM   1933  OH  TYR A 258       3.318 -25.562 -18.750  1.00 92.62           O  
ATOM   1934  CZ  TYR A 258       4.680 -25.422 -18.594  1.00 92.62           C  
ATOM   1935  N   VAL A 259      10.273 -27.734 -18.812  1.00 92.94           N  
ATOM   1936  CA  VAL A 259      10.273 -29.031 -19.484  1.00 92.94           C  
ATOM   1937  C   VAL A 259      10.500 -30.141 -18.453  1.00 92.94           C  
ATOM   1938  CB  VAL A 259      11.344 -29.109 -20.578  1.00 92.94           C  
ATOM   1939  O   VAL A 259       9.828 -31.172 -18.469  1.00 92.94           O  
ATOM   1940  CG1 VAL A 259      11.492 -30.531 -21.109  1.00 92.94           C  
ATOM   1941  CG2 VAL A 259      11.000 -28.141 -21.719  1.00 92.94           C  
ATOM   1942  N   ALA A 260      11.453 -29.938 -17.547  1.00 89.31           N  
ATOM   1943  CA  ALA A 260      11.727 -30.906 -16.500  1.00 89.31           C  
ATOM   1944  C   ALA A 260      10.484 -31.156 -15.648  1.00 89.31           C  
ATOM   1945  CB  ALA A 260      12.875 -30.438 -15.609  1.00 89.31           C  
ATOM   1946  O   ALA A 260      10.180 -32.312 -15.305  1.00 89.31           O  
ATOM   1947  N   ALA A 261       9.734 -30.078 -15.297  1.00 87.94           N  
ATOM   1948  CA  ALA A 261       8.492 -30.203 -14.539  1.00 87.94           C  
ATOM   1949  C   ALA A 261       7.438 -30.969 -15.336  1.00 87.94           C  
ATOM   1950  CB  ALA A 261       7.977 -28.828 -14.141  1.00 87.94           C  
ATOM   1951  O   ALA A 261       6.703 -31.781 -14.789  1.00 87.94           O  
ATOM   1952  N   CYS A 262       7.391 -30.703 -16.594  1.00 92.81           N  
ATOM   1953  CA  CYS A 262       6.457 -31.391 -17.469  1.00 92.81           C  
ATOM   1954  C   CYS A 262       6.793 -32.875 -17.562  1.00 92.81           C  
ATOM   1955  CB  CYS A 262       6.473 -30.766 -18.859  1.00 92.81           C  
ATOM   1956  O   CYS A 262       5.898 -33.719 -17.500  1.00 92.81           O  
ATOM   1957  SG  CYS A 262       5.664 -29.156 -18.938  1.00 92.81           S  
ATOM   1958  N   GLN A 263       8.008 -33.188 -17.719  1.00 92.12           N  
ATOM   1959  CA  GLN A 263       8.461 -34.594 -17.812  1.00 92.12           C  
ATOM   1960  C   GLN A 263       8.180 -35.344 -16.516  1.00 92.12           C  
ATOM   1961  CB  GLN A 263       9.953 -34.656 -18.156  1.00 92.12           C  
ATOM   1962  O   GLN A 263       7.777 -36.500 -16.547  1.00 92.12           O  
ATOM   1963  CG  GLN A 263      10.273 -34.219 -19.578  1.00 92.12           C  
ATOM   1964  CD  GLN A 263      11.766 -34.062 -19.828  1.00 92.12           C  
ATOM   1965  NE2 GLN A 263      12.164 -34.094 -21.094  1.00 92.12           N  
ATOM   1966  OE1 GLN A 263      12.555 -33.969 -18.875  1.00 92.12           O  
ATOM   1967  N   ALA A 264       8.375 -34.594 -15.383  1.00 89.75           N  
ATOM   1968  CA  ALA A 264       8.062 -35.188 -14.070  1.00 89.75           C  
ATOM   1969  C   ALA A 264       6.570 -35.438 -13.930  1.00 89.75           C  
ATOM   1970  CB  ALA A 264       8.531 -34.250 -12.961  1.00 89.75           C  
ATOM   1971  O   ALA A 264       6.168 -36.344 -13.180  1.00 89.75           O  
ATOM   1972  N   ALA A 265       5.781 -34.719 -14.664  1.00 92.00           N  
ATOM   1973  CA  ALA A 265       4.332 -34.875 -14.656  1.00 92.00           C  
ATOM   1974  C   ALA A 265       3.896 -35.906 -15.719  1.00 92.00           C  
ATOM   1975  CB  ALA A 265       3.627 -33.562 -14.867  1.00 92.00           C  
ATOM   1976  O   ALA A 265       2.701 -36.062 -15.953  1.00 92.00           O  
ATOM   1977  N   GLY A 266       4.816 -36.562 -16.375  1.00 93.44           N  
ATOM   1978  CA  GLY A 266       4.535 -37.625 -17.312  1.00 93.44           C  
ATOM   1979  C   GLY A 266       4.250 -37.125 -18.719  1.00 93.44           C  
ATOM   1980  O   GLY A 266       3.703 -37.875 -19.531  1.00 93.44           O  
ATOM   1981  N   VAL A 267       4.480 -35.875 -19.016  1.00 94.88           N  
ATOM   1982  CA  VAL A 267       4.246 -35.281 -20.328  1.00 94.88           C  
ATOM   1983  C   VAL A 267       5.555 -35.250 -21.109  1.00 94.88           C  
ATOM   1984  CB  VAL A 267       3.664 -33.875 -20.203  1.00 94.88           C  
ATOM   1985  O   VAL A 267       6.574 -34.781 -20.625  1.00 94.88           O  
ATOM   1986  CG1 VAL A 267       3.414 -33.250 -21.594  1.00 94.88           C  
ATOM   1987  CG2 VAL A 267       2.375 -33.875 -19.391  1.00 94.88           C  
ATOM   1988  N   VAL A 268       5.574 -35.812 -22.266  1.00 90.25           N  
ATOM   1989  CA  VAL A 268       6.750 -35.812 -23.125  1.00 90.25           C  
ATOM   1990  C   VAL A 268       6.703 -34.594 -24.062  1.00 90.25           C  
ATOM   1991  CB  VAL A 268       6.855 -37.094 -23.953  1.00 90.25           C  
ATOM   1992  O   VAL A 268       5.719 -34.375 -24.781  1.00 90.25           O  
ATOM   1993  CG1 VAL A 268       8.070 -37.062 -24.875  1.00 90.25           C  
ATOM   1994  CG2 VAL A 268       6.930 -38.312 -23.016  1.00 90.25           C  
ATOM   1995  N   ILE A 269       7.695 -33.719 -23.969  1.00 89.31           N  
ATOM   1996  CA  ILE A 269       7.855 -32.594 -24.844  1.00 89.31           C  
ATOM   1997  C   ILE A 269       8.992 -32.844 -25.828  1.00 89.31           C  
ATOM   1998  CB  ILE A 269       8.133 -31.297 -24.047  1.00 89.31           C  
ATOM   1999  O   ILE A 269      10.148 -33.000 -25.438  1.00 89.31           O  
ATOM   2000  CG1 ILE A 269       7.008 -31.047 -23.031  1.00 89.31           C  
ATOM   2001  CG2 ILE A 269       8.297 -30.094 -24.984  1.00 89.31           C  
ATOM   2002  CD1 ILE A 269       7.246 -29.844 -22.125  1.00 89.31           C  
ATOM   2003  N   GLU A 270       8.695 -32.969 -27.156  1.00 87.25           N  
ATOM   2004  CA  GLU A 270       9.703 -33.344 -28.141  1.00 87.25           C  
ATOM   2005  C   GLU A 270      10.219 -32.125 -28.875  1.00 87.25           C  
ATOM   2006  CB  GLU A 270       9.133 -34.344 -29.141  1.00 87.25           C  
ATOM   2007  O   GLU A 270       9.469 -31.172 -29.125  1.00 87.25           O  
ATOM   2008  CG  GLU A 270       8.750 -35.688 -28.516  1.00 87.25           C  
ATOM   2009  CD  GLU A 270       8.250 -36.688 -29.547  1.00 87.25           C  
ATOM   2010  OE1 GLU A 270       8.008 -37.875 -29.156  1.00 87.25           O  
ATOM   2011  OE2 GLU A 270       8.102 -36.312 -30.719  1.00 87.25           O  
ATOM   2012  N   ASP A 271      11.453 -32.000 -29.156  1.00 88.12           N  
ATOM   2013  CA  ASP A 271      12.125 -31.094 -30.078  1.00 88.12           C  
ATOM   2014  C   ASP A 271      11.961 -29.641 -29.625  1.00 88.12           C  
ATOM   2015  CB  ASP A 271      11.578 -31.266 -31.500  1.00 88.12           C  
ATOM   2016  O   ASP A 271      11.797 -28.734 -30.453  1.00 88.12           O  
ATOM   2017  CG  ASP A 271      12.008 -32.562 -32.125  1.00 88.12           C  
ATOM   2018  OD1 ASP A 271      13.070 -33.125 -31.781  1.00 88.12           O  
ATOM   2019  OD2 ASP A 271      11.266 -33.062 -33.031  1.00 88.12           O  
ATOM   2020  N   TRP A 272      11.719 -29.406 -28.328  1.00 91.19           N  
ATOM   2021  CA  TRP A 272      11.461 -28.062 -27.844  1.00 91.19           C  
ATOM   2022  C   TRP A 272      12.711 -27.188 -27.969  1.00 91.19           C  
ATOM   2023  CB  TRP A 272      11.008 -28.109 -26.375  1.00 91.19           C  
ATOM   2024  O   TRP A 272      12.602 -25.969 -28.141  1.00 91.19           O  
ATOM   2025  CG  TRP A 272      12.070 -28.547 -25.422  1.00 91.19           C  
ATOM   2026  CD1 TRP A 272      12.320 -29.828 -25.016  1.00 91.19           C  
ATOM   2027  CD2 TRP A 272      13.016 -27.719 -24.734  1.00 91.19           C  
ATOM   2028  CE2 TRP A 272      13.820 -28.562 -23.938  1.00 91.19           C  
ATOM   2029  CE3 TRP A 272      13.266 -26.344 -24.734  1.00 91.19           C  
ATOM   2030  NE1 TRP A 272      13.375 -29.844 -24.125  1.00 91.19           N  
ATOM   2031  CH2 TRP A 272      15.078 -26.719 -23.156  1.00 91.19           C  
ATOM   2032  CZ2 TRP A 272      14.852 -28.078 -23.141  1.00 91.19           C  
ATOM   2033  CZ3 TRP A 272      14.297 -25.859 -23.938  1.00 91.19           C  
ATOM   2034  N   ARG A 273      13.906 -27.797 -27.859  1.00 92.00           N  
ATOM   2035  CA  ARG A 273      15.125 -27.000 -27.922  1.00 92.00           C  
ATOM   2036  C   ARG A 273      15.281 -26.344 -29.297  1.00 92.00           C  
ATOM   2037  CB  ARG A 273      16.344 -27.859 -27.609  1.00 92.00           C  
ATOM   2038  O   ARG A 273      15.656 -25.172 -29.391  1.00 92.00           O  
ATOM   2039  CG  ARG A 273      16.484 -28.234 -26.141  1.00 92.00           C  
ATOM   2040  CD  ARG A 273      17.812 -28.922 -25.844  1.00 92.00           C  
ATOM   2041  NE  ARG A 273      18.062 -29.000 -24.422  1.00 92.00           N  
ATOM   2042  NH1 ARG A 273      16.984 -31.016 -24.125  1.00 92.00           N  
ATOM   2043  NH2 ARG A 273      17.969 -29.953 -22.328  1.00 92.00           N  
ATOM   2044  CZ  ARG A 273      17.672 -29.984 -23.625  1.00 92.00           C  
ATOM   2045  N   ALA A 274      15.078 -27.047 -30.312  1.00 90.81           N  
ATOM   2046  CA  ALA A 274      15.172 -26.531 -31.672  1.00 90.81           C  
ATOM   2047  C   ALA A 274      14.086 -25.484 -31.938  1.00 90.81           C  
ATOM   2048  CB  ALA A 274      15.062 -27.672 -32.688  1.00 90.81           C  
ATOM   2049  O   ALA A 274      14.336 -24.469 -32.594  1.00 90.81           O  
ATOM   2050  N   GLN A 275      12.914 -25.641 -31.344  1.00 89.50           N  
ATOM   2051  CA  GLN A 275      11.758 -24.781 -31.578  1.00 89.50           C  
ATOM   2052  C   GLN A 275      11.938 -23.422 -30.906  1.00 89.50           C  
ATOM   2053  CB  GLN A 275      10.477 -25.453 -31.062  1.00 89.50           C  
ATOM   2054  O   GLN A 275      11.453 -22.406 -31.422  1.00 89.50           O  
ATOM   2055  CG  GLN A 275      10.039 -26.656 -31.875  1.00 89.50           C  
ATOM   2056  CD  GLN A 275       8.742 -27.266 -31.375  1.00 89.50           C  
ATOM   2057  NE2 GLN A 275       8.727 -28.578 -31.203  1.00 89.50           N  
ATOM   2058  OE1 GLN A 275       7.758 -26.547 -31.141  1.00 89.50           O  
ATOM   2059  N   VAL A 276      12.711 -23.438 -29.797  1.00 90.38           N  
ATOM   2060  CA  VAL A 276      12.820 -22.188 -29.062  1.00 90.38           C  
ATOM   2061  C   VAL A 276      14.242 -21.641 -29.172  1.00 90.38           C  
ATOM   2062  CB  VAL A 276      12.422 -22.359 -27.578  1.00 90.38           C  
ATOM   2063  O   VAL A 276      14.609 -20.688 -28.469  1.00 90.38           O  
ATOM   2064  CG1 VAL A 276      10.945 -22.703 -27.453  1.00 90.38           C  
ATOM   2065  CG2 VAL A 276      13.289 -23.422 -26.922  1.00 90.38           C  
ATOM   2066  N   GLY A 277      15.086 -22.312 -30.000  1.00 89.62           N  
ATOM   2067  CA  GLY A 277      16.438 -21.844 -30.266  1.00 89.62           C  
ATOM   2068  C   GLY A 277      17.406 -22.125 -29.125  1.00 89.62           C  
ATOM   2069  O   GLY A 277      18.250 -21.312 -28.797  1.00 89.62           O  
ATOM   2070  N   CYS A 278      17.188 -23.250 -28.344  1.00 89.19           N  
ATOM   2071  CA  CYS A 278      18.062 -23.625 -27.234  1.00 89.19           C  
ATOM   2072  C   CYS A 278      18.938 -24.812 -27.609  1.00 89.19           C  
ATOM   2073  CB  CYS A 278      17.219 -23.969 -26.000  1.00 89.19           C  
ATOM   2074  O   CYS A 278      19.281 -25.625 -26.750  1.00 89.19           O  
ATOM   2075  SG  CYS A 278      16.422 -22.531 -25.234  1.00 89.19           S  
ATOM   2076  N   GLU A 279      19.328 -24.922 -28.938  1.00 83.38           N  
ATOM   2077  CA  GLU A 279      20.203 -26.016 -29.359  1.00 83.38           C  
ATOM   2078  C   GLU A 279      21.625 -25.812 -28.844  1.00 83.38           C  
ATOM   2079  CB  GLU A 279      20.203 -26.125 -30.891  1.00 83.38           C  
ATOM   2080  O   GLU A 279      22.109 -24.688 -28.750  1.00 83.38           O  
ATOM   2081  CG  GLU A 279      18.875 -26.562 -31.469  1.00 83.38           C  
ATOM   2082  CD  GLU A 279      18.859 -26.594 -33.000  1.00 83.38           C  
ATOM   2083  OE1 GLU A 279      18.109 -27.422 -33.594  1.00 83.38           O  
ATOM   2084  OE2 GLU A 279      19.609 -25.812 -33.594  1.00 83.38           O  
ATOM   2085  N   HIS A 280      22.078 -26.609 -27.828  1.00 63.91           N  
ATOM   2086  CA  HIS A 280      23.422 -26.672 -27.250  1.00 63.91           C  
ATOM   2087  C   HIS A 280      24.469 -26.266 -28.266  1.00 63.91           C  
ATOM   2088  CB  HIS A 280      23.703 -28.078 -26.719  1.00 63.91           C  
ATOM   2089  O   HIS A 280      24.484 -26.766 -29.391  1.00 63.91           O  
ATOM   2090  CG  HIS A 280      23.031 -28.375 -25.422  1.00 63.91           C  
ATOM   2091  CD2 HIS A 280      22.203 -29.391 -25.078  1.00 63.91           C  
ATOM   2092  ND1 HIS A 280      23.172 -27.594 -24.297  1.00 63.91           N  
ATOM   2093  CE1 HIS A 280      22.453 -28.109 -23.312  1.00 63.91           C  
ATOM   2094  NE2 HIS A 280      21.859 -29.203 -23.766  1.00 63.91           N  
ATOM   2095  N   HIS A 281      24.891 -24.938 -28.359  1.00 48.53           N  
ATOM   2096  CA  HIS A 281      26.141 -24.656 -29.031  1.00 48.53           C  
ATOM   2097  C   HIS A 281      27.312 -25.312 -28.328  1.00 48.53           C  
ATOM   2098  CB  HIS A 281      26.359 -23.141 -29.125  1.00 48.53           C  
ATOM   2099  O   HIS A 281      27.469 -25.188 -27.109  1.00 48.53           O  
ATOM   2100  CG  HIS A 281      25.562 -22.484 -30.203  1.00 48.53           C  
ATOM   2101  CD2 HIS A 281      25.047 -21.234 -30.297  1.00 48.53           C  
ATOM   2102  ND1 HIS A 281      25.219 -23.125 -31.375  1.00 48.53           N  
ATOM   2103  CE1 HIS A 281      24.516 -22.297 -32.125  1.00 48.53           C  
ATOM   2104  NE2 HIS A 281      24.391 -21.141 -31.500  1.00 48.53           N  
ATOM   2105  N   HIS A 282      27.562 -26.625 -28.328  1.00 43.97           N  
ATOM   2106  CA  HIS A 282      28.875 -27.219 -28.078  1.00 43.97           C  
ATOM   2107  C   HIS A 282      29.969 -26.172 -28.203  1.00 43.97           C  
ATOM   2108  CB  HIS A 282      29.125 -28.359 -29.062  1.00 43.97           C  
ATOM   2109  O   HIS A 282      30.047 -25.438 -29.188  1.00 43.97           O  
ATOM   2110  CG  HIS A 282      28.516 -29.656 -28.641  1.00 43.97           C  
ATOM   2111  CD2 HIS A 282      27.453 -30.344 -29.141  1.00 43.97           C  
ATOM   2112  ND1 HIS A 282      29.016 -30.422 -27.609  1.00 43.97           N  
ATOM   2113  CE1 HIS A 282      28.266 -31.500 -27.469  1.00 43.97           C  
ATOM   2114  NE2 HIS A 282      27.312 -31.484 -28.375  1.00 43.97           N  
ATOM   2115  N   HIS A 283      30.250 -25.219 -27.234  1.00 38.72           N  
ATOM   2116  CA  HIS A 283      31.594 -24.703 -27.000  1.00 38.72           C  
ATOM   2117  C   HIS A 283      32.656 -25.656 -27.547  1.00 38.72           C  
ATOM   2118  CB  HIS A 283      31.812 -24.469 -25.516  1.00 38.72           C  
ATOM   2119  O   HIS A 283      32.625 -26.844 -27.234  1.00 38.72           O  
ATOM   2120  CG  HIS A 283      31.109 -23.250 -24.984  1.00 38.72           C  
ATOM   2121  CD2 HIS A 283      30.125 -23.141 -24.062  1.00 38.72           C  
ATOM   2122  ND1 HIS A 283      31.406 -21.969 -25.406  1.00 38.72           N  
ATOM   2123  CE1 HIS A 283      30.625 -21.125 -24.766  1.00 38.72           C  
ATOM   2124  NE2 HIS A 283      29.828 -21.797 -23.953  1.00 38.72           N  
ATOM   2125  N   HIS A 284      32.969 -25.750 -28.891  1.00 30.41           N  
ATOM   2126  CA  HIS A 284      34.281 -26.062 -29.422  1.00 30.41           C  
ATOM   2127  C   HIS A 284      35.375 -25.469 -28.562  1.00 30.41           C  
ATOM   2128  CB  HIS A 284      34.406 -25.578 -30.875  1.00 30.41           C  
ATOM   2129  O   HIS A 284      35.281 -24.312 -28.156  1.00 30.41           O  
ATOM   2130  CG  HIS A 284      33.719 -26.469 -31.859  1.00 30.41           C  
ATOM   2131  CD2 HIS A 284      32.656 -26.250 -32.656  1.00 30.41           C  
ATOM   2132  ND1 HIS A 284      34.156 -27.750 -32.125  1.00 30.41           N  
ATOM   2133  CE1 HIS A 284      33.375 -28.281 -33.031  1.00 30.41           C  
ATOM   2134  NE2 HIS A 284      32.438 -27.391 -33.375  1.00 30.41           N  
ATOM   2135  N   HIS A 285      35.906 -26.141 -27.484  1.00 28.80           N  
ATOM   2136  CA  HIS A 285      37.312 -26.047 -27.047  1.00 28.80           C  
ATOM   2137  C   HIS A 285      37.812 -24.609 -27.141  1.00 28.80           C  
ATOM   2138  CB  HIS A 285      38.188 -26.969 -27.875  1.00 28.80           C  
ATOM   2139  O   HIS A 285      37.656 -23.969 -28.172  1.00 28.80           O  
ATOM   2140  CG  HIS A 285      37.938 -28.422 -27.656  1.00 28.80           C  
ATOM   2141  CD2 HIS A 285      37.500 -29.406 -28.484  1.00 28.80           C  
ATOM   2142  ND1 HIS A 285      38.094 -29.031 -26.422  1.00 28.80           N  
ATOM   2143  CE1 HIS A 285      37.781 -30.312 -26.516  1.00 28.80           C  
ATOM   2144  NE2 HIS A 285      37.438 -30.562 -27.766  1.00 28.80           N  
TER    2145      HIS A 285                                                      
ENDMDL                                                                          
END                                                                             
