# Supplementary material for: VWD domain stabilization by autocatalytic Asp‐Pro cleavage
Source: Protein Sci. 2024 Feb 21;33(3):e4929. doi: 10.1002/pro.4929 (PMC10880436; doi:10.1002/pro.4929)
Supplement: Supplementary file 1 — Data S1: Models of uncleaved Asp‐Pro with cis and trans Gly‐Asp bonds in files D10_uncleaved_cis.pdb and D10_uncleaved_trans.pdb Alphafold2 models in files D10_AF_rank1.pdb, D10_AF_rank2.pdb, D10_AF_rank3.pdb, D10_AF_rank4.pdb, D10_AF_rank5.pdb Mass spectrometry peptides table in file D10_MS_peptides.xlsx [file PRO-33-e4929-s001.zip › D10_AF_rank4.pdb]

MODEL     1                                                                     
ATOM      1  N   ALA A   1       2.484   4.391  19.469  1.00 84.94           N  
ATOM      2  CA  ALA A   1       2.576   5.211  18.250  1.00 84.94           C  
ATOM      3  C   ALA A   1       1.919   4.516  17.062  1.00 84.94           C  
ATOM      4  CB  ALA A   1       4.035   5.531  17.938  1.00 84.94           C  
ATOM      5  O   ALA A   1       1.838   3.287  17.031  1.00 84.94           O  
ATOM      6  N   PRO A   2       1.368   5.324  16.125  1.00 94.88           N  
ATOM      7  CA  PRO A   2       0.835   4.738  14.891  1.00 94.88           C  
ATOM      8  C   PRO A   2       1.907   4.039  14.062  1.00 94.88           C  
ATOM      9  CB  PRO A   2       0.265   5.949  14.148  1.00 94.88           C  
ATOM     10  O   PRO A   2       3.102   4.289  14.250  1.00 94.88           O  
ATOM     11  CG  PRO A   2       1.012   7.121  14.695  1.00 94.88           C  
ATOM     12  CD  PRO A   2       1.428   6.809  16.109  1.00 94.88           C  
ATOM     13  N   ALA A   3       1.424   3.053  13.273  1.00 97.25           N  
ATOM     14  CA  ALA A   3       2.316   2.328  12.375  1.00 97.25           C  
ATOM     15  C   ALA A   3       1.880   2.494  10.922  1.00 97.25           C  
ATOM     16  CB  ALA A   3       2.363   0.849  12.742  1.00 97.25           C  
ATOM     17  O   ALA A   3       0.684   2.580  10.633  1.00 97.25           O  
ATOM     18  N   THR A   4       2.889   2.553  10.047  1.00 98.25           N  
ATOM     19  CA  THR A   4       2.590   2.766   8.641  1.00 98.25           C  
ATOM     20  C   THR A   4       3.156   1.631   7.789  1.00 98.25           C  
ATOM     21  CB  THR A   4       3.150   4.109   8.141  1.00 98.25           C  
ATOM     22  O   THR A   4       4.312   1.240   7.957  1.00 98.25           O  
ATOM     23  CG2 THR A   4       2.844   4.324   6.664  1.00 98.25           C  
ATOM     24  OG1 THR A   4       2.562   5.176   8.906  1.00 98.25           O  
ATOM     25  N   CYS A   5       2.270   1.061   7.039  1.00 97.69           N  
ATOM     26  CA  CYS A   5       2.604   0.147   5.953  1.00 97.69           C  
ATOM     27  C   CYS A   5       2.578   0.865   4.609  1.00 97.69           C  
ATOM     28  CB  CYS A   5       1.633  -1.033   5.926  1.00 97.69           C  
ATOM     29  O   CYS A   5       1.674   1.659   4.340  1.00 97.69           O  
ATOM     30  SG  CYS A   5       1.783  -2.070   4.457  1.00 97.69           S  
ATOM     31  N   TRP A   6       3.596   0.552   3.744  1.00 95.94           N  
ATOM     32  CA  TRP A   6       3.537   1.240   2.457  1.00 95.94           C  
ATOM     33  C   TRP A   6       4.086   0.357   1.343  1.00 95.94           C  
ATOM     34  CB  TRP A   6       4.320   2.557   2.516  1.00 95.94           C  
ATOM     35  O   TRP A   6       4.793  -0.619   1.606  1.00 95.94           O  
ATOM     36  CG  TRP A   6       5.656   2.441   3.186  1.00 95.94           C  
ATOM     37  CD1 TRP A   6       5.898   2.299   4.523  1.00 95.94           C  
ATOM     38  CD2 TRP A   6       6.938   2.467   2.549  1.00 95.94           C  
ATOM     39  CE2 TRP A   6       7.910   2.332   3.561  1.00 95.94           C  
ATOM     40  CE3 TRP A   6       7.355   2.588   1.216  1.00 95.94           C  
ATOM     41  NE1 TRP A   6       7.250   2.230   4.758  1.00 95.94           N  
ATOM     42  CH2 TRP A   6       9.664   2.438   1.973  1.00 95.94           C  
ATOM     43  CZ2 TRP A   6       9.281   2.316   3.283  1.00 95.94           C  
ATOM     44  CZ3 TRP A   6       8.719   2.572   0.941  1.00 95.94           C  
ATOM     45  N   LEU A   7       3.594   0.614   0.179  1.00 90.69           N  
ATOM     46  CA  LEU A   7       4.133   0.009  -1.034  1.00 90.69           C  
ATOM     47  C   LEU A   7       4.309   1.055  -2.129  1.00 90.69           C  
ATOM     48  CB  LEU A   7       3.213  -1.111  -1.527  1.00 90.69           C  
ATOM     49  O   LEU A   7       3.607   2.068  -2.146  1.00 90.69           O  
ATOM     50  CG  LEU A   7       1.836  -0.684  -2.041  1.00 90.69           C  
ATOM     51  CD1 LEU A   7       1.705  -0.993  -3.527  1.00 90.69           C  
ATOM     52  CD2 LEU A   7       0.731  -1.373  -1.246  1.00 90.69           C  
ATOM     53  N   TRP A   8       5.289   0.836  -2.932  1.00 85.69           N  
ATOM     54  CA  TRP A   8       5.590   1.785  -3.998  1.00 85.69           C  
ATOM     55  C   TRP A   8       6.328   1.100  -5.145  1.00 85.69           C  
ATOM     56  CB  TRP A   8       6.430   2.949  -3.461  1.00 85.69           C  
ATOM     57  O   TRP A   8       6.832  -0.014  -4.988  1.00 85.69           O  
ATOM     58  CG  TRP A   8       7.793   2.551  -2.990  1.00 85.69           C  
ATOM     59  CD1 TRP A   8       8.125   2.045  -1.765  1.00 85.69           C  
ATOM     60  CD2 TRP A   8       9.016   2.633  -3.736  1.00 85.69           C  
ATOM     61  CE2 TRP A   8      10.047   2.156  -2.900  1.00 85.69           C  
ATOM     62  CE3 TRP A   8       9.328   3.061  -5.031  1.00 85.69           C  
ATOM     63  NE1 TRP A   8       9.484   1.804  -1.705  1.00 85.69           N  
ATOM     64  CH2 TRP A   8      11.664   2.523  -4.594  1.00 85.69           C  
ATOM     65  CZ2 TRP A   8      11.375   2.098  -3.320  1.00 85.69           C  
ATOM     66  CZ3 TRP A   8      10.656   3.002  -5.445  1.00 85.69           C  
ATOM     67  N   GLY A   9       6.348   1.866  -6.375  1.00 74.69           N  
ATOM     68  CA  GLY A   9       7.094   1.408  -7.535  1.00 74.69           C  
ATOM     69  C   GLY A   9       6.609   0.072  -8.062  1.00 74.69           C  
ATOM     70  O   GLY A   9       5.410  -0.127  -8.258  1.00 74.69           O  
ATOM     71  N   ASP A  10       7.676  -0.915  -8.445  1.00 65.69           N  
ATOM     72  CA  ASP A  10       7.434  -2.338  -8.664  1.00 65.69           C  
ATOM     73  C   ASP A  10       7.273  -3.082  -7.344  1.00 65.69           C  
ATOM     74  CB  ASP A  10       8.578  -2.951  -9.484  1.00 65.69           C  
ATOM     75  O   ASP A  10       8.227  -3.193  -6.570  1.00 65.69           O  
ATOM     76  CG  ASP A  10       9.914  -2.887  -8.773  1.00 65.69           C  
ATOM     77  OD1 ASP A  10      10.148  -1.940  -7.988  1.00 65.69           O  
ATOM     78  OD2 ASP A  10      10.750  -3.793  -8.992  1.00 65.69           O  
ATOM     79  N   PRO A  11       6.102  -3.613  -7.020  1.00 70.12           N  
ATOM     80  CA  PRO A  11       5.621  -3.457  -5.645  1.00 70.12           C  
ATOM     81  C   PRO A  11       6.668  -3.861  -4.605  1.00 70.12           C  
ATOM     82  CB  PRO A  11       4.406  -4.387  -5.590  1.00 70.12           C  
ATOM     83  O   PRO A  11       7.113  -5.012  -4.590  1.00 70.12           O  
ATOM     84  CG  PRO A  11       4.094  -4.691  -7.016  1.00 70.12           C  
ATOM     85  CD  PRO A  11       5.332  -4.473  -7.836  1.00 70.12           C  
ATOM     86  N   HIS A  12       7.242  -2.889  -3.949  1.00 85.62           N  
ATOM     87  CA  HIS A  12       8.031  -3.004  -2.729  1.00 85.62           C  
ATOM     88  C   HIS A  12       7.184  -2.730  -1.492  1.00 85.62           C  
ATOM     89  CB  HIS A  12       9.227  -2.045  -2.770  1.00 85.62           C  
ATOM     90  O   HIS A  12       6.672  -1.622  -1.316  1.00 85.62           O  
ATOM     91  CG  HIS A  12      10.078  -2.199  -3.988  1.00 85.62           C  
ATOM     92  CD2 HIS A  12      10.211  -1.417  -5.086  1.00 85.62           C  
ATOM     93  ND1 HIS A  12      10.922  -3.270  -4.172  1.00 85.62           N  
ATOM     94  CE1 HIS A  12      11.547  -3.139  -5.332  1.00 85.62           C  
ATOM     95  NE2 HIS A  12      11.125  -2.021  -5.906  1.00 85.62           N  
ATOM     96  N   TYR A  13       7.105  -3.734  -0.728  1.00 93.12           N  
ATOM     97  CA  TYR A  13       6.258  -3.641   0.455  1.00 93.12           C  
ATOM     98  C   TYR A  13       7.090  -3.396   1.707  1.00 93.12           C  
ATOM     99  CB  TYR A  13       5.422  -4.914   0.622  1.00 93.12           C  
ATOM    100  O   TYR A  13       8.227  -3.867   1.805  1.00 93.12           O  
ATOM    101  CG  TYR A  13       4.391  -5.109  -0.460  1.00 93.12           C  
ATOM    102  CD1 TYR A  13       3.039  -4.871  -0.213  1.00 93.12           C  
ATOM    103  CD2 TYR A  13       4.758  -5.535  -1.730  1.00 93.12           C  
ATOM    104  CE1 TYR A  13       2.082  -5.051  -1.207  1.00 93.12           C  
ATOM    105  CE2 TYR A  13       3.811  -5.723  -2.732  1.00 93.12           C  
ATOM    106  OH  TYR A  13       1.535  -5.656  -3.449  1.00 93.12           O  
ATOM    107  CZ  TYR A  13       2.479  -5.477  -2.461  1.00 93.12           C  
ATOM    108  N   HIS A  14       6.570  -2.635   2.535  1.00 95.25           N  
ATOM    109  CA  HIS A  14       7.012  -2.436   3.912  1.00 95.25           C  
ATOM    110  C   HIS A  14       5.859  -2.619   4.891  1.00 95.25           C  
ATOM    111  CB  HIS A  14       7.629  -1.046   4.082  1.00 95.25           C  
ATOM    112  O   HIS A  14       4.906  -1.833   4.895  1.00 95.25           O  
ATOM    113  CG  HIS A  14       8.344  -0.862   5.379  1.00 95.25           C  
ATOM    114  CD2 HIS A  14       9.664  -0.937   5.688  1.00 95.25           C  
ATOM    115  ND1 HIS A  14       7.691  -0.566   6.555  1.00 95.25           N  
ATOM    116  CE1 HIS A  14       8.578  -0.465   7.531  1.00 95.25           C  
ATOM    117  NE2 HIS A  14       9.781  -0.686   7.031  1.00 95.25           N  
ATOM    118  N   SER A  15       5.949  -3.648   5.691  1.00 97.62           N  
ATOM    119  CA  SER A  15       4.840  -3.979   6.578  1.00 97.62           C  
ATOM    120  C   SER A  15       4.734  -2.982   7.727  1.00 97.62           C  
ATOM    121  CB  SER A  15       5.000  -5.395   7.137  1.00 97.62           C  
ATOM    122  O   SER A  15       5.574  -2.088   7.859  1.00 97.62           O  
ATOM    123  OG  SER A  15       6.055  -5.449   8.078  1.00 97.62           O  
ATOM    124  N   PHE A  16       3.785  -3.131   8.586  1.00 98.06           N  
ATOM    125  CA  PHE A  16       3.602  -2.301   9.773  1.00 98.06           C  
ATOM    126  C   PHE A  16       4.766  -2.473  10.742  1.00 98.06           C  
ATOM    127  CB  PHE A  16       2.283  -2.645  10.477  1.00 98.06           C  
ATOM    128  O   PHE A  16       5.086  -1.560  11.508  1.00 98.06           O  
ATOM    129  CG  PHE A  16       1.061  -2.207   9.711  1.00 98.06           C  
ATOM    130  CD1 PHE A  16       0.871  -0.872   9.383  1.00 98.06           C  
ATOM    131  CD2 PHE A  16       0.101  -3.135   9.328  1.00 98.06           C  
ATOM    132  CE1 PHE A  16      -0.260  -0.465   8.680  1.00 98.06           C  
ATOM    133  CE2 PHE A  16      -1.032  -2.736   8.625  1.00 98.06           C  
ATOM    134  CZ  PHE A  16      -1.211  -1.400   8.297  1.00 98.06           C  
ATOM    135  N   ASP A  17       5.363  -3.688  10.734  1.00 97.81           N  
ATOM    136  CA  ASP A  17       6.395  -4.023  11.711  1.00 97.81           C  
ATOM    137  C   ASP A  17       7.789  -3.811  11.133  1.00 97.81           C  
ATOM    138  CB  ASP A  17       6.234  -5.469  12.188  1.00 97.81           C  
ATOM    139  O   ASP A  17       8.789  -4.133  11.773  1.00 97.81           O  
ATOM    140  CG  ASP A  17       4.879  -5.742  12.812  1.00 97.81           C  
ATOM    141  OD1 ASP A  17       4.352  -4.859  13.523  1.00 97.81           O  
ATOM    142  OD2 ASP A  17       4.340  -6.848  12.602  1.00 97.81           O  
ATOM    143  N   GLY A  18       7.816  -3.387   9.781  1.00 93.69           N  
ATOM    144  CA  GLY A  18       9.109  -3.031   9.211  1.00 93.69           C  
ATOM    145  C   GLY A  18       9.656  -4.086   8.266  1.00 93.69           C  
ATOM    146  O   GLY A  18      10.789  -3.982   7.805  1.00 93.69           O  
ATOM    147  N   ARG A  19       8.953  -5.215   8.055  1.00 93.75           N  
ATOM    148  CA  ARG A  19       9.414  -6.223   7.105  1.00 93.75           C  
ATOM    149  C   ARG A  19       9.336  -5.703   5.672  1.00 93.75           C  
ATOM    150  CB  ARG A  19       8.602  -7.508   7.242  1.00 93.75           C  
ATOM    151  O   ARG A  19       8.289  -5.211   5.246  1.00 93.75           O  
ATOM    152  CG  ARG A  19       9.039  -8.625   6.305  1.00 93.75           C  
ATOM    153  CD  ARG A  19       8.242  -9.898   6.535  1.00 93.75           C  
ATOM    154  NE  ARG A  19       8.695 -10.977   5.660  1.00 93.75           N  
ATOM    155  NH1 ARG A  19      10.453 -11.625   7.020  1.00 93.75           N  
ATOM    156  NH2 ARG A  19      10.055 -12.727   5.047  1.00 93.75           N  
ATOM    157  CZ  ARG A  19       9.734 -11.773   5.910  1.00 93.75           C  
ATOM    158  N   LYS A  20      10.406  -5.887   4.945  1.00 91.62           N  
ATOM    159  CA  LYS A  20      10.477  -5.484   3.543  1.00 91.62           C  
ATOM    160  C   LYS A  20      10.422  -6.695   2.619  1.00 91.62           C  
ATOM    161  CB  LYS A  20      11.750  -4.680   3.281  1.00 91.62           C  
ATOM    162  O   LYS A  20      11.070  -7.715   2.883  1.00 91.62           O  
ATOM    163  CG  LYS A  20      11.859  -3.406   4.105  1.00 91.62           C  
ATOM    164  CD  LYS A  20      13.195  -2.703   3.875  1.00 91.62           C  
ATOM    165  CE  LYS A  20      13.344  -1.481   4.773  1.00 91.62           C  
ATOM    166  NZ  LYS A  20      14.695  -0.857   4.637  1.00 91.62           N  
ATOM    167  N   PHE A  21       9.609  -6.574   1.550  1.00 88.94           N  
ATOM    168  CA  PHE A  21       9.570  -7.664   0.583  1.00 88.94           C  
ATOM    169  C   PHE A  21       9.070  -7.176  -0.769  1.00 88.94           C  
ATOM    170  CB  PHE A  21       8.688  -8.805   1.092  1.00 88.94           C  
ATOM    171  O   PHE A  21       8.391  -6.148  -0.849  1.00 88.94           O  
ATOM    172  CG  PHE A  21       7.254  -8.406   1.320  1.00 88.94           C  
ATOM    173  CD1 PHE A  21       6.867  -7.797   2.508  1.00 88.94           C  
ATOM    174  CD2 PHE A  21       6.293  -8.648   0.347  1.00 88.94           C  
ATOM    175  CE1 PHE A  21       5.543  -7.430   2.721  1.00 88.94           C  
ATOM    176  CE2 PHE A  21       4.965  -8.281   0.554  1.00 88.94           C  
ATOM    177  CZ  PHE A  21       4.594  -7.672   1.741  1.00 88.94           C  
ATOM    178  N   ASP A  22       9.406  -7.891  -1.818  1.00 85.31           N  
ATOM    179  CA  ASP A  22       8.961  -7.621  -3.182  1.00 85.31           C  
ATOM    180  C   ASP A  22       7.984  -8.688  -3.662  1.00 85.31           C  
ATOM    181  CB  ASP A  22      10.156  -7.535  -4.133  1.00 85.31           C  
ATOM    182  O   ASP A  22       8.266  -9.883  -3.561  1.00 85.31           O  
ATOM    183  CG  ASP A  22      11.125  -6.422  -3.770  1.00 85.31           C  
ATOM    184  OD1 ASP A  22      10.688  -5.375  -3.252  1.00 85.31           O  
ATOM    185  OD2 ASP A  22      12.344  -6.598  -4.004  1.00 85.31           O  
ATOM    186  N   PHE A  23       6.848  -8.180  -4.105  1.00 88.06           N  
ATOM    187  CA  PHE A  23       5.809  -9.078  -4.594  1.00 88.06           C  
ATOM    188  C   PHE A  23       5.215  -8.562  -5.898  1.00 88.06           C  
ATOM    189  CB  PHE A  23       4.703  -9.250  -3.549  1.00 88.06           C  
ATOM    190  O   PHE A  23       4.668  -7.457  -5.945  1.00 88.06           O  
ATOM    191  CG  PHE A  23       3.576 -10.141  -3.994  1.00 88.06           C  
ATOM    192  CD1 PHE A  23       2.268  -9.672  -4.008  1.00 88.06           C  
ATOM    193  CD2 PHE A  23       3.822 -11.438  -4.402  1.00 88.06           C  
ATOM    194  CE1 PHE A  23       1.220 -10.492  -4.422  1.00 88.06           C  
ATOM    195  CE2 PHE A  23       2.781 -12.266  -4.820  1.00 88.06           C  
ATOM    196  CZ  PHE A  23       1.480 -11.789  -4.824  1.00 88.06           C  
ATOM    197  N   GLN A  24       5.289  -9.344  -6.949  1.00 85.06           N  
ATOM    198  CA  GLN A  24       4.930  -8.891  -8.289  1.00 85.06           C  
ATOM    199  C   GLN A  24       3.635  -9.547  -8.766  1.00 85.06           C  
ATOM    200  CB  GLN A  24       6.059  -9.180  -9.281  1.00 85.06           C  
ATOM    201  O   GLN A  24       3.498  -9.875  -9.945  1.00 85.06           O  
ATOM    202  CG  GLN A  24       7.367  -8.469  -8.945  1.00 85.06           C  
ATOM    203  CD  GLN A  24       7.258  -6.961  -9.039  1.00 85.06           C  
ATOM    204  NE2 GLN A  24       8.273  -6.262  -8.547  1.00 85.06           N  
ATOM    205  OE1 GLN A  24       6.273  -6.430  -9.562  1.00 85.06           O  
ATOM    206  N   GLY A  25       2.658  -9.633  -7.902  1.00 86.75           N  
ATOM    207  CA  GLY A  25       1.339 -10.109  -8.281  1.00 86.75           C  
ATOM    208  C   GLY A  25       0.496  -9.047  -8.969  1.00 86.75           C  
ATOM    209  O   GLY A  25       0.681  -7.855  -8.734  1.00 86.75           O  
ATOM    210  N   THR A  26      -0.438  -9.484  -9.828  1.00 87.62           N  
ATOM    211  CA  THR A  26      -1.210  -8.516 -10.609  1.00 87.62           C  
ATOM    212  C   THR A  26      -2.688  -8.578 -10.227  1.00 87.62           C  
ATOM    213  CB  THR A  26      -1.052  -8.758 -12.117  1.00 87.62           C  
ATOM    214  O   THR A  26      -3.535  -8.023 -10.930  1.00 87.62           O  
ATOM    215  CG2 THR A  26       0.399  -8.586 -12.555  1.00 87.62           C  
ATOM    216  OG1 THR A  26      -1.477 -10.094 -12.430  1.00 87.62           O  
ATOM    217  N   CYS A  27      -2.949  -9.203  -9.133  1.00 89.75           N  
ATOM    218  CA  CYS A  27      -4.340  -9.367  -8.727  1.00 89.75           C  
ATOM    219  C   CYS A  27      -4.730  -8.328  -7.688  1.00 89.75           C  
ATOM    220  CB  CYS A  27      -4.578 -10.773  -8.172  1.00 89.75           C  
ATOM    221  O   CYS A  27      -3.973  -7.395  -7.418  1.00 89.75           O  
ATOM    222  SG  CYS A  27      -4.074 -12.094  -9.297  1.00 89.75           S  
ATOM    223  N   ASN A  28      -5.965  -8.500  -7.191  1.00 93.31           N  
ATOM    224  CA  ASN A  28      -6.379  -7.789  -5.984  1.00 93.31           C  
ATOM    225  C   ASN A  28      -5.875  -8.484  -4.723  1.00 93.31           C  
ATOM    226  CB  ASN A  28      -7.902  -7.648  -5.941  1.00 93.31           C  
ATOM    227  O   ASN A  28      -6.094  -9.680  -4.539  1.00 93.31           O  
ATOM    228  CG  ASN A  28      -8.445  -6.793  -7.070  1.00 93.31           C  
ATOM    229  ND2 ASN A  28      -8.984  -7.438  -8.094  1.00 93.31           N  
ATOM    230  OD1 ASN A  28      -8.375  -5.562  -7.023  1.00 93.31           O  
ATOM    231  N   TYR A  29      -5.156  -7.727  -3.977  1.00 95.88           N  
ATOM    232  CA  TYR A  29      -4.570  -8.312  -2.777  1.00 95.88           C  
ATOM    233  C   TYR A  29      -5.004  -7.555  -1.530  1.00 95.88           C  
ATOM    234  CB  TYR A  29      -3.043  -8.328  -2.877  1.00 95.88           C  
ATOM    235  O   TYR A  29      -5.082  -6.324  -1.541  1.00 95.88           O  
ATOM    236  CG  TYR A  29      -2.518  -9.133  -4.043  1.00 95.88           C  
ATOM    237  CD1 TYR A  29      -2.500 -10.523  -4.000  1.00 95.88           C  
ATOM    238  CD2 TYR A  29      -2.033  -8.500  -5.184  1.00 95.88           C  
ATOM    239  CE1 TYR A  29      -2.016 -11.266  -5.070  1.00 95.88           C  
ATOM    240  CE2 TYR A  29      -1.546  -9.234  -6.258  1.00 95.88           C  
ATOM    241  OH  TYR A  29      -1.059 -11.344  -7.258  1.00 95.88           O  
ATOM    242  CZ  TYR A  29      -1.541 -10.617  -6.195  1.00 95.88           C  
ATOM    243  N   VAL A  30      -5.277  -8.297  -0.521  1.00 98.00           N  
ATOM    244  CA  VAL A  30      -5.578  -7.688   0.770  1.00 98.00           C  
ATOM    245  C   VAL A  30      -4.297  -7.152   1.401  1.00 98.00           C  
ATOM    246  CB  VAL A  30      -6.266  -8.688   1.725  1.00 98.00           C  
ATOM    247  O   VAL A  30      -3.424  -7.926   1.801  1.00 98.00           O  
ATOM    248  CG1 VAL A  30      -6.531  -8.047   3.084  1.00 98.00           C  
ATOM    249  CG2 VAL A  30      -7.566  -9.203   1.112  1.00 98.00           C  
ATOM    250  N   LEU A  31      -4.191  -5.832   1.462  1.00 97.69           N  
ATOM    251  CA  LEU A  31      -3.043  -5.199   2.096  1.00 97.69           C  
ATOM    252  C   LEU A  31      -3.166  -5.246   3.615  1.00 97.69           C  
ATOM    253  CB  LEU A  31      -2.908  -3.746   1.629  1.00 97.69           C  
ATOM    254  O   LEU A  31      -2.215  -5.621   4.309  1.00 97.69           O  
ATOM    255  CG  LEU A  31      -1.550  -3.082   1.861  1.00 97.69           C  
ATOM    256  CD1 LEU A  31      -0.441  -3.904   1.213  1.00 97.69           C  
ATOM    257  CD2 LEU A  31      -1.551  -1.657   1.320  1.00 97.69           C  
ATOM    258  N   ALA A  32      -4.309  -4.887   4.168  1.00 98.44           N  
ATOM    259  CA  ALA A  32      -4.586  -4.895   5.602  1.00 98.44           C  
ATOM    260  C   ALA A  32      -6.082  -5.035   5.871  1.00 98.44           C  
ATOM    261  CB  ALA A  32      -4.051  -3.623   6.254  1.00 98.44           C  
ATOM    262  O   ALA A  32      -6.902  -4.402   5.199  1.00 98.44           O  
ATOM    263  N   THR A  33      -6.402  -5.867   6.867  1.00 98.25           N  
ATOM    264  CA  THR A  33      -7.797  -6.062   7.242  1.00 98.25           C  
ATOM    265  C   THR A  33      -7.910  -6.465   8.711  1.00 98.25           C  
ATOM    266  CB  THR A  33      -8.469  -7.133   6.359  1.00 98.25           C  
ATOM    267  O   THR A  33      -6.977  -7.039   9.273  1.00 98.25           O  
ATOM    268  CG2 THR A  33      -7.797  -8.492   6.531  1.00 98.25           C  
ATOM    269  OG1 THR A  33      -9.852  -7.246   6.727  1.00 98.25           O  
ATOM    270  N   THR A  34      -9.070  -6.125   9.281  1.00 97.44           N  
ATOM    271  CA  THR A  34      -9.383  -6.609  10.625  1.00 97.44           C  
ATOM    272  C   THR A  34     -10.078  -7.965  10.562  1.00 97.44           C  
ATOM    273  CB  THR A  34     -10.273  -5.609  11.391  1.00 97.44           C  
ATOM    274  O   THR A  34     -10.344  -8.578  11.602  1.00 97.44           O  
ATOM    275  CG2 THR A  34      -9.516  -4.320  11.695  1.00 97.44           C  
ATOM    276  OG1 THR A  34     -11.422  -5.297  10.594  1.00 97.44           O  
ATOM    277  N   GLY A  35     -10.445  -8.469   9.477  1.00 94.00           N  
ATOM    278  CA  GLY A  35     -11.133  -9.742   9.312  1.00 94.00           C  
ATOM    279  C   GLY A  35     -10.203 -10.938   9.398  1.00 94.00           C  
ATOM    280  O   GLY A  35     -10.219 -11.805   8.531  1.00 94.00           O  
ATOM    281  N   CYS A  36      -9.375 -10.992  10.430  1.00 92.38           N  
ATOM    282  CA  CYS A  36      -8.406 -12.062  10.633  1.00 92.38           C  
ATOM    283  C   CYS A  36      -9.023 -13.227  11.391  1.00 92.38           C  
ATOM    284  CB  CYS A  36      -7.184 -11.547  11.383  1.00 92.38           C  
ATOM    285  O   CYS A  36      -9.711 -13.023  12.398  1.00 92.38           O  
ATOM    286  SG  CYS A  36      -6.484 -10.031  10.680  1.00 92.38           S  
ATOM    287  N   PRO A  37      -8.773 -14.430  10.977  1.00 86.12           N  
ATOM    288  CA  PRO A  37      -9.297 -15.570  11.734  1.00 86.12           C  
ATOM    289  C   PRO A  37      -8.695 -15.680  13.133  1.00 86.12           C  
ATOM    290  CB  PRO A  37      -8.898 -16.766  10.875  1.00 86.12           C  
ATOM    291  O   PRO A  37      -7.477 -15.586  13.297  1.00 86.12           O  
ATOM    292  CG  PRO A  37      -8.609 -16.203   9.523  1.00 86.12           C  
ATOM    293  CD  PRO A  37      -8.195 -14.766   9.695  1.00 86.12           C  
ATOM    294  N   GLY A  38      -9.539 -15.828  14.148  1.00 86.06           N  
ATOM    295  CA  GLY A  38      -9.102 -16.109  15.508  1.00 86.06           C  
ATOM    296  C   GLY A  38      -8.617 -14.867  16.234  1.00 86.06           C  
ATOM    297  O   GLY A  38      -7.996 -14.969  17.297  1.00 86.06           O  
ATOM    298  N   VAL A  39      -8.680 -13.734  15.664  1.00 89.81           N  
ATOM    299  CA  VAL A  39      -8.219 -12.492  16.281  1.00 89.81           C  
ATOM    300  C   VAL A  39      -9.422 -11.656  16.719  1.00 89.81           C  
ATOM    301  CB  VAL A  39      -7.316 -11.688  15.328  1.00 89.81           C  
ATOM    302  O   VAL A  39     -10.328 -11.406  15.922  1.00 89.81           O  
ATOM    303  CG1 VAL A  39      -6.879 -10.375  15.984  1.00 89.81           C  
ATOM    304  CG2 VAL A  39      -6.098 -12.508  14.914  1.00 89.81           C  
ATOM    305  N   SER A  40      -9.453 -11.312  18.000  1.00 87.31           N  
ATOM    306  CA  SER A  40     -10.516 -10.461  18.531  1.00 87.31           C  
ATOM    307  C   SER A  40     -10.352  -9.016  18.047  1.00 87.31           C  
ATOM    308  CB  SER A  40     -10.531 -10.500  20.047  1.00 87.31           C  
ATOM    309  O   SER A  40      -9.266  -8.453  18.141  1.00 87.31           O  
ATOM    310  OG  SER A  40     -11.484  -9.586  20.578  1.00 87.31           O  
ATOM    311  N   THR A  41     -11.406  -8.422  17.547  1.00 90.69           N  
ATOM    312  CA  THR A  41     -11.445  -7.039  17.094  1.00 90.69           C  
ATOM    313  C   THR A  41     -12.508  -6.250  17.859  1.00 90.69           C  
ATOM    314  CB  THR A  41     -11.719  -6.945  15.586  1.00 90.69           C  
ATOM    315  O   THR A  41     -13.055  -5.277  17.344  1.00 90.69           O  
ATOM    316  CG2 THR A  41     -10.562  -7.523  14.781  1.00 90.69           C  
ATOM    317  OG1 THR A  41     -12.914  -7.680  15.281  1.00 90.69           O  
ATOM    318  N   GLN A  42     -12.773  -6.762  19.078  1.00 91.19           N  
ATOM    319  CA  GLN A  42     -13.758  -6.098  19.922  1.00 91.19           C  
ATOM    320  C   GLN A  42     -13.391  -4.637  20.156  1.00 91.19           C  
ATOM    321  CB  GLN A  42     -13.898  -6.824  21.250  1.00 91.19           C  
ATOM    322  O   GLN A  42     -12.266  -4.332  20.547  1.00 91.19           O  
ATOM    323  CG  GLN A  42     -15.102  -6.379  22.078  1.00 91.19           C  
ATOM    324  CD  GLN A  42     -15.406  -7.316  23.234  1.00 91.19           C  
ATOM    325  NE2 GLN A  42     -16.219  -6.848  24.172  1.00 91.19           N  
ATOM    326  OE1 GLN A  42     -14.922  -8.445  23.266  1.00 91.19           O  
ATOM    327  N   GLY A  43     -14.391  -3.779  19.859  1.00 93.56           N  
ATOM    328  CA  GLY A  43     -14.242  -2.352  20.094  1.00 93.56           C  
ATOM    329  C   GLY A  43     -13.562  -1.633  18.938  1.00 93.56           C  
ATOM    330  O   GLY A  43     -13.391  -0.412  18.984  1.00 93.56           O  
ATOM    331  N   LEU A  44     -13.133  -2.410  17.984  1.00 97.31           N  
ATOM    332  CA  LEU A  44     -12.477  -1.807  16.828  1.00 97.31           C  
ATOM    333  C   LEU A  44     -13.422  -1.752  15.633  1.00 97.31           C  
ATOM    334  CB  LEU A  44     -11.211  -2.590  16.469  1.00 97.31           C  
ATOM    335  O   LEU A  44     -14.281  -2.621  15.469  1.00 97.31           O  
ATOM    336  CG  LEU A  44     -10.125  -2.662  17.531  1.00 97.31           C  
ATOM    337  CD1 LEU A  44      -8.977  -3.547  17.062  1.00 97.31           C  
ATOM    338  CD2 LEU A  44      -9.625  -1.264  17.875  1.00 97.31           C  
ATOM    339  N   THR A  45     -13.289  -0.738  14.852  1.00 98.19           N  
ATOM    340  CA  THR A  45     -14.039  -0.659  13.602  1.00 98.19           C  
ATOM    341  C   THR A  45     -13.406  -1.539  12.531  1.00 98.19           C  
ATOM    342  CB  THR A  45     -14.125   0.792  13.094  1.00 98.19           C  
ATOM    343  O   THR A  45     -12.219  -1.405  12.234  1.00 98.19           O  
ATOM    344  CG2 THR A  45     -15.008   0.888  11.852  1.00 98.19           C  
ATOM    345  OG1 THR A  45     -14.680   1.621  14.125  1.00 98.19           O  
ATOM    346  N   PRO A  46     -14.227  -2.428  11.922  1.00 98.12           N  
ATOM    347  CA  PRO A  46     -13.703  -3.301  10.875  1.00 98.12           C  
ATOM    348  C   PRO A  46     -13.391  -2.549   9.586  1.00 98.12           C  
ATOM    349  CB  PRO A  46     -14.836  -4.312  10.656  1.00 98.12           C  
ATOM    350  O   PRO A  46     -14.094  -1.597   9.234  1.00 98.12           O  
ATOM    351  CG  PRO A  46     -15.672  -4.215  11.891  1.00 98.12           C  
ATOM    352  CD  PRO A  46     -15.555  -2.822  12.438  1.00 98.12           C  
ATOM    353  N   PHE A  47     -12.352  -3.000   8.859  1.00 98.62           N  
ATOM    354  CA  PHE A  47     -12.008  -2.432   7.562  1.00 98.62           C  
ATOM    355  C   PHE A  47     -11.227  -3.438   6.723  1.00 98.62           C  
ATOM    356  CB  PHE A  47     -11.188  -1.148   7.734  1.00 98.62           C  
ATOM    357  O   PHE A  47     -10.664  -4.398   7.254  1.00 98.62           O  
ATOM    358  CG  PHE A  47      -9.766  -1.388   8.164  1.00 98.62           C  
ATOM    359  CD1 PHE A  47      -9.430  -1.470   9.508  1.00 98.62           C  
ATOM    360  CD2 PHE A  47      -8.758  -1.530   7.211  1.00 98.62           C  
ATOM    361  CE1 PHE A  47      -8.109  -1.691   9.898  1.00 98.62           C  
ATOM    362  CE2 PHE A  47      -7.441  -1.751   7.598  1.00 98.62           C  
ATOM    363  CZ  PHE A  47      -7.117  -1.830   8.945  1.00 98.62           C  
ATOM    364  N   THR A  48     -11.164  -3.127   5.488  1.00 98.69           N  
ATOM    365  CA  THR A  48     -10.312  -3.840   4.547  1.00 98.69           C  
ATOM    366  C   THR A  48      -9.727  -2.881   3.514  1.00 98.69           C  
ATOM    367  CB  THR A  48     -11.086  -4.961   3.826  1.00 98.69           C  
ATOM    368  O   THR A  48     -10.445  -2.072   2.930  1.00 98.69           O  
ATOM    369  CG2 THR A  48     -10.188  -5.711   2.846  1.00 98.69           C  
ATOM    370  OG1 THR A  48     -11.586  -5.887   4.797  1.00 98.69           O  
ATOM    371  N   VAL A  49      -8.430  -2.939   3.385  1.00 98.75           N  
ATOM    372  CA  VAL A  49      -7.727  -2.230   2.320  1.00 98.75           C  
ATOM    373  C   VAL A  49      -7.191  -3.230   1.298  1.00 98.75           C  
ATOM    374  CB  VAL A  49      -6.574  -1.365   2.875  1.00 98.75           C  
ATOM    375  O   VAL A  49      -6.418  -4.125   1.644  1.00 98.75           O  
ATOM    376  CG1 VAL A  49      -5.883  -0.600   1.749  1.00 98.75           C  
ATOM    377  CG2 VAL A  49      -7.094  -0.401   3.939  1.00 98.75           C  
ATOM    378  N   THR A  50      -7.602  -3.035   0.070  1.00 98.06           N  
ATOM    379  CA  THR A  50      -7.160  -3.904  -1.015  1.00 98.06           C  
ATOM    380  C   THR A  50      -6.480  -3.094  -2.115  1.00 98.06           C  
ATOM    381  CB  THR A  50      -8.336  -4.699  -1.608  1.00 98.06           C  
ATOM    382  O   THR A  50      -6.863  -1.951  -2.377  1.00 98.06           O  
ATOM    383  CG2 THR A  50      -7.855  -5.707  -2.645  1.00 98.06           C  
ATOM    384  OG1 THR A  50      -9.016  -5.398  -0.556  1.00 98.06           O  
ATOM    385  N   THR A  51      -5.492  -3.717  -2.725  1.00 96.06           N  
ATOM    386  CA  THR A  51      -4.844  -3.098  -3.875  1.00 96.06           C  
ATOM    387  C   THR A  51      -4.918  -4.012  -5.094  1.00 96.06           C  
ATOM    388  CB  THR A  51      -3.369  -2.766  -3.570  1.00 96.06           C  
ATOM    389  O   THR A  51      -4.805  -5.234  -4.973  1.00 96.06           O  
ATOM    390  CG2 THR A  51      -3.258  -1.748  -2.439  1.00 96.06           C  
ATOM    391  OG1 THR A  51      -2.684  -3.965  -3.188  1.00 96.06           O  
ATOM    392  N   LYS A  52      -5.215  -3.393  -6.207  1.00 93.19           N  
ATOM    393  CA  LYS A  52      -5.078  -4.043  -7.508  1.00 93.19           C  
ATOM    394  C   LYS A  52      -3.791  -3.611  -8.203  1.00 93.19           C  
ATOM    395  CB  LYS A  52      -6.285  -3.725  -8.398  1.00 93.19           C  
ATOM    396  O   LYS A  52      -3.559  -2.420  -8.414  1.00 93.19           O  
ATOM    397  CG  LYS A  52      -6.160  -4.246  -9.820  1.00 93.19           C  
ATOM    398  CD  LYS A  52      -6.289  -5.766  -9.875  1.00 93.19           C  
ATOM    399  CE  LYS A  52      -6.328  -6.273 -11.305  1.00 93.19           C  
ATOM    400  NZ  LYS A  52      -6.406  -7.762 -11.367  1.00 93.19           N  
ATOM    401  N   ASN A  53      -3.047  -4.711  -8.516  1.00 91.31           N  
ATOM    402  CA  ASN A  53      -1.821  -4.426  -9.258  1.00 91.31           C  
ATOM    403  C   ASN A  53      -1.965  -4.777 -10.734  1.00 91.31           C  
ATOM    404  CB  ASN A  53      -0.638  -5.176  -8.648  1.00 91.31           C  
ATOM    405  O   ASN A  53      -2.803  -5.602 -11.109  1.00 91.31           O  
ATOM    406  CG  ASN A  53      -0.380  -4.785  -7.207  1.00 91.31           C  
ATOM    407  ND2 ASN A  53       0.438  -5.574  -6.516  1.00 91.31           N  
ATOM    408  OD1 ASN A  53      -0.912  -3.787  -6.715  1.00 91.31           O  
ATOM    409  N   GLN A  54      -1.199  -4.148 -11.531  1.00 85.62           N  
ATOM    410  CA  GLN A  54      -1.203  -4.418 -12.961  1.00 85.62           C  
ATOM    411  C   GLN A  54       0.193  -4.250 -13.555  1.00 85.62           C  
ATOM    412  CB  GLN A  54      -2.191  -3.494 -13.680  1.00 85.62           C  
ATOM    413  O   GLN A  54       1.043  -3.574 -12.977  1.00 85.62           O  
ATOM    414  CG  GLN A  54      -1.721  -2.049 -13.781  1.00 85.62           C  
ATOM    415  CD  GLN A  54      -2.723  -1.152 -14.484  1.00 85.62           C  
ATOM    416  NE2 GLN A  54      -2.234  -0.318 -15.391  1.00 85.62           N  
ATOM    417  OE1 GLN A  54      -3.926  -1.210 -14.203  1.00 85.62           O  
ATOM    418  N   ASN A  55       0.344  -4.953 -14.664  1.00 81.44           N  
ATOM    419  CA  ASN A  55       1.513  -4.660 -15.492  1.00 81.44           C  
ATOM    420  C   ASN A  55       1.311  -3.395 -16.312  1.00 81.44           C  
ATOM    421  CB  ASN A  55       1.838  -5.848 -16.406  1.00 81.44           C  
ATOM    422  O   ASN A  55       0.204  -3.127 -16.797  1.00 81.44           O  
ATOM    423  CG  ASN A  55       2.141  -7.113 -15.625  1.00 81.44           C  
ATOM    424  ND2 ASN A  55       3.217  -7.090 -14.852  1.00 81.44           N  
ATOM    425  OD1 ASN A  55       1.415  -8.109 -15.727  1.00 81.44           O  
ATOM    426  N   ARG A  56       2.230  -2.551 -16.500  1.00 80.00           N  
ATOM    427  CA  ARG A  56       2.143  -1.350 -17.312  1.00 80.00           C  
ATOM    428  C   ARG A  56       3.152  -1.392 -18.453  1.00 80.00           C  
ATOM    429  CB  ARG A  56       2.363  -0.097 -16.469  1.00 80.00           C  
ATOM    430  O   ARG A  56       4.152  -0.669 -18.438  1.00 80.00           O  
ATOM    431  CG  ARG A  56       1.328   0.095 -15.367  1.00 80.00           C  
ATOM    432  CD  ARG A  56       1.646   1.302 -14.500  1.00 80.00           C  
ATOM    433  NE  ARG A  56       0.707   1.428 -13.391  1.00 80.00           N  
ATOM    434  NH1 ARG A  56       1.724   3.285 -12.469  1.00 80.00           N  
ATOM    435  NH2 ARG A  56      -0.143   2.389 -11.484  1.00 80.00           N  
ATOM    436  CZ  ARG A  56       0.765   2.367 -12.445  1.00 80.00           C  
ATOM    437  N   GLY A  57       2.945  -2.328 -19.359  1.00 71.31           N  
ATOM    438  CA  GLY A  57       3.896  -2.461 -20.453  1.00 71.31           C  
ATOM    439  C   GLY A  57       4.809  -3.664 -20.297  1.00 71.31           C  
ATOM    440  O   GLY A  57       4.871  -4.512 -21.188  1.00 71.31           O  
ATOM    441  N   ASN A  58       5.434  -3.711 -19.109  1.00 68.31           N  
ATOM    442  CA  ASN A  58       6.324  -4.816 -18.781  1.00 68.31           C  
ATOM    443  C   ASN A  58       5.598  -5.902 -17.984  1.00 68.31           C  
ATOM    444  CB  ASN A  58       7.535  -4.309 -17.984  1.00 68.31           C  
ATOM    445  O   ASN A  58       5.207  -5.688 -16.844  1.00 68.31           O  
ATOM    446  CG  ASN A  58       8.562  -5.391 -17.734  1.00 68.31           C  
ATOM    447  ND2 ASN A  58       9.758  -4.988 -17.328  1.00 68.31           N  
ATOM    448  OD1 ASN A  58       8.289  -6.582 -17.922  1.00 68.31           O  
ATOM    449  N   PRO A  59       5.559  -7.105 -18.547  1.00 67.00           N  
ATOM    450  CA  PRO A  59       4.805  -8.164 -17.859  1.00 67.00           C  
ATOM    451  C   PRO A  59       5.527  -8.711 -16.641  1.00 67.00           C  
ATOM    452  CB  PRO A  59       4.664  -9.242 -18.938  1.00 67.00           C  
ATOM    453  O   PRO A  59       4.961  -9.508 -15.891  1.00 67.00           O  
ATOM    454  CG  PRO A  59       5.832  -9.031 -19.844  1.00 67.00           C  
ATOM    455  CD  PRO A  59       6.191  -7.570 -19.828  1.00 67.00           C  
ATOM    456  N   ALA A  60       6.641  -8.148 -16.375  1.00 65.81           N  
ATOM    457  CA  ALA A  60       7.492  -8.672 -15.320  1.00 65.81           C  
ATOM    458  C   ALA A  60       7.242  -7.938 -14.000  1.00 65.81           C  
ATOM    459  CB  ALA A  60       8.961  -8.562 -15.711  1.00 65.81           C  
ATOM    460  O   ALA A  60       7.641  -8.414 -12.938  1.00 65.81           O  
ATOM    461  N   VAL A  61       6.703  -6.723 -14.109  1.00 67.81           N  
ATOM    462  CA  VAL A  61       6.500  -5.891 -12.930  1.00 67.81           C  
ATOM    463  C   VAL A  61       5.039  -5.449 -12.852  1.00 67.81           C  
ATOM    464  CB  VAL A  61       7.430  -4.656 -12.938  1.00 67.81           C  
ATOM    465  O   VAL A  61       4.375  -5.305 -13.883  1.00 67.81           O  
ATOM    466  CG1 VAL A  61       7.219  -3.816 -11.680  1.00 67.81           C  
ATOM    467  CG2 VAL A  61       8.891  -5.090 -13.047  1.00 67.81           C  
ATOM    468  N   SER A  62       4.637  -5.277 -11.609  1.00 75.94           N  
ATOM    469  CA  SER A  62       3.275  -4.785 -11.422  1.00 75.94           C  
ATOM    470  C   SER A  62       3.264  -3.512 -10.578  1.00 75.94           C  
ATOM    471  CB  SER A  62       2.404  -5.852 -10.758  1.00 75.94           C  
ATOM    472  O   SER A  62       4.211  -3.244  -9.836  1.00 75.94           O  
ATOM    473  OG  SER A  62       2.877  -6.148  -9.453  1.00 75.94           O  
ATOM    474  N   TYR A  63       2.348  -2.686 -10.859  1.00 84.75           N  
ATOM    475  CA  TYR A  63       2.100  -1.448 -10.125  1.00 84.75           C  
ATOM    476  C   TYR A  63       0.667  -1.398  -9.609  1.00 84.75           C  
ATOM    477  CB  TYR A  63       2.377  -0.232 -11.016  1.00 84.75           C  
ATOM    478  O   TYR A  63      -0.239  -1.976 -10.219  1.00 84.75           O  
ATOM    479  CG  TYR A  63       3.795  -0.165 -11.523  1.00 84.75           C  
ATOM    480  CD1 TYR A  63       4.773   0.549 -10.836  1.00 84.75           C  
ATOM    481  CD2 TYR A  63       4.160  -0.813 -12.703  1.00 84.75           C  
ATOM    482  CE1 TYR A  63       6.078   0.617 -11.305  1.00 84.75           C  
ATOM    483  CE2 TYR A  63       5.465  -0.753 -13.180  1.00 84.75           C  
ATOM    484  OH  TYR A  63       7.711   0.026 -12.945  1.00 84.75           O  
ATOM    485  CZ  TYR A  63       6.418  -0.037 -12.477  1.00 84.75           C  
ATOM    486  N   VAL A  64       0.630  -0.614  -8.516  1.00 91.00           N  
ATOM    487  CA  VAL A  64      -0.720  -0.433  -7.988  1.00 91.00           C  
ATOM    488  C   VAL A  64      -1.556   0.372  -8.977  1.00 91.00           C  
ATOM    489  CB  VAL A  64      -0.705   0.268  -6.609  1.00 91.00           C  
ATOM    490  O   VAL A  64      -1.129   1.433  -9.445  1.00 91.00           O  
ATOM    491  CG1 VAL A  64      -2.129   0.525  -6.121  1.00 91.00           C  
ATOM    492  CG2 VAL A  64       0.070  -0.569  -5.594  1.00 91.00           C  
ATOM    493  N   ARG A  65      -2.699  -0.127  -9.266  1.00 92.25           N  
ATOM    494  CA  ARG A  65      -3.629   0.522 -10.188  1.00 92.25           C  
ATOM    495  C   ARG A  65      -4.848   1.062  -9.445  1.00 92.25           C  
ATOM    496  CB  ARG A  65      -4.070  -0.452 -11.281  1.00 92.25           C  
ATOM    497  O   ARG A  65      -5.355   2.135  -9.773  1.00 92.25           O  
ATOM    498  CG  ARG A  65      -5.035   0.152 -12.289  1.00 92.25           C  
ATOM    499  CD  ARG A  65      -5.316  -0.804 -13.438  1.00 92.25           C  
ATOM    500  NE  ARG A  65      -6.164  -0.186 -14.461  1.00 92.25           N  
ATOM    501  NH1 ARG A  65      -8.023  -1.468 -13.984  1.00 92.25           N  
ATOM    502  NH2 ARG A  65      -8.109   0.110 -15.641  1.00 92.25           N  
ATOM    503  CZ  ARG A  65      -7.430  -0.516 -14.695  1.00 92.25           C  
ATOM    504  N   VAL A  66      -5.277   0.226  -8.445  1.00 95.88           N  
ATOM    505  CA  VAL A  66      -6.473   0.587  -7.691  1.00 95.88           C  
ATOM    506  C   VAL A  66      -6.250   0.321  -6.203  1.00 95.88           C  
ATOM    507  CB  VAL A  66      -7.715  -0.188  -8.188  1.00 95.88           C  
ATOM    508  O   VAL A  66      -5.684  -0.709  -5.828  1.00 95.88           O  
ATOM    509  CG1 VAL A  66      -8.961   0.238  -7.422  1.00 95.88           C  
ATOM    510  CG2 VAL A  66      -7.906   0.024  -9.688  1.00 95.88           C  
ATOM    511  N   VAL A  67      -6.660   1.336  -5.398  1.00 98.38           N  
ATOM    512  CA  VAL A  67      -6.754   1.145  -3.953  1.00 98.38           C  
ATOM    513  C   VAL A  67      -8.219   1.198  -3.518  1.00 98.38           C  
ATOM    514  CB  VAL A  67      -5.930   2.205  -3.188  1.00 98.38           C  
ATOM    515  O   VAL A  67      -8.930   2.150  -3.838  1.00 98.38           O  
ATOM    516  CG1 VAL A  67      -6.004   1.962  -1.681  1.00 98.38           C  
ATOM    517  CG2 VAL A  67      -4.477   2.195  -3.660  1.00 98.38           C  
ATOM    518  N   THR A  68      -8.586   0.150  -2.828  1.00 98.56           N  
ATOM    519  CA  THR A  68      -9.969   0.098  -2.355  1.00 98.56           C  
ATOM    520  C   THR A  68     -10.016  -0.014  -0.833  1.00 98.56           C  
ATOM    521  CB  THR A  68     -10.727  -1.084  -2.982  1.00 98.56           C  
ATOM    522  O   THR A  68      -9.328  -0.854  -0.247  1.00 98.56           O  
ATOM    523  CG2 THR A  68     -12.188  -1.100  -2.535  1.00 98.56           C  
ATOM    524  OG1 THR A  68     -10.680  -0.972  -4.410  1.00 98.56           O  
ATOM    525  N   VAL A  69     -10.820   0.888  -0.214  1.00 98.81           N  
ATOM    526  CA  VAL A  69     -11.039   0.845   1.228  1.00 98.81           C  
ATOM    527  C   VAL A  69     -12.508   0.537   1.513  1.00 98.81           C  
ATOM    528  CB  VAL A  69     -10.633   2.172   1.906  1.00 98.81           C  
ATOM    529  O   VAL A  69     -13.398   1.268   1.071  1.00 98.81           O  
ATOM    530  CG1 VAL A  69     -10.875   2.107   3.412  1.00 98.81           C  
ATOM    531  CG2 VAL A  69      -9.172   2.492   1.612  1.00 98.81           C  
ATOM    532  N   ALA A  70     -12.727  -0.534   2.209  1.00 98.62           N  
ATOM    533  CA  ALA A  70     -14.055  -0.886   2.689  1.00 98.62           C  
ATOM    534  C   ALA A  70     -14.156  -0.728   4.203  1.00 98.62           C  
ATOM    535  CB  ALA A  70     -14.406  -2.314   2.283  1.00 98.62           C  
ATOM    536  O   ALA A  70     -13.422  -1.382   4.949  1.00 98.62           O  
ATOM    537  N   ALA A  71     -15.039   0.170   4.672  1.00 98.56           N  
ATOM    538  CA  ALA A  71     -15.273   0.441   6.090  1.00 98.56           C  
ATOM    539  C   ALA A  71     -16.625   1.121   6.301  1.00 98.56           C  
ATOM    540  CB  ALA A  71     -14.148   1.303   6.660  1.00 98.56           C  
ATOM    541  O   ALA A  71     -17.062   1.898   5.453  1.00 98.56           O  
ATOM    542  N   LEU A  72     -17.312   0.791   7.363  1.00 97.88           N  
ATOM    543  CA  LEU A  72     -18.562   1.444   7.770  1.00 97.88           C  
ATOM    544  C   LEU A  72     -19.609   1.341   6.672  1.00 97.88           C  
ATOM    545  CB  LEU A  72     -18.297   2.914   8.109  1.00 97.88           C  
ATOM    546  O   LEU A  72     -20.328   2.307   6.402  1.00 97.88           O  
ATOM    547  CG  LEU A  72     -17.297   3.186   9.234  1.00 97.88           C  
ATOM    548  CD1 LEU A  72     -17.031   4.680   9.359  1.00 97.88           C  
ATOM    549  CD2 LEU A  72     -17.812   2.617  10.555  1.00 97.88           C  
ATOM    550  N   GLY A  73     -19.594   0.182   5.953  1.00 97.25           N  
ATOM    551  CA  GLY A  73     -20.578  -0.090   4.918  1.00 97.25           C  
ATOM    552  C   GLY A  73     -20.359   0.710   3.650  1.00 97.25           C  
ATOM    553  O   GLY A  73     -21.266   0.863   2.834  1.00 97.25           O  
ATOM    554  N   THR A  74     -19.203   1.326   3.549  1.00 98.38           N  
ATOM    555  CA  THR A  74     -18.859   2.160   2.400  1.00 98.38           C  
ATOM    556  C   THR A  74     -17.625   1.622   1.682  1.00 98.38           C  
ATOM    557  CB  THR A  74     -18.625   3.621   2.820  1.00 98.38           C  
ATOM    558  O   THR A  74     -16.656   1.222   2.324  1.00 98.38           O  
ATOM    559  CG2 THR A  74     -18.375   4.508   1.606  1.00 98.38           C  
ATOM    560  OG1 THR A  74     -19.766   4.105   3.529  1.00 98.38           O  
ATOM    561  N   ASN A  75     -17.703   1.596   0.430  1.00 98.50           N  
ATOM    562  CA  ASN A  75     -16.578   1.222  -0.416  1.00 98.50           C  
ATOM    563  C   ASN A  75     -16.031   2.422  -1.185  1.00 98.50           C  
ATOM    564  CB  ASN A  75     -16.984   0.107  -1.384  1.00 98.50           C  
ATOM    565  O   ASN A  75     -16.750   3.047  -1.962  1.00 98.50           O  
ATOM    566  CG  ASN A  75     -15.781  -0.563  -2.031  1.00 98.50           C  
ATOM    567  ND2 ASN A  75     -15.719  -1.887  -1.934  1.00 98.50           N  
ATOM    568  OD1 ASN A  75     -14.922   0.102  -2.611  1.00 98.50           O  
ATOM    569  N   ILE A  76     -14.789   2.715  -0.933  1.00 98.81           N  
ATOM    570  CA  ILE A  76     -14.141   3.818  -1.632  1.00 98.81           C  
ATOM    571  C   ILE A  76     -12.945   3.295  -2.428  1.00 98.81           C  
ATOM    572  CB  ILE A  76     -13.688   4.922  -0.648  1.00 98.81           C  
ATOM    573  O   ILE A  76     -12.055   2.652  -1.870  1.00 98.81           O  
ATOM    574  CG1 ILE A  76     -14.891   5.473   0.129  1.00 98.81           C  
ATOM    575  CG2 ILE A  76     -12.953   6.043  -1.394  1.00 98.81           C  
ATOM    576  CD1 ILE A  76     -14.508   6.328   1.328  1.00 98.81           C  
ATOM    577  N   SER A  77     -12.922   3.525  -3.699  1.00 98.56           N  
ATOM    578  CA  SER A  77     -11.789   3.104  -4.516  1.00 98.56           C  
ATOM    579  C   SER A  77     -11.141   4.293  -5.211  1.00 98.56           C  
ATOM    580  CB  SER A  77     -12.234   2.074  -5.559  1.00 98.56           C  
ATOM    581  O   SER A  77     -11.828   5.230  -5.629  1.00 98.56           O  
ATOM    582  OG  SER A  77     -13.172   2.641  -6.457  1.00 98.56           O  
ATOM    583  N   ILE A  78      -9.859   4.297  -5.156  1.00 98.38           N  
ATOM    584  CA  ILE A  78      -9.031   5.301  -5.812  1.00 98.38           C  
ATOM    585  C   ILE A  78      -8.305   4.676  -6.996  1.00 98.38           C  
ATOM    586  CB  ILE A  78      -8.016   5.926  -4.828  1.00 98.38           C  
ATOM    587  O   ILE A  78      -7.434   3.818  -6.820  1.00 98.38           O  
ATOM    588  CG1 ILE A  78      -8.711   6.316  -3.520  1.00 98.38           C  
ATOM    589  CG2 ILE A  78      -7.324   7.133  -5.461  1.00 98.38           C  
ATOM    590  CD1 ILE A  78      -7.758   6.715  -2.402  1.00 98.38           C  
ATOM    591  N   HIS A  79      -8.672   5.133  -8.242  1.00 97.38           N  
ATOM    592  CA  HIS A  79      -8.180   4.523  -9.477  1.00 97.38           C  
ATOM    593  C   HIS A  79      -7.047   5.352 -10.086  1.00 97.38           C  
ATOM    594  CB  HIS A  79      -9.312   4.367 -10.492  1.00 97.38           C  
ATOM    595  O   HIS A  79      -7.062   6.582 -10.008  1.00 97.38           O  
ATOM    596  CG  HIS A  79     -10.336   3.354 -10.086  1.00 97.38           C  
ATOM    597  CD2 HIS A  79     -11.180   3.312  -9.023  1.00 97.38           C  
ATOM    598  ND1 HIS A  79     -10.586   2.211 -10.812  1.00 97.38           N  
ATOM    599  CE1 HIS A  79     -11.531   1.511 -10.219  1.00 97.38           C  
ATOM    600  NE2 HIS A  79     -11.914   2.158  -9.133  1.00 97.38           N  
ATOM    601  N   LYS A  80      -6.176   4.629 -10.664  1.00 94.06           N  
ATOM    602  CA  LYS A  80      -5.148   5.297 -11.453  1.00 94.06           C  
ATOM    603  C   LYS A  80      -5.770   6.227 -12.492  1.00 94.06           C  
ATOM    604  CB  LYS A  80      -4.250   4.270 -12.141  1.00 94.06           C  
ATOM    605  O   LYS A  80      -6.801   5.906 -13.078  1.00 94.06           O  
ATOM    606  CG  LYS A  80      -3.105   4.883 -12.938  1.00 94.06           C  
ATOM    607  CD  LYS A  80      -2.273   3.811 -13.633  1.00 94.06           C  
ATOM    608  CE  LYS A  80      -1.304   4.422 -14.641  1.00 94.06           C  
ATOM    609  NZ  LYS A  80      -1.704   5.809 -15.023  1.00 94.06           N  
ATOM    610  N   ASP A  81      -5.160   7.406 -12.633  1.00 90.81           N  
ATOM    611  CA  ASP A  81      -5.430   8.383 -13.688  1.00 90.81           C  
ATOM    612  C   ASP A  81      -6.773   9.070 -13.461  1.00 90.81           C  
ATOM    613  CB  ASP A  81      -5.406   7.707 -15.062  1.00 90.81           C  
ATOM    614  O   ASP A  81      -7.230   9.836 -14.312  1.00 90.81           O  
ATOM    615  CG  ASP A  81      -4.020   7.246 -15.469  1.00 90.81           C  
ATOM    616  OD1 ASP A  81      -3.020   7.871 -15.047  1.00 90.81           O  
ATOM    617  OD2 ASP A  81      -3.924   6.254 -16.219  1.00 90.81           O  
ATOM    618  N   GLU A  82      -7.484   8.719 -12.406  1.00 95.69           N  
ATOM    619  CA  GLU A  82      -8.672   9.484 -12.023  1.00 95.69           C  
ATOM    620  C   GLU A  82      -8.336  10.539 -10.977  1.00 95.69           C  
ATOM    621  CB  GLU A  82      -9.766   8.547 -11.500  1.00 95.69           C  
ATOM    622  O   GLU A  82      -9.008  10.633  -9.945  1.00 95.69           O  
ATOM    623  CG  GLU A  82     -10.266   7.547 -12.531  1.00 95.69           C  
ATOM    624  CD  GLU A  82     -11.430   6.707 -12.031  1.00 95.69           C  
ATOM    625  OE1 GLU A  82     -11.898   5.809 -12.773  1.00 95.69           O  
ATOM    626  OE2 GLU A  82     -11.883   6.941 -10.891  1.00 95.69           O  
ATOM    627  N   ILE A  83      -7.375  11.375 -11.367  1.00 96.38           N  
ATOM    628  CA  ILE A  83      -6.824  12.367 -10.453  1.00 96.38           C  
ATOM    629  C   ILE A  83      -7.922  13.336 -10.023  1.00 96.38           C  
ATOM    630  CB  ILE A  83      -5.652  13.141 -11.102  1.00 96.38           C  
ATOM    631  O   ILE A  83      -8.648  13.875 -10.859  1.00 96.38           O  
ATOM    632  CG1 ILE A  83      -4.516  12.180 -11.469  1.00 96.38           C  
ATOM    633  CG2 ILE A  83      -5.156  14.242 -10.164  1.00 96.38           C  
ATOM    634  CD1 ILE A  83      -3.350  12.844 -12.188  1.00 96.38           C  
ATOM    635  N   GLY A  84      -8.047  13.539  -8.656  1.00 96.75           N  
ATOM    636  CA  GLY A  84      -9.016  14.453  -8.094  1.00 96.75           C  
ATOM    637  C   GLY A  84     -10.383  13.836  -7.898  1.00 96.75           C  
ATOM    638  O   GLY A  84     -11.336  14.516  -7.516  1.00 96.75           O  
ATOM    639  N   LYS A  85     -10.508  12.578  -8.250  1.00 98.06           N  
ATOM    640  CA  LYS A  85     -11.773  11.859  -8.125  1.00 98.06           C  
ATOM    641  C   LYS A  85     -11.578  10.508  -7.453  1.00 98.06           C  
ATOM    642  CB  LYS A  85     -12.430  11.680  -9.492  1.00 98.06           C  
ATOM    643  O   LYS A  85     -10.492   9.922  -7.535  1.00 98.06           O  
ATOM    644  CG  LYS A  85     -12.750  12.984 -10.203  1.00 98.06           C  
ATOM    645  CD  LYS A  85     -13.297  12.734 -11.602  1.00 98.06           C  
ATOM    646  CE  LYS A  85     -13.422  14.031 -12.398  1.00 98.06           C  
ATOM    647  NZ  LYS A  85     -13.844  13.781 -13.805  1.00 98.06           N  
ATOM    648  N   VAL A  86     -12.625  10.047  -6.805  1.00 98.69           N  
ATOM    649  CA  VAL A  86     -12.688   8.695  -6.258  1.00 98.69           C  
ATOM    650  C   VAL A  86     -14.031   8.062  -6.609  1.00 98.69           C  
ATOM    651  CB  VAL A  86     -12.477   8.695  -4.727  1.00 98.69           C  
ATOM    652  O   VAL A  86     -14.938   8.750  -7.094  1.00 98.69           O  
ATOM    653  CG1 VAL A  86     -11.102   9.242  -4.371  1.00 98.69           C  
ATOM    654  CG2 VAL A  86     -13.578   9.500  -4.035  1.00 98.69           C  
ATOM    655  N   ARG A  87     -14.078   6.777  -6.473  1.00 98.50           N  
ATOM    656  CA  ARG A  87     -15.375   6.109  -6.590  1.00 98.50           C  
ATOM    657  C   ARG A  87     -15.914   5.723  -5.219  1.00 98.50           C  
ATOM    658  CB  ARG A  87     -15.258   4.871  -7.477  1.00 98.50           C  
ATOM    659  O   ARG A  87     -15.242   5.031  -4.453  1.00 98.50           O  
ATOM    660  CG  ARG A  87     -14.828   5.168  -8.906  1.00 98.50           C  
ATOM    661  CD  ARG A  87     -14.898   3.932  -9.789  1.00 98.50           C  
ATOM    662  NE  ARG A  87     -14.461   4.215 -11.148  1.00 98.50           N  
ATOM    663  NH1 ARG A  87     -15.242   2.229 -12.039  1.00 98.50           N  
ATOM    664  NH2 ARG A  87     -14.195   3.760 -13.383  1.00 98.50           N  
ATOM    665  CZ  ARG A  87     -14.633   3.400 -12.188  1.00 98.50           C  
ATOM    666  N   VAL A  88     -17.141   6.254  -4.934  1.00 98.69           N  
ATOM    667  CA  VAL A  88     -17.875   5.898  -3.717  1.00 98.69           C  
ATOM    668  C   VAL A  88     -19.000   4.938  -4.055  1.00 98.69           C  
ATOM    669  CB  VAL A  88     -18.422   7.152  -3.006  1.00 98.69           C  
ATOM    670  O   VAL A  88     -19.953   5.309  -4.750  1.00 98.69           O  
ATOM    671  CG1 VAL A  88     -19.172   6.766  -1.728  1.00 98.69           C  
ATOM    672  CG2 VAL A  88     -17.297   8.133  -2.697  1.00 98.69           C  
ATOM    673  N   ASN A  89     -18.828   3.678  -3.576  1.00 97.75           N  
ATOM    674  CA  ASN A  89     -19.797   2.637  -3.908  1.00 97.75           C  
ATOM    675  C   ASN A  89     -20.016   2.537  -5.414  1.00 97.75           C  
ATOM    676  CB  ASN A  89     -21.125   2.887  -3.191  1.00 97.75           C  
ATOM    677  O   ASN A  89     -21.156   2.410  -5.871  1.00 97.75           O  
ATOM    678  CG  ASN A  89     -20.984   2.812  -1.683  1.00 97.75           C  
ATOM    679  ND2 ASN A  89     -21.750   3.646  -0.980  1.00 97.75           N  
ATOM    680  OD1 ASN A  89     -20.219   2.010  -1.152  1.00 97.75           O  
ATOM    681  N   GLY A  90     -18.969   2.781  -6.098  1.00 96.44           N  
ATOM    682  CA  GLY A  90     -19.000   2.553  -7.531  1.00 96.44           C  
ATOM    683  C   GLY A  90     -19.297   3.807  -8.328  1.00 96.44           C  
ATOM    684  O   GLY A  90     -19.234   3.799  -9.562  1.00 96.44           O  
ATOM    685  N   VAL A  91     -19.625   4.816  -7.641  1.00 97.94           N  
ATOM    686  CA  VAL A  91     -20.000   6.051  -8.328  1.00 97.94           C  
ATOM    687  C   VAL A  91     -18.812   7.023  -8.312  1.00 97.94           C  
ATOM    688  CB  VAL A  91     -21.234   6.711  -7.684  1.00 97.94           C  
ATOM    689  O   VAL A  91     -18.297   7.355  -7.250  1.00 97.94           O  
ATOM    690  CG1 VAL A  91     -21.578   8.016  -8.391  1.00 97.94           C  
ATOM    691  CG2 VAL A  91     -22.422   5.750  -7.715  1.00 97.94           C  
ATOM    692  N   LEU A  92     -18.406   7.496  -9.477  1.00 98.44           N  
ATOM    693  CA  LEU A  92     -17.312   8.453  -9.625  1.00 98.44           C  
ATOM    694  C   LEU A  92     -17.672   9.789  -8.977  1.00 98.44           C  
ATOM    695  CB  LEU A  92     -16.969   8.664 -11.102  1.00 98.44           C  
ATOM    696  O   LEU A  92     -18.656  10.422  -9.359  1.00 98.44           O  
ATOM    697  CG  LEU A  92     -15.648   9.359 -11.406  1.00 98.44           C  
ATOM    698  CD1 LEU A  92     -14.477   8.508 -10.930  1.00 98.44           C  
ATOM    699  CD2 LEU A  92     -15.531   9.656 -12.898  1.00 98.44           C  
ATOM    700  N   THR A  93     -16.859  10.250  -8.055  1.00 98.50           N  
ATOM    701  CA  THR A  93     -17.141  11.422  -7.238  1.00 98.50           C  
ATOM    702  C   THR A  93     -15.930  12.336  -7.148  1.00 98.50           C  
ATOM    703  CB  THR A  93     -17.594  11.023  -5.820  1.00 98.50           C  
ATOM    704  O   THR A  93     -14.820  11.875  -6.883  1.00 98.50           O  
ATOM    705  CG2 THR A  93     -18.000  12.250  -5.004  1.00 98.50           C  
ATOM    706  OG1 THR A  93     -18.719  10.133  -5.914  1.00 98.50           O  
ATOM    707  N   ALA A  94     -16.109  13.633  -7.328  1.00 98.38           N  
ATOM    708  CA  ALA A  94     -15.031  14.617  -7.223  1.00 98.38           C  
ATOM    709  C   ALA A  94     -14.664  14.875  -5.762  1.00 98.38           C  
ATOM    710  CB  ALA A  94     -15.438  15.922  -7.902  1.00 98.38           C  
ATOM    711  O   ALA A  94     -15.531  14.859  -4.887  1.00 98.38           O  
ATOM    712  N   LEU A  95     -13.375  15.008  -5.445  1.00 98.38           N  
ATOM    713  CA  LEU A  95     -12.859  15.359  -4.125  1.00 98.38           C  
ATOM    714  C   LEU A  95     -12.984  16.859  -3.875  1.00 98.38           C  
ATOM    715  CB  LEU A  95     -11.398  14.922  -3.988  1.00 98.38           C  
ATOM    716  O   LEU A  95     -12.906  17.656  -4.812  1.00 98.38           O  
ATOM    717  CG  LEU A  95     -11.125  13.430  -4.125  1.00 98.38           C  
ATOM    718  CD1 LEU A  95      -9.625  13.164  -4.094  1.00 98.38           C  
ATOM    719  CD2 LEU A  95     -11.836  12.648  -3.023  1.00 98.38           C  
ATOM    720  N   PRO A  96     -13.227  17.250  -2.590  1.00 98.50           N  
ATOM    721  CA  PRO A  96     -13.312  16.375  -1.421  1.00 98.50           C  
ATOM    722  C   PRO A  96     -14.695  15.742  -1.255  1.00 98.50           C  
ATOM    723  CB  PRO A  96     -12.992  17.312  -0.253  1.00 98.50           C  
ATOM    724  O   PRO A  96     -15.688  16.281  -1.760  1.00 98.50           O  
ATOM    725  CG  PRO A  96     -13.523  18.641  -0.676  1.00 98.50           C  
ATOM    726  CD  PRO A  96     -13.336  18.781  -2.158  1.00 98.50           C  
ATOM    727  N   VAL A  97     -14.719  14.594  -0.604  1.00 98.44           N  
ATOM    728  CA  VAL A  97     -15.984  13.922  -0.310  1.00 98.44           C  
ATOM    729  C   VAL A  97     -15.969  13.398   1.125  1.00 98.44           C  
ATOM    730  CB  VAL A  97     -16.250  12.766  -1.296  1.00 98.44           C  
ATOM    731  O   VAL A  97     -14.922  12.992   1.634  1.00 98.44           O  
ATOM    732  CG1 VAL A  97     -15.180  11.688  -1.172  1.00 98.44           C  
ATOM    733  CG2 VAL A  97     -17.641  12.172  -1.054  1.00 98.44           C  
ATOM    734  N   SER A  98     -17.141  13.500   1.746  1.00 98.50           N  
ATOM    735  CA  SER A  98     -17.375  12.953   3.076  1.00 98.50           C  
ATOM    736  C   SER A  98     -18.531  11.961   3.061  1.00 98.50           C  
ATOM    737  CB  SER A  98     -17.672  14.070   4.074  1.00 98.50           C  
ATOM    738  O   SER A  98     -19.625  12.281   2.570  1.00 98.50           O  
ATOM    739  OG  SER A  98     -17.766  13.562   5.391  1.00 98.50           O  
ATOM    740  N   VAL A  99     -18.328  10.742   3.613  1.00 98.31           N  
ATOM    741  CA  VAL A  99     -19.312   9.672   3.561  1.00 98.31           C  
ATOM    742  C   VAL A  99     -19.453   9.023   4.934  1.00 98.31           C  
ATOM    743  CB  VAL A  99     -18.953   8.617   2.496  1.00 98.31           C  
ATOM    744  O   VAL A  99     -18.734   9.383   5.871  1.00 98.31           O  
ATOM    745  CG1 VAL A  99     -18.953   9.234   1.099  1.00 98.31           C  
ATOM    746  CG2 VAL A  99     -17.594   7.988   2.809  1.00 98.31           C  
ATOM    747  N   ALA A 100     -20.406   8.133   5.059  1.00 97.38           N  
ATOM    748  CA  ALA A 100     -20.656   7.426   6.309  1.00 97.38           C  
ATOM    749  C   ALA A 100     -20.906   8.398   7.457  1.00 97.38           C  
ATOM    750  CB  ALA A 100     -19.484   6.504   6.637  1.00 97.38           C  
ATOM    751  O   ALA A 100     -20.344   8.242   8.547  1.00 97.38           O  
ATOM    752  N   ASP A 101     -21.781   9.375   7.117  1.00 96.38           N  
ATOM    753  CA  ASP A 101     -22.188  10.383   8.086  1.00 96.38           C  
ATOM    754  C   ASP A 101     -21.000  11.188   8.586  1.00 96.38           C  
ATOM    755  CB  ASP A 101     -22.922   9.734   9.258  1.00 96.38           C  
ATOM    756  O   ASP A 101     -20.891  11.477   9.781  1.00 96.38           O  
ATOM    757  CG  ASP A 101     -24.219   9.047   8.852  1.00 96.38           C  
ATOM    758  OD1 ASP A 101     -24.953   9.594   8.008  1.00 96.38           O  
ATOM    759  OD2 ASP A 101     -24.500   7.949   9.375  1.00 96.38           O  
ATOM    760  N   GLY A 102     -20.016  11.391   7.703  1.00 97.75           N  
ATOM    761  CA  GLY A 102     -18.891  12.234   8.023  1.00 97.75           C  
ATOM    762  C   GLY A 102     -17.750  11.484   8.695  1.00 97.75           C  
ATOM    763  O   GLY A 102     -16.766  12.086   9.141  1.00 97.75           O  
ATOM    764  N   ARG A 103     -17.828  10.227   8.703  1.00 98.56           N  
ATOM    765  CA  ARG A 103     -16.859   9.422   9.438  1.00 98.56           C  
ATOM    766  C   ARG A 103     -15.688   9.039   8.547  1.00 98.56           C  
ATOM    767  CB  ARG A 103     -17.531   8.164  10.000  1.00 98.56           C  
ATOM    768  O   ARG A 103     -14.625   8.664   9.047  1.00 98.56           O  
ATOM    769  CG  ARG A 103     -18.594   8.445  11.047  1.00 98.56           C  
ATOM    770  CD  ARG A 103     -19.203   7.156  11.602  1.00 98.56           C  
ATOM    771  NE  ARG A 103     -18.172   6.301  12.195  1.00 98.56           N  
ATOM    772  NH1 ARG A 103     -19.500   4.402  12.234  1.00 98.56           N  
ATOM    773  NH2 ARG A 103     -17.344   4.328  13.031  1.00 98.56           N  
ATOM    774  CZ  ARG A 103     -18.344   5.012  12.484  1.00 98.56           C  
ATOM    775  N   ILE A 104     -15.898   9.125   7.207  1.00 98.75           N  
ATOM    776  CA  ILE A 104     -14.820   8.930   6.250  1.00 98.75           C  
ATOM    777  C   ILE A 104     -14.734  10.141   5.316  1.00 98.75           C  
ATOM    778  CB  ILE A 104     -15.008   7.633   5.430  1.00 98.75           C  
ATOM    779  O   ILE A 104     -15.734  10.539   4.719  1.00 98.75           O  
ATOM    780  CG1 ILE A 104     -15.117   6.426   6.367  1.00 98.75           C  
ATOM    781  CG2 ILE A 104     -13.859   7.453   4.430  1.00 98.75           C  
ATOM    782  CD1 ILE A 104     -15.461   5.121   5.656  1.00 98.75           C  
ATOM    783  N   SER A 105     -13.562  10.695   5.195  1.00 98.69           N  
ATOM    784  CA  SER A 105     -13.336  11.820   4.289  1.00 98.69           C  
ATOM    785  C   SER A 105     -12.164  11.547   3.350  1.00 98.69           C  
ATOM    786  CB  SER A 105     -13.086  13.102   5.078  1.00 98.69           C  
ATOM    787  O   SER A 105     -11.195  10.898   3.734  1.00 98.69           O  
ATOM    788  OG  SER A 105     -11.922  12.977   5.875  1.00 98.69           O  
ATOM    789  N   VAL A 106     -12.367  11.953   2.137  1.00 98.75           N  
ATOM    790  CA  VAL A 106     -11.289  11.875   1.162  1.00 98.75           C  
ATOM    791  C   VAL A 106     -11.031  13.250   0.554  1.00 98.75           C  
ATOM    792  CB  VAL A 106     -11.602  10.852   0.048  1.00 98.75           C  
ATOM    793  O   VAL A 106     -11.961  13.914   0.096  1.00 98.75           O  
ATOM    794  CG1 VAL A 106     -10.375  10.602  -0.822  1.00 98.75           C  
ATOM    795  CG2 VAL A 106     -12.102   9.539   0.654  1.00 98.75           C  
ATOM    796  N   ALA A 107      -9.812  13.617   0.594  1.00 98.44           N  
ATOM    797  CA  ALA A 107      -9.414  14.898   0.011  1.00 98.44           C  
ATOM    798  C   ALA A 107      -8.125  14.750  -0.793  1.00 98.44           C  
ATOM    799  CB  ALA A 107      -9.234  15.945   1.104  1.00 98.44           C  
ATOM    800  O   ALA A 107      -7.359  13.805  -0.593  1.00 98.44           O  
ATOM    801  N   GLN A 108      -8.016  15.641  -1.702  1.00 97.44           N  
ATOM    802  CA  GLN A 108      -6.777  15.656  -2.480  1.00 97.44           C  
ATOM    803  C   GLN A 108      -5.727  16.547  -1.824  1.00 97.44           C  
ATOM    804  CB  GLN A 108      -7.051  16.125  -3.908  1.00 97.44           C  
ATOM    805  O   GLN A 108      -5.992  17.719  -1.533  1.00 97.44           O  
ATOM    806  CG  GLN A 108      -5.824  16.094  -4.812  1.00 97.44           C  
ATOM    807  CD  GLN A 108      -6.156  16.375  -6.266  1.00 97.44           C  
ATOM    808  NE2 GLN A 108      -5.133  16.391  -7.113  1.00 97.44           N  
ATOM    809  OE1 GLN A 108      -7.320  16.578  -6.621  1.00 97.44           O  
ATOM    810  N   GLY A 109      -4.586  15.938  -1.392  1.00 90.00           N  
ATOM    811  CA  GLY A 109      -3.424  16.734  -1.022  1.00 90.00           C  
ATOM    812  C   GLY A 109      -2.617  17.203  -2.219  1.00 90.00           C  
ATOM    813  O   GLY A 109      -3.166  17.406  -3.303  1.00 90.00           O  
ATOM    814  N   ALA A 110      -1.275  17.578  -2.098  1.00 84.75           N  
ATOM    815  CA  ALA A 110      -0.469  18.125  -3.180  1.00 84.75           C  
ATOM    816  C   ALA A 110      -0.382  17.156  -4.355  1.00 84.75           C  
ATOM    817  CB  ALA A 110       0.930  18.469  -2.676  1.00 84.75           C  
ATOM    818  O   ALA A 110      -0.578  17.547  -5.508  1.00 84.75           O  
ATOM    819  N   SER A 111      -0.262  15.797  -4.086  1.00 88.81           N  
ATOM    820  CA  SER A 111      -0.075  14.883  -5.203  1.00 88.81           C  
ATOM    821  C   SER A 111      -0.629  13.500  -4.883  1.00 88.81           C  
ATOM    822  CB  SER A 111       1.406  14.773  -5.570  1.00 88.81           C  
ATOM    823  O   SER A 111      -0.214  12.500  -5.480  1.00 88.81           O  
ATOM    824  OG  SER A 111       2.174  14.375  -4.445  1.00 88.81           O  
ATOM    825  N   LYS A 112      -1.548  13.500  -3.893  1.00 95.81           N  
ATOM    826  CA  LYS A 112      -2.119  12.211  -3.529  1.00 95.81           C  
ATOM    827  C   LYS A 112      -3.520  12.367  -2.945  1.00 95.81           C  
ATOM    828  CB  LYS A 112      -1.216  11.484  -2.531  1.00 95.81           C  
ATOM    829  O   LYS A 112      -3.875  13.445  -2.461  1.00 95.81           O  
ATOM    830  CG  LYS A 112      -0.995  12.242  -1.231  1.00 95.81           C  
ATOM    831  CD  LYS A 112       0.041  11.555  -0.351  1.00 95.81           C  
ATOM    832  CE  LYS A 112       0.408  12.414   0.854  1.00 95.81           C  
ATOM    833  NZ  LYS A 112       1.451  11.758   1.701  1.00 95.81           N  
ATOM    834  N   ALA A 113      -4.297  11.375  -3.082  1.00 98.25           N  
ATOM    835  CA  ALA A 113      -5.559  11.266  -2.355  1.00 98.25           C  
ATOM    836  C   ALA A 113      -5.328  10.797  -0.923  1.00 98.25           C  
ATOM    837  CB  ALA A 113      -6.508  10.320  -3.080  1.00 98.25           C  
ATOM    838  O   ALA A 113      -4.562   9.859  -0.688  1.00 98.25           O  
ATOM    839  N   LEU A 114      -5.945  11.531  -0.012  1.00 98.56           N  
ATOM    840  CA  LEU A 114      -5.844  11.164   1.396  1.00 98.56           C  
ATOM    841  C   LEU A 114      -7.215  10.812   1.966  1.00 98.56           C  
ATOM    842  CB  LEU A 114      -5.219  12.305   2.205  1.00 98.56           C  
ATOM    843  O   LEU A 114      -8.102  11.664   2.037  1.00 98.56           O  
ATOM    844  CG  LEU A 114      -5.078  12.062   3.711  1.00 98.56           C  
ATOM    845  CD1 LEU A 114      -4.141  10.891   3.977  1.00 98.56           C  
ATOM    846  CD2 LEU A 114      -4.578  13.328   4.406  1.00 98.56           C  
ATOM    847  N   LEU A 115      -7.348   9.516   2.324  1.00 98.69           N  
ATOM    848  CA  LEU A 115      -8.547   9.016   2.996  1.00 98.69           C  
ATOM    849  C   LEU A 115      -8.336   8.961   4.508  1.00 98.69           C  
ATOM    850  CB  LEU A 115      -8.922   7.629   2.469  1.00 98.69           C  
ATOM    851  O   LEU A 115      -7.379   8.344   4.980  1.00 98.69           O  
ATOM    852  CG  LEU A 115     -10.242   7.047   2.971  1.00 98.69           C  
ATOM    853  CD1 LEU A 115     -10.789   6.039   1.967  1.00 98.69           C  
ATOM    854  CD2 LEU A 115     -10.055   6.402   4.340  1.00 98.69           C  
ATOM    855  N   VAL A 116      -9.258   9.594   5.223  1.00 98.75           N  
ATOM    856  CA  VAL A 116      -9.180   9.625   6.680  1.00 98.75           C  
ATOM    857  C   VAL A 116     -10.500   9.148   7.281  1.00 98.75           C  
ATOM    858  CB  VAL A 116      -8.844  11.039   7.195  1.00 98.75           C  
ATOM    859  O   VAL A 116     -11.562   9.680   6.961  1.00 98.75           O  
ATOM    860  CG1 VAL A 116      -8.758  11.055   8.719  1.00 98.75           C  
ATOM    861  CG2 VAL A 116      -7.535  11.531   6.578  1.00 98.75           C  
ATOM    862  N   ALA A 117     -10.359   8.102   8.141  1.00 98.75           N  
ATOM    863  CA  ALA A 117     -11.531   7.605   8.859  1.00 98.75           C  
ATOM    864  C   ALA A 117     -11.477   8.023  10.328  1.00 98.75           C  
ATOM    865  CB  ALA A 117     -11.625   6.086   8.750  1.00 98.75           C  
ATOM    866  O   ALA A 117     -10.398   8.180  10.906  1.00 98.75           O  
ATOM    867  N   ASP A 118     -12.586   8.195  10.969  1.00 98.19           N  
ATOM    868  CA  ASP A 118     -12.664   8.758  12.312  1.00 98.19           C  
ATOM    869  C   ASP A 118     -12.102   7.781  13.352  1.00 98.19           C  
ATOM    870  CB  ASP A 118     -14.109   9.117  12.664  1.00 98.19           C  
ATOM    871  O   ASP A 118     -11.875   8.156  14.500  1.00 98.19           O  
ATOM    872  CG  ASP A 118     -15.008   7.902  12.812  1.00 98.19           C  
ATOM    873  OD1 ASP A 118     -14.594   6.789  12.422  1.00 98.19           O  
ATOM    874  OD2 ASP A 118     -16.125   8.062  13.328  1.00 98.19           O  
ATOM    875  N   PHE A 119     -11.938   6.535  12.961  1.00 98.12           N  
ATOM    876  CA  PHE A 119     -11.383   5.574  13.906  1.00 98.12           C  
ATOM    877  C   PHE A 119      -9.867   5.477  13.758  1.00 98.12           C  
ATOM    878  CB  PHE A 119     -12.016   4.195  13.719  1.00 98.12           C  
ATOM    879  O   PHE A 119      -9.234   4.586  14.328  1.00 98.12           O  
ATOM    880  CG  PHE A 119     -11.969   3.697  12.297  1.00 98.12           C  
ATOM    881  CD1 PHE A 119     -13.016   3.957  11.422  1.00 98.12           C  
ATOM    882  CD2 PHE A 119     -10.883   2.967  11.844  1.00 98.12           C  
ATOM    883  CE1 PHE A 119     -12.977   3.496  10.102  1.00 98.12           C  
ATOM    884  CE2 PHE A 119     -10.836   2.502  10.531  1.00 98.12           C  
ATOM    885  CZ  PHE A 119     -11.883   2.768   9.664  1.00 98.12           C  
ATOM    886  N   GLY A 120      -9.234   6.340  12.992  1.00 98.00           N  
ATOM    887  CA  GLY A 120      -7.789   6.504  12.984  1.00 98.00           C  
ATOM    888  C   GLY A 120      -7.133   5.941  11.734  1.00 98.00           C  
ATOM    889  O   GLY A 120      -5.934   6.137  11.516  1.00 98.00           O  
ATOM    890  N   LEU A 121      -7.855   5.191  10.812  1.00 98.75           N  
ATOM    891  CA  LEU A 121      -7.301   4.688   9.562  1.00 98.75           C  
ATOM    892  C   LEU A 121      -7.031   5.832   8.594  1.00 98.75           C  
ATOM    893  CB  LEU A 121      -8.250   3.672   8.922  1.00 98.75           C  
ATOM    894  O   LEU A 121      -7.910   6.656   8.344  1.00 98.75           O  
ATOM    895  CG  LEU A 121      -7.871   3.174   7.531  1.00 98.75           C  
ATOM    896  CD1 LEU A 121      -6.594   2.342   7.594  1.00 98.75           C  
ATOM    897  CD2 LEU A 121      -9.008   2.363   6.922  1.00 98.75           C  
ATOM    898  N   GLN A 122      -5.797   5.855   8.031  1.00 98.69           N  
ATOM    899  CA  GLN A 122      -5.418   6.773   6.965  1.00 98.69           C  
ATOM    900  C   GLN A 122      -4.828   6.020   5.777  1.00 98.69           C  
ATOM    901  CB  GLN A 122      -4.422   7.812   7.473  1.00 98.69           C  
ATOM    902  O   GLN A 122      -3.953   5.168   5.949  1.00 98.69           O  
ATOM    903  CG  GLN A 122      -4.973   8.703   8.578  1.00 98.69           C  
ATOM    904  CD  GLN A 122      -3.977   9.750   9.039  1.00 98.69           C  
ATOM    905  NE2 GLN A 122      -3.984  10.047  10.336  1.00 98.69           N  
ATOM    906  OE1 GLN A 122      -3.205  10.289   8.242  1.00 98.69           O  
ATOM    907  N   VAL A 123      -5.367   6.309   4.617  1.00 98.75           N  
ATOM    908  CA  VAL A 123      -4.852   5.703   3.393  1.00 98.75           C  
ATOM    909  C   VAL A 123      -4.551   6.793   2.363  1.00 98.75           C  
ATOM    910  CB  VAL A 123      -5.844   4.676   2.807  1.00 98.75           C  
ATOM    911  O   VAL A 123      -5.406   7.633   2.076  1.00 98.75           O  
ATOM    912  CG1 VAL A 123      -5.270   4.031   1.544  1.00 98.75           C  
ATOM    913  CG2 VAL A 123      -6.184   3.609   3.846  1.00 98.75           C  
ATOM    914  N   SER A 124      -3.342   6.738   1.844  1.00 98.12           N  
ATOM    915  CA  SER A 124      -3.018   7.668   0.767  1.00 98.12           C  
ATOM    916  C   SER A 124      -2.572   6.926  -0.489  1.00 98.12           C  
ATOM    917  CB  SER A 124      -1.925   8.641   1.209  1.00 98.12           C  
ATOM    918  O   SER A 124      -1.989   5.844  -0.404  1.00 98.12           O  
ATOM    919  OG  SER A 124      -0.686   7.973   1.361  1.00 98.12           O  
ATOM    920  N   TYR A 125      -2.912   7.441  -1.554  1.00 97.88           N  
ATOM    921  CA  TYR A 125      -2.564   6.922  -2.871  1.00 97.88           C  
ATOM    922  C   TYR A 125      -2.320   8.055  -3.859  1.00 97.88           C  
ATOM    923  CB  TYR A 125      -3.674   6.004  -3.395  1.00 97.88           C  
ATOM    924  O   TYR A 125      -3.127   8.984  -3.961  1.00 97.88           O  
ATOM    925  CG  TYR A 125      -3.398   5.441  -4.770  1.00 97.88           C  
ATOM    926  CD1 TYR A 125      -4.348   5.535  -5.781  1.00 97.88           C  
ATOM    927  CD2 TYR A 125      -2.189   4.816  -5.055  1.00 97.88           C  
ATOM    928  CE1 TYR A 125      -4.102   5.020  -7.051  1.00 97.88           C  
ATOM    929  CE2 TYR A 125      -1.932   4.293  -6.316  1.00 97.88           C  
ATOM    930  OH  TYR A 125      -2.641   3.887  -8.562  1.00 97.88           O  
ATOM    931  CZ  TYR A 125      -2.891   4.402  -7.309  1.00 97.88           C  
ATOM    932  N   ASP A 126      -1.236   7.949  -4.660  1.00 95.12           N  
ATOM    933  CA  ASP A 126      -0.853   9.062  -5.523  1.00 95.12           C  
ATOM    934  C   ASP A 126      -1.402   8.883  -6.934  1.00 95.12           C  
ATOM    935  CB  ASP A 126       0.670   9.211  -5.566  1.00 95.12           C  
ATOM    936  O   ASP A 126      -0.927   9.516  -7.879  1.00 95.12           O  
ATOM    937  CG  ASP A 126       1.358   8.039  -6.246  1.00 95.12           C  
ATOM    938  OD1 ASP A 126       0.685   7.035  -6.566  1.00 95.12           O  
ATOM    939  OD2 ASP A 126       2.586   8.125  -6.469  1.00 95.12           O  
ATOM    940  N   TRP A 127      -2.385   7.965  -7.070  1.00 94.62           N  
ATOM    941  CA  TRP A 127      -3.059   7.668  -8.328  1.00 94.62           C  
ATOM    942  C   TRP A 127      -2.107   6.988  -9.312  1.00 94.62           C  
ATOM    943  CB  TRP A 127      -3.629   8.945  -8.953  1.00 94.62           C  
ATOM    944  O   TRP A 127      -2.359   6.969 -10.516  1.00 94.62           O  
ATOM    945  CG  TRP A 127      -4.902   9.414  -8.320  1.00 94.62           C  
ATOM    946  CD1 TRP A 127      -6.172   9.016  -8.625  1.00 94.62           C  
ATOM    947  CD2 TRP A 127      -5.031  10.383  -7.270  1.00 94.62           C  
ATOM    948  CE2 TRP A 127      -6.410  10.516  -6.992  1.00 94.62           C  
ATOM    949  CE3 TRP A 127      -4.113  11.141  -6.535  1.00 94.62           C  
ATOM    950  NE1 TRP A 127      -7.082   9.672  -7.832  1.00 94.62           N  
ATOM    951  CH2 TRP A 127      -5.973  12.117  -5.305  1.00 94.62           C  
ATOM    952  CZ2 TRP A 127      -6.891  11.383  -6.008  1.00 94.62           C  
ATOM    953  CZ3 TRP A 127      -4.594  12.008  -5.559  1.00 94.62           C  
ATOM    954  N   ASN A 128      -0.960   6.625  -8.750  1.00 91.12           N  
ATOM    955  CA  ASN A 128       0.003   6.051  -9.680  1.00 91.12           C  
ATOM    956  C   ASN A 128       0.646   4.789  -9.117  1.00 91.12           C  
ATOM    957  CB  ASN A 128       1.077   7.078 -10.047  1.00 91.12           C  
ATOM    958  O   ASN A 128       0.406   3.686  -9.609  1.00 91.12           O  
ATOM    959  CG  ASN A 128       1.967   6.613 -11.180  1.00 91.12           C  
ATOM    960  ND2 ASN A 128       3.174   7.164 -11.250  1.00 91.12           N  
ATOM    961  OD1 ASN A 128       1.570   5.773 -11.992  1.00 91.12           O  
ATOM    962  N   TRP A 129       1.388   4.836  -8.023  1.00 87.88           N  
ATOM    963  CA  TRP A 129       2.129   3.623  -7.695  1.00 87.88           C  
ATOM    964  C   TRP A 129       2.404   3.539  -6.195  1.00 87.88           C  
ATOM    965  CB  TRP A 129       3.445   3.572  -8.469  1.00 87.88           C  
ATOM    966  O   TRP A 129       2.951   2.545  -5.715  1.00 87.88           O  
ATOM    967  CG  TRP A 129       4.309   4.781  -8.289  1.00 87.88           C  
ATOM    968  CD1 TRP A 129       3.941   5.984  -7.742  1.00 87.88           C  
ATOM    969  CD2 TRP A 129       5.688   4.914  -8.648  1.00 87.88           C  
ATOM    970  CE2 TRP A 129       6.094   6.219  -8.297  1.00 87.88           C  
ATOM    971  CE3 TRP A 129       6.621   4.051  -9.242  1.00 87.88           C  
ATOM    972  NE1 TRP A 129       5.008   6.852  -7.746  1.00 87.88           N  
ATOM    973  CH2 TRP A 129       8.281   5.820  -9.094  1.00 87.88           C  
ATOM    974  CZ2 TRP A 129       7.391   6.684  -8.516  1.00 87.88           C  
ATOM    975  CZ3 TRP A 129       7.914   4.516  -9.453  1.00 87.88           C  
ATOM    976  N   ARG A 130       2.174   4.633  -5.398  1.00 94.00           N  
ATOM    977  CA  ARG A 130       2.492   4.625  -3.973  1.00 94.00           C  
ATOM    978  C   ARG A 130       1.224   4.617  -3.129  1.00 94.00           C  
ATOM    979  CB  ARG A 130       3.359   5.832  -3.607  1.00 94.00           C  
ATOM    980  O   ARG A 130       0.324   5.434  -3.342  1.00 94.00           O  
ATOM    981  CG  ARG A 130       3.666   5.941  -2.121  1.00 94.00           C  
ATOM    982  CD  ARG A 130       4.797   6.926  -1.851  1.00 94.00           C  
ATOM    983  NE  ARG A 130       5.133   6.980  -0.432  1.00 94.00           N  
ATOM    984  NH1 ARG A 130       6.965   8.359  -0.709  1.00 94.00           N  
ATOM    985  NH2 ARG A 130       6.375   7.637   1.385  1.00 94.00           N  
ATOM    986  CZ  ARG A 130       6.156   7.660   0.078  1.00 94.00           C  
ATOM    987  N   VAL A 131       1.252   3.697  -2.178  1.00 97.56           N  
ATOM    988  CA  VAL A 131       0.164   3.574  -1.212  1.00 97.56           C  
ATOM    989  C   VAL A 131       0.729   3.570   0.206  1.00 97.56           C  
ATOM    990  CB  VAL A 131      -0.670   2.297  -1.457  1.00 97.56           C  
ATOM    991  O   VAL A 131       1.729   2.902   0.481  1.00 97.56           O  
ATOM    992  CG1 VAL A 131      -1.814   2.199  -0.449  1.00 97.56           C  
ATOM    993  CG2 VAL A 131      -1.210   2.279  -2.887  1.00 97.56           C  
ATOM    994  N   ASP A 132       0.176   4.336   1.063  1.00 98.25           N  
ATOM    995  CA  ASP A 132       0.469   4.324   2.494  1.00 98.25           C  
ATOM    996  C   ASP A 132      -0.784   4.012   3.309  1.00 98.25           C  
ATOM    997  CB  ASP A 132       1.058   5.668   2.932  1.00 98.25           C  
ATOM    998  O   ASP A 132      -1.846   4.594   3.074  1.00 98.25           O  
ATOM    999  CG  ASP A 132       2.336   6.023   2.193  1.00 98.25           C  
ATOM   1000  OD1 ASP A 132       3.436   5.867   2.766  1.00 98.25           O  
ATOM   1001  OD2 ASP A 132       2.242   6.465   1.028  1.00 98.25           O  
ATOM   1002  N   VAL A 133      -0.656   3.055   4.203  1.00 98.75           N  
ATOM   1003  CA  VAL A 133      -1.711   2.734   5.156  1.00 98.75           C  
ATOM   1004  C   VAL A 133      -1.205   2.959   6.582  1.00 98.75           C  
ATOM   1005  CB  VAL A 133      -2.207   1.281   4.992  1.00 98.75           C  
ATOM   1006  O   VAL A 133      -0.235   2.328   7.008  1.00 98.75           O  
ATOM   1007  CG1 VAL A 133      -3.344   0.982   5.969  1.00 98.75           C  
ATOM   1008  CG2 VAL A 133      -2.658   1.033   3.553  1.00 98.75           C  
ATOM   1009  N   THR A 134      -1.879   3.844   7.273  1.00 98.75           N  
ATOM   1010  CA  THR A 134      -1.509   4.148   8.656  1.00 98.75           C  
ATOM   1011  C   THR A 134      -2.645   3.799   9.609  1.00 98.75           C  
ATOM   1012  CB  THR A 134      -1.136   5.633   8.812  1.00 98.75           C  
ATOM   1013  O   THR A 134      -3.803   4.145   9.359  1.00 98.75           O  
ATOM   1014  CG2 THR A 134      -0.684   5.934  10.242  1.00 98.75           C  
ATOM   1015  OG1 THR A 134      -0.073   5.957   7.910  1.00 98.75           O  
ATOM   1016  N   LEU A 135      -2.242   3.092  10.664  1.00 98.62           N  
ATOM   1017  CA  LEU A 135      -3.203   2.695  11.688  1.00 98.62           C  
ATOM   1018  C   LEU A 135      -2.740   3.143  13.070  1.00 98.62           C  
ATOM   1019  CB  LEU A 135      -3.408   1.178  11.672  1.00 98.62           C  
ATOM   1020  O   LEU A 135      -1.541   3.135  13.359  1.00 98.62           O  
ATOM   1021  CG  LEU A 135      -4.184   0.611  10.484  1.00 98.62           C  
ATOM   1022  CD1 LEU A 135      -4.066  -0.909  10.453  1.00 98.62           C  
ATOM   1023  CD2 LEU A 135      -5.648   1.037  10.547  1.00 98.62           C  
ATOM   1024  N   PRO A 136      -3.736   3.496  13.930  1.00 98.19           N  
ATOM   1025  CA  PRO A 136      -3.367   3.781  15.320  1.00 98.19           C  
ATOM   1026  C   PRO A 136      -2.977   2.527  16.094  1.00 98.19           C  
ATOM   1027  CB  PRO A 136      -4.637   4.410  15.898  1.00 98.19           C  
ATOM   1028  O   PRO A 136      -3.322   1.414  15.695  1.00 98.19           O  
ATOM   1029  CG  PRO A 136      -5.754   3.814  15.109  1.00 98.19           C  
ATOM   1030  CD  PRO A 136      -5.277   3.584  13.703  1.00 98.19           C  
ATOM   1031  N   SER A 137      -2.285   2.717  17.266  1.00 96.81           N  
ATOM   1032  CA  SER A 137      -1.754   1.621  18.062  1.00 96.81           C  
ATOM   1033  C   SER A 137      -2.875   0.749  18.625  1.00 96.81           C  
ATOM   1034  CB  SER A 137      -0.902   2.164  19.219  1.00 96.81           C  
ATOM   1035  O   SER A 137      -2.641  -0.396  19.016  1.00 96.81           O  
ATOM   1036  OG  SER A 137      -1.662   3.031  20.031  1.00 96.81           O  
ATOM   1037  N   SER A 138      -4.113   1.268  18.609  1.00 96.81           N  
ATOM   1038  CA  SER A 138      -5.250   0.492  19.094  1.00 96.81           C  
ATOM   1039  C   SER A 138      -5.457  -0.770  18.266  1.00 96.81           C  
ATOM   1040  CB  SER A 138      -6.523   1.338  19.078  1.00 96.81           C  
ATOM   1041  O   SER A 138      -6.094  -1.722  18.719  1.00 96.81           O  
ATOM   1042  OG  SER A 138      -6.766   1.854  17.781  1.00 96.81           O  
ATOM   1043  N   TYR A 139      -4.898  -0.821  17.000  1.00 98.06           N  
ATOM   1044  CA  TYR A 139      -5.059  -1.980  16.125  1.00 98.06           C  
ATOM   1045  C   TYR A 139      -3.889  -2.943  16.281  1.00 98.06           C  
ATOM   1046  CB  TYR A 139      -5.184  -1.543  14.664  1.00 98.06           C  
ATOM   1047  O   TYR A 139      -3.773  -3.916  15.531  1.00 98.06           O  
ATOM   1048  CG  TYR A 139      -6.574  -1.086  14.289  1.00 98.06           C  
ATOM   1049  CD1 TYR A 139      -7.473  -1.957  13.680  1.00 98.06           C  
ATOM   1050  CD2 TYR A 139      -6.984   0.219  14.539  1.00 98.06           C  
ATOM   1051  CE1 TYR A 139      -8.750  -1.539  13.328  1.00 98.06           C  
ATOM   1052  CE2 TYR A 139      -8.266   0.647  14.188  1.00 98.06           C  
ATOM   1053  OH  TYR A 139     -10.398   0.181  13.234  1.00 98.06           O  
ATOM   1054  CZ  TYR A 139      -9.133  -0.238  13.586  1.00 98.06           C  
ATOM   1055  N   HIS A 140      -3.041  -2.750  17.266  1.00 96.44           N  
ATOM   1056  CA  HIS A 140      -1.900  -3.621  17.531  1.00 96.44           C  
ATOM   1057  C   HIS A 140      -2.336  -5.078  17.656  1.00 96.44           C  
ATOM   1058  CB  HIS A 140      -1.162  -3.180  18.797  1.00 96.44           C  
ATOM   1059  O   HIS A 140      -3.188  -5.402  18.484  1.00 96.44           O  
ATOM   1060  CG  HIS A 140       0.059  -3.990  19.094  1.00 96.44           C  
ATOM   1061  CD2 HIS A 140       1.371  -3.732  18.875  1.00 96.44           C  
ATOM   1062  ND1 HIS A 140      -0.000  -5.234  19.672  1.00 96.44           N  
ATOM   1063  CE1 HIS A 140       1.228  -5.711  19.812  1.00 96.44           C  
ATOM   1064  NE2 HIS A 140       2.078  -4.816  19.344  1.00 96.44           N  
ATOM   1065  N   GLY A 141      -1.807  -5.891  16.750  1.00 95.81           N  
ATOM   1066  CA  GLY A 141      -2.055  -7.320  16.812  1.00 95.81           C  
ATOM   1067  C   GLY A 141      -3.441  -7.703  16.328  1.00 95.81           C  
ATOM   1068  O   GLY A 141      -3.863  -8.852  16.484  1.00 95.81           O  
ATOM   1069  N   ALA A 142      -4.129  -6.715  15.773  1.00 96.75           N  
ATOM   1070  CA  ALA A 142      -5.523  -6.988  15.438  1.00 96.75           C  
ATOM   1071  C   ALA A 142      -5.730  -7.004  13.922  1.00 96.75           C  
ATOM   1072  CB  ALA A 142      -6.438  -5.953  16.094  1.00 96.75           C  
ATOM   1073  O   ALA A 142      -6.867  -7.082  13.453  1.00 96.75           O  
ATOM   1074  N   VAL A 143      -4.688  -6.832  13.156  1.00 97.75           N  
ATOM   1075  CA  VAL A 143      -4.836  -6.785  11.711  1.00 97.75           C  
ATOM   1076  C   VAL A 143      -3.984  -7.879  11.070  1.00 97.75           C  
ATOM   1077  CB  VAL A 143      -4.441  -5.402  11.141  1.00 97.75           C  
ATOM   1078  O   VAL A 143      -3.051  -8.391  11.688  1.00 97.75           O  
ATOM   1079  CG1 VAL A 143      -5.391  -4.320  11.656  1.00 97.75           C  
ATOM   1080  CG2 VAL A 143      -2.996  -5.070  11.500  1.00 97.75           C  
ATOM   1081  N   CYS A 144      -4.410  -8.297   9.883  1.00 97.31           N  
ATOM   1082  CA  CYS A 144      -3.658  -9.250   9.070  1.00 97.31           C  
ATOM   1083  C   CYS A 144      -3.711  -8.867   7.594  1.00 97.31           C  
ATOM   1084  CB  CYS A 144      -4.203 -10.664   9.258  1.00 97.31           C  
ATOM   1085  O   CYS A 144      -4.395  -7.914   7.219  1.00 97.31           O  
ATOM   1086  SG  CYS A 144      -5.938 -10.852   8.781  1.00 97.31           S  
ATOM   1087  N   GLY A 145      -2.908  -9.445   6.742  1.00 97.38           N  
ATOM   1088  CA  GLY A 145      -2.725  -9.164   5.328  1.00 97.38           C  
ATOM   1089  C   GLY A 145      -1.267  -9.055   4.926  1.00 97.38           C  
ATOM   1090  O   GLY A 145      -0.379  -9.500   5.660  1.00 97.38           O  
ATOM   1091  N   LEU A 146      -1.036  -8.477   3.754  1.00 97.38           N  
ATOM   1092  CA  LEU A 146       0.336  -8.352   3.275  1.00 97.38           C  
ATOM   1093  C   LEU A 146       1.122  -7.363   4.133  1.00 97.38           C  
ATOM   1094  CB  LEU A 146       0.354  -7.898   1.812  1.00 97.38           C  
ATOM   1095  O   LEU A 146       2.355  -7.379   4.133  1.00 97.38           O  
ATOM   1096  CG  LEU A 146      -0.054  -8.945   0.774  1.00 97.38           C  
ATOM   1097  CD1 LEU A 146      -0.144  -8.305  -0.610  1.00 97.38           C  
ATOM   1098  CD2 LEU A 146       0.930 -10.109   0.771  1.00 97.38           C  
ATOM   1099  N   CYS A 147       0.428  -6.582   4.930  1.00 97.75           N  
ATOM   1100  CA  CYS A 147       1.073  -5.598   5.793  1.00 97.75           C  
ATOM   1101  C   CYS A 147       1.312  -6.168   7.188  1.00 97.75           C  
ATOM   1102  CB  CYS A 147       0.225  -4.332   5.887  1.00 97.75           C  
ATOM   1103  O   CYS A 147       1.869  -5.492   8.055  1.00 97.75           O  
ATOM   1104  SG  CYS A 147       0.425  -3.215   4.484  1.00 97.75           S  
ATOM   1105  N   GLY A 148       0.912  -7.348   7.480  1.00 96.94           N  
ATOM   1106  CA  GLY A 148       1.239  -8.016   8.727  1.00 96.94           C  
ATOM   1107  C   GLY A 148       0.279  -7.680   9.852  1.00 96.94           C  
ATOM   1108  O   GLY A 148      -0.784  -7.102   9.617  1.00 96.94           O  
ATOM   1109  N   ASN A 149       0.680  -8.047  11.062  1.00 96.62           N  
ATOM   1110  CA  ASN A 149      -0.267  -7.996  12.172  1.00 96.62           C  
ATOM   1111  C   ASN A 149       0.026  -6.828  13.109  1.00 96.62           C  
ATOM   1112  CB  ASN A 149      -0.252  -9.320  12.945  1.00 96.62           C  
ATOM   1113  O   ASN A 149      -0.588  -6.711  14.172  1.00 96.62           O  
ATOM   1114  CG  ASN A 149       1.106  -9.633  13.539  1.00 96.62           C  
ATOM   1115  ND2 ASN A 149       1.208 -10.766  14.227  1.00 96.62           N  
ATOM   1116  OD1 ASN A 149       2.057  -8.859  13.391  1.00 96.62           O  
ATOM   1117  N   MET A 150       0.962  -6.062  12.844  1.00 97.44           N  
ATOM   1118  CA  MET A 150       1.291  -4.816  13.531  1.00 97.44           C  
ATOM   1119  C   MET A 150       1.648  -5.082  14.992  1.00 97.44           C  
ATOM   1120  CB  MET A 150       0.124  -3.834  13.453  1.00 97.44           C  
ATOM   1121  O   MET A 150       1.300  -4.297  15.875  1.00 97.44           O  
ATOM   1122  CG  MET A 150       0.499  -2.406  13.812  1.00 97.44           C  
ATOM   1123  SD  MET A 150      -0.913  -1.245  13.656  1.00 97.44           S  
ATOM   1124  CE  MET A 150      -0.164   0.264  14.328  1.00 97.44           C  
ATOM   1125  N   ASP A 151       2.305  -6.125  15.359  1.00 96.56           N  
ATOM   1126  CA  ASP A 151       2.650  -6.441  16.750  1.00 96.56           C  
ATOM   1127  C   ASP A 151       4.102  -6.078  17.047  1.00 96.56           C  
ATOM   1128  CB  ASP A 151       2.410  -7.926  17.031  1.00 96.56           C  
ATOM   1129  O   ASP A 151       4.664  -6.516  18.047  1.00 96.56           O  
ATOM   1130  CG  ASP A 151       3.287  -8.844  16.203  1.00 96.56           C  
ATOM   1131  OD1 ASP A 151       3.969  -8.359  15.273  1.00 96.56           O  
ATOM   1132  OD2 ASP A 151       3.297 -10.062  16.469  1.00 96.56           O  
ATOM   1133  N   ARG A 152       4.719  -5.430  16.047  1.00 95.94           N  
ATOM   1134  CA  ARG A 152       6.070  -4.891  16.188  1.00 95.94           C  
ATOM   1135  C   ARG A 152       7.113  -5.992  16.078  1.00 95.94           C  
ATOM   1136  CB  ARG A 152       6.215  -4.168  17.531  1.00 95.94           C  
ATOM   1137  O   ARG A 152       8.227  -5.863  16.609  1.00 95.94           O  
ATOM   1138  CG  ARG A 152       5.359  -2.916  17.656  1.00 95.94           C  
ATOM   1139  CD  ARG A 152       5.664  -2.145  18.938  1.00 95.94           C  
ATOM   1140  NE  ARG A 152       4.797  -0.979  19.078  1.00 95.94           N  
ATOM   1141  NH1 ARG A 152       5.848  -0.178  20.969  1.00 95.94           N  
ATOM   1142  NH2 ARG A 152       4.062   0.952  20.078  1.00 95.94           N  
ATOM   1143  CZ  ARG A 152       4.906  -0.071  20.047  1.00 95.94           C  
ATOM   1144  N   ASN A 153       6.637  -7.070  15.617  1.00 96.88           N  
ATOM   1145  CA  ASN A 153       7.535  -8.180  15.312  1.00 96.88           C  
ATOM   1146  C   ASN A 153       7.566  -8.477  13.812  1.00 96.88           C  
ATOM   1147  CB  ASN A 153       7.125  -9.430  16.094  1.00 96.88           C  
ATOM   1148  O   ASN A 153       6.668  -9.133  13.289  1.00 96.88           O  
ATOM   1149  CG  ASN A 153       8.086 -10.586  15.891  1.00 96.88           C  
ATOM   1150  ND2 ASN A 153       7.812 -11.711  16.547  1.00 96.88           N  
ATOM   1151  OD1 ASN A 153       9.062 -10.477  15.148  1.00 96.88           O  
ATOM   1152  N   PRO A 154       8.648  -8.047  13.141  1.00 95.75           N  
ATOM   1153  CA  PRO A 154       8.695  -8.242  11.688  1.00 95.75           C  
ATOM   1154  C   PRO A 154       8.875  -9.711  11.297  1.00 95.75           C  
ATOM   1155  CB  PRO A 154       9.914  -7.414  11.266  1.00 95.75           C  
ATOM   1156  O   PRO A 154       8.602 -10.078  10.156  1.00 95.75           O  
ATOM   1157  CG  PRO A 154      10.766  -7.332  12.484  1.00 95.75           C  
ATOM   1158  CD  PRO A 154       9.875  -7.332  13.695  1.00 95.75           C  
ATOM   1159  N   ASN A 155       9.258 -10.633  12.195  1.00 94.12           N  
ATOM   1160  CA  ASN A 155       9.617 -12.016  11.898  1.00 94.12           C  
ATOM   1161  C   ASN A 155       8.375 -12.875  11.672  1.00 94.12           C  
ATOM   1162  CB  ASN A 155      10.469 -12.602  13.031  1.00 94.12           C  
ATOM   1163  O   ASN A 155       8.469 -13.984  11.141  1.00 94.12           O  
ATOM   1164  CG  ASN A 155      11.828 -11.953  13.133  1.00 94.12           C  
ATOM   1165  ND2 ASN A 155      12.344 -11.836  14.352  1.00 94.12           N  
ATOM   1166  OD1 ASN A 155      12.422 -11.555  12.125  1.00 94.12           O  
ATOM   1167  N   ASN A 156       7.242 -12.258  11.930  1.00 94.19           N  
ATOM   1168  CA  ASN A 156       6.027 -13.047  11.750  1.00 94.19           C  
ATOM   1169  C   ASN A 156       5.035 -12.336  10.828  1.00 94.19           C  
ATOM   1170  CB  ASN A 156       5.379 -13.352  13.094  1.00 94.19           C  
ATOM   1171  O   ASN A 156       3.822 -12.406  11.055  1.00 94.19           O  
ATOM   1172  CG  ASN A 156       4.965 -12.102  13.844  1.00 94.19           C  
ATOM   1173  ND2 ASN A 156       4.316 -12.281  14.992  1.00 94.19           N  
ATOM   1174  OD1 ASN A 156       5.227 -10.984  13.398  1.00 94.19           O  
ATOM   1175  N   ASP A 157       5.570 -11.602   9.914  1.00 95.94           N  
ATOM   1176  CA  ASP A 157       4.691 -10.844   9.031  1.00 95.94           C  
ATOM   1177  C   ASP A 157       4.395 -11.609   7.746  1.00 95.94           C  
ATOM   1178  CB  ASP A 157       5.309  -9.484   8.703  1.00 95.94           C  
ATOM   1179  O   ASP A 157       3.477 -11.258   7.004  1.00 95.94           O  
ATOM   1180  CG  ASP A 157       5.145  -8.469   9.820  1.00 95.94           C  
ATOM   1181  OD1 ASP A 157       4.414  -8.742  10.789  1.00 95.94           O  
ATOM   1182  OD2 ASP A 157       5.750  -7.375   9.719  1.00 95.94           O  
ATOM   1183  N   GLN A 158       5.164 -12.703   7.516  1.00 94.25           N  
ATOM   1184  CA  GLN A 158       4.918 -13.547   6.352  1.00 94.25           C  
ATOM   1185  C   GLN A 158       4.059 -14.758   6.719  1.00 94.25           C  
ATOM   1186  CB  GLN A 158       6.238 -14.008   5.734  1.00 94.25           C  
ATOM   1187  O   GLN A 158       4.562 -15.875   6.801  1.00 94.25           O  
ATOM   1188  CG  GLN A 158       6.078 -14.711   4.391  1.00 94.25           C  
ATOM   1189  CD  GLN A 158       7.406 -15.039   3.738  1.00 94.25           C  
ATOM   1190  NE2 GLN A 158       7.504 -16.234   3.166  1.00 94.25           N  
ATOM   1191  OE1 GLN A 158       8.336 -14.227   3.746  1.00 94.25           O  
ATOM   1192  N   VAL A 159       2.748 -14.469   6.891  1.00 91.94           N  
ATOM   1193  CA  VAL A 159       1.837 -15.492   7.402  1.00 91.94           C  
ATOM   1194  C   VAL A 159       0.649 -15.641   6.457  1.00 91.94           C  
ATOM   1195  CB  VAL A 159       1.343 -15.148   8.828  1.00 91.94           C  
ATOM   1196  O   VAL A 159       0.121 -14.656   5.945  1.00 91.94           O  
ATOM   1197  CG1 VAL A 159       0.351 -16.203   9.320  1.00 91.94           C  
ATOM   1198  CG2 VAL A 159       2.525 -15.023   9.789  1.00 91.94           C  
ATOM   1199  N   PHE A 160       0.210 -16.875   6.234  1.00 87.69           N  
ATOM   1200  CA  PHE A 160      -0.994 -17.203   5.477  1.00 87.69           C  
ATOM   1201  C   PHE A 160      -2.240 -16.719   6.215  1.00 87.69           C  
ATOM   1202  CB  PHE A 160      -1.079 -18.703   5.207  1.00 87.69           C  
ATOM   1203  O   PHE A 160      -2.199 -16.484   7.426  1.00 87.69           O  
ATOM   1204  CG  PHE A 160      -0.052 -19.203   4.230  1.00 87.69           C  
ATOM   1205  CD1 PHE A 160      -0.008 -18.703   2.932  1.00 87.69           C  
ATOM   1206  CD2 PHE A 160       0.869 -20.172   4.605  1.00 87.69           C  
ATOM   1207  CE1 PHE A 160       0.942 -19.172   2.023  1.00 87.69           C  
ATOM   1208  CE2 PHE A 160       1.821 -20.641   3.705  1.00 87.69           C  
ATOM   1209  CZ  PHE A 160       1.854 -20.141   2.412  1.00 87.69           C  
ATOM   1210  N   PRO A 161      -3.352 -16.672   5.465  1.00 88.25           N  
ATOM   1211  CA  PRO A 161      -4.605 -16.297   6.125  1.00 88.25           C  
ATOM   1212  C   PRO A 161      -4.980 -17.234   7.266  1.00 88.25           C  
ATOM   1213  CB  PRO A 161      -5.633 -16.375   4.992  1.00 88.25           C  
ATOM   1214  O   PRO A 161      -5.645 -16.828   8.219  1.00 88.25           O  
ATOM   1215  CG  PRO A 161      -4.863 -16.047   3.752  1.00 88.25           C  
ATOM   1216  CD  PRO A 161      -3.494 -16.656   3.867  1.00 88.25           C  
ATOM   1217  N   ASN A 162      -4.492 -18.438   7.207  1.00 82.69           N  
ATOM   1218  CA  ASN A 162      -4.820 -19.422   8.242  1.00 82.69           C  
ATOM   1219  C   ASN A 162      -3.914 -19.281   9.461  1.00 82.69           C  
ATOM   1220  CB  ASN A 162      -4.730 -20.844   7.680  1.00 82.69           C  
ATOM   1221  O   ASN A 162      -4.043 -20.031  10.422  1.00 82.69           O  
ATOM   1222  CG  ASN A 162      -3.320 -21.234   7.281  1.00 82.69           C  
ATOM   1223  ND2 ASN A 162      -3.189 -22.328   6.555  1.00 82.69           N  
ATOM   1224  OD1 ASN A 162      -2.357 -20.547   7.621  1.00 82.69           O  
ATOM   1225  N   GLY A 163      -2.947 -18.406   9.383  1.00 86.06           N  
ATOM   1226  CA  GLY A 163      -2.150 -18.078  10.555  1.00 86.06           C  
ATOM   1227  C   GLY A 163      -0.805 -18.781  10.578  1.00 86.06           C  
ATOM   1228  O   GLY A 163       0.025 -18.516  11.453  1.00 86.06           O  
ATOM   1229  N   THR A 164      -0.462 -19.594   9.586  1.00 84.06           N  
ATOM   1230  CA  THR A 164       0.811 -20.297   9.523  1.00 84.06           C  
ATOM   1231  C   THR A 164       1.843 -19.500   8.734  1.00 84.06           C  
ATOM   1232  CB  THR A 164       0.645 -21.703   8.898  1.00 84.06           C  
ATOM   1233  O   THR A 164       1.486 -18.703   7.863  1.00 84.06           O  
ATOM   1234  CG2 THR A 164      -0.314 -22.562   9.711  1.00 84.06           C  
ATOM   1235  OG1 THR A 164       0.129 -21.547   7.566  1.00 84.06           O  
ATOM   1236  N   LEU A 165       3.137 -19.750   9.016  1.00 88.88           N  
ATOM   1237  CA  LEU A 165       4.211 -19.031   8.336  1.00 88.88           C  
ATOM   1238  C   LEU A 165       4.379 -19.516   6.902  1.00 88.88           C  
ATOM   1239  CB  LEU A 165       5.527 -19.188   9.102  1.00 88.88           C  
ATOM   1240  O   LEU A 165       4.309 -20.719   6.645  1.00 88.88           O  
ATOM   1241  CG  LEU A 165       5.660 -18.391  10.398  1.00 88.88           C  
ATOM   1242  CD1 LEU A 165       6.926 -18.812  11.148  1.00 88.88           C  
ATOM   1243  CD2 LEU A 165       5.668 -16.906  10.109  1.00 88.88           C  
ATOM   1244  N   ALA A 166       4.527 -18.594   6.031  1.00 86.81           N  
ATOM   1245  CA  ALA A 166       4.738 -18.938   4.629  1.00 86.81           C  
ATOM   1246  C   ALA A 166       6.227 -19.109   4.328  1.00 86.81           C  
ATOM   1247  CB  ALA A 166       4.145 -17.859   3.725  1.00 86.81           C  
ATOM   1248  O   ALA A 166       7.066 -18.391   4.863  1.00 86.81           O  
ATOM   1249  N   PRO A 167       6.570 -20.047   3.406  1.00 84.00           N  
ATOM   1250  CA  PRO A 167       7.969 -20.375   3.125  1.00 84.00           C  
ATOM   1251  C   PRO A 167       8.609 -19.422   2.123  1.00 84.00           C  
ATOM   1252  CB  PRO A 167       7.883 -21.797   2.551  1.00 84.00           C  
ATOM   1253  O   PRO A 167       9.844 -19.344   2.035  1.00 84.00           O  
ATOM   1254  CG  PRO A 167       6.535 -21.875   1.917  1.00 84.00           C  
ATOM   1255  CD  PRO A 167       5.578 -21.047   2.732  1.00 84.00           C  
ATOM   1256  N   SER A 168       7.719 -18.844   1.295  1.00 81.62           N  
ATOM   1257  CA  SER A 168       8.250 -17.953   0.260  1.00 81.62           C  
ATOM   1258  C   SER A 168       7.297 -16.797  -0.025  1.00 81.62           C  
ATOM   1259  CB  SER A 168       8.516 -18.734  -1.027  1.00 81.62           C  
ATOM   1260  O   SER A 168       6.098 -16.891   0.250  1.00 81.62           O  
ATOM   1261  OG  SER A 168       7.297 -19.141  -1.630  1.00 81.62           O  
ATOM   1262  N   ILE A 169       7.758 -15.734  -0.665  1.00 86.94           N  
ATOM   1263  CA  ILE A 169       7.023 -14.484  -0.868  1.00 86.94           C  
ATOM   1264  C   ILE A 169       5.941 -14.695  -1.927  1.00 86.94           C  
ATOM   1265  CB  ILE A 169       7.969 -13.336  -1.281  1.00 86.94           C  
ATOM   1266  O   ILE A 169       4.785 -14.312  -1.723  1.00 86.94           O  
ATOM   1267  CG1 ILE A 169       8.852 -12.914  -0.099  1.00 86.94           C  
ATOM   1268  CG2 ILE A 169       7.164 -12.148  -1.815  1.00 86.94           C  
ATOM   1269  CD1 ILE A 169       9.906 -11.883  -0.452  1.00 86.94           C  
ATOM   1270  N   PRO A 170       6.215 -15.344  -3.039  1.00 79.75           N  
ATOM   1271  CA  PRO A 170       5.180 -15.477  -4.066  1.00 79.75           C  
ATOM   1272  C   PRO A 170       3.984 -16.297  -3.594  1.00 79.75           C  
ATOM   1273  CB  PRO A 170       5.906 -16.172  -5.219  1.00 79.75           C  
ATOM   1274  O   PRO A 170       2.836 -15.945  -3.875  1.00 79.75           O  
ATOM   1275  CG  PRO A 170       7.344 -15.812  -5.031  1.00 79.75           C  
ATOM   1276  CD  PRO A 170       7.621 -15.688  -3.561  1.00 79.75           C  
ATOM   1277  N   ILE A 171       4.211 -17.359  -2.922  1.00 76.94           N  
ATOM   1278  CA  ILE A 171       3.131 -18.219  -2.438  1.00 76.94           C  
ATOM   1279  C   ILE A 171       2.340 -17.484  -1.355  1.00 76.94           C  
ATOM   1280  CB  ILE A 171       3.674 -19.562  -1.890  1.00 76.94           C  
ATOM   1281  O   ILE A 171       1.108 -17.547  -1.331  1.00 76.94           O  
ATOM   1282  CG1 ILE A 171       4.352 -20.359  -3.008  1.00 76.94           C  
ATOM   1283  CG2 ILE A 171       2.549 -20.375  -1.242  1.00 76.94           C  
ATOM   1284  CD1 ILE A 171       5.066 -21.609  -2.527  1.00 76.94           C  
ATOM   1285  N   TRP A 172       3.125 -16.797  -0.545  1.00 89.12           N  
ATOM   1286  CA  TRP A 172       2.506 -15.992   0.507  1.00 89.12           C  
ATOM   1287  C   TRP A 172       1.642 -14.883  -0.088  1.00 89.12           C  
ATOM   1288  CB  TRP A 172       3.574 -15.383   1.422  1.00 89.12           C  
ATOM   1289  O   TRP A 172       0.471 -14.742   0.271  1.00 89.12           O  
ATOM   1290  CG  TRP A 172       3.045 -14.367   2.385  1.00 89.12           C  
ATOM   1291  CD1 TRP A 172       1.934 -14.477   3.174  1.00 89.12           C  
ATOM   1292  CD2 TRP A 172       3.604 -13.078   2.658  1.00 89.12           C  
ATOM   1293  CE2 TRP A 172       2.779 -12.461   3.623  1.00 89.12           C  
ATOM   1294  CE3 TRP A 172       4.723 -12.383   2.178  1.00 89.12           C  
ATOM   1295  NE1 TRP A 172       1.769 -13.336   3.922  1.00 89.12           N  
ATOM   1296  CH2 TRP A 172       4.141 -10.523   3.635  1.00 89.12           C  
ATOM   1297  CZ2 TRP A 172       3.039 -11.180   4.121  1.00 89.12           C  
ATOM   1298  CZ3 TRP A 172       4.980 -11.109   2.674  1.00 89.12           C  
ATOM   1299  N   GLY A 173       2.227 -14.047  -0.942  1.00 89.94           N  
ATOM   1300  CA  GLY A 173       1.485 -12.977  -1.589  1.00 89.94           C  
ATOM   1301  C   GLY A 173       0.199 -13.453  -2.240  1.00 89.94           C  
ATOM   1302  O   GLY A 173      -0.854 -12.836  -2.066  1.00 89.94           O  
ATOM   1303  N   GLY A 174       0.267 -14.570  -2.934  1.00 86.62           N  
ATOM   1304  CA  GLY A 174      -0.878 -15.141  -3.623  1.00 86.62           C  
ATOM   1305  C   GLY A 174      -1.979 -15.586  -2.680  1.00 86.62           C  
ATOM   1306  O   GLY A 174      -3.154 -15.602  -3.053  1.00 86.62           O  
ATOM   1307  N   SER A 175      -1.573 -15.930  -1.516  1.00 88.25           N  
ATOM   1308  CA  SER A 175      -2.539 -16.438  -0.546  1.00 88.25           C  
ATOM   1309  C   SER A 175      -3.445 -15.320  -0.035  1.00 88.25           C  
ATOM   1310  CB  SER A 175      -1.821 -17.094   0.630  1.00 88.25           C  
ATOM   1311  O   SER A 175      -4.492 -15.586   0.561  1.00 88.25           O  
ATOM   1312  OG  SER A 175      -1.254 -16.125   1.488  1.00 88.25           O  
ATOM   1313  N   TRP A 176      -3.039 -14.102  -0.237  1.00 95.06           N  
ATOM   1314  CA  TRP A 176      -3.828 -12.961   0.217  1.00 95.06           C  
ATOM   1315  C   TRP A 176      -4.617 -12.344  -0.937  1.00 95.06           C  
ATOM   1316  CB  TRP A 176      -2.924 -11.898   0.853  1.00 95.06           C  
ATOM   1317  O   TRP A 176      -5.047 -11.195  -0.860  1.00 95.06           O  
ATOM   1318  CG  TRP A 176      -2.439 -12.258   2.227  1.00 95.06           C  
ATOM   1319  CD1 TRP A 176      -1.171 -12.625   2.580  1.00 95.06           C  
ATOM   1320  CD2 TRP A 176      -3.215 -12.281   3.426  1.00 95.06           C  
ATOM   1321  CE2 TRP A 176      -2.354 -12.680   4.473  1.00 95.06           C  
ATOM   1322  CE3 TRP A 176      -4.559 -12.008   3.721  1.00 95.06           C  
ATOM   1323  NE1 TRP A 176      -1.113 -12.883   3.932  1.00 95.06           N  
ATOM   1324  CH2 TRP A 176      -4.109 -12.531   6.055  1.00 95.06           C  
ATOM   1325  CZ2 TRP A 176      -2.793 -12.805   5.793  1.00 95.06           C  
ATOM   1326  CZ3 TRP A 176      -4.992 -12.141   5.035  1.00 95.06           C  
ATOM   1327  N   ARG A 177      -4.848 -13.031  -1.951  1.00 90.06           N  
ATOM   1328  CA  ARG A 177      -5.734 -12.578  -3.016  1.00 90.06           C  
ATOM   1329  C   ARG A 177      -7.145 -12.328  -2.486  1.00 90.06           C  
ATOM   1330  CB  ARG A 177      -5.777 -13.602  -4.156  1.00 90.06           C  
ATOM   1331  O   ARG A 177      -7.676 -13.141  -1.724  1.00 90.06           O  
ATOM   1332  CG  ARG A 177      -6.539 -13.125  -5.383  1.00 90.06           C  
ATOM   1333  CD  ARG A 177      -6.602 -14.195  -6.457  1.00 90.06           C  
ATOM   1334  NE  ARG A 177      -5.309 -14.383  -7.109  1.00 90.06           N  
ATOM   1335  NH1 ARG A 177      -6.090 -15.867  -8.703  1.00 90.06           N  
ATOM   1336  NH2 ARG A 177      -3.879 -15.266  -8.680  1.00 90.06           N  
ATOM   1337  CZ  ARG A 177      -5.094 -15.172  -8.164  1.00 90.06           C  
ATOM   1338  N   ALA A 178      -7.590 -11.133  -2.865  1.00 88.69           N  
ATOM   1339  CA  ALA A 178      -8.977 -10.844  -2.531  1.00 88.69           C  
ATOM   1340  C   ALA A 178      -9.938 -11.617  -3.436  1.00 88.69           C  
ATOM   1341  CB  ALA A 178      -9.250  -9.344  -2.637  1.00 88.69           C  
ATOM   1342  O   ALA A 178      -9.594 -11.945  -4.570  1.00 88.69           O  
ATOM   1343  N   PRO A 179     -11.156 -11.969  -2.854  1.00 77.94           N  
ATOM   1344  CA  PRO A 179     -12.164 -12.617  -3.699  1.00 77.94           C  
ATOM   1345  C   PRO A 179     -12.547 -11.773  -4.914  1.00 77.94           C  
ATOM   1346  CB  PRO A 179     -13.352 -12.789  -2.758  1.00 77.94           C  
ATOM   1347  O   PRO A 179     -12.500 -10.539  -4.852  1.00 77.94           O  
ATOM   1348  CG  PRO A 179     -12.812 -12.492  -1.396  1.00 77.94           C  
ATOM   1349  CD  PRO A 179     -11.539 -11.719  -1.550  1.00 77.94           C  
ATOM   1350  N   GLY A 180     -12.719 -12.430  -6.105  1.00 69.94           N  
ATOM   1351  CA  GLY A 180     -13.031 -11.805  -7.379  1.00 69.94           C  
ATOM   1352  C   GLY A 180     -12.305 -12.445  -8.547  1.00 69.94           C  
ATOM   1353  O   GLY A 180     -11.219 -12.992  -8.383  1.00 69.94           O  
ATOM   1354  N   TRP A 181     -13.148 -12.602  -9.664  1.00 55.06           N  
ATOM   1355  CA  TRP A 181     -12.609 -13.203 -10.883  1.00 55.06           C  
ATOM   1356  C   TRP A 181     -11.922 -12.156 -11.750  1.00 55.06           C  
ATOM   1357  CB  TRP A 181     -13.719 -13.898 -11.680  1.00 55.06           C  
ATOM   1358  O   TRP A 181     -12.516 -11.117 -12.062  1.00 55.06           O  
ATOM   1359  CG  TRP A 181     -13.227 -14.648 -12.875  1.00 55.06           C  
ATOM   1360  CD1 TRP A 181     -12.547 -15.836 -12.883  1.00 55.06           C  
ATOM   1361  CD2 TRP A 181     -13.375 -14.266 -14.250  1.00 55.06           C  
ATOM   1362  CE2 TRP A 181     -12.766 -15.266 -15.031  1.00 55.06           C  
ATOM   1363  CE3 TRP A 181     -13.977 -13.172 -14.891  1.00 55.06           C  
ATOM   1364  NE1 TRP A 181     -12.266 -16.203 -14.180  1.00 55.06           N  
ATOM   1365  CH2 TRP A 181     -13.312 -14.125 -17.031  1.00 55.06           C  
ATOM   1366  CZ2 TRP A 181     -12.727 -15.203 -16.422  1.00 55.06           C  
ATOM   1367  CZ3 TRP A 181     -13.938 -13.109 -16.281  1.00 55.06           C  
ATOM   1368  N   ASP A 182     -10.664 -12.320 -11.875  1.00 68.69           N  
ATOM   1369  CA  ASP A 182      -9.852 -11.562 -12.828  1.00 68.69           C  
ATOM   1370  C   ASP A 182      -9.016 -12.492 -13.695  1.00 68.69           C  
ATOM   1371  CB  ASP A 182      -8.945 -10.570 -12.094  1.00 68.69           C  
ATOM   1372  O   ASP A 182      -7.961 -12.969 -13.266  1.00 68.69           O  
ATOM   1373  CG  ASP A 182      -8.180  -9.656 -13.031  1.00 68.69           C  
ATOM   1374  OD1 ASP A 182      -8.281  -9.836 -14.266  1.00 68.69           O  
ATOM   1375  OD2 ASP A 182      -7.473  -8.758 -12.539  1.00 68.69           O  
ATOM   1376  N   PRO A 183      -9.523 -12.852 -14.859  1.00 58.78           N  
ATOM   1377  CA  PRO A 183      -8.836 -13.844 -15.695  1.00 58.78           C  
ATOM   1378  C   PRO A 183      -7.445 -13.391 -16.125  1.00 58.78           C  
ATOM   1379  CB  PRO A 183      -9.758 -13.984 -16.906  1.00 58.78           C  
ATOM   1380  O   PRO A 183      -6.605 -14.227 -16.469  1.00 58.78           O  
ATOM   1381  CG  PRO A 183     -10.594 -12.742 -16.906  1.00 58.78           C  
ATOM   1382  CD  PRO A 183     -10.656 -12.219 -15.500  1.00 58.78           C  
ATOM   1383  N   LEU A 184      -7.219 -12.172 -16.016  1.00 67.88           N  
ATOM   1384  CA  LEU A 184      -5.965 -11.641 -16.547  1.00 67.88           C  
ATOM   1385  C   LEU A 184      -4.957 -11.430 -15.422  1.00 67.88           C  
ATOM   1386  CB  LEU A 184      -6.207 -10.320 -17.281  1.00 67.88           C  
ATOM   1387  O   LEU A 184      -3.883 -10.859 -15.641  1.00 67.88           O  
ATOM   1388  CG  LEU A 184      -7.066 -10.406 -18.547  1.00 67.88           C  
ATOM   1389  CD1 LEU A 184      -7.430  -9.000 -19.031  1.00 67.88           C  
ATOM   1390  CD2 LEU A 184      -6.344 -11.180 -19.641  1.00 67.88           C  
ATOM   1391  N   CYS A 185      -5.328 -11.859 -14.188  1.00 78.12           N  
ATOM   1392  CA  CYS A 185      -4.402 -11.594 -13.086  1.00 78.12           C  
ATOM   1393  C   CYS A 185      -3.531 -12.812 -12.812  1.00 78.12           C  
ATOM   1394  CB  CYS A 185      -5.168 -11.203 -11.828  1.00 78.12           C  
ATOM   1395  O   CYS A 185      -3.947 -13.945 -13.047  1.00 78.12           O  
ATOM   1396  SG  CYS A 185      -5.957 -12.594 -10.992  1.00 78.12           S  
ATOM   1397  N   TRP A 186      -2.248 -12.648 -12.172  1.00 73.88           N  
ATOM   1398  CA  TRP A 186      -1.283 -13.695 -11.859  1.00 73.88           C  
ATOM   1399  C   TRP A 186      -0.512 -13.352 -10.586  1.00 73.88           C  
ATOM   1400  CB  TRP A 186      -0.309 -13.898 -13.023  1.00 73.88           C  
ATOM   1401  O   TRP A 186      -0.256 -12.180 -10.297  1.00 73.88           O  
ATOM   1402  CG  TRP A 186      -0.942 -13.773 -14.375  1.00 73.88           C  
ATOM   1403  CD1 TRP A 186      -1.228 -12.617 -15.047  1.00 73.88           C  
ATOM   1404  CD2 TRP A 186      -1.374 -14.844 -15.219  1.00 73.88           C  
ATOM   1405  CE2 TRP A 186      -1.911 -14.266 -16.391  1.00 73.88           C  
ATOM   1406  CE3 TRP A 186      -1.358 -16.234 -15.102  1.00 73.88           C  
ATOM   1407  NE1 TRP A 186      -1.811 -12.906 -16.266  1.00 73.88           N  
ATOM   1408  CH2 TRP A 186      -2.400 -16.391 -17.297  1.00 73.88           C  
ATOM   1409  CZ2 TRP A 186      -2.430 -15.031 -17.438  1.00 73.88           C  
ATOM   1410  CZ3 TRP A 186      -1.873 -17.000 -16.141  1.00 73.88           C  
ATOM   1411  N   ASP A 187      -0.148 -14.406  -9.742  1.00 68.62           N  
ATOM   1412  CA  ASP A 187       0.571 -14.180  -8.492  1.00 68.62           C  
ATOM   1413  C   ASP A 187       2.080 -14.242  -8.711  1.00 68.62           C  
ATOM   1414  CB  ASP A 187       0.147 -15.203  -7.438  1.00 68.62           C  
ATOM   1415  O   ASP A 187       2.854 -13.781  -7.867  1.00 68.62           O  
ATOM   1416  CG  ASP A 187      -1.317 -15.086  -7.055  1.00 68.62           C  
ATOM   1417  OD1 ASP A 187      -1.822 -13.953  -6.906  1.00 68.62           O  
ATOM   1418  OD2 ASP A 187      -1.973 -16.141  -6.891  1.00 68.62           O  
ATOM   1419  N   GLU A 188       2.369 -14.922  -9.898  1.00 64.44           N  
ATOM   1420  CA  GLU A 188       3.742 -15.023 -10.383  1.00 64.44           C  
ATOM   1421  C   GLU A 188       3.842 -14.625 -11.852  1.00 64.44           C  
ATOM   1422  CB  GLU A 188       4.270 -16.453 -10.188  1.00 64.44           C  
ATOM   1423  O   GLU A 188       2.838 -14.609 -12.562  1.00 64.44           O  
ATOM   1424  CG  GLU A 188       4.312 -16.906  -8.734  1.00 64.44           C  
ATOM   1425  CD  GLU A 188       4.828 -18.312  -8.562  1.00 64.44           C  
ATOM   1426  OE1 GLU A 188       4.910 -18.797  -7.410  1.00 64.44           O  
ATOM   1427  OE2 GLU A 188       5.148 -18.953  -9.586  1.00 64.44           O  
ATOM   1428  N   CYS A 189       4.984 -14.031 -12.195  1.00 59.75           N  
ATOM   1429  CA  CYS A 189       5.246 -13.656 -13.578  1.00 59.75           C  
ATOM   1430  C   CYS A 189       5.250 -14.883 -14.484  1.00 59.75           C  
ATOM   1431  CB  CYS A 189       6.586 -12.930 -13.695  1.00 59.75           C  
ATOM   1432  O   CYS A 189       5.582 -15.984 -14.047  1.00 59.75           O  
ATOM   1433  SG  CYS A 189       6.602 -11.312 -12.891  1.00 59.75           S  
ATOM   1434  N   ARG A 190       4.586 -14.914 -15.766  1.00 52.12           N  
ATOM   1435  CA  ARG A 190       4.652 -15.969 -16.766  1.00 52.12           C  
ATOM   1436  C   ARG A 190       6.086 -16.188 -17.234  1.00 52.12           C  
ATOM   1437  CB  ARG A 190       3.756 -15.633 -17.969  1.00 52.12           C  
ATOM   1438  O   ARG A 190       6.770 -15.250 -17.625  1.00 52.12           O  
ATOM   1439  CG  ARG A 190       2.361 -16.234 -17.875  1.00 52.12           C  
ATOM   1440  CD  ARG A 190       1.598 -16.078 -19.188  1.00 52.12           C  
ATOM   1441  NE  ARG A 190       0.212 -16.516 -19.062  1.00 52.12           N  
ATOM   1442  NH1 ARG A 190      -0.408 -15.875 -21.188  1.00 52.12           N  
ATOM   1443  NH2 ARG A 190      -1.940 -16.844 -19.781  1.00 52.12           N  
ATOM   1444  CZ  ARG A 190      -0.709 -16.406 -20.016  1.00 52.12           C  
ATOM   1445  N   GLY A 191       6.750 -17.312 -16.859  1.00 58.31           N  
ATOM   1446  CA  GLY A 191       7.805 -17.938 -17.641  1.00 58.31           C  
ATOM   1447  C   GLY A 191       9.172 -17.844 -16.984  1.00 58.31           C  
ATOM   1448  O   GLY A 191       9.672 -18.812 -16.422  1.00 58.31           O  
ATOM   1449  N   SER A 192       9.969 -16.625 -16.641  1.00 45.41           N  
ATOM   1450  CA  SER A 192      11.219 -16.203 -16.000  1.00 45.41           C  
ATOM   1451  C   SER A 192      11.250 -14.688 -15.828  1.00 45.41           C  
ATOM   1452  CB  SER A 192      12.422 -16.656 -16.828  1.00 45.41           C  
ATOM   1453  O   SER A 192      10.930 -13.938 -16.750  1.00 45.41           O  
ATOM   1454  OG  SER A 192      12.062 -16.797 -18.203  1.00 45.41           O  
ATOM   1455  N   CYS A 193      10.750 -14.133 -14.766  1.00 52.28           N  
ATOM   1456  CA  CYS A 193      10.812 -12.719 -14.406  1.00 52.28           C  
ATOM   1457  C   CYS A 193      12.031 -12.047 -15.031  1.00 52.28           C  
ATOM   1458  CB  CYS A 193      10.844 -12.555 -12.891  1.00 52.28           C  
ATOM   1459  O   CYS A 193      13.125 -12.609 -15.016  1.00 52.28           O  
ATOM   1460  SG  CYS A 193       9.328 -13.086 -12.062  1.00 52.28           S  
ATOM   1461  N   PRO A 194      11.883 -11.125 -15.961  1.00 50.16           N  
ATOM   1462  CA  PRO A 194      13.141 -10.469 -16.328  1.00 50.16           C  
ATOM   1463  C   PRO A 194      13.930  -9.977 -15.125  1.00 50.16           C  
ATOM   1464  CB  PRO A 194      12.672  -9.289 -17.203  1.00 50.16           C  
ATOM   1465  O   PRO A 194      13.344  -9.539 -14.133  1.00 50.16           O  
ATOM   1466  CG  PRO A 194      11.180  -9.336 -17.141  1.00 50.16           C  
ATOM   1467  CD  PRO A 194      10.773 -10.516 -16.297  1.00 50.16           C  
ATOM   1468  N   THR A 195      15.023 -10.531 -14.898  1.00 54.25           N  
ATOM   1469  CA  THR A 195      16.094 -10.008 -14.055  1.00 54.25           C  
ATOM   1470  C   THR A 195      16.828  -8.875 -14.758  1.00 54.25           C  
ATOM   1471  CB  THR A 195      17.094 -11.117 -13.672  1.00 54.25           C  
ATOM   1472  O   THR A 195      16.734  -8.727 -15.984  1.00 54.25           O  
ATOM   1473  CG2 THR A 195      16.422 -12.180 -12.805  1.00 54.25           C  
ATOM   1474  OG1 THR A 195      17.594 -11.734 -14.867  1.00 54.25           O  
ATOM   1475  N   CYS A 196      16.938  -7.773 -14.008  1.00 62.69           N  
ATOM   1476  CA  CYS A 196      17.859  -6.758 -14.492  1.00 62.69           C  
ATOM   1477  C   CYS A 196      19.266  -7.332 -14.633  1.00 62.69           C  
ATOM   1478  CB  CYS A 196      17.891  -5.559 -13.547  1.00 62.69           C  
ATOM   1479  O   CYS A 196      19.828  -7.863 -13.672  1.00 62.69           O  
ATOM   1480  SG  CYS A 196      18.812  -4.145 -14.188  1.00 62.69           S  
ATOM   1481  N   PRO A 197      19.750  -7.465 -15.867  1.00 69.75           N  
ATOM   1482  CA  PRO A 197      21.141  -7.941 -16.000  1.00 69.75           C  
ATOM   1483  C   PRO A 197      22.109  -7.164 -15.117  1.00 69.75           C  
ATOM   1484  CB  PRO A 197      21.453  -7.723 -17.484  1.00 69.75           C  
ATOM   1485  O   PRO A 197      21.906  -5.973 -14.867  1.00 69.75           O  
ATOM   1486  CG  PRO A 197      20.141  -7.359 -18.094  1.00 69.75           C  
ATOM   1487  CD  PRO A 197      19.172  -7.008 -17.000  1.00 69.75           C  
ATOM   1488  N   GLU A 198      23.094  -7.883 -14.547  1.00 70.12           N  
ATOM   1489  CA  GLU A 198      24.078  -7.316 -13.625  1.00 70.12           C  
ATOM   1490  C   GLU A 198      24.719  -6.055 -14.195  1.00 70.12           C  
ATOM   1491  CB  GLU A 198      25.156  -8.344 -13.281  1.00 70.12           C  
ATOM   1492  O   GLU A 198      24.984  -5.102 -13.461  1.00 70.12           O  
ATOM   1493  CG  GLU A 198      24.953  -9.023 -11.930  1.00 70.12           C  
ATOM   1494  CD  GLU A 198      26.078  -9.969 -11.562  1.00 70.12           C  
ATOM   1495  OE1 GLU A 198      26.016 -10.625 -10.500  1.00 70.12           O  
ATOM   1496  OE2 GLU A 198      27.047 -10.062 -12.352  1.00 70.12           O  
ATOM   1497  N   ASP A 199      24.922  -5.957 -15.523  1.00 74.38           N  
ATOM   1498  CA  ASP A 199      25.562  -4.793 -16.125  1.00 74.38           C  
ATOM   1499  C   ASP A 199      24.656  -3.568 -16.062  1.00 74.38           C  
ATOM   1500  CB  ASP A 199      25.953  -5.086 -17.578  1.00 74.38           C  
ATOM   1501  O   ASP A 199      25.125  -2.445 -15.883  1.00 74.38           O  
ATOM   1502  CG  ASP A 199      24.781  -5.496 -18.438  1.00 74.38           C  
ATOM   1503  OD1 ASP A 199      23.938  -6.293 -17.984  1.00 74.38           O  
ATOM   1504  OD2 ASP A 199      24.703  -5.020 -19.594  1.00 74.38           O  
ATOM   1505  N   ARG A 200      23.359  -3.768 -16.109  1.00 77.56           N  
ATOM   1506  CA  ARG A 200      22.391  -2.672 -16.047  1.00 77.56           C  
ATOM   1507  C   ARG A 200      22.203  -2.188 -14.617  1.00 77.56           C  
ATOM   1508  CB  ARG A 200      21.047  -3.102 -16.641  1.00 77.56           C  
ATOM   1509  O   ARG A 200      21.969  -1.000 -14.383  1.00 77.56           O  
ATOM   1510  CG  ARG A 200      21.031  -3.131 -18.156  1.00 77.56           C  
ATOM   1511  CD  ARG A 200      19.609  -3.148 -18.703  1.00 77.56           C  
ATOM   1512  NE  ARG A 200      19.578  -3.189 -20.156  1.00 77.56           N  
ATOM   1513  NH1 ARG A 200      17.281  -2.938 -20.328  1.00 77.56           N  
ATOM   1514  NH2 ARG A 200      18.578  -3.141 -22.219  1.00 77.56           N  
ATOM   1515  CZ  ARG A 200      18.484  -3.090 -20.906  1.00 77.56           C  
ATOM   1516  N   LEU A 201      22.359  -3.066 -13.688  1.00 77.69           N  
ATOM   1517  CA  LEU A 201      22.219  -2.699 -12.281  1.00 77.69           C  
ATOM   1518  C   LEU A 201      23.250  -1.660 -11.883  1.00 77.69           C  
ATOM   1519  CB  LEU A 201      22.344  -3.938 -11.391  1.00 77.69           C  
ATOM   1520  O   LEU A 201      22.938  -0.685 -11.203  1.00 77.69           O  
ATOM   1521  CG  LEU A 201      21.125  -4.871 -11.352  1.00 77.69           C  
ATOM   1522  CD1 LEU A 201      21.484  -6.164 -10.625  1.00 77.69           C  
ATOM   1523  CD2 LEU A 201      19.938  -4.180 -10.680  1.00 77.69           C  
ATOM   1524  N   GLU A 202      24.469  -1.904 -12.438  1.00 82.94           N  
ATOM   1525  CA  GLU A 202      25.562  -0.992 -12.102  1.00 82.94           C  
ATOM   1526  C   GLU A 202      25.281   0.414 -12.625  1.00 82.94           C  
ATOM   1527  CB  GLU A 202      26.891  -1.510 -12.664  1.00 82.94           C  
ATOM   1528  O   GLU A 202      25.578   1.403 -11.953  1.00 82.94           O  
ATOM   1529  CG  GLU A 202      27.562  -2.561 -11.789  1.00 82.94           C  
ATOM   1530  CD  GLU A 202      28.859  -3.090 -12.375  1.00 82.94           C  
ATOM   1531  OE1 GLU A 202      29.438  -4.039 -11.797  1.00 82.94           O  
ATOM   1532  OE2 GLU A 202      29.297  -2.547 -13.406  1.00 82.94           O  
ATOM   1533  N   GLN A 203      24.719   0.444 -13.812  1.00 88.69           N  
ATOM   1534  CA  GLN A 203      24.375   1.725 -14.422  1.00 88.69           C  
ATOM   1535  C   GLN A 203      23.375   2.492 -13.562  1.00 88.69           C  
ATOM   1536  CB  GLN A 203      23.812   1.516 -15.828  1.00 88.69           C  
ATOM   1537  O   GLN A 203      23.562   3.688 -13.312  1.00 88.69           O  
ATOM   1538  CG  GLN A 203      23.359   2.803 -16.516  1.00 88.69           C  
ATOM   1539  CD  GLN A 203      22.734   2.561 -17.875  1.00 88.69           C  
ATOM   1540  NE2 GLN A 203      22.156   3.607 -18.453  1.00 88.69           N  
ATOM   1541  OE1 GLN A 203      22.766   1.442 -18.391  1.00 88.69           O  
ATOM   1542  N   TYR A 204      22.344   1.771 -13.055  1.00 89.50           N  
ATOM   1543  CA  TYR A 204      21.219   2.432 -12.383  1.00 89.50           C  
ATOM   1544  C   TYR A 204      21.531   2.668 -10.906  1.00 89.50           C  
ATOM   1545  CB  TYR A 204      19.938   1.599 -12.516  1.00 89.50           C  
ATOM   1546  O   TYR A 204      20.828   3.410 -10.227  1.00 89.50           O  
ATOM   1547  CG  TYR A 204      19.453   1.479 -13.938  1.00 89.50           C  
ATOM   1548  CD1 TYR A 204      19.391   2.594 -14.773  1.00 89.50           C  
ATOM   1549  CD2 TYR A 204      19.031   0.252 -14.445  1.00 89.50           C  
ATOM   1550  CE1 TYR A 204      18.922   2.488 -16.078  1.00 89.50           C  
ATOM   1551  CE2 TYR A 204      18.578   0.135 -15.758  1.00 89.50           C  
ATOM   1552  OH  TYR A 204      18.062   1.146 -17.859  1.00 89.50           O  
ATOM   1553  CZ  TYR A 204      18.516   1.257 -16.562  1.00 89.50           C  
ATOM   1554  N   GLU A 205      22.656   2.092 -10.469  1.00 90.06           N  
ATOM   1555  CA  GLU A 205      23.141   2.371  -9.117  1.00 90.06           C  
ATOM   1556  C   GLU A 205      23.922   3.686  -9.070  1.00 90.06           C  
ATOM   1557  CB  GLU A 205      24.031   1.224  -8.617  1.00 90.06           C  
ATOM   1558  O   GLU A 205      24.203   4.211  -7.992  1.00 90.06           O  
ATOM   1559  CG  GLU A 205      23.266  -0.066  -8.352  1.00 90.06           C  
ATOM   1560  CD  GLU A 205      24.156  -1.202  -7.867  1.00 90.06           C  
ATOM   1561  OE1 GLU A 205      23.625  -2.279  -7.516  1.00 90.06           O  
ATOM   1562  OE2 GLU A 205      25.391  -1.014  -7.844  1.00 90.06           O  
ATOM   1563  N   GLY A 206      24.188   4.211 -10.203  1.00 90.38           N  
ATOM   1564  CA  GLY A 206      25.062   5.367 -10.312  1.00 90.38           C  
ATOM   1565  C   GLY A 206      24.375   6.672  -9.961  1.00 90.38           C  
ATOM   1566  O   GLY A 206      23.156   6.711  -9.812  1.00 90.38           O  
ATOM   1567  N   PRO A 207      25.125   7.809  -9.836  1.00 88.25           N  
ATOM   1568  CA  PRO A 207      24.641   9.125  -9.430  1.00 88.25           C  
ATOM   1569  C   PRO A 207      23.562   9.688 -10.367  1.00 88.25           C  
ATOM   1570  CB  PRO A 207      25.891   9.992  -9.453  1.00 88.25           C  
ATOM   1571  O   PRO A 207      22.781  10.547  -9.969  1.00 88.25           O  
ATOM   1572  CG  PRO A 207      26.844   9.250 -10.336  1.00 88.25           C  
ATOM   1573  CD  PRO A 207      26.500   7.793 -10.289  1.00 88.25           C  
ATOM   1574  N   GLY A 208      23.531   9.195 -11.578  1.00 89.19           N  
ATOM   1575  CA  GLY A 208      22.562   9.703 -12.547  1.00 89.19           C  
ATOM   1576  C   GLY A 208      21.188   9.109 -12.391  1.00 89.19           C  
ATOM   1577  O   GLY A 208      20.234   9.578 -13.008  1.00 89.19           O  
ATOM   1578  N   PHE A 209      21.016   8.117 -11.523  1.00 92.94           N  
ATOM   1579  CA  PHE A 209      19.734   7.449 -11.328  1.00 92.94           C  
ATOM   1580  C   PHE A 209      19.438   7.289  -9.844  1.00 92.94           C  
ATOM   1581  CB  PHE A 209      19.719   6.082 -12.016  1.00 92.94           C  
ATOM   1582  O   PHE A 209      19.094   8.258  -9.164  1.00 92.94           O  
ATOM   1583  CG  PHE A 209      19.766   6.160 -13.516  1.00 92.94           C  
ATOM   1584  CD1 PHE A 209      18.609   6.305 -14.258  1.00 92.94           C  
ATOM   1585  CD2 PHE A 209      20.984   6.094 -14.188  1.00 92.94           C  
ATOM   1586  CE1 PHE A 209      18.641   6.375 -15.648  1.00 92.94           C  
ATOM   1587  CE2 PHE A 209      21.031   6.164 -15.578  1.00 92.94           C  
ATOM   1588  CZ  PHE A 209      19.859   6.305 -16.312  1.00 92.94           C  
ATOM   1589  N   CYS A 210      19.750   6.035  -9.227  1.00 93.00           N  
ATOM   1590  CA  CYS A 210      19.312   5.734  -7.867  1.00 93.00           C  
ATOM   1591  C   CYS A 210      20.406   6.066  -6.855  1.00 93.00           C  
ATOM   1592  CB  CYS A 210      18.922   4.266  -7.742  1.00 93.00           C  
ATOM   1593  O   CYS A 210      20.250   5.812  -5.660  1.00 93.00           O  
ATOM   1594  SG  CYS A 210      17.547   3.789  -8.812  1.00 93.00           S  
ATOM   1595  N   GLY A 211      21.484   6.691  -7.336  1.00 92.50           N  
ATOM   1596  CA  GLY A 211      22.641   7.047  -6.539  1.00 92.50           C  
ATOM   1597  C   GLY A 211      22.312   7.926  -5.348  1.00 92.50           C  
ATOM   1598  O   GLY A 211      22.859   7.738  -4.258  1.00 92.50           O  
ATOM   1599  N   PRO A 212      21.391   8.836  -5.547  1.00 92.56           N  
ATOM   1600  CA  PRO A 212      21.062   9.734  -4.438  1.00 92.56           C  
ATOM   1601  C   PRO A 212      20.516   8.992  -3.221  1.00 92.56           C  
ATOM   1602  CB  PRO A 212      20.000  10.648  -5.039  1.00 92.56           C  
ATOM   1603  O   PRO A 212      20.531   9.523  -2.109  1.00 92.56           O  
ATOM   1604  CG  PRO A 212      20.328  10.719  -6.496  1.00 92.56           C  
ATOM   1605  CD  PRO A 212      20.781   9.359  -6.945  1.00 92.56           C  
ATOM   1606  N   LEU A 213      20.078   7.750  -3.334  1.00 91.81           N  
ATOM   1607  CA  LEU A 213      19.531   6.945  -2.246  1.00 91.81           C  
ATOM   1608  C   LEU A 213      20.609   6.102  -1.589  1.00 91.81           C  
ATOM   1609  CB  LEU A 213      18.406   6.043  -2.762  1.00 91.81           C  
ATOM   1610  O   LEU A 213      20.391   5.500  -0.538  1.00 91.81           O  
ATOM   1611  CG  LEU A 213      17.109   6.738  -3.170  1.00 91.81           C  
ATOM   1612  CD1 LEU A 213      16.172   5.758  -3.873  1.00 91.81           C  
ATOM   1613  CD2 LEU A 213      16.422   7.352  -1.952  1.00 91.81           C  
ATOM   1614  N   ALA A 214      21.766   5.891  -2.293  1.00 88.69           N  
ATOM   1615  CA  ALA A 214      22.828   5.004  -1.808  1.00 88.69           C  
ATOM   1616  C   ALA A 214      23.375   5.484  -0.469  1.00 88.69           C  
ATOM   1617  CB  ALA A 214      23.938   4.898  -2.836  1.00 88.69           C  
ATOM   1618  O   ALA A 214      23.594   6.684  -0.278  1.00 88.69           O  
ATOM   1619  N   SER A 215      23.500   4.465   0.484  1.00 78.44           N  
ATOM   1620  CA  SER A 215      24.109   4.758   1.781  1.00 78.44           C  
ATOM   1621  C   SER A 215      25.547   5.227   1.629  1.00 78.44           C  
ATOM   1622  CB  SER A 215      24.047   3.529   2.688  1.00 78.44           C  
ATOM   1623  O   SER A 215      26.297   4.672   0.825  1.00 78.44           O  
ATOM   1624  OG  SER A 215      22.719   3.225   3.043  1.00 78.44           O  
ATOM   1625  N   GLY A 216      25.906   6.301   2.357  1.00 75.88           N  
ATOM   1626  CA  GLY A 216      27.297   6.727   2.426  1.00 75.88           C  
ATOM   1627  C   GLY A 216      27.672   7.723   1.342  1.00 75.88           C  
ATOM   1628  O   GLY A 216      28.828   8.133   1.241  1.00 75.88           O  
ATOM   1629  N   THR A 217      26.766   7.848   0.356  1.00 66.19           N  
ATOM   1630  CA  THR A 217      27.016   8.844  -0.681  1.00 66.19           C  
ATOM   1631  C   THR A 217      26.484  10.203  -0.262  1.00 66.19           C  
ATOM   1632  CB  THR A 217      26.391   8.422  -2.021  1.00 66.19           C  
ATOM   1633  O   THR A 217      25.609  10.297   0.591  1.00 66.19           O  
ATOM   1634  CG2 THR A 217      27.094   7.211  -2.613  1.00 66.19           C  
ATOM   1635  OG1 THR A 217      25.000   8.102  -1.808  1.00 66.19           O  
ATOM   1636  N   GLY A 218      27.359  11.289  -0.232  1.00 76.12           N  
ATOM   1637  CA  GLY A 218      26.828  12.641  -0.208  1.00 76.12           C  
ATOM   1638  C   GLY A 218      25.656  12.844  -1.150  1.00 76.12           C  
ATOM   1639  O   GLY A 218      25.219  11.898  -1.813  1.00 76.12           O  
ATOM   1640  N   GLY A 219      24.531  13.594  -0.709  1.00 83.00           N  
ATOM   1641  CA  GLY A 219      23.406  13.906  -1.572  1.00 83.00           C  
ATOM   1642  C   GLY A 219      22.219  14.500  -0.822  1.00 83.00           C  
ATOM   1643  O   GLY A 219      22.281  14.680   0.395  1.00 83.00           O  
ATOM   1644  N   PRO A 220      21.172  14.734  -1.510  1.00 89.25           N  
ATOM   1645  CA  PRO A 220      20.047  15.477  -0.922  1.00 89.25           C  
ATOM   1646  C   PRO A 220      19.344  14.703   0.185  1.00 89.25           C  
ATOM   1647  CB  PRO A 220      19.109  15.711  -2.113  1.00 89.25           C  
ATOM   1648  O   PRO A 220      18.672  15.305   1.025  1.00 89.25           O  
ATOM   1649  CG  PRO A 220      19.500  14.656  -3.105  1.00 89.25           C  
ATOM   1650  CD  PRO A 220      20.953  14.344  -2.932  1.00 89.25           C  
ATOM   1651  N   PHE A 221      19.641  13.312   0.241  1.00 93.38           N  
ATOM   1652  CA  PHE A 221      18.812  12.516   1.135  1.00 93.38           C  
ATOM   1653  C   PHE A 221      19.594  12.102   2.379  1.00 93.38           C  
ATOM   1654  CB  PHE A 221      18.281  11.273   0.414  1.00 93.38           C  
ATOM   1655  O   PHE A 221      19.062  11.414   3.252  1.00 93.38           O  
ATOM   1656  CG  PHE A 221      17.484  11.586  -0.827  1.00 93.38           C  
ATOM   1657  CD1 PHE A 221      16.594  12.648  -0.851  1.00 93.38           C  
ATOM   1658  CD2 PHE A 221      17.641  10.812  -1.972  1.00 93.38           C  
ATOM   1659  CE1 PHE A 221      15.867  12.938  -1.998  1.00 93.38           C  
ATOM   1660  CE2 PHE A 221      16.906  11.094  -3.121  1.00 93.38           C  
ATOM   1661  CZ  PHE A 221      16.016  12.156  -3.133  1.00 93.38           C  
ATOM   1662  N   THR A 222      20.859  12.570   2.510  1.00 89.94           N  
ATOM   1663  CA  THR A 222      21.781  12.125   3.549  1.00 89.94           C  
ATOM   1664  C   THR A 222      21.219  12.422   4.934  1.00 89.94           C  
ATOM   1665  CB  THR A 222      23.156  12.805   3.396  1.00 89.94           C  
ATOM   1666  O   THR A 222      21.359  11.617   5.855  1.00 89.94           O  
ATOM   1667  CG2 THR A 222      24.172  12.188   4.348  1.00 89.94           C  
ATOM   1668  OG1 THR A 222      23.609  12.641   2.049  1.00 89.94           O  
ATOM   1669  N   THR A 223      20.531  13.562   5.082  1.00 91.19           N  
ATOM   1670  CA  THR A 223      20.031  13.984   6.383  1.00 91.19           C  
ATOM   1671  C   THR A 223      18.906  13.062   6.855  1.00 91.19           C  
ATOM   1672  CB  THR A 223      19.516  15.438   6.340  1.00 91.19           C  
ATOM   1673  O   THR A 223      18.609  12.984   8.047  1.00 91.19           O  
ATOM   1674  CG2 THR A 223      20.656  16.406   6.074  1.00 91.19           C  
ATOM   1675  OG1 THR A 223      18.531  15.562   5.297  1.00 91.19           O  
ATOM   1676  N   CYS A 224      18.297  12.234   5.949  1.00 94.12           N  
ATOM   1677  CA  CYS A 224      17.156  11.391   6.293  1.00 94.12           C  
ATOM   1678  C   CYS A 224      17.609   9.969   6.598  1.00 94.12           C  
ATOM   1679  CB  CYS A 224      16.141  11.383   5.156  1.00 94.12           C  
ATOM   1680  O   CYS A 224      16.859   9.188   7.188  1.00 94.12           O  
ATOM   1681  SG  CYS A 224      14.609  10.516   5.555  1.00 94.12           S  
ATOM   1682  N   HIS A 225      18.812   9.555   6.152  1.00 92.81           N  
ATOM   1683  CA  HIS A 225      19.250   8.164   6.203  1.00 92.81           C  
ATOM   1684  C   HIS A 225      19.219   7.629   7.629  1.00 92.81           C  
ATOM   1685  CB  HIS A 225      20.656   8.031   5.625  1.00 92.81           C  
ATOM   1686  O   HIS A 225      18.922   6.453   7.852  1.00 92.81           O  
ATOM   1687  CG  HIS A 225      20.703   8.094   4.129  1.00 92.81           C  
ATOM   1688  CD2 HIS A 225      19.719   8.234   3.217  1.00 92.81           C  
ATOM   1689  ND1 HIS A 225      21.875   8.023   3.416  1.00 92.81           N  
ATOM   1690  CE1 HIS A 225      21.609   8.109   2.123  1.00 92.81           C  
ATOM   1691  NE2 HIS A 225      20.297   8.234   1.977  1.00 92.81           N  
ATOM   1692  N   ALA A 226      19.469   8.617   8.570  1.00 90.62           N  
ATOM   1693  CA  ALA A 226      19.484   8.188   9.969  1.00 90.62           C  
ATOM   1694  C   ALA A 226      18.078   7.895  10.469  1.00 90.62           C  
ATOM   1695  CB  ALA A 226      20.141   9.250  10.852  1.00 90.62           C  
ATOM   1696  O   ALA A 226      17.891   7.137  11.422  1.00 90.62           O  
ATOM   1697  N   HIS A 227      17.094   8.469   9.820  1.00 90.38           N  
ATOM   1698  CA  HIS A 227      15.703   8.312  10.242  1.00 90.38           C  
ATOM   1699  C   HIS A 227      14.992   7.238   9.422  1.00 90.38           C  
ATOM   1700  CB  HIS A 227      14.953   9.641  10.125  1.00 90.38           C  
ATOM   1701  O   HIS A 227      14.172   6.484   9.961  1.00 90.38           O  
ATOM   1702  CG  HIS A 227      15.523  10.734  10.977  1.00 90.38           C  
ATOM   1703  CD2 HIS A 227      16.453  11.680  10.703  1.00 90.38           C  
ATOM   1704  ND1 HIS A 227      15.133  10.930  12.281  1.00 90.38           N  
ATOM   1705  CE1 HIS A 227      15.805  11.953  12.781  1.00 90.38           C  
ATOM   1706  NE2 HIS A 227      16.609  12.430  11.844  1.00 90.38           N  
ATOM   1707  N   VAL A 228      15.289   7.195   8.102  1.00 85.19           N  
ATOM   1708  CA  VAL A 228      14.734   6.195   7.191  1.00 85.19           C  
ATOM   1709  C   VAL A 228      15.859   5.500   6.438  1.00 85.19           C  
ATOM   1710  CB  VAL A 228      13.734   6.828   6.195  1.00 85.19           C  
ATOM   1711  O   VAL A 228      16.484   6.090   5.551  1.00 85.19           O  
ATOM   1712  CG1 VAL A 228      13.141   5.762   5.277  1.00 85.19           C  
ATOM   1713  CG2 VAL A 228      12.625   7.566   6.945  1.00 85.19           C  
ATOM   1714  N   PRO A 229      16.188   4.230   6.867  1.00 85.44           N  
ATOM   1715  CA  PRO A 229      17.266   3.525   6.156  1.00 85.44           C  
ATOM   1716  C   PRO A 229      17.000   3.422   4.656  1.00 85.44           C  
ATOM   1717  CB  PRO A 229      17.266   2.139   6.809  1.00 85.44           C  
ATOM   1718  O   PRO A 229      15.938   2.979   4.234  1.00 85.44           O  
ATOM   1719  CG  PRO A 229      16.625   2.346   8.148  1.00 85.44           C  
ATOM   1720  CD  PRO A 229      15.586   3.426   8.023  1.00 85.44           C  
ATOM   1721  N   PRO A 230      17.953   3.844   3.775  1.00 87.69           N  
ATOM   1722  CA  PRO A 230      17.719   3.959   2.334  1.00 87.69           C  
ATOM   1723  C   PRO A 230      17.875   2.627   1.602  1.00 87.69           C  
ATOM   1724  CB  PRO A 230      18.797   4.957   1.881  1.00 87.69           C  
ATOM   1725  O   PRO A 230      17.547   2.529   0.417  1.00 87.69           O  
ATOM   1726  CG  PRO A 230      19.922   4.754   2.830  1.00 87.69           C  
ATOM   1727  CD  PRO A 230      19.359   4.457   4.191  1.00 87.69           C  
ATOM   1728  N   GLU A 231      18.344   1.586   2.199  1.00 80.44           N  
ATOM   1729  CA  GLU A 231      18.750   0.349   1.539  1.00 80.44           C  
ATOM   1730  C   GLU A 231      17.609  -0.220   0.685  1.00 80.44           C  
ATOM   1731  CB  GLU A 231      19.203  -0.687   2.570  1.00 80.44           C  
ATOM   1732  O   GLU A 231      17.812  -0.516  -0.495  1.00 80.44           O  
ATOM   1733  CG  GLU A 231      20.547  -0.377   3.205  1.00 80.44           C  
ATOM   1734  CD  GLU A 231      20.453   0.590   4.375  1.00 80.44           C  
ATOM   1735  OE1 GLU A 231      21.500   0.924   4.973  1.00 80.44           O  
ATOM   1736  OE2 GLU A 231      19.312   1.016   4.695  1.00 80.44           O  
ATOM   1737  N   SER A 232      16.469  -0.230   1.257  1.00 70.81           N  
ATOM   1738  CA  SER A 232      15.336  -0.813   0.535  1.00 70.81           C  
ATOM   1739  C   SER A 232      14.875   0.098  -0.596  1.00 70.81           C  
ATOM   1740  CB  SER A 232      14.172  -1.090   1.488  1.00 70.81           C  
ATOM   1741  O   SER A 232      14.492  -0.377  -1.670  1.00 70.81           O  
ATOM   1742  OG  SER A 232      13.703   0.114   2.070  1.00 70.81           O  
ATOM   1743  N   PHE A 233      14.883   1.347  -0.398  1.00 77.25           N  
ATOM   1744  CA  PHE A 233      14.492   2.305  -1.427  1.00 77.25           C  
ATOM   1745  C   PHE A 233      15.484   2.289  -2.582  1.00 77.25           C  
ATOM   1746  CB  PHE A 233      14.398   3.717  -0.838  1.00 77.25           C  
ATOM   1747  O   PHE A 233      15.094   2.375  -3.748  1.00 77.25           O  
ATOM   1748  CG  PHE A 233      13.180   3.930   0.022  1.00 77.25           C  
ATOM   1749  CD1 PHE A 233      12.000   4.430  -0.524  1.00 77.25           C  
ATOM   1750  CD2 PHE A 233      13.211   3.635   1.379  1.00 77.25           C  
ATOM   1751  CE1 PHE A 233      10.875   4.629   0.271  1.00 77.25           C  
ATOM   1752  CE2 PHE A 233      12.094   3.830   2.180  1.00 77.25           C  
ATOM   1753  CZ  PHE A 233      10.922   4.328   1.623  1.00 77.25           C  
ATOM   1754  N   PHE A 234      16.766   2.166  -2.213  1.00 83.50           N  
ATOM   1755  CA  PHE A 234      17.828   2.107  -3.211  1.00 83.50           C  
ATOM   1756  C   PHE A 234      17.672   0.883  -4.102  1.00 83.50           C  
ATOM   1757  CB  PHE A 234      19.203   2.088  -2.533  1.00 83.50           C  
ATOM   1758  O   PHE A 234      17.656   0.999  -5.328  1.00 83.50           O  
ATOM   1759  CG  PHE A 234      20.359   1.979  -3.496  1.00 83.50           C  
ATOM   1760  CD1 PHE A 234      21.047   0.784  -3.639  1.00 83.50           C  
ATOM   1761  CD2 PHE A 234      20.750   3.072  -4.262  1.00 83.50           C  
ATOM   1762  CE1 PHE A 234      22.109   0.680  -4.531  1.00 83.50           C  
ATOM   1763  CE2 PHE A 234      21.812   2.977  -5.156  1.00 83.50           C  
ATOM   1764  CZ  PHE A 234      22.500   1.779  -5.285  1.00 83.50           C  
ATOM   1765  N   LYS A 235      17.484  -0.294  -3.459  1.00 72.94           N  
ATOM   1766  CA  LYS A 235      17.312  -1.537  -4.207  1.00 72.94           C  
ATOM   1767  C   LYS A 235      16.062  -1.500  -5.070  1.00 72.94           C  
ATOM   1768  CB  LYS A 235      17.266  -2.732  -3.254  1.00 72.94           C  
ATOM   1769  O   LYS A 235      16.078  -1.918  -6.230  1.00 72.94           O  
ATOM   1770  CG  LYS A 235      18.609  -3.131  -2.682  1.00 72.94           C  
ATOM   1771  CD  LYS A 235      18.500  -4.363  -1.793  1.00 72.94           C  
ATOM   1772  CE  LYS A 235      19.844  -4.727  -1.169  1.00 72.94           C  
ATOM   1773  NZ  LYS A 235      19.734  -5.906  -0.260  1.00 72.94           N  
ATOM   1774  N   GLY A 236      15.000  -0.946  -4.508  1.00 69.25           N  
ATOM   1775  CA  GLY A 236      13.750  -0.792  -5.242  1.00 69.25           C  
ATOM   1776  C   GLY A 236      13.867   0.145  -6.430  1.00 69.25           C  
ATOM   1777  O   GLY A 236      13.336  -0.138  -7.504  1.00 69.25           O  
ATOM   1778  N   CYS A 237      14.562   1.301  -6.289  1.00 80.19           N  
ATOM   1779  CA  CYS A 237      14.789   2.270  -7.355  1.00 80.19           C  
ATOM   1780  C   CYS A 237      15.539   1.637  -8.523  1.00 80.19           C  
ATOM   1781  CB  CYS A 237      15.570   3.475  -6.828  1.00 80.19           C  
ATOM   1782  O   CYS A 237      15.125   1.762  -9.672  1.00 80.19           O  
ATOM   1783  SG  CYS A 237      16.078   4.629  -8.117  1.00 80.19           S  
ATOM   1784  N   VAL A 238      16.625   0.871  -8.219  1.00 79.19           N  
ATOM   1785  CA  VAL A 238      17.469   0.247  -9.227  1.00 79.19           C  
ATOM   1786  C   VAL A 238      16.641  -0.737 -10.055  1.00 79.19           C  
ATOM   1787  CB  VAL A 238      18.672  -0.474  -8.594  1.00 79.19           C  
ATOM   1788  O   VAL A 238      16.688  -0.720 -11.289  1.00 79.19           O  
ATOM   1789  CG1 VAL A 238      19.438  -1.274  -9.648  1.00 79.19           C  
ATOM   1790  CG2 VAL A 238      19.609   0.534  -7.914  1.00 79.19           C  
ATOM   1791  N   LEU A 239      15.883  -1.447  -9.359  1.00 69.69           N  
ATOM   1792  CA  LEU A 239      15.086  -2.457 -10.047  1.00 69.69           C  
ATOM   1793  C   LEU A 239      13.984  -1.806 -10.875  1.00 69.69           C  
ATOM   1794  CB  LEU A 239      14.469  -3.434  -9.039  1.00 69.69           C  
ATOM   1795  O   LEU A 239      13.758  -2.191 -12.023  1.00 69.69           O  
ATOM   1796  CG  LEU A 239      15.414  -4.477  -8.445  1.00 69.69           C  
ATOM   1797  CD1 LEU A 239      14.734  -5.219  -7.297  1.00 69.69           C  
ATOM   1798  CD2 LEU A 239      15.875  -5.457  -9.523  1.00 69.69           C  
ATOM   1799  N   ASP A 240      13.320  -0.802 -10.352  1.00 69.56           N  
ATOM   1800  CA  ASP A 240      12.219  -0.137 -11.047  1.00 69.56           C  
ATOM   1801  C   ASP A 240      12.711   0.579 -12.297  1.00 69.56           C  
ATOM   1802  CB  ASP A 240      11.516   0.855 -10.109  1.00 69.56           C  
ATOM   1803  O   ASP A 240      12.086   0.488 -13.359  1.00 69.56           O  
ATOM   1804  CG  ASP A 240      10.672   0.176  -9.047  1.00 69.56           C  
ATOM   1805  OD1 ASP A 240      10.406  -1.039  -9.172  1.00 69.56           O  
ATOM   1806  OD2 ASP A 240      10.266   0.863  -8.086  1.00 69.56           O  
ATOM   1807  N   VAL A 241      13.844   1.255 -12.180  1.00 77.75           N  
ATOM   1808  CA  VAL A 241      14.414   1.992 -13.305  1.00 77.75           C  
ATOM   1809  C   VAL A 241      14.898   1.014 -14.367  1.00 77.75           C  
ATOM   1810  CB  VAL A 241      15.578   2.904 -12.852  1.00 77.75           C  
ATOM   1811  O   VAL A 241      14.719   1.252 -15.570  1.00 77.75           O  
ATOM   1812  CG1 VAL A 241      16.266   3.533 -14.062  1.00 77.75           C  
ATOM   1813  CG2 VAL A 241      15.070   3.986 -11.898  1.00 77.75           C  
ATOM   1814  N   CYS A 242      15.523  -0.005 -13.898  1.00 75.81           N  
ATOM   1815  CA  CYS A 242      15.992  -1.032 -14.820  1.00 75.81           C  
ATOM   1816  C   CYS A 242      14.828  -1.649 -15.594  1.00 75.81           C  
ATOM   1817  CB  CYS A 242      16.750  -2.123 -14.070  1.00 75.81           C  
ATOM   1818  O   CYS A 242      14.883  -1.771 -16.812  1.00 75.81           O  
ATOM   1819  SG  CYS A 242      17.406  -3.422 -15.133  1.00 75.81           S  
ATOM   1820  N   MET A 243      13.812  -1.856 -14.914  1.00 67.12           N  
ATOM   1821  CA  MET A 243      12.648  -2.508 -15.508  1.00 67.12           C  
ATOM   1822  C   MET A 243      11.852  -1.527 -16.359  1.00 67.12           C  
ATOM   1823  CB  MET A 243      11.750  -3.096 -14.422  1.00 67.12           C  
ATOM   1824  O   MET A 243      11.117  -1.938 -17.266  1.00 67.12           O  
ATOM   1825  CG  MET A 243      12.359  -4.281 -13.695  1.00 67.12           C  
ATOM   1826  SD  MET A 243      11.172  -5.113 -12.570  1.00 67.12           S  
ATOM   1827  CE  MET A 243      11.164  -3.941 -11.188  1.00 67.12           C  
ATOM   1828  N   GLY A 244      11.938  -0.336 -16.016  1.00 69.81           N  
ATOM   1829  CA  GLY A 244      11.289   0.715 -16.797  1.00 69.81           C  
ATOM   1830  C   GLY A 244      12.125   1.183 -17.969  1.00 69.81           C  
ATOM   1831  O   GLY A 244      11.773   2.160 -18.641  1.00 69.81           O  
ATOM   1832  N   GLY A 245      13.180   0.499 -18.219  1.00 74.81           N  
ATOM   1833  CA  GLY A 245      14.078   0.858 -19.297  1.00 74.81           C  
ATOM   1834  C   GLY A 245      14.805   2.168 -19.062  1.00 74.81           C  
ATOM   1835  O   GLY A 245      15.109   2.891 -20.016  1.00 74.81           O  
ATOM   1836  N   GLY A 246      15.008   2.531 -17.844  1.00 77.00           N  
ATOM   1837  CA  GLY A 246      15.719   3.766 -17.562  1.00 77.00           C  
ATOM   1838  C   GLY A 246      14.844   5.000 -17.641  1.00 77.00           C  
ATOM   1839  O   GLY A 246      15.344   6.121 -17.719  1.00 77.00           O  
ATOM   1840  N   ASP A 247      13.523   4.809 -17.609  1.00 78.69           N  
ATOM   1841  CA  ASP A 247      12.555   5.895 -17.688  1.00 78.69           C  
ATOM   1842  C   ASP A 247      12.766   6.910 -16.578  1.00 78.69           C  
ATOM   1843  CB  ASP A 247      11.125   5.344 -17.641  1.00 78.69           C  
ATOM   1844  O   ASP A 247      12.750   6.555 -15.391  1.00 78.69           O  
ATOM   1845  CG  ASP A 247      10.070   6.410 -17.875  1.00 78.69           C  
ATOM   1846  OD1 ASP A 247       9.883   7.289 -17.000  1.00 78.69           O  
ATOM   1847  OD2 ASP A 247       9.422   6.371 -18.938  1.00 78.69           O  
ATOM   1848  N   HIS A 248      12.953   8.117 -17.031  1.00 85.62           N  
ATOM   1849  CA  HIS A 248      13.242   9.188 -16.094  1.00 85.62           C  
ATOM   1850  C   HIS A 248      12.062   9.445 -15.156  1.00 85.62           C  
ATOM   1851  CB  HIS A 248      13.609  10.477 -16.844  1.00 85.62           C  
ATOM   1852  O   HIS A 248      12.258   9.789 -13.992  1.00 85.62           O  
ATOM   1853  CG  HIS A 248      14.195  11.539 -15.961  1.00 85.62           C  
ATOM   1854  CD2 HIS A 248      13.742  12.773 -15.641  1.00 85.62           C  
ATOM   1855  ND1 HIS A 248      15.391  11.375 -15.297  1.00 85.62           N  
ATOM   1856  CE1 HIS A 248      15.648  12.477 -14.602  1.00 85.62           C  
ATOM   1857  NE2 HIS A 248      14.664  13.336 -14.797  1.00 85.62           N  
ATOM   1858  N   ASP A 249      10.852   9.320 -15.656  1.00 80.38           N  
ATOM   1859  CA  ASP A 249       9.648   9.484 -14.836  1.00 80.38           C  
ATOM   1860  C   ASP A 249       9.617   8.461 -13.703  1.00 80.38           C  
ATOM   1861  CB  ASP A 249       8.391   9.367 -15.695  1.00 80.38           C  
ATOM   1862  O   ASP A 249       9.250   8.789 -12.578  1.00 80.38           O  
ATOM   1863  CG  ASP A 249       8.133  10.594 -16.547  1.00 80.38           C  
ATOM   1864  OD1 ASP A 249       8.719  11.664 -16.266  1.00 80.38           O  
ATOM   1865  OD2 ASP A 249       7.340  10.492 -17.516  1.00 80.38           O  
ATOM   1866  N   ILE A 250      10.000   7.262 -13.992  1.00 76.94           N  
ATOM   1867  CA  ILE A 250      10.047   6.199 -13.000  1.00 76.94           C  
ATOM   1868  C   ILE A 250      11.102   6.527 -11.945  1.00 76.94           C  
ATOM   1869  CB  ILE A 250      10.352   4.828 -13.648  1.00 76.94           C  
ATOM   1870  O   ILE A 250      10.867   6.348 -10.742  1.00 76.94           O  
ATOM   1871  CG1 ILE A 250       9.188   4.402 -14.562  1.00 76.94           C  
ATOM   1872  CG2 ILE A 250      10.625   3.770 -12.578  1.00 76.94           C  
ATOM   1873  CD1 ILE A 250       9.445   3.109 -15.320  1.00 76.94           C  
ATOM   1874  N   LEU A 251      12.250   7.008 -12.430  1.00 84.81           N  
ATOM   1875  CA  LEU A 251      13.305   7.438 -11.516  1.00 84.81           C  
ATOM   1876  C   LEU A 251      12.781   8.477 -10.531  1.00 84.81           C  
ATOM   1877  CB  LEU A 251      14.492   8.000 -12.297  1.00 84.81           C  
ATOM   1878  O   LEU A 251      12.953   8.336  -9.320  1.00 84.81           O  
ATOM   1879  CG  LEU A 251      15.594   8.672 -11.469  1.00 84.81           C  
ATOM   1880  CD1 LEU A 251      16.219   7.668 -10.508  1.00 84.81           C  
ATOM   1881  CD2 LEU A 251      16.656   9.281 -12.375  1.00 84.81           C  
ATOM   1882  N   CYS A 252      12.141   9.531 -11.047  1.00 88.31           N  
ATOM   1883  CA  CYS A 252      11.680  10.641 -10.227  1.00 88.31           C  
ATOM   1884  C   CYS A 252      10.602  10.188  -9.242  1.00 88.31           C  
ATOM   1885  CB  CYS A 252      11.125  11.766 -11.102  1.00 88.31           C  
ATOM   1886  O   CYS A 252      10.570  10.633  -8.094  1.00 88.31           O  
ATOM   1887  SG  CYS A 252      12.398  12.625 -12.062  1.00 88.31           S  
ATOM   1888  N   LYS A 253       9.844   9.281  -9.641  1.00 79.50           N  
ATOM   1889  CA  LYS A 253       8.789   8.758  -8.781  1.00 79.50           C  
ATOM   1890  C   LYS A 253       9.367   7.926  -7.637  1.00 79.50           C  
ATOM   1891  CB  LYS A 253       7.805   7.914  -9.594  1.00 79.50           C  
ATOM   1892  O   LYS A 253       8.891   8.008  -6.504  1.00 79.50           O  
ATOM   1893  CG  LYS A 253       6.871   8.727 -10.477  1.00 79.50           C  
ATOM   1894  CD  LYS A 253       5.938   7.836 -11.281  1.00 79.50           C  
ATOM   1895  CE  LYS A 253       5.023   8.648 -12.188  1.00 79.50           C  
ATOM   1896  NZ  LYS A 253       4.207   7.777 -13.086  1.00 79.50           N  
ATOM   1897  N   THR A 254      10.344   7.102  -7.941  1.00 79.88           N  
ATOM   1898  CA  THR A 254      10.984   6.281  -6.922  1.00 79.88           C  
ATOM   1899  C   THR A 254      11.703   7.156  -5.898  1.00 79.88           C  
ATOM   1900  CB  THR A 254      11.984   5.293  -7.547  1.00 79.88           C  
ATOM   1901  O   THR A 254      11.648   6.891  -4.695  1.00 79.88           O  
ATOM   1902  CG2 THR A 254      11.273   4.289  -8.453  1.00 79.88           C  
ATOM   1903  OG1 THR A 254      12.945   6.020  -8.320  1.00 79.88           O  
ATOM   1904  N   LEU A 255      12.336   8.211  -6.301  1.00 90.06           N  
ATOM   1905  CA  LEU A 255      13.000   9.148  -5.395  1.00 90.06           C  
ATOM   1906  C   LEU A 255      11.977   9.891  -4.539  1.00 90.06           C  
ATOM   1907  CB  LEU A 255      13.844  10.156  -6.184  1.00 90.06           C  
ATOM   1908  O   LEU A 255      12.195  10.102  -3.346  1.00 90.06           O  
ATOM   1909  CG  LEU A 255      15.023   9.586  -6.965  1.00 90.06           C  
ATOM   1910  CD1 LEU A 255      15.742  10.688  -7.730  1.00 90.06           C  
ATOM   1911  CD2 LEU A 255      15.984   8.867  -6.027  1.00 90.06           C  
ATOM   1912  N   ALA A 256      10.914  10.289  -5.199  1.00 87.56           N  
ATOM   1913  CA  ALA A 256       9.852  10.984  -4.484  1.00 87.56           C  
ATOM   1914  C   ALA A 256       9.281  10.117  -3.365  1.00 87.56           C  
ATOM   1915  CB  ALA A 256       8.742  11.391  -5.453  1.00 87.56           C  
ATOM   1916  O   ALA A 256       8.859  10.633  -2.328  1.00 87.56           O  
ATOM   1917  N   SER A 257       9.336   8.844  -3.588  1.00 81.00           N  
ATOM   1918  CA  SER A 257       8.852   7.914  -2.570  1.00 81.00           C  
ATOM   1919  C   SER A 257       9.727   7.953  -1.323  1.00 81.00           C  
ATOM   1920  CB  SER A 257       8.805   6.488  -3.123  1.00 81.00           C  
ATOM   1921  O   SER A 257       9.219   7.918  -0.200  1.00 81.00           O  
ATOM   1922  OG  SER A 257       7.801   6.367  -4.117  1.00 81.00           O  
ATOM   1923  N   TYR A 258      10.938   7.973  -1.469  1.00 85.06           N  
ATOM   1924  CA  TYR A 258      11.852   8.094  -0.337  1.00 85.06           C  
ATOM   1925  C   TYR A 258      11.656   9.422   0.382  1.00 85.06           C  
ATOM   1926  CB  TYR A 258      13.305   7.957  -0.800  1.00 85.06           C  
ATOM   1927  O   TYR A 258      11.648   9.477   1.613  1.00 85.06           O  
ATOM   1928  CG  TYR A 258      14.297   7.887   0.333  1.00 85.06           C  
ATOM   1929  CD1 TYR A 258      15.203   8.922   0.552  1.00 85.06           C  
ATOM   1930  CD2 TYR A 258      14.336   6.789   1.186  1.00 85.06           C  
ATOM   1931  CE1 TYR A 258      16.125   8.867   1.594  1.00 85.06           C  
ATOM   1932  CE2 TYR A 258      15.250   6.723   2.230  1.00 85.06           C  
ATOM   1933  OH  TYR A 258      17.047   7.699   3.459  1.00 85.06           O  
ATOM   1934  CZ  TYR A 258      16.141   7.762   2.426  1.00 85.06           C  
ATOM   1935  N   VAL A 259      11.461  10.445  -0.330  1.00 91.44           N  
ATOM   1936  CA  VAL A 259      11.242  11.773   0.240  1.00 91.44           C  
ATOM   1937  C   VAL A 259       9.969  11.766   1.076  1.00 91.44           C  
ATOM   1938  CB  VAL A 259      11.156  12.852  -0.859  1.00 91.44           C  
ATOM   1939  O   VAL A 259       9.930  12.336   2.170  1.00 91.44           O  
ATOM   1940  CG1 VAL A 259      10.680  14.180  -0.274  1.00 91.44           C  
ATOM   1941  CG2 VAL A 259      12.516  13.023  -1.545  1.00 91.44           C  
ATOM   1942  N   ALA A 260       9.016  11.156   0.530  1.00 83.44           N  
ATOM   1943  CA  ALA A 260       7.762  11.055   1.271  1.00 83.44           C  
ATOM   1944  C   ALA A 260       7.969  10.359   2.611  1.00 83.44           C  
ATOM   1945  CB  ALA A 260       6.711  10.320   0.445  1.00 83.44           C  
ATOM   1946  O   ALA A 260       7.418  10.781   3.631  1.00 83.44           O  
ATOM   1947  N   ALA A 261       8.680   9.242   2.572  1.00 80.00           N  
ATOM   1948  CA  ALA A 261       8.984   8.516   3.803  1.00 80.00           C  
ATOM   1949  C   ALA A 261       9.781   9.383   4.770  1.00 80.00           C  
ATOM   1950  CB  ALA A 261       9.742   7.230   3.492  1.00 80.00           C  
ATOM   1951  O   ALA A 261       9.547   9.352   5.980  1.00 80.00           O  
ATOM   1952  N   CYS A 262      10.602  10.180   4.348  1.00 89.88           N  
ATOM   1953  CA  CYS A 262      11.398  11.086   5.164  1.00 89.88           C  
ATOM   1954  C   CYS A 262      10.523  12.172   5.781  1.00 89.88           C  
ATOM   1955  CB  CYS A 262      12.500  11.727   4.328  1.00 89.88           C  
ATOM   1956  O   CYS A 262      10.672  12.508   6.957  1.00 89.88           O  
ATOM   1957  SG  CYS A 262      13.852  10.594   3.916  1.00 89.88           S  
ATOM   1958  N   GLN A 263       9.672  12.656   4.980  1.00 88.12           N  
ATOM   1959  CA  GLN A 263       8.758  13.695   5.461  1.00 88.12           C  
ATOM   1960  C   GLN A 263       7.859  13.156   6.566  1.00 88.12           C  
ATOM   1961  CB  GLN A 263       7.914  14.234   4.309  1.00 88.12           C  
ATOM   1962  O   GLN A 263       7.605  13.852   7.555  1.00 88.12           O  
ATOM   1963  CG  GLN A 263       8.695  15.094   3.322  1.00 88.12           C  
ATOM   1964  CD  GLN A 263       7.883  15.461   2.094  1.00 88.12           C  
ATOM   1965  NE2 GLN A 263       8.281  16.547   1.426  1.00 88.12           N  
ATOM   1966  OE1 GLN A 263       6.910  14.781   1.751  1.00 88.12           O  
ATOM   1967  N   ALA A 264       7.465  11.938   6.309  1.00 79.69           N  
ATOM   1968  CA  ALA A 264       6.648  11.289   7.328  1.00 79.69           C  
ATOM   1969  C   ALA A 264       7.434  11.102   8.625  1.00 79.69           C  
ATOM   1970  CB  ALA A 264       6.133   9.938   6.820  1.00 79.69           C  
ATOM   1971  O   ALA A 264       6.848  11.031   9.703  1.00 79.69           O  
ATOM   1972  N   ALA A 265       8.680  11.031   8.531  1.00 85.81           N  
ATOM   1973  CA  ALA A 265       9.539  10.859   9.695  1.00 85.81           C  
ATOM   1974  C   ALA A 265       9.977  12.211  10.258  1.00 85.81           C  
ATOM   1975  CB  ALA A 265      10.758  10.023   9.336  1.00 85.81           C  
ATOM   1976  O   ALA A 265      10.820  12.281  11.148  1.00 85.81           O  
ATOM   1977  N   GLY A 266       9.430  13.266   9.727  1.00 88.25           N  
ATOM   1978  CA  GLY A 266       9.664  14.609  10.234  1.00 88.25           C  
ATOM   1979  C   GLY A 266      10.930  15.250   9.680  1.00 88.25           C  
ATOM   1980  O   GLY A 266      11.438  16.219  10.250  1.00 88.25           O  
ATOM   1981  N   VAL A 267      11.508  14.727   8.695  1.00 93.00           N  
ATOM   1982  CA  VAL A 267      12.719  15.250   8.070  1.00 93.00           C  
ATOM   1983  C   VAL A 267      12.344  16.062   6.828  1.00 93.00           C  
ATOM   1984  CB  VAL A 267      13.703  14.125   7.691  1.00 93.00           C  
ATOM   1985  O   VAL A 267      11.617  15.578   5.957  1.00 93.00           O  
ATOM   1986  CG1 VAL A 267      14.969  14.695   7.055  1.00 93.00           C  
ATOM   1987  CG2 VAL A 267      14.047  13.289   8.922  1.00 93.00           C  
ATOM   1988  N   VAL A 268      12.758  17.234   6.762  1.00 89.75           N  
ATOM   1989  CA  VAL A 268      12.516  18.094   5.602  1.00 89.75           C  
ATOM   1990  C   VAL A 268      13.711  18.016   4.652  1.00 89.75           C  
ATOM   1991  CB  VAL A 268      12.258  19.547   6.020  1.00 89.75           C  
ATOM   1992  O   VAL A 268      14.852  18.234   5.059  1.00 89.75           O  
ATOM   1993  CG1 VAL A 268      12.055  20.438   4.789  1.00 89.75           C  
ATOM   1994  CG2 VAL A 268      11.047  19.641   6.949  1.00 89.75           C  
ATOM   1995  N   ILE A 269      13.438  17.625   3.416  1.00 90.25           N  
ATOM   1996  CA  ILE A 269      14.461  17.594   2.371  1.00 90.25           C  
ATOM   1997  C   ILE A 269      14.250  18.766   1.411  1.00 90.25           C  
ATOM   1998  CB  ILE A 269      14.438  16.250   1.601  1.00 90.25           C  
ATOM   1999  O   ILE A 269      13.219  18.828   0.730  1.00 90.25           O  
ATOM   2000  CG1 ILE A 269      14.578  15.078   2.570  1.00 90.25           C  
ATOM   2001  CG2 ILE A 269      15.539  16.219   0.540  1.00 90.25           C  
ATOM   2002  CD1 ILE A 269      14.430  13.711   1.912  1.00 90.25           C  
ATOM   2003  N   GLU A 270      15.195  19.688   1.339  1.00 85.75           N  
ATOM   2004  CA  GLU A 270      15.016  20.891   0.533  1.00 85.75           C  
ATOM   2005  C   GLU A 270      15.531  20.688  -0.890  1.00 85.75           C  
ATOM   2006  CB  GLU A 270      15.734  22.078   1.180  1.00 85.75           C  
ATOM   2007  O   GLU A 270      16.594  20.094  -1.095  1.00 85.75           O  
ATOM   2008  CG  GLU A 270      15.141  22.500   2.520  1.00 85.75           C  
ATOM   2009  CD  GLU A 270      15.773  23.766   3.086  1.00 85.75           C  
ATOM   2010  OE1 GLU A 270      15.312  24.250   4.145  1.00 85.75           O  
ATOM   2011  OE2 GLU A 270      16.734  24.281   2.461  1.00 85.75           O  
ATOM   2012  N   ASP A 271      14.805  21.156  -1.865  1.00 88.69           N  
ATOM   2013  CA  ASP A 271      15.172  21.359  -3.262  1.00 88.69           C  
ATOM   2014  C   ASP A 271      15.688  20.062  -3.891  1.00 88.69           C  
ATOM   2015  CB  ASP A 271      16.234  22.453  -3.381  1.00 88.69           C  
ATOM   2016  O   ASP A 271      16.656  20.078  -4.648  1.00 88.69           O  
ATOM   2017  CG  ASP A 271      16.328  23.047  -4.781  1.00 88.69           C  
ATOM   2018  OD1 ASP A 271      15.375  22.875  -5.574  1.00 88.69           O  
ATOM   2019  OD2 ASP A 271      17.359  23.656  -5.094  1.00 88.69           O  
ATOM   2020  N   TRP A 272      15.203  18.938  -3.441  1.00 91.44           N  
ATOM   2021  CA  TRP A 272      15.719  17.656  -3.928  1.00 91.44           C  
ATOM   2022  C   TRP A 272      15.375  17.453  -5.398  1.00 91.44           C  
ATOM   2023  CB  TRP A 272      15.164  16.500  -3.096  1.00 91.44           C  
ATOM   2024  O   TRP A 272      16.109  16.781  -6.125  1.00 91.44           O  
ATOM   2025  CG  TRP A 272      13.711  16.234  -3.326  1.00 91.44           C  
ATOM   2026  CD1 TRP A 272      12.648  16.766  -2.652  1.00 91.44           C  
ATOM   2027  CD2 TRP A 272      13.156  15.336  -4.301  1.00 91.44           C  
ATOM   2028  CE2 TRP A 272      11.750  15.391  -4.160  1.00 91.44           C  
ATOM   2029  CE3 TRP A 272      13.703  14.500  -5.281  1.00 91.44           C  
ATOM   2030  NE1 TRP A 272      11.469  16.266  -3.148  1.00 91.44           N  
ATOM   2031  CH2 TRP A 272      11.453  13.828  -5.914  1.00 91.44           C  
ATOM   2032  CZ2 TRP A 272      10.891  14.641  -4.965  1.00 91.44           C  
ATOM   2033  CZ3 TRP A 272      12.852  13.758  -6.078  1.00 91.44           C  
ATOM   2034  N   ARG A 273      14.250  18.016  -5.883  1.00 92.44           N  
ATOM   2035  CA  ARG A 273      13.844  17.797  -7.270  1.00 92.44           C  
ATOM   2036  C   ARG A 273      14.836  18.453  -8.234  1.00 92.44           C  
ATOM   2037  CB  ARG A 273      12.438  18.344  -7.516  1.00 92.44           C  
ATOM   2038  O   ARG A 273      15.156  17.875  -9.273  1.00 92.44           O  
ATOM   2039  CG  ARG A 273      11.336  17.516  -6.898  1.00 92.44           C  
ATOM   2040  CD  ARG A 273       9.969  17.875  -7.461  1.00 92.44           C  
ATOM   2041  NE  ARG A 273       8.938  16.938  -7.027  1.00 92.44           N  
ATOM   2042  NH1 ARG A 273       7.180  18.422  -7.305  1.00 92.44           N  
ATOM   2043  NH2 ARG A 273       6.785  16.281  -6.551  1.00 92.44           N  
ATOM   2044  CZ  ARG A 273       7.637  17.219  -6.961  1.00 92.44           C  
ATOM   2045  N   ALA A 274      15.305  19.609  -7.926  1.00 90.69           N  
ATOM   2046  CA  ALA A 274      16.297  20.312  -8.734  1.00 90.69           C  
ATOM   2047  C   ALA A 274      17.641  19.594  -8.680  1.00 90.69           C  
ATOM   2048  CB  ALA A 274      16.453  21.750  -8.273  1.00 90.69           C  
ATOM   2049  O   ALA A 274      18.328  19.469  -9.695  1.00 90.69           O  
ATOM   2050  N   GLN A 275      17.984  19.016  -7.582  1.00 89.56           N  
ATOM   2051  CA  GLN A 275      19.297  18.391  -7.348  1.00 89.56           C  
ATOM   2052  C   GLN A 275      19.422  17.078  -8.109  1.00 89.56           C  
ATOM   2053  CB  GLN A 275      19.516  18.156  -5.852  1.00 89.56           C  
ATOM   2054  O   GLN A 275      20.516  16.703  -8.523  1.00 89.56           O  
ATOM   2055  CG  GLN A 275      19.688  19.438  -5.043  1.00 89.56           C  
ATOM   2056  CD  GLN A 275      19.969  19.172  -3.578  1.00 89.56           C  
ATOM   2057  NE2 GLN A 275      19.250  19.859  -2.701  1.00 89.56           N  
ATOM   2058  OE1 GLN A 275      20.844  18.359  -3.236  1.00 89.56           O  
ATOM   2059  N   VAL A 276      18.219  16.438  -8.344  1.00 91.00           N  
ATOM   2060  CA  VAL A 276      18.312  15.117  -8.961  1.00 91.00           C  
ATOM   2061  C   VAL A 276      17.688  15.156 -10.352  1.00 91.00           C  
ATOM   2062  CB  VAL A 276      17.625  14.031  -8.102  1.00 91.00           C  
ATOM   2063  O   VAL A 276      17.469  14.109 -10.977  1.00 91.00           O  
ATOM   2064  CG1 VAL A 276      18.359  13.859  -6.770  1.00 91.00           C  
ATOM   2065  CG2 VAL A 276      16.156  14.391  -7.863  1.00 91.00           C  
ATOM   2066  N   GLY A 277      17.375  16.406 -10.805  1.00 90.50           N  
ATOM   2067  CA  GLY A 277      16.844  16.594 -12.141  1.00 90.50           C  
ATOM   2068  C   GLY A 277      15.406  16.125 -12.289  1.00 90.50           C  
ATOM   2069  O   GLY A 277      15.031  15.555 -13.312  1.00 90.50           O  
ATOM   2070  N   CYS A 278      14.617  16.172 -11.203  1.00 89.81           N  
ATOM   2071  CA  CYS A 278      13.219  15.781 -11.258  1.00 89.81           C  
ATOM   2072  C   CYS A 278      12.305  17.000 -11.242  1.00 89.81           C  
ATOM   2073  CB  CYS A 278      12.875  14.852 -10.094  1.00 89.81           C  
ATOM   2074  O   CYS A 278      11.195  16.938 -10.711  1.00 89.81           O  
ATOM   2075  SG  CYS A 278      13.602  13.203 -10.227  1.00 89.81           S  
ATOM   2076  N   GLU A 279      12.742  18.141 -11.805  1.00 84.31           N  
ATOM   2077  CA  GLU A 279      11.875  19.328 -11.867  1.00 84.31           C  
ATOM   2078  C   GLU A 279      10.734  19.109 -12.859  1.00 84.31           C  
ATOM   2079  CB  GLU A 279      12.688  20.562 -12.242  1.00 84.31           C  
ATOM   2080  O   GLU A 279      10.898  18.406 -13.859  1.00 84.31           O  
ATOM   2081  CG  GLU A 279      13.773  20.922 -11.242  1.00 84.31           C  
ATOM   2082  CD  GLU A 279      14.500  22.219 -11.570  1.00 84.31           C  
ATOM   2083  OE1 GLU A 279      14.961  22.906 -10.641  1.00 84.31           O  
ATOM   2084  OE2 GLU A 279      14.602  22.547 -12.773  1.00 84.31           O  
ATOM   2085  N   HIS A 280       9.391  19.109 -12.367  1.00 67.88           N  
ATOM   2086  CA  HIS A 280       8.172  19.000 -13.164  1.00 67.88           C  
ATOM   2087  C   HIS A 280       8.336  19.703 -14.508  1.00 67.88           C  
ATOM   2088  CB  HIS A 280       6.980  19.594 -12.406  1.00 67.88           C  
ATOM   2089  O   HIS A 280       8.773  20.859 -14.562  1.00 67.88           O  
ATOM   2090  CG  HIS A 280       6.426  18.672 -11.359  1.00 67.88           C  
ATOM   2091  CD2 HIS A 280       6.398  18.781 -10.016  1.00 67.88           C  
ATOM   2092  ND1 HIS A 280       5.812  17.484 -11.664  1.00 67.88           N  
ATOM   2093  CE1 HIS A 280       5.430  16.891 -10.547  1.00 67.88           C  
ATOM   2094  NE2 HIS A 280       5.773  17.656  -9.531  1.00 67.88           N  
ATOM   2095  N   HIS A 281       8.820  19.031 -15.602  1.00 47.09           N  
ATOM   2096  CA  HIS A 281       8.734  19.625 -16.922  1.00 47.09           C  
ATOM   2097  C   HIS A 281       7.289  19.906 -17.312  1.00 47.09           C  
ATOM   2098  CB  HIS A 281       9.391  18.719 -17.969  1.00 47.09           C  
ATOM   2099  O   HIS A 281       6.430  19.031 -17.219  1.00 47.09           O  
ATOM   2100  CG  HIS A 281      10.883  18.719 -17.906  1.00 47.09           C  
ATOM   2101  CD2 HIS A 281      11.766  17.766 -17.531  1.00 47.09           C  
ATOM   2102  ND1 HIS A 281      11.633  19.812 -18.281  1.00 47.09           N  
ATOM   2103  CE1 HIS A 281      12.922  19.531 -18.125  1.00 47.09           C  
ATOM   2104  NE2 HIS A 281      13.023  18.297 -17.688  1.00 47.09           N  
ATOM   2105  N   HIS A 282       6.570  20.844 -16.719  1.00 41.75           N  
ATOM   2106  CA  HIS A 282       5.391  21.453 -17.328  1.00 41.75           C  
ATOM   2107  C   HIS A 282       5.445  21.375 -18.844  1.00 41.75           C  
ATOM   2108  CB  HIS A 282       5.258  22.922 -16.891  1.00 41.75           C  
ATOM   2109  O   HIS A 282       6.457  21.703 -19.453  1.00 41.75           O  
ATOM   2110  CG  HIS A 282       4.773  23.078 -15.477  1.00 41.75           C  
ATOM   2111  CD2 HIS A 282       5.430  23.438 -14.352  1.00 41.75           C  
ATOM   2112  ND1 HIS A 282       3.463  22.859 -15.117  1.00 41.75           N  
ATOM   2113  CE1 HIS A 282       3.334  23.078 -13.812  1.00 41.75           C  
ATOM   2114  NE2 HIS A 282       4.512  23.438 -13.328  1.00 41.75           N  
ATOM   2115  N   HIS A 283       5.203  20.203 -19.422  1.00 38.44           N  
ATOM   2116  CA  HIS A 283       4.754  20.109 -20.797  1.00 38.44           C  
ATOM   2117  C   HIS A 283       4.074  21.391 -21.266  1.00 38.44           C  
ATOM   2118  CB  HIS A 283       3.801  18.922 -20.969  1.00 38.44           C  
ATOM   2119  O   HIS A 283       3.170  21.891 -20.594  1.00 38.44           O  
ATOM   2120  CG  HIS A 283       4.488  17.594 -20.969  1.00 38.44           C  
ATOM   2121  CD2 HIS A 283       4.496  16.594 -20.047  1.00 38.44           C  
ATOM   2122  ND1 HIS A 283       5.285  17.156 -22.016  1.00 38.44           N  
ATOM   2123  CE1 HIS A 283       5.754  15.961 -21.734  1.00 38.44           C  
ATOM   2124  NE2 HIS A 283       5.293  15.594 -20.547  1.00 38.44           N  
ATOM   2125  N   HIS A 284       4.793  22.375 -21.578  1.00 34.72           N  
ATOM   2126  CA  HIS A 284       4.441  23.484 -22.453  1.00 34.72           C  
ATOM   2127  C   HIS A 284       3.572  23.031 -23.609  1.00 34.72           C  
ATOM   2128  CB  HIS A 284       5.699  24.188 -22.969  1.00 34.72           C  
ATOM   2129  O   HIS A 284       3.908  22.062 -24.312  1.00 34.72           O  
ATOM   2130  CG  HIS A 284       6.289  25.156 -22.016  1.00 34.72           C  
ATOM   2131  CD2 HIS A 284       7.371  25.078 -21.203  1.00 34.72           C  
ATOM   2132  ND1 HIS A 284       5.746  26.406 -21.797  1.00 34.72           N  
ATOM   2133  CE1 HIS A 284       6.473  27.047 -20.891  1.00 34.72           C  
ATOM   2134  NE2 HIS A 284       7.465  26.266 -20.516  1.00 34.72           N  
ATOM   2135  N   HIS A 285       2.262  22.844 -23.469  1.00 33.16           N  
ATOM   2136  CA  HIS A 285       1.303  22.984 -24.547  1.00 33.16           C  
ATOM   2137  C   HIS A 285       1.481  24.297 -25.297  1.00 33.16           C  
ATOM   2138  CB  HIS A 285      -0.128  22.859 -24.031  1.00 33.16           C  
ATOM   2139  O   HIS A 285       1.651  25.344 -24.672  1.00 33.16           O  
ATOM   2140  CG  HIS A 285      -0.498  21.484 -23.594  1.00 33.16           C  
ATOM   2141  CD2 HIS A 285      -0.714  20.953 -22.359  1.00 33.16           C  
ATOM   2142  ND1 HIS A 285      -0.683  20.438 -24.484  1.00 33.16           N  
ATOM   2143  CE1 HIS A 285      -0.999  19.344 -23.828  1.00 33.16           C  
ATOM   2144  NE2 HIS A 285      -1.023  19.625 -22.531  1.00 33.16           N  
TER    2145      HIS A 285                                                      
ENDMDL                                                                          
END                                                                             
