# Supplementary material for: VWD domain stabilization by autocatalytic Asp‐Pro cleavage
Source: Protein Sci. 2024 Feb 21;33(3):e4929. doi: 10.1002/pro.4929 (PMC10880436; doi:10.1002/pro.4929)
Supplement: Supplementary file 1 — Data S1: Models of uncleaved Asp‐Pro with cis and trans Gly‐Asp bonds in files D10_uncleaved_cis.pdb and D10_uncleaved_trans.pdb Alphafold2 models in files D10_AF_rank1.pdb, D10_AF_rank2.pdb, D10_AF_rank3.pdb, D10_AF_rank4.pdb, D10_AF_rank5.pdb Mass spectrometry peptides table in file D10_MS_peptides.xlsx [file PRO-33-e4929-s001.zip › D10_AF_rank5.pdb]

MODEL     1                                                                     
ATOM      1  N   ALA A   1     -18.375  -1.622  -8.625  1.00 81.44           N  
ATOM      2  CA  ALA A   1     -17.281  -2.535  -8.289  1.00 81.44           C  
ATOM      3  C   ALA A   1     -16.328  -1.904  -7.285  1.00 81.44           C  
ATOM      4  CB  ALA A   1     -16.516  -2.943  -9.555  1.00 81.44           C  
ATOM      5  O   ALA A   1     -16.203  -0.679  -7.219  1.00 81.44           O  
ATOM      6  N   PRO A   2     -15.758  -2.709  -6.348  1.00 91.56           N  
ATOM      7  CA  PRO A   2     -14.727  -2.217  -5.426  1.00 91.56           C  
ATOM      8  C   PRO A   2     -13.539  -1.591  -6.152  1.00 91.56           C  
ATOM      9  CB  PRO A   2     -14.305  -3.475  -4.668  1.00 91.56           C  
ATOM     10  O   PRO A   2     -13.297  -1.891  -7.324  1.00 91.56           O  
ATOM     11  CG  PRO A   2     -15.406  -4.457  -4.902  1.00 91.56           C  
ATOM     12  CD  PRO A   2     -16.109  -4.090  -6.184  1.00 91.56           C  
ATOM     13  N   ALA A   3     -12.938  -0.585  -5.477  1.00 95.88           N  
ATOM     14  CA  ALA A   3     -11.773   0.106  -6.031  1.00 95.88           C  
ATOM     15  C   ALA A   3     -10.523  -0.184  -5.211  1.00 95.88           C  
ATOM     16  CB  ALA A   3     -12.031   1.609  -6.094  1.00 95.88           C  
ATOM     17  O   ALA A   3     -10.578  -0.236  -3.980  1.00 95.88           O  
ATOM     18  N   THR A   4      -9.406  -0.400  -5.949  1.00 96.75           N  
ATOM     19  CA  THR A   4      -8.164  -0.725  -5.258  1.00 96.75           C  
ATOM     20  C   THR A   4      -7.090   0.319  -5.555  1.00 96.75           C  
ATOM     21  CB  THR A   4      -7.652  -2.121  -5.660  1.00 96.75           C  
ATOM     22  O   THR A   4      -6.848   0.653  -6.719  1.00 96.75           O  
ATOM     23  CG2 THR A   4      -6.344  -2.451  -4.945  1.00 96.75           C  
ATOM     24  OG1 THR A   4      -8.633  -3.102  -5.312  1.00 96.75           O  
ATOM     25  N   CYS A   5      -6.629   0.871  -4.449  1.00 96.69           N  
ATOM     26  CA  CYS A   5      -5.422   1.691  -4.430  1.00 96.69           C  
ATOM     27  C   CYS A   5      -4.211   0.875  -3.992  1.00 96.69           C  
ATOM     28  CB  CYS A   5      -5.602   2.891  -3.500  1.00 96.69           C  
ATOM     29  O   CYS A   5      -4.297   0.092  -3.045  1.00 96.69           O  
ATOM     30  SG  CYS A   5      -4.086   3.830  -3.221  1.00 96.69           S  
ATOM     31  N   TRP A   6      -3.072   1.094  -4.715  1.00 94.06           N  
ATOM     32  CA  TRP A   6      -1.915   0.323  -4.273  1.00 94.06           C  
ATOM     33  C   TRP A   6      -0.625   1.113  -4.469  1.00 94.06           C  
ATOM     34  CB  TRP A   6      -1.833  -1.008  -5.023  1.00 94.06           C  
ATOM     35  O   TRP A   6      -0.583   2.053  -5.266  1.00 94.06           O  
ATOM     36  CG  TRP A   6      -2.045  -0.885  -6.504  1.00 94.06           C  
ATOM     37  CD1 TRP A   6      -3.221  -1.044  -7.184  1.00 94.06           C  
ATOM     38  CD2 TRP A   6      -1.051  -0.582  -7.488  1.00 94.06           C  
ATOM     39  CE2 TRP A   6      -1.695  -0.572  -8.742  1.00 94.06           C  
ATOM     40  CE3 TRP A   6       0.323  -0.317  -7.426  1.00 94.06           C  
ATOM     41  NE1 TRP A   6      -3.018  -0.856  -8.531  1.00 94.06           N  
ATOM     42  CH2 TRP A   6       0.333  -0.051  -9.844  1.00 94.06           C  
ATOM     43  CZ2 TRP A   6      -1.011  -0.307  -9.930  1.00 94.06           C  
ATOM     44  CZ3 TRP A   6       1.003  -0.053  -8.609  1.00 94.06           C  
ATOM     45  N   LEU A   7       0.345   0.842  -3.682  1.00 90.44           N  
ATOM     46  CA  LEU A   7       1.706   1.352  -3.811  1.00 90.44           C  
ATOM     47  C   LEU A   7       2.725   0.230  -3.635  1.00 90.44           C  
ATOM     48  CB  LEU A   7       1.965   2.457  -2.785  1.00 90.44           C  
ATOM     49  O   LEU A   7       2.455  -0.758  -2.949  1.00 90.44           O  
ATOM     50  CG  LEU A   7       1.965   2.031  -1.315  1.00 90.44           C  
ATOM     51  CD1 LEU A   7       3.246   2.494  -0.629  1.00 90.44           C  
ATOM     52  CD2 LEU A   7       0.739   2.586  -0.598  1.00 90.44           C  
ATOM     53  N   TRP A   8       3.891   0.413  -4.301  1.00 83.69           N  
ATOM     54  CA  TRP A   8       4.934  -0.609  -4.270  1.00 83.69           C  
ATOM     55  C   TRP A   8       6.305   0.007  -4.508  1.00 83.69           C  
ATOM     56  CB  TRP A   8       4.656  -1.688  -5.320  1.00 83.69           C  
ATOM     57  O   TRP A   8       6.414   1.134  -5.000  1.00 83.69           O  
ATOM     58  CG  TRP A   8       4.672  -1.185  -6.734  1.00 83.69           C  
ATOM     59  CD1 TRP A   8       3.674  -0.509  -7.379  1.00 83.69           C  
ATOM     60  CD2 TRP A   8       5.738  -1.321  -7.676  1.00 83.69           C  
ATOM     61  CE2 TRP A   8       5.320  -0.703  -8.875  1.00 83.69           C  
ATOM     62  CE3 TRP A   8       7.012  -1.906  -7.621  1.00 83.69           C  
ATOM     63  NE1 TRP A   8       4.059  -0.216  -8.664  1.00 83.69           N  
ATOM     64  CH2 TRP A   8       7.367  -1.233  -9.930  1.00 83.69           C  
ATOM     65  CZ2 TRP A   8       6.129  -0.654 -10.008  1.00 83.69           C  
ATOM     66  CZ3 TRP A   8       7.816  -1.855  -8.758  1.00 83.69           C  
ATOM     67  N   GLY A   9       7.438  -0.789  -4.145  1.00 68.75           N  
ATOM     68  CA  GLY A   9       8.812  -0.426  -4.449  1.00 68.75           C  
ATOM     69  C   GLY A   9       9.211   0.933  -3.900  1.00 68.75           C  
ATOM     70  O   GLY A   9       8.906   1.255  -2.750  1.00 68.75           O  
ATOM     71  N   ASP A  10      10.172   1.893  -4.707  1.00 62.38           N  
ATOM     72  CA  ASP A  10      10.438   3.312  -4.484  1.00 62.38           C  
ATOM     73  C   ASP A  10       9.203   4.152  -4.824  1.00 62.38           C  
ATOM     74  CB  ASP A  10      11.633   3.773  -5.316  1.00 62.38           C  
ATOM     75  O   ASP A  10       8.812   4.250  -5.988  1.00 62.38           O  
ATOM     76  CG  ASP A  10      11.406   3.631  -6.812  1.00 62.38           C  
ATOM     77  OD1 ASP A  10      10.531   2.836  -7.227  1.00 62.38           O  
ATOM     78  OD2 ASP A  10      12.109   4.316  -7.586  1.00 62.38           O  
ATOM     79  N   PRO A  11       8.445   4.469  -3.844  1.00 68.88           N  
ATOM     80  CA  PRO A  11       6.984   4.465  -3.773  1.00 68.88           C  
ATOM     81  C   PRO A  11       6.324   4.852  -5.098  1.00 68.88           C  
ATOM     82  CB  PRO A  11       6.680   5.500  -2.688  1.00 68.88           C  
ATOM     83  O   PRO A  11       6.508   5.977  -5.574  1.00 68.88           O  
ATOM     84  CG  PRO A  11       7.988   6.172  -2.424  1.00 68.88           C  
ATOM     85  CD  PRO A  11       9.062   5.430  -3.160  1.00 68.88           C  
ATOM     86  N   HIS A  12       5.824   3.934  -5.824  1.00 83.12           N  
ATOM     87  CA  HIS A  12       4.906   4.043  -6.953  1.00 83.12           C  
ATOM     88  C   HIS A  12       3.459   3.871  -6.504  1.00 83.12           C  
ATOM     89  CB  HIS A  12       5.250   3.008  -8.023  1.00 83.12           C  
ATOM     90  O   HIS A  12       3.115   2.871  -5.871  1.00 83.12           O  
ATOM     91  CG  HIS A  12       6.660   3.100  -8.516  1.00 83.12           C  
ATOM     92  CD2 HIS A  12       7.730   2.297  -8.305  1.00 83.12           C  
ATOM     93  ND1 HIS A  12       7.102   4.117  -9.336  1.00 83.12           N  
ATOM     94  CE1 HIS A  12       8.383   3.938  -9.602  1.00 83.12           C  
ATOM     95  NE2 HIS A  12       8.789   2.840  -8.984  1.00 83.12           N  
ATOM     96  N   TYR A  13       2.693   4.816  -6.875  1.00 91.25           N  
ATOM     97  CA  TYR A  13       1.307   4.832  -6.418  1.00 91.25           C  
ATOM     98  C   TYR A  13       0.348   4.625  -7.586  1.00 91.25           C  
ATOM     99  CB  TYR A  13       0.989   6.152  -5.711  1.00 91.25           C  
ATOM    100  O   TYR A  13       0.629   5.043  -8.711  1.00 91.25           O  
ATOM    101  CG  TYR A  13       1.729   6.336  -4.406  1.00 91.25           C  
ATOM    102  CD1 TYR A  13       1.068   6.219  -3.186  1.00 91.25           C  
ATOM    103  CD2 TYR A  13       3.090   6.625  -4.395  1.00 91.25           C  
ATOM    104  CE1 TYR A  13       1.746   6.391  -1.983  1.00 91.25           C  
ATOM    105  CE2 TYR A  13       3.777   6.797  -3.197  1.00 91.25           C  
ATOM    106  OH  TYR A  13       3.773   6.848  -0.811  1.00 91.25           O  
ATOM    107  CZ  TYR A  13       3.098   6.676  -1.999  1.00 91.25           C  
ATOM    108  N   HIS A  14      -0.672   3.969  -7.293  1.00 93.31           N  
ATOM    109  CA  HIS A  14      -1.868   3.844  -8.117  1.00 93.31           C  
ATOM    110  C   HIS A  14      -3.125   4.176  -7.320  1.00 93.31           C  
ATOM    111  CB  HIS A  14      -1.974   2.432  -8.695  1.00 93.31           C  
ATOM    112  O   HIS A  14      -3.445   3.496  -6.348  1.00 93.31           O  
ATOM    113  CG  HIS A  14      -3.029   2.291  -9.750  1.00 93.31           C  
ATOM    114  CD2 HIS A  14      -2.941   2.279 -11.102  1.00 93.31           C  
ATOM    115  ND1 HIS A  14      -4.363   2.145  -9.445  1.00 93.31           N  
ATOM    116  CE1 HIS A  14      -5.055   2.047 -10.570  1.00 93.31           C  
ATOM    117  NE2 HIS A  14      -4.215   2.127 -11.586  1.00 93.31           N  
ATOM    118  N   SER A  15      -3.770   5.301  -7.781  1.00 96.44           N  
ATOM    119  CA  SER A  15      -4.922   5.758  -7.012  1.00 96.44           C  
ATOM    120  C   SER A  15      -6.137   4.871  -7.262  1.00 96.44           C  
ATOM    121  CB  SER A  15      -5.262   7.207  -7.367  1.00 96.44           C  
ATOM    122  O   SER A  15      -6.098   3.975  -8.109  1.00 96.44           O  
ATOM    123  OG  SER A  15      -5.781   7.297  -8.680  1.00 96.44           O  
ATOM    124  N   PHE A  16      -7.176   5.090  -6.570  1.00 97.12           N  
ATOM    125  CA  PHE A  16      -8.422   4.352  -6.707  1.00 97.12           C  
ATOM    126  C   PHE A  16      -8.977   4.473  -8.125  1.00 97.12           C  
ATOM    127  CB  PHE A  16      -9.461   4.855  -5.699  1.00 97.12           C  
ATOM    128  O   PHE A  16      -9.578   3.531  -8.648  1.00 97.12           O  
ATOM    129  CG  PHE A  16      -9.172   4.457  -4.277  1.00 97.12           C  
ATOM    130  CD1 PHE A  16      -9.008   3.119  -3.936  1.00 97.12           C  
ATOM    131  CD2 PHE A  16      -9.062   5.418  -3.283  1.00 97.12           C  
ATOM    132  CE1 PHE A  16      -8.734   2.746  -2.621  1.00 97.12           C  
ATOM    133  CE2 PHE A  16      -8.789   5.055  -1.966  1.00 97.12           C  
ATOM    134  CZ  PHE A  16      -8.633   3.717  -1.638  1.00 97.12           C  
ATOM    135  N   ASP A  17      -8.742   5.711  -8.727  1.00 96.44           N  
ATOM    136  CA  ASP A  17      -9.320   6.023 -10.031  1.00 96.44           C  
ATOM    137  C   ASP A  17      -8.336   5.695 -11.156  1.00 96.44           C  
ATOM    138  CB  ASP A  17      -9.727   7.496 -10.102  1.00 96.44           C  
ATOM    139  O   ASP A  17      -8.617   5.961 -12.328  1.00 96.44           O  
ATOM    140  CG  ASP A  17     -10.797   7.863  -9.094  1.00 96.44           C  
ATOM    141  OD1 ASP A  17     -11.641   7.000  -8.766  1.00 96.44           O  
ATOM    142  OD2 ASP A  17     -10.805   9.023  -8.633  1.00 96.44           O  
ATOM    143  N   GLY A  18      -7.094   5.195 -10.727  1.00 92.75           N  
ATOM    144  CA  GLY A  18      -6.219   4.711 -11.781  1.00 92.75           C  
ATOM    145  C   GLY A  18      -5.082   5.664 -12.094  1.00 92.75           C  
ATOM    146  O   GLY A  18      -4.363   5.477 -13.078  1.00 92.75           O  
ATOM    147  N   ARG A  19      -4.934   6.797 -11.375  1.00 92.62           N  
ATOM    148  CA  ARG A  19      -3.809   7.711 -11.547  1.00 92.62           C  
ATOM    149  C   ARG A  19      -2.514   7.090 -11.039  1.00 92.62           C  
ATOM    150  CB  ARG A  19      -4.074   9.031 -10.828  1.00 92.62           C  
ATOM    151  O   ARG A  19      -2.453   6.613  -9.898  1.00 92.62           O  
ATOM    152  CG  ARG A  19      -2.947  10.047 -10.961  1.00 92.62           C  
ATOM    153  CD  ARG A  19      -3.305  11.375 -10.320  1.00 92.62           C  
ATOM    154  NE  ARG A  19      -2.217  12.344 -10.445  1.00 92.62           N  
ATOM    155  NH1 ARG A  19      -2.814  13.055 -12.562  1.00 92.62           N  
ATOM    156  NH2 ARG A  19      -0.991  13.969 -11.516  1.00 92.62           N  
ATOM    157  CZ  ARG A  19      -2.010  13.117 -11.508  1.00 92.62           C  
ATOM    158  N   LYS A  20      -1.503   7.148 -11.844  1.00 91.44           N  
ATOM    159  CA  LYS A  20      -0.170   6.676 -11.484  1.00 91.44           C  
ATOM    160  C   LYS A  20       0.759   7.844 -11.156  1.00 91.44           C  
ATOM    161  CB  LYS A  20       0.423   5.832 -12.609  1.00 91.44           C  
ATOM    162  O   LYS A  20       0.792   8.836 -11.891  1.00 91.44           O  
ATOM    163  CG  LYS A  20      -0.402   4.602 -12.961  1.00 91.44           C  
ATOM    164  CD  LYS A  20       0.195   3.848 -14.141  1.00 91.44           C  
ATOM    165  CE  LYS A  20      -0.680   2.672 -14.555  1.00 91.44           C  
ATOM    166  NZ  LYS A  20      -0.135   1.971 -15.758  1.00 91.44           N  
ATOM    167  N   PHE A  21       1.521   7.691 -10.031  1.00 87.44           N  
ATOM    168  CA  PHE A  21       2.463   8.750  -9.688  1.00 87.44           C  
ATOM    169  C   PHE A  21       3.562   8.219  -8.773  1.00 87.44           C  
ATOM    170  CB  PHE A  21       1.736   9.922  -9.016  1.00 87.44           C  
ATOM    171  O   PHE A  21       3.381   7.203  -8.102  1.00 87.44           O  
ATOM    172  CG  PHE A  21       1.052   9.547  -7.727  1.00 87.44           C  
ATOM    173  CD1 PHE A  21      -0.231   9.008  -7.734  1.00 87.44           C  
ATOM    174  CD2 PHE A  21       1.691   9.727  -6.508  1.00 87.44           C  
ATOM    175  CE1 PHE A  21      -0.867   8.664  -6.547  1.00 87.44           C  
ATOM    176  CE2 PHE A  21       1.062   9.391  -5.316  1.00 87.44           C  
ATOM    177  CZ  PHE A  21      -0.218   8.859  -5.336  1.00 87.44           C  
ATOM    178  N   ASP A  22       4.684   8.945  -8.719  1.00 84.50           N  
ATOM    179  CA  ASP A  22       5.820   8.625  -7.871  1.00 84.50           C  
ATOM    180  C   ASP A  22       6.023   9.688  -6.797  1.00 84.50           C  
ATOM    181  CB  ASP A  22       7.094   8.477  -8.703  1.00 84.50           C  
ATOM    182  O   ASP A  22       6.090  10.883  -7.102  1.00 84.50           O  
ATOM    183  CG  ASP A  22       7.012   7.340  -9.711  1.00 84.50           C  
ATOM    184  OD1 ASP A  22       6.266   6.367  -9.477  1.00 84.50           O  
ATOM    185  OD2 ASP A  22       7.703   7.418 -10.750  1.00 84.50           O  
ATOM    186  N   PHE A  23       6.086   9.148  -5.590  1.00 85.06           N  
ATOM    187  CA  PHE A  23       6.281  10.039  -4.449  1.00 85.06           C  
ATOM    188  C   PHE A  23       7.289   9.445  -3.473  1.00 85.06           C  
ATOM    189  CB  PHE A  23       4.949  10.297  -3.736  1.00 85.06           C  
ATOM    190  O   PHE A  23       7.055   8.391  -2.889  1.00 85.06           O  
ATOM    191  CG  PHE A  23       5.074  11.180  -2.523  1.00 85.06           C  
ATOM    192  CD1 PHE A  23       4.629  10.742  -1.281  1.00 85.06           C  
ATOM    193  CD2 PHE A  23       5.633  12.445  -2.627  1.00 85.06           C  
ATOM    194  CE1 PHE A  23       4.742  11.562  -0.157  1.00 85.06           C  
ATOM    195  CE2 PHE A  23       5.746  13.266  -1.509  1.00 85.06           C  
ATOM    196  CZ  PHE A  23       5.301  12.820  -0.275  1.00 85.06           C  
ATOM    197  N   GLN A  24       8.414  10.133  -3.240  1.00 79.62           N  
ATOM    198  CA  GLN A  24       9.531   9.578  -2.475  1.00 79.62           C  
ATOM    199  C   GLN A  24       9.633  10.234  -1.102  1.00 79.62           C  
ATOM    200  CB  GLN A  24      10.844   9.750  -3.238  1.00 79.62           C  
ATOM    201  O   GLN A  24      10.734  10.430  -0.581  1.00 79.62           O  
ATOM    202  CG  GLN A  24      10.898   8.984  -4.551  1.00 79.62           C  
ATOM    203  CD  GLN A  24      10.688   7.492  -4.363  1.00 79.62           C  
ATOM    204  NE2 GLN A  24      10.414   6.789  -5.461  1.00 79.62           N  
ATOM    205  OE1 GLN A  24      10.758   6.977  -3.246  1.00 79.62           O  
ATOM    206  N   GLY A  25       8.555  10.633  -0.533  1.00 83.62           N  
ATOM    207  CA  GLY A  25       8.547  11.164   0.819  1.00 83.62           C  
ATOM    208  C   GLY A  25       8.859  10.125   1.875  1.00 83.62           C  
ATOM    209  O   GLY A  25       8.617   8.930   1.674  1.00 83.62           O  
ATOM    210  N   THR A  26       9.430  10.477   2.982  1.00 84.56           N  
ATOM    211  CA  THR A  26       9.859   9.531   4.004  1.00 84.56           C  
ATOM    212  C   THR A  26       9.086   9.742   5.301  1.00 84.56           C  
ATOM    213  CB  THR A  26      11.367   9.641   4.273  1.00 84.56           C  
ATOM    214  O   THR A  26       9.523   9.305   6.367  1.00 84.56           O  
ATOM    215  CG2 THR A  26      12.180   9.297   3.025  1.00 84.56           C  
ATOM    216  OG1 THR A  26      11.672  10.984   4.672  1.00 84.56           O  
ATOM    217  N   CYS A  27       7.977  10.477   5.191  1.00 87.31           N  
ATOM    218  CA  CYS A  27       7.172  10.758   6.371  1.00 87.31           C  
ATOM    219  C   CYS A  27       5.961   9.828   6.434  1.00 87.31           C  
ATOM    220  CB  CYS A  27       6.707  12.211   6.379  1.00 87.31           C  
ATOM    221  O   CYS A  27       5.785   8.977   5.566  1.00 87.31           O  
ATOM    222  SG  CYS A  27       8.062  13.406   6.305  1.00 87.31           S  
ATOM    223  N   ASN A  28       5.148   9.992   7.473  1.00 90.06           N  
ATOM    224  CA  ASN A  28       3.836   9.359   7.516  1.00 90.06           C  
ATOM    225  C   ASN A  28       2.834  10.078   6.617  1.00 90.06           C  
ATOM    226  CB  ASN A  28       3.314   9.297   8.953  1.00 90.06           C  
ATOM    227  O   ASN A  28       2.641  11.289   6.742  1.00 90.06           O  
ATOM    228  CG  ASN A  28       4.148   8.398   9.844  1.00 90.06           C  
ATOM    229  ND2 ASN A  28       4.953   9.000  10.711  1.00 90.06           N  
ATOM    230  OD1 ASN A  28       4.070   7.168   9.750  1.00 90.06           O  
ATOM    231  N   TYR A  29       2.305   9.336   5.738  1.00 93.94           N  
ATOM    232  CA  TYR A  29       1.396   9.953   4.781  1.00 93.94           C  
ATOM    233  C   TYR A  29       0.031   9.273   4.809  1.00 93.94           C  
ATOM    234  CB  TYR A  29       1.980   9.891   3.367  1.00 93.94           C  
ATOM    235  O   TYR A  29      -0.059   8.047   4.887  1.00 93.94           O  
ATOM    236  CG  TYR A  29       3.293  10.625   3.223  1.00 93.94           C  
ATOM    237  CD1 TYR A  29       3.336  12.016   3.141  1.00 93.94           C  
ATOM    238  CD2 TYR A  29       4.496   9.922   3.168  1.00 93.94           C  
ATOM    239  CE1 TYR A  29       4.543  12.688   3.006  1.00 93.94           C  
ATOM    240  CE2 TYR A  29       5.707  10.594   3.031  1.00 93.94           C  
ATOM    241  OH  TYR A  29       6.922  12.633   2.818  1.00 93.94           O  
ATOM    242  CZ  TYR A  29       5.723  11.969   2.953  1.00 93.94           C  
ATOM    243  N   VAL A  30      -0.967  10.078   4.746  1.00 96.31           N  
ATOM    244  CA  VAL A  30      -2.330   9.570   4.648  1.00 96.31           C  
ATOM    245  C   VAL A  30      -2.576   9.008   3.250  1.00 96.31           C  
ATOM    246  CB  VAL A  30      -3.371  10.664   4.977  1.00 96.31           C  
ATOM    247  O   VAL A  30      -2.561   9.758   2.268  1.00 96.31           O  
ATOM    248  CG1 VAL A  30      -4.793  10.133   4.797  1.00 96.31           C  
ATOM    249  CG2 VAL A  30      -3.168  11.188   6.398  1.00 96.31           C  
ATOM    250  N   LEU A  31      -2.742   7.699   3.189  1.00 96.00           N  
ATOM    251  CA  LEU A  31      -3.012   7.023   1.925  1.00 96.00           C  
ATOM    252  C   LEU A  31      -4.488   7.121   1.560  1.00 96.00           C  
ATOM    253  CB  LEU A  31      -2.592   5.555   2.002  1.00 96.00           C  
ATOM    254  O   LEU A  31      -4.828   7.438   0.417  1.00 96.00           O  
ATOM    255  CG  LEU A  31      -2.520   4.797   0.674  1.00 96.00           C  
ATOM    256  CD1 LEU A  31      -1.567   5.504  -0.286  1.00 96.00           C  
ATOM    257  CD2 LEU A  31      -2.084   3.355   0.902  1.00 96.00           C  
ATOM    258  N   ALA A  32      -5.398   6.922   2.467  1.00 97.50           N  
ATOM    259  CA  ALA A  32      -6.844   7.020   2.299  1.00 97.50           C  
ATOM    260  C   ALA A  32      -7.535   7.289   3.633  1.00 97.50           C  
ATOM    261  CB  ALA A  32      -7.395   5.742   1.668  1.00 97.50           C  
ATOM    262  O   ALA A  32      -7.207   6.668   4.645  1.00 97.50           O  
ATOM    263  N   THR A  33      -8.500   8.227   3.611  1.00 97.38           N  
ATOM    264  CA  THR A  33      -9.242   8.547   4.828  1.00 97.38           C  
ATOM    265  C   THR A  33     -10.648   9.039   4.488  1.00 97.38           C  
ATOM    266  CB  THR A  33      -8.508   9.609   5.664  1.00 97.38           C  
ATOM    267  O   THR A  33     -10.867   9.617   3.424  1.00 97.38           O  
ATOM    268  CG2 THR A  33      -8.391  10.922   4.902  1.00 97.38           C  
ATOM    269  OG1 THR A  33      -9.234   9.836   6.879  1.00 97.38           O  
ATOM    270  N   THR A  34     -11.570   8.828   5.441  1.00 96.06           N  
ATOM    271  CA  THR A  34     -12.922   9.375   5.328  1.00 96.06           C  
ATOM    272  C   THR A  34     -13.000  10.758   5.973  1.00 96.06           C  
ATOM    273  CB  THR A  34     -13.961   8.445   5.977  1.00 96.06           C  
ATOM    274  O   THR A  34     -14.047  11.406   5.934  1.00 96.06           O  
ATOM    275  CG2 THR A  34     -14.039   7.109   5.242  1.00 96.06           C  
ATOM    276  OG1 THR A  34     -13.594   8.203   7.344  1.00 96.06           O  
ATOM    277  N   GLY A  35     -11.953  11.273   6.535  1.00 92.94           N  
ATOM    278  CA  GLY A  35     -11.898  12.562   7.203  1.00 92.94           C  
ATOM    279  C   GLY A  35     -11.617  13.719   6.258  1.00 92.94           C  
ATOM    280  O   GLY A  35     -10.742  14.547   6.531  1.00 92.94           O  
ATOM    281  N   CYS A  36     -12.305  13.742   5.082  1.00 91.81           N  
ATOM    282  CA  CYS A  36     -12.109  14.773   4.066  1.00 91.81           C  
ATOM    283  C   CYS A  36     -12.930  16.016   4.395  1.00 91.81           C  
ATOM    284  CB  CYS A  36     -12.500  14.250   2.686  1.00 91.81           C  
ATOM    285  O   CYS A  36     -14.102  15.922   4.746  1.00 91.81           O  
ATOM    286  SG  CYS A  36     -11.672  12.711   2.236  1.00 91.81           S  
ATOM    287  N   PRO A  37     -12.336  17.203   4.238  1.00 87.56           N  
ATOM    288  CA  PRO A  37     -13.109  18.422   4.484  1.00 87.56           C  
ATOM    289  C   PRO A  37     -14.266  18.594   3.504  1.00 87.56           C  
ATOM    290  CB  PRO A  37     -12.070  19.531   4.309  1.00 87.56           C  
ATOM    291  O   PRO A  37     -14.086  18.438   2.295  1.00 87.56           O  
ATOM    292  CG  PRO A  37     -10.750  18.859   4.496  1.00 87.56           C  
ATOM    293  CD  PRO A  37     -10.867  17.438   4.039  1.00 87.56           C  
ATOM    294  N   GLY A  38     -15.469  18.812   4.043  1.00 84.50           N  
ATOM    295  CA  GLY A  38     -16.562  19.188   3.168  1.00 84.50           C  
ATOM    296  C   GLY A  38     -17.234  18.000   2.492  1.00 84.50           C  
ATOM    297  O   GLY A  38     -18.047  18.188   1.577  1.00 84.50           O  
ATOM    298  N   VAL A  39     -16.828  16.766   2.828  1.00 88.62           N  
ATOM    299  CA  VAL A  39     -17.391  15.531   2.285  1.00 88.62           C  
ATOM    300  C   VAL A  39     -18.203  14.812   3.363  1.00 88.62           C  
ATOM    301  CB  VAL A  39     -16.297  14.602   1.729  1.00 88.62           C  
ATOM    302  O   VAL A  39     -17.703  14.594   4.473  1.00 88.62           O  
ATOM    303  CG1 VAL A  39     -16.891  13.281   1.246  1.00 88.62           C  
ATOM    304  CG2 VAL A  39     -15.539  15.289   0.598  1.00 88.62           C  
ATOM    305  N   SER A  40     -19.484  14.562   3.064  1.00 86.06           N  
ATOM    306  CA  SER A  40     -20.375  13.844   3.980  1.00 86.06           C  
ATOM    307  C   SER A  40     -20.062  12.352   3.994  1.00 86.06           C  
ATOM    308  CB  SER A  40     -21.828  14.062   3.600  1.00 86.06           C  
ATOM    309  O   SER A  40     -19.922  11.727   2.938  1.00 86.06           O  
ATOM    310  OG  SER A  40     -22.688  13.250   4.391  1.00 86.06           O  
ATOM    311  N   THR A  41     -19.906  11.773   5.145  1.00 88.69           N  
ATOM    312  CA  THR A  41     -19.656  10.352   5.320  1.00 88.69           C  
ATOM    313  C   THR A  41     -20.781   9.680   6.090  1.00 88.69           C  
ATOM    314  CB  THR A  41     -18.312  10.109   6.059  1.00 88.69           C  
ATOM    315  O   THR A  41     -20.578   8.672   6.766  1.00 88.69           O  
ATOM    316  CG2 THR A  41     -17.141  10.562   5.215  1.00 88.69           C  
ATOM    317  OG1 THR A  41     -18.328  10.844   7.289  1.00 88.69           O  
ATOM    318  N   GLN A  42     -22.031  10.383   5.984  1.00 88.50           N  
ATOM    319  CA  GLN A  42     -23.188   9.836   6.672  1.00 88.50           C  
ATOM    320  C   GLN A  42     -23.453   8.391   6.258  1.00 88.50           C  
ATOM    321  CB  GLN A  42     -24.422  10.695   6.395  1.00 88.50           C  
ATOM    322  O   GLN A  42     -23.500   8.086   5.066  1.00 88.50           O  
ATOM    323  CG  GLN A  42     -25.625  10.352   7.266  1.00 88.50           C  
ATOM    324  CD  GLN A  42     -25.422  10.711   8.727  1.00 88.50           C  
ATOM    325  NE2 GLN A  42     -26.406  10.398   9.555  1.00 88.50           N  
ATOM    326  OE1 GLN A  42     -24.375  11.266   9.094  1.00 88.50           O  
ATOM    327  N   GLY A  43     -23.484   7.516   7.277  1.00 90.50           N  
ATOM    328  CA  GLY A  43     -23.828   6.137   6.980  1.00 90.50           C  
ATOM    329  C   GLY A  43     -22.625   5.281   6.625  1.00 90.50           C  
ATOM    330  O   GLY A  43     -22.766   4.090   6.344  1.00 90.50           O  
ATOM    331  N   LEU A  44     -21.406   5.922   6.633  1.00 95.62           N  
ATOM    332  CA  LEU A  44     -20.156   5.207   6.387  1.00 95.62           C  
ATOM    333  C   LEU A  44     -19.328   5.102   7.668  1.00 95.62           C  
ATOM    334  CB  LEU A  44     -19.344   5.906   5.297  1.00 95.62           C  
ATOM    335  O   LEU A  44     -19.422   5.973   8.539  1.00 95.62           O  
ATOM    336  CG  LEU A  44     -20.016   6.051   3.934  1.00 95.62           C  
ATOM    337  CD1 LEU A  44     -19.141   6.867   2.988  1.00 95.62           C  
ATOM    338  CD2 LEU A  44     -20.328   4.680   3.338  1.00 95.62           C  
ATOM    339  N   THR A  45     -18.562   4.059   7.805  1.00 96.81           N  
ATOM    340  CA  THR A  45     -17.641   3.904   8.922  1.00 96.81           C  
ATOM    341  C   THR A  45     -16.328   4.656   8.664  1.00 96.81           C  
ATOM    342  CB  THR A  45     -17.328   2.418   9.188  1.00 96.81           C  
ATOM    343  O   THR A  45     -15.695   4.453   7.629  1.00 96.81           O  
ATOM    344  CG2 THR A  45     -16.438   2.254  10.422  1.00 96.81           C  
ATOM    345  OG1 THR A  45     -18.547   1.711   9.398  1.00 96.81           O  
ATOM    346  N   PRO A  46     -15.953   5.559   9.641  1.00 96.75           N  
ATOM    347  CA  PRO A  46     -14.711   6.328   9.477  1.00 96.75           C  
ATOM    348  C   PRO A  46     -13.461   5.457   9.578  1.00 96.75           C  
ATOM    349  CB  PRO A  46     -14.773   7.340  10.625  1.00 96.75           C  
ATOM    350  O   PRO A  46     -13.422   4.516  10.375  1.00 96.75           O  
ATOM    351  CG  PRO A  46     -16.219   7.395  11.008  1.00 96.75           C  
ATOM    352  CD  PRO A  46     -16.844   6.059  10.727  1.00 96.75           C  
ATOM    353  N   PHE A  47     -12.398   5.824   8.836  1.00 98.06           N  
ATOM    354  CA  PHE A  47     -11.117   5.125   8.883  1.00 98.06           C  
ATOM    355  C   PHE A  47     -10.000   6.012   8.344  1.00 98.06           C  
ATOM    356  CB  PHE A  47     -11.188   3.822   8.078  1.00 98.06           C  
ATOM    357  O   PHE A  47     -10.250   6.961   7.605  1.00 98.06           O  
ATOM    358  CG  PHE A  47     -11.211   4.027   6.590  1.00 98.06           C  
ATOM    359  CD1 PHE A  47     -12.422   4.176   5.918  1.00 98.06           C  
ATOM    360  CD2 PHE A  47     -10.031   4.070   5.863  1.00 98.06           C  
ATOM    361  CE1 PHE A  47     -12.445   4.367   4.535  1.00 98.06           C  
ATOM    362  CE2 PHE A  47     -10.055   4.262   4.484  1.00 98.06           C  
ATOM    363  CZ  PHE A  47     -11.258   4.406   3.822  1.00 98.06           C  
ATOM    364  N   THR A  48      -8.867   5.652   8.648  1.00 98.00           N  
ATOM    365  CA  THR A  48      -7.668   6.270   8.102  1.00 98.00           C  
ATOM    366  C   THR A  48      -6.574   5.227   7.883  1.00 98.00           C  
ATOM    367  CB  THR A  48      -7.141   7.383   9.023  1.00 98.00           C  
ATOM    368  O   THR A  48      -6.273   4.438   8.781  1.00 98.00           O  
ATOM    369  CG2 THR A  48      -5.891   8.031   8.445  1.00 98.00           C  
ATOM    370  OG1 THR A  48      -8.156   8.383   9.180  1.00 98.00           O  
ATOM    371  N   VAL A  49      -6.039   5.168   6.684  1.00 97.94           N  
ATOM    372  CA  VAL A  49      -4.879   4.348   6.355  1.00 97.94           C  
ATOM    373  C   VAL A  49      -3.660   5.242   6.129  1.00 97.94           C  
ATOM    374  CB  VAL A  49      -5.137   3.475   5.105  1.00 97.94           C  
ATOM    375  O   VAL A  49      -3.691   6.145   5.285  1.00 97.94           O  
ATOM    376  CG1 VAL A  49      -3.926   2.590   4.809  1.00 97.94           C  
ATOM    377  CG2 VAL A  49      -6.391   2.625   5.301  1.00 97.94           C  
ATOM    378  N   THR A  50      -2.635   5.000   6.898  1.00 96.38           N  
ATOM    379  CA  THR A  50      -1.402   5.773   6.789  1.00 96.38           C  
ATOM    380  C   THR A  50      -0.220   4.863   6.473  1.00 96.38           C  
ATOM    381  CB  THR A  50      -1.116   6.559   8.086  1.00 96.38           C  
ATOM    382  O   THR A  50      -0.168   3.721   6.934  1.00 96.38           O  
ATOM    383  CG2 THR A  50       0.102   7.461   7.922  1.00 96.38           C  
ATOM    384  OG1 THR A  50      -2.256   7.363   8.406  1.00 96.38           O  
ATOM    385  N   THR A  51       0.703   5.352   5.660  1.00 93.44           N  
ATOM    386  CA  THR A  51       1.935   4.625   5.375  1.00 93.44           C  
ATOM    387  C   THR A  51       3.154   5.465   5.738  1.00 93.44           C  
ATOM    388  CB  THR A  51       2.012   4.211   3.895  1.00 93.44           C  
ATOM    389  O   THR A  51       3.137   6.691   5.586  1.00 93.44           O  
ATOM    390  CG2 THR A  51       0.857   3.287   3.521  1.00 93.44           C  
ATOM    391  OG1 THR A  51       1.956   5.383   3.074  1.00 93.44           O  
ATOM    392  N   LYS A  52       4.047   4.828   6.320  1.00 87.75           N  
ATOM    393  CA  LYS A  52       5.367   5.418   6.516  1.00 87.75           C  
ATOM    394  C   LYS A  52       6.383   4.824   5.547  1.00 87.75           C  
ATOM    395  CB  LYS A  52       5.836   5.211   7.957  1.00 87.75           C  
ATOM    396  O   LYS A  52       6.562   3.607   5.488  1.00 87.75           O  
ATOM    397  CG  LYS A  52       7.207   5.805   8.250  1.00 87.75           C  
ATOM    398  CD  LYS A  52       7.535   5.734   9.742  1.00 87.75           C  
ATOM    399  CE  LYS A  52       8.898   6.352  10.039  1.00 87.75           C  
ATOM    400  NZ  LYS A  52       9.086   6.582  11.500  1.00 87.75           N  
ATOM    401  N   ASN A  53       7.031   5.836   4.719  1.00 82.44           N  
ATOM    402  CA  ASN A  53       8.102   5.418   3.824  1.00 82.44           C  
ATOM    403  C   ASN A  53       9.477   5.688   4.434  1.00 82.44           C  
ATOM    404  CB  ASN A  53       7.977   6.113   2.469  1.00 82.44           C  
ATOM    405  O   ASN A  53       9.641   6.637   5.203  1.00 82.44           O  
ATOM    406  CG  ASN A  53       6.676   5.785   1.764  1.00 82.44           C  
ATOM    407  ND2 ASN A  53       6.234   6.680   0.888  1.00 82.44           N  
ATOM    408  OD1 ASN A  53       6.070   4.738   2.004  1.00 82.44           O  
ATOM    409  N   GLN A  54      10.383   4.859   4.328  1.00 72.44           N  
ATOM    410  CA  GLN A  54      11.742   5.062   4.820  1.00 72.44           C  
ATOM    411  C   GLN A  54      12.773   4.691   3.754  1.00 72.44           C  
ATOM    412  CB  GLN A  54      11.984   4.246   6.090  1.00 72.44           C  
ATOM    413  O   GLN A  54      12.516   3.832   2.908  1.00 72.44           O  
ATOM    414  CG  GLN A  54      12.031   2.742   5.855  1.00 72.44           C  
ATOM    415  CD  GLN A  54      12.250   1.955   7.133  1.00 72.44           C  
ATOM    416  NE2 GLN A  54      12.359   0.638   7.008  1.00 72.44           N  
ATOM    417  OE1 GLN A  54      12.320   2.527   8.227  1.00 72.44           O  
ATOM    418  N   ASN A  55      13.922   5.391   3.844  1.00 69.38           N  
ATOM    419  CA  ASN A  55      15.070   5.043   3.012  1.00 69.38           C  
ATOM    420  C   ASN A  55      15.797   3.809   3.543  1.00 69.38           C  
ATOM    421  CB  ASN A  55      16.047   6.223   2.912  1.00 69.38           C  
ATOM    422  O   ASN A  55      15.938   3.639   4.754  1.00 69.38           O  
ATOM    423  CG  ASN A  55      15.422   7.430   2.229  1.00 69.38           C  
ATOM    424  ND2 ASN A  55      15.859   7.703   1.006  1.00 69.38           N  
ATOM    425  OD1 ASN A  55      14.562   8.102   2.793  1.00 69.38           O  
ATOM    426  N   ARG A  56      16.219   2.855   2.787  1.00 60.22           N  
ATOM    427  CA  ARG A  56      16.891   1.629   3.207  1.00 60.22           C  
ATOM    428  C   ARG A  56      18.328   1.589   2.703  1.00 60.22           C  
ATOM    429  CB  ARG A  56      16.125   0.401   2.709  1.00 60.22           C  
ATOM    430  O   ARG A  56      18.672   0.757   1.861  1.00 60.22           O  
ATOM    431  CG  ARG A  56      14.727   0.266   3.295  1.00 60.22           C  
ATOM    432  CD  ARG A  56      14.023  -0.995   2.803  1.00 60.22           C  
ATOM    433  NE  ARG A  56      12.672  -1.106   3.342  1.00 60.22           N  
ATOM    434  NH1 ARG A  56      12.180  -3.078   2.244  1.00 60.22           N  
ATOM    435  NH2 ARG A  56      10.617  -2.098   3.607  1.00 60.22           N  
ATOM    436  CZ  ARG A  56      11.828  -2.094   3.062  1.00 60.22           C  
ATOM    437  N   GLY A  57      19.141   2.602   3.109  1.00 45.62           N  
ATOM    438  CA  GLY A  57      20.547   2.543   2.713  1.00 45.62           C  
ATOM    439  C   GLY A  57      20.844   3.375   1.482  1.00 45.62           C  
ATOM    440  O   GLY A  57      22.016   3.705   1.224  1.00 45.62           O  
ATOM    441  N   ASN A  58      19.766   3.777   0.719  1.00 55.09           N  
ATOM    442  CA  ASN A  58      19.781   4.707  -0.404  1.00 55.09           C  
ATOM    443  C   ASN A  58      18.781   5.848  -0.201  1.00 55.09           C  
ATOM    444  CB  ASN A  58      19.484   3.975  -1.714  1.00 55.09           C  
ATOM    445  O   ASN A  58      17.562   5.641  -0.256  1.00 55.09           O  
ATOM    446  CG  ASN A  58      19.625   4.867  -2.930  1.00 55.09           C  
ATOM    447  ND2 ASN A  58      19.609   4.266  -4.113  1.00 55.09           N  
ATOM    448  OD1 ASN A  58      19.781   6.086  -2.807  1.00 55.09           O  
ATOM    449  N   PRO A  59      19.344   7.027   0.125  1.00 53.84           N  
ATOM    450  CA  PRO A  59      18.453   8.156   0.414  1.00 53.84           C  
ATOM    451  C   PRO A  59      17.625   8.578  -0.795  1.00 53.84           C  
ATOM    452  CB  PRO A  59      19.422   9.273   0.823  1.00 53.84           C  
ATOM    453  O   PRO A  59      16.703   9.391  -0.662  1.00 53.84           O  
ATOM    454  CG  PRO A  59      20.734   8.891   0.194  1.00 53.84           C  
ATOM    455  CD  PRO A  59      20.781   7.395   0.065  1.00 53.84           C  
ATOM    456  N   ALA A  60      17.875   7.875  -1.930  1.00 48.09           N  
ATOM    457  CA  ALA A  60      17.250   8.203  -3.211  1.00 48.09           C  
ATOM    458  C   ALA A  60      15.898   7.492  -3.361  1.00 48.09           C  
ATOM    459  CB  ALA A  60      18.172   7.824  -4.363  1.00 48.09           C  
ATOM    460  O   ALA A  60      15.055   7.914  -4.156  1.00 48.09           O  
ATOM    461  N   VAL A  61      15.656   6.438  -2.543  1.00 51.38           N  
ATOM    462  CA  VAL A  61      14.430   5.660  -2.635  1.00 51.38           C  
ATOM    463  C   VAL A  61      13.898   5.355  -1.232  1.00 51.38           C  
ATOM    464  CB  VAL A  61      14.641   4.348  -3.420  1.00 51.38           C  
ATOM    465  O   VAL A  61      14.680   5.172  -0.297  1.00 51.38           O  
ATOM    466  CG1 VAL A  61      13.336   3.549  -3.502  1.00 51.38           C  
ATOM    467  CG2 VAL A  61      15.180   4.641  -4.816  1.00 51.38           C  
ATOM    468  N   SER A  62      12.555   5.430  -1.139  1.00 57.59           N  
ATOM    469  CA  SER A  62      11.945   5.035   0.125  1.00 57.59           C  
ATOM    470  C   SER A  62      10.953   3.887  -0.074  1.00 57.59           C  
ATOM    471  CB  SER A  62      11.234   6.223   0.774  1.00 57.59           C  
ATOM    472  O   SER A  62      10.414   3.711  -1.167  1.00 57.59           O  
ATOM    473  OG  SER A  62      10.227   6.734  -0.084  1.00 57.59           O  
ATOM    474  N   TYR A  63      10.891   3.002   0.850  1.00 65.12           N  
ATOM    475  CA  TYR A  63       9.969   1.872   0.869  1.00 65.12           C  
ATOM    476  C   TYR A  63       9.008   1.970   2.051  1.00 65.12           C  
ATOM    477  CB  TYR A  63      10.742   0.551   0.931  1.00 65.12           C  
ATOM    478  O   TYR A  63       9.328   2.588   3.068  1.00 65.12           O  
ATOM    479  CG  TYR A  63      11.703   0.354  -0.218  1.00 65.12           C  
ATOM    480  CD1 TYR A  63      11.281  -0.240  -1.406  1.00 65.12           C  
ATOM    481  CD2 TYR A  63      13.023   0.759  -0.116  1.00 65.12           C  
ATOM    482  CE1 TYR A  63      12.164  -0.425  -2.467  1.00 65.12           C  
ATOM    483  CE2 TYR A  63      13.914   0.579  -1.170  1.00 65.12           C  
ATOM    484  OH  TYR A  63      14.352  -0.193  -3.387  1.00 65.12           O  
ATOM    485  CZ  TYR A  63      13.477  -0.012  -2.340  1.00 65.12           C  
ATOM    486  N   VAL A  64       7.852   1.306   1.809  1.00 76.31           N  
ATOM    487  CA  VAL A  64       6.895   1.283   2.906  1.00 76.31           C  
ATOM    488  C   VAL A  64       7.477   0.512   4.090  1.00 76.31           C  
ATOM    489  CB  VAL A  64       5.547   0.657   2.473  1.00 76.31           C  
ATOM    490  O   VAL A  64       7.883  -0.644   3.943  1.00 76.31           O  
ATOM    491  CG1 VAL A  64       4.598   0.543   3.662  1.00 76.31           C  
ATOM    492  CG2 VAL A  64       4.914   1.479   1.354  1.00 76.31           C  
ATOM    493  N   ARG A  65       7.414   1.138   5.211  1.00 84.06           N  
ATOM    494  CA  ARG A  65       7.941   0.536   6.430  1.00 84.06           C  
ATOM    495  C   ARG A  65       6.812   0.109   7.363  1.00 84.06           C  
ATOM    496  CB  ARG A  65       8.875   1.511   7.152  1.00 84.06           C  
ATOM    497  O   ARG A  65       6.895  -0.938   8.008  1.00 84.06           O  
ATOM    498  CG  ARG A  65       9.422   0.981   8.469  1.00 84.06           C  
ATOM    499  CD  ARG A  65      10.945   1.006   8.492  1.00 84.06           C  
ATOM    500  NE  ARG A  65      11.469   0.543   9.773  1.00 84.06           N  
ATOM    501  NH1 ARG A  65      13.445  -0.281   8.906  1.00 84.06           N  
ATOM    502  NH2 ARG A  65      13.023  -0.438  11.156  1.00 84.06           N  
ATOM    503  CZ  ARG A  65      12.641  -0.057   9.945  1.00 84.06           C  
ATOM    504  N   VAL A  66       5.855   0.963   7.336  1.00 90.00           N  
ATOM    505  CA  VAL A  66       4.758   0.745   8.273  1.00 90.00           C  
ATOM    506  C   VAL A  66       3.432   1.103   7.609  1.00 90.00           C  
ATOM    507  CB  VAL A  66       4.945   1.569   9.562  1.00 90.00           C  
ATOM    508  O   VAL A  66       3.332   2.113   6.906  1.00 90.00           O  
ATOM    509  CG1 VAL A  66       3.809   1.299  10.547  1.00 90.00           C  
ATOM    510  CG2 VAL A  66       6.297   1.254  10.211  1.00 90.00           C  
ATOM    511  N   VAL A  67       2.494   0.193   7.773  1.00 95.38           N  
ATOM    512  CA  VAL A  67       1.109   0.483   7.414  1.00 95.38           C  
ATOM    513  C   VAL A  67       0.250   0.545   8.672  1.00 95.38           C  
ATOM    514  CB  VAL A  67       0.544  -0.572   6.438  1.00 95.38           C  
ATOM    515  O   VAL A  67       0.267  -0.378   9.492  1.00 95.38           O  
ATOM    516  CG1 VAL A  67      -0.880  -0.213   6.020  1.00 95.38           C  
ATOM    517  CG2 VAL A  67       1.447  -0.699   5.211  1.00 95.38           C  
ATOM    518  N   THR A  68      -0.460   1.675   8.812  1.00 96.75           N  
ATOM    519  CA  THR A  68      -1.310   1.838   9.984  1.00 96.75           C  
ATOM    520  C   THR A  68      -2.764   2.049   9.570  1.00 96.75           C  
ATOM    521  CB  THR A  68      -0.843   3.020  10.852  1.00 96.75           C  
ATOM    522  O   THR A  68      -3.057   2.877   8.711  1.00 96.75           O  
ATOM    523  CG2 THR A  68      -1.693   3.146  12.109  1.00 96.75           C  
ATOM    524  OG1 THR A  68       0.524   2.816  11.234  1.00 96.75           O  
ATOM    525  N   VAL A  69      -3.629   1.227  10.180  1.00 98.25           N  
ATOM    526  CA  VAL A  69      -5.062   1.362   9.953  1.00 98.25           C  
ATOM    527  C   VAL A  69      -5.754   1.788  11.250  1.00 98.25           C  
ATOM    528  CB  VAL A  69      -5.680   0.047   9.430  1.00 98.25           C  
ATOM    529  O   VAL A  69      -5.652   1.104  12.266  1.00 98.25           O  
ATOM    530  CG1 VAL A  69      -7.180   0.211   9.188  1.00 98.25           C  
ATOM    531  CG2 VAL A  69      -4.980  -0.395   8.141  1.00 98.25           C  
ATOM    532  N   ALA A  70      -6.426   2.943  11.219  1.00 98.06           N  
ATOM    533  CA  ALA A  70      -7.250   3.420  12.328  1.00 98.06           C  
ATOM    534  C   ALA A  70      -8.734   3.352  11.977  1.00 98.06           C  
ATOM    535  CB  ALA A  70      -6.863   4.848  12.703  1.00 98.06           C  
ATOM    536  O   ALA A  70      -9.180   3.990  11.023  1.00 98.06           O  
ATOM    537  N   ALA A  71      -9.492   2.539  12.688  1.00 97.81           N  
ATOM    538  CA  ALA A  71     -10.930   2.365  12.484  1.00 97.81           C  
ATOM    539  C   ALA A  71     -11.594   1.805  13.742  1.00 97.81           C  
ATOM    540  CB  ALA A  71     -11.195   1.448  11.297  1.00 97.81           C  
ATOM    541  O   ALA A  71     -10.992   1.015  14.469  1.00 97.81           O  
ATOM    542  N   LEU A  72     -12.812   2.275  14.086  1.00 97.19           N  
ATOM    543  CA  LEU A  72     -13.641   1.726  15.156  1.00 97.19           C  
ATOM    544  C   LEU A  72     -12.906   1.782  16.500  1.00 97.19           C  
ATOM    545  CB  LEU A  72     -14.031   0.281  14.836  1.00 97.19           C  
ATOM    546  O   LEU A  72     -12.953   0.829  17.266  1.00 97.19           O  
ATOM    547  CG  LEU A  72     -14.812   0.061  13.539  1.00 97.19           C  
ATOM    548  CD1 LEU A  72     -14.977  -1.431  13.266  1.00 97.19           C  
ATOM    549  CD2 LEU A  72     -16.172   0.750  13.609  1.00 97.19           C  
ATOM    550  N   GLY A  73     -12.094   2.914  16.672  1.00 96.31           N  
ATOM    551  CA  GLY A  73     -11.391   3.141  17.938  1.00 96.31           C  
ATOM    552  C   GLY A  73     -10.172   2.254  18.094  1.00 96.31           C  
ATOM    553  O   GLY A  73      -9.656   2.104  19.203  1.00 96.31           O  
ATOM    554  N   THR A  74      -9.797   1.551  17.078  1.00 97.56           N  
ATOM    555  CA  THR A  74      -8.672   0.621  17.109  1.00 97.56           C  
ATOM    556  C   THR A  74      -7.578   1.058  16.125  1.00 97.56           C  
ATOM    557  CB  THR A  74      -9.125  -0.812  16.766  1.00 97.56           C  
ATOM    558  O   THR A  74      -7.871   1.471  15.008  1.00 97.56           O  
ATOM    559  CG2 THR A  74      -7.961  -1.796  16.875  1.00 97.56           C  
ATOM    560  OG1 THR A  74     -10.164  -1.207  17.672  1.00 97.56           O  
ATOM    561  N   ASN A  75      -6.371   0.963  16.562  1.00 97.00           N  
ATOM    562  CA  ASN A  75      -5.199   1.230  15.734  1.00 97.00           C  
ATOM    563  C   ASN A  75      -4.395  -0.041  15.477  1.00 97.00           C  
ATOM    564  CB  ASN A  75      -4.312   2.295  16.391  1.00 97.00           C  
ATOM    565  O   ASN A  75      -3.893  -0.665  16.422  1.00 97.00           O  
ATOM    566  CG  ASN A  75      -3.258   2.836  15.445  1.00 97.00           C  
ATOM    567  ND2 ASN A  75      -2.852   4.082  15.664  1.00 97.00           N  
ATOM    568  OD1 ASN A  75      -2.811   2.141  14.531  1.00 97.00           O  
ATOM    569  N   ILE A  76      -4.281  -0.408  14.211  1.00 98.06           N  
ATOM    570  CA  ILE A  76      -3.531  -1.599  13.828  1.00 98.06           C  
ATOM    571  C   ILE A  76      -2.357  -1.203  12.938  1.00 98.06           C  
ATOM    572  CB  ILE A  76      -4.434  -2.625  13.102  1.00 98.06           C  
ATOM    573  O   ILE A  76      -2.547  -0.579  11.891  1.00 98.06           O  
ATOM    574  CG1 ILE A  76      -5.590  -3.053  14.008  1.00 98.06           C  
ATOM    575  CG2 ILE A  76      -3.613  -3.838  12.648  1.00 98.06           C  
ATOM    576  CD1 ILE A  76      -6.742  -3.721  13.273  1.00 98.06           C  
ATOM    577  N   SER A  77      -1.158  -1.534  13.328  1.00 96.69           N  
ATOM    578  CA  SER A  77       0.021  -1.241  12.523  1.00 96.69           C  
ATOM    579  C   SER A  77       0.728  -2.521  12.094  1.00 96.69           C  
ATOM    580  CB  SER A  77       0.993  -0.349  13.297  1.00 96.69           C  
ATOM    581  O   SER A  77       0.851  -3.463  12.875  1.00 96.69           O  
ATOM    582  OG  SER A  77       1.441  -0.998  14.477  1.00 96.69           O  
ATOM    583  N   ILE A  78       1.022  -2.605  10.820  1.00 95.94           N  
ATOM    584  CA  ILE A  78       1.767  -3.695  10.203  1.00 95.94           C  
ATOM    585  C   ILE A  78       3.166  -3.215   9.820  1.00 95.94           C  
ATOM    586  CB  ILE A  78       1.032  -4.242   8.953  1.00 95.94           C  
ATOM    587  O   ILE A  78       3.318  -2.352   8.953  1.00 95.94           O  
ATOM    588  CG1 ILE A  78      -0.447  -4.488   9.273  1.00 95.94           C  
ATOM    589  CG2 ILE A  78       1.705  -5.523   8.453  1.00 95.94           C  
ATOM    590  CD1 ILE A  78      -1.295  -4.824   8.055  1.00 95.94           C  
ATOM    591  N   HIS A  79       4.203  -3.773  10.523  1.00 90.81           N  
ATOM    592  CA  HIS A  79       5.582  -3.332  10.352  1.00 90.81           C  
ATOM    593  C   HIS A  79       6.340  -4.254   9.406  1.00 90.81           C  
ATOM    594  CB  HIS A  79       6.293  -3.258  11.695  1.00 90.81           C  
ATOM    595  O   HIS A  79       6.086  -5.461   9.367  1.00 90.81           O  
ATOM    596  CG  HIS A  79       5.805  -2.150  12.578  1.00 90.81           C  
ATOM    597  CD2 HIS A  79       4.621  -1.977  13.211  1.00 90.81           C  
ATOM    598  ND1 HIS A  79       6.574  -1.050  12.883  1.00 90.81           N  
ATOM    599  CE1 HIS A  79       5.883  -0.244  13.672  1.00 90.81           C  
ATOM    600  NE2 HIS A  79       4.695  -0.783  13.891  1.00 90.81           N  
ATOM    601  N   LYS A  80       7.207  -3.604   8.758  1.00 86.56           N  
ATOM    602  CA  LYS A  80       8.117  -4.383   7.926  1.00 86.56           C  
ATOM    603  C   LYS A  80       8.891  -5.402   8.758  1.00 86.56           C  
ATOM    604  CB  LYS A  80       9.094  -3.465   7.191  1.00 86.56           C  
ATOM    605  O   LYS A  80       9.328  -5.102   9.875  1.00 86.56           O  
ATOM    606  CG  LYS A  80      10.047  -4.195   6.258  1.00 86.56           C  
ATOM    607  CD  LYS A  80      10.992  -3.227   5.555  1.00 86.56           C  
ATOM    608  CE  LYS A  80      12.070  -3.965   4.770  1.00 86.56           C  
ATOM    609  NZ  LYS A  80      12.969  -4.758   5.664  1.00 86.56           N  
ATOM    610  N   ASP A  81       8.938  -6.688   8.273  1.00 82.62           N  
ATOM    611  CA  ASP A  81       9.781  -7.766   8.789  1.00 82.62           C  
ATOM    612  C   ASP A  81       9.211  -8.344  10.078  1.00 82.62           C  
ATOM    613  CB  ASP A  81      11.211  -7.266   9.023  1.00 82.62           C  
ATOM    614  O   ASP A  81       9.828  -9.203  10.711  1.00 82.62           O  
ATOM    615  CG  ASP A  81      11.953  -6.969   7.738  1.00 82.62           C  
ATOM    616  OD1 ASP A  81      11.688  -7.633   6.711  1.00 82.62           O  
ATOM    617  OD2 ASP A  81      12.820  -6.070   7.750  1.00 82.62           O  
ATOM    618  N   GLU A  82       8.117  -7.840  10.547  1.00 89.56           N  
ATOM    619  CA  GLU A  82       7.406  -8.469  11.656  1.00 89.56           C  
ATOM    620  C   GLU A  82       6.387  -9.492  11.156  1.00 89.56           C  
ATOM    621  CB  GLU A  82       6.707  -7.418  12.523  1.00 89.56           C  
ATOM    622  O   GLU A  82       5.203  -9.414  11.492  1.00 89.56           O  
ATOM    623  CG  GLU A  82       7.664  -6.484  13.242  1.00 89.56           C  
ATOM    624  CD  GLU A  82       6.980  -5.609  14.281  1.00 89.56           C  
ATOM    625  OE1 GLU A  82       7.672  -4.801  14.945  1.00 89.56           O  
ATOM    626  OE2 GLU A  82       5.746  -5.734  14.438  1.00 89.56           O  
ATOM    627  N   ILE A  83       6.949 -10.438  10.398  1.00 92.69           N  
ATOM    628  CA  ILE A  83       6.113 -11.438   9.734  1.00 92.69           C  
ATOM    629  C   ILE A  83       5.348 -12.242  10.781  1.00 92.69           C  
ATOM    630  CB  ILE A  83       6.953 -12.375   8.844  1.00 92.69           C  
ATOM    631  O   ILE A  83       5.941 -12.758  11.734  1.00 92.69           O  
ATOM    632  CG1 ILE A  83       7.668 -11.570   7.746  1.00 92.69           C  
ATOM    633  CG2 ILE A  83       6.074 -13.469   8.234  1.00 92.69           C  
ATOM    634  CD1 ILE A  83       8.617 -12.398   6.891  1.00 92.69           C  
ATOM    635  N   GLY A  84       3.945 -12.312  10.617  1.00 94.50           N  
ATOM    636  CA  GLY A  84       3.094 -13.125  11.469  1.00 94.50           C  
ATOM    637  C   GLY A  84       2.629 -12.383  12.711  1.00 94.50           C  
ATOM    638  O   GLY A  84       1.900 -12.945  13.539  1.00 94.50           O  
ATOM    639  N   LYS A  85       3.041 -11.102  12.844  1.00 95.62           N  
ATOM    640  CA  LYS A  85       2.652 -10.266  13.977  1.00 95.62           C  
ATOM    641  C   LYS A  85       2.232  -8.875  13.516  1.00 95.62           C  
ATOM    642  CB  LYS A  85       3.795 -10.164  14.992  1.00 95.62           C  
ATOM    643  O   LYS A  85       2.779  -8.344  12.547  1.00 95.62           O  
ATOM    644  CG  LYS A  85       4.238 -11.500  15.562  1.00 95.62           C  
ATOM    645  CD  LYS A  85       5.469 -11.352  16.453  1.00 95.62           C  
ATOM    646  CE  LYS A  85       6.035 -12.703  16.859  1.00 95.62           C  
ATOM    647  NZ  LYS A  85       7.270 -12.562  17.688  1.00 95.62           N  
ATOM    648  N   VAL A  86       1.263  -8.297  14.273  1.00 97.12           N  
ATOM    649  CA  VAL A  86       0.860  -6.906  14.086  1.00 97.12           C  
ATOM    650  C   VAL A  86       0.810  -6.195  15.438  1.00 97.12           C  
ATOM    651  CB  VAL A  86      -0.510  -6.805  13.383  1.00 97.12           C  
ATOM    652  O   VAL A  86       0.868  -6.840  16.484  1.00 97.12           O  
ATOM    653  CG1 VAL A  86      -0.448  -7.434  11.992  1.00 97.12           C  
ATOM    654  CG2 VAL A  86      -1.597  -7.473  14.227  1.00 97.12           C  
ATOM    655  N   ARG A  87       0.805  -4.922  15.453  1.00 96.25           N  
ATOM    656  CA  ARG A  87       0.600  -4.156  16.688  1.00 96.25           C  
ATOM    657  C   ARG A  87      -0.827  -3.625  16.766  1.00 96.25           C  
ATOM    658  CB  ARG A  87       1.597  -3.000  16.766  1.00 96.25           C  
ATOM    659  O   ARG A  87      -1.290  -2.934  15.852  1.00 96.25           O  
ATOM    660  CG  ARG A  87       3.051  -3.441  16.812  1.00 96.25           C  
ATOM    661  CD  ARG A  87       3.992  -2.262  17.031  1.00 96.25           C  
ATOM    662  NE  ARG A  87       5.387  -2.689  17.078  1.00 96.25           N  
ATOM    663  NH1 ARG A  87       6.199  -0.643  17.781  1.00 96.25           N  
ATOM    664  NH2 ARG A  87       7.633  -2.402  17.453  1.00 96.25           N  
ATOM    665  CZ  ARG A  87       6.402  -1.911  17.438  1.00 96.25           C  
ATOM    666  N   VAL A  88      -1.560  -4.031  17.812  1.00 97.81           N  
ATOM    667  CA  VAL A  88      -2.906  -3.557  18.109  1.00 97.81           C  
ATOM    668  C   VAL A  88      -2.854  -2.566  19.281  1.00 97.81           C  
ATOM    669  CB  VAL A  88      -3.859  -4.723  18.453  1.00 97.81           C  
ATOM    670  O   VAL A  88      -2.514  -2.938  20.406  1.00 97.81           O  
ATOM    671  CG1 VAL A  88      -5.270  -4.207  18.734  1.00 97.81           C  
ATOM    672  CG2 VAL A  88      -3.877  -5.742  17.312  1.00 97.81           C  
ATOM    673  N   ASN A  89      -3.104  -1.281  18.906  1.00 95.81           N  
ATOM    674  CA  ASN A  89      -2.980  -0.212  19.891  1.00 95.81           C  
ATOM    675  C   ASN A  89      -1.608  -0.220  20.562  1.00 95.81           C  
ATOM    676  CB  ASN A  89      -4.086  -0.323  20.953  1.00 95.81           C  
ATOM    677  O   ASN A  89      -1.504  -0.052  21.781  1.00 95.81           O  
ATOM    678  CG  ASN A  89      -5.473  -0.160  20.359  1.00 95.81           C  
ATOM    679  ND2 ASN A  89      -6.438  -0.893  20.906  1.00 95.81           N  
ATOM    680  OD1 ASN A  89      -5.676   0.618  19.422  1.00 95.81           O  
ATOM    681  N   GLY A  90      -0.625  -0.578  19.781  1.00 89.38           N  
ATOM    682  CA  GLY A  90       0.747  -0.444  20.234  1.00 89.38           C  
ATOM    683  C   GLY A  90       1.295  -1.717  20.859  1.00 89.38           C  
ATOM    684  O   GLY A  90       2.480  -1.793  21.188  1.00 89.38           O  
ATOM    685  N   VAL A  91       0.421  -2.705  21.000  1.00 95.31           N  
ATOM    686  CA  VAL A  91       0.830  -3.969  21.594  1.00 95.31           C  
ATOM    687  C   VAL A  91       1.055  -5.012  20.500  1.00 95.31           C  
ATOM    688  CB  VAL A  91      -0.216  -4.480  22.609  1.00 95.31           C  
ATOM    689  O   VAL A  91       0.165  -5.270  19.688  1.00 95.31           O  
ATOM    690  CG1 VAL A  91       0.204  -5.832  23.188  1.00 95.31           C  
ATOM    691  CG2 VAL A  91      -0.415  -3.457  23.734  1.00 95.31           C  
ATOM    692  N   LEU A  92       2.236  -5.590  20.500  1.00 95.12           N  
ATOM    693  CA  LEU A  92       2.570  -6.645  19.547  1.00 95.12           C  
ATOM    694  C   LEU A  92       1.651  -7.848  19.719  1.00 95.12           C  
ATOM    695  CB  LEU A  92       4.031  -7.074  19.719  1.00 95.12           C  
ATOM    696  O   LEU A  92       1.570  -8.422  20.812  1.00 95.12           O  
ATOM    697  CG  LEU A  92       4.633  -7.895  18.578  1.00 95.12           C  
ATOM    698  CD1 LEU A  92       4.664  -7.074  17.281  1.00 95.12           C  
ATOM    699  CD2 LEU A  92       6.031  -8.383  18.938  1.00 95.12           C  
ATOM    700  N   THR A  93       0.998  -8.305  18.672  1.00 97.56           N  
ATOM    701  CA  THR A  93      -0.022  -9.344  18.719  1.00 97.56           C  
ATOM    702  C   THR A  93       0.188 -10.352  17.594  1.00 97.56           C  
ATOM    703  CB  THR A  93      -1.438  -8.742  18.609  1.00 97.56           C  
ATOM    704  O   THR A  93       0.380  -9.969  16.438  1.00 97.56           O  
ATOM    705  CG2 THR A  93      -2.504  -9.820  18.797  1.00 97.56           C  
ATOM    706  OG1 THR A  93      -1.603  -7.750  19.641  1.00 97.56           O  
ATOM    707  N   ALA A  94       0.183 -11.656  17.891  1.00 97.69           N  
ATOM    708  CA  ALA A  94       0.353 -12.727  16.906  1.00 97.69           C  
ATOM    709  C   ALA A  94      -0.896 -12.883  16.047  1.00 97.69           C  
ATOM    710  CB  ALA A  94       0.681 -14.039  17.609  1.00 97.69           C  
ATOM    711  O   ALA A  94      -2.018 -12.727  16.531  1.00 97.69           O  
ATOM    712  N   LEU A  95      -0.792 -13.141  14.727  1.00 97.25           N  
ATOM    713  CA  LEU A  95      -1.866 -13.406  13.773  1.00 97.25           C  
ATOM    714  C   LEU A  95      -2.268 -14.875  13.805  1.00 97.25           C  
ATOM    715  CB  LEU A  95      -1.438 -13.016  12.359  1.00 97.25           C  
ATOM    716  O   LEU A  95      -1.427 -15.750  14.039  1.00 97.25           O  
ATOM    717  CG  LEU A  95      -1.056 -11.547  12.148  1.00 97.25           C  
ATOM    718  CD1 LEU A  95      -0.551 -11.328  10.727  1.00 97.25           C  
ATOM    719  CD2 LEU A  95      -2.242 -10.641  12.445  1.00 97.25           C  
ATOM    720  N   PRO A  96      -3.588 -15.211  13.648  1.00 97.88           N  
ATOM    721  CA  PRO A  96      -4.641 -14.242  13.344  1.00 97.88           C  
ATOM    722  C   PRO A  96      -5.172 -13.539  14.586  1.00 97.88           C  
ATOM    723  CB  PRO A  96      -5.730 -15.102  12.695  1.00 97.88           C  
ATOM    724  O   PRO A  96      -5.113 -14.086  15.688  1.00 97.88           O  
ATOM    725  CG  PRO A  96      -5.609 -16.438  13.359  1.00 97.88           C  
ATOM    726  CD  PRO A  96      -4.160 -16.688  13.656  1.00 97.88           C  
ATOM    727  N   VAL A  97      -5.641 -12.281  14.438  1.00 97.81           N  
ATOM    728  CA  VAL A  97      -6.238 -11.531  15.531  1.00 97.81           C  
ATOM    729  C   VAL A  97      -7.543 -10.891  15.070  1.00 97.81           C  
ATOM    730  CB  VAL A  97      -5.277 -10.453  16.078  1.00 97.81           C  
ATOM    731  O   VAL A  97      -7.660 -10.469  13.914  1.00 97.81           O  
ATOM    732  CG1 VAL A  97      -4.992  -9.398  15.008  1.00 97.81           C  
ATOM    733  CG2 VAL A  97      -5.859  -9.797  17.328  1.00 97.81           C  
ATOM    734  N   SER A  98      -8.594 -10.914  15.969  1.00 97.94           N  
ATOM    735  CA  SER A  98      -9.867 -10.234  15.781  1.00 97.94           C  
ATOM    736  C   SER A  98     -10.086  -9.164  16.844  1.00 97.94           C  
ATOM    737  CB  SER A  98     -11.023 -11.242  15.820  1.00 97.94           C  
ATOM    738  O   SER A  98     -10.023  -9.445  18.047  1.00 97.94           O  
ATOM    739  OG  SER A  98     -12.242 -10.617  15.461  1.00 97.94           O  
ATOM    740  N   VAL A  99     -10.336  -7.879  16.438  1.00 97.44           N  
ATOM    741  CA  VAL A  99     -10.453  -6.742  17.344  1.00 97.44           C  
ATOM    742  C   VAL A  99     -11.727  -5.961  17.047  1.00 97.44           C  
ATOM    743  CB  VAL A  99      -9.227  -5.812  17.250  1.00 97.44           C  
ATOM    744  O   VAL A  99     -12.453  -6.289  16.094  1.00 97.44           O  
ATOM    745  CG1 VAL A  99      -7.957  -6.543  17.688  1.00 97.44           C  
ATOM    746  CG2 VAL A  99      -9.070  -5.277  15.828  1.00 97.44           C  
ATOM    747  N   ALA A 100     -12.070  -4.965  17.906  1.00 96.81           N  
ATOM    748  CA  ALA A 100     -13.273  -4.148  17.734  1.00 96.81           C  
ATOM    749  C   ALA A 100     -14.523  -5.020  17.703  1.00 96.81           C  
ATOM    750  CB  ALA A 100     -13.164  -3.316  16.453  1.00 96.81           C  
ATOM    751  O   ALA A 100     -15.375  -4.855  16.812  1.00 96.81           O  
ATOM    752  N   ASP A 101     -14.609  -5.906  18.672  1.00 95.88           N  
ATOM    753  CA  ASP A 101     -15.750  -6.801  18.859  1.00 95.88           C  
ATOM    754  C   ASP A 101     -15.953  -7.680  17.625  1.00 95.88           C  
ATOM    755  CB  ASP A 101     -17.016  -6.000  19.141  1.00 95.88           C  
ATOM    756  O   ASP A 101     -17.094  -7.910  17.203  1.00 95.88           O  
ATOM    757  CG  ASP A 101     -16.938  -5.191  20.422  1.00 95.88           C  
ATOM    758  OD1 ASP A 101     -16.453  -5.727  21.453  1.00 95.88           O  
ATOM    759  OD2 ASP A 101     -17.344  -4.008  20.406  1.00 95.88           O  
ATOM    760  N   GLY A 102     -14.875  -7.953  16.953  1.00 96.94           N  
ATOM    761  CA  GLY A 102     -14.945  -8.883  15.828  1.00 96.94           C  
ATOM    762  C   GLY A 102     -15.164  -8.188  14.500  1.00 96.94           C  
ATOM    763  O   GLY A 102     -15.375  -8.844  13.477  1.00 96.94           O  
ATOM    764  N   ARG A 103     -15.094  -6.988  14.469  1.00 97.94           N  
ATOM    765  CA  ARG A 103     -15.414  -6.207  13.281  1.00 97.94           C  
ATOM    766  C   ARG A 103     -14.172  -5.980  12.422  1.00 97.94           C  
ATOM    767  CB  ARG A 103     -16.031  -4.863  13.664  1.00 97.94           C  
ATOM    768  O   ARG A 103     -14.281  -5.641  11.242  1.00 97.94           O  
ATOM    769  CG  ARG A 103     -17.375  -4.980  14.367  1.00 97.94           C  
ATOM    770  CD  ARG A 103     -17.953  -3.617  14.703  1.00 97.94           C  
ATOM    771  NE  ARG A 103     -18.203  -2.822  13.508  1.00 97.94           N  
ATOM    772  NH1 ARG A 103     -18.516  -0.833  14.641  1.00 97.94           N  
ATOM    773  NH2 ARG A 103     -18.688  -0.894  12.352  1.00 97.94           N  
ATOM    774  CZ  ARG A 103     -18.469  -1.519  13.500  1.00 97.94           C  
ATOM    775  N   ILE A 104     -12.977  -6.137  13.008  1.00 98.38           N  
ATOM    776  CA  ILE A 104     -11.727  -6.070  12.266  1.00 98.38           C  
ATOM    777  C   ILE A 104     -10.930  -7.355  12.484  1.00 98.38           C  
ATOM    778  CB  ILE A 104     -10.883  -4.844  12.688  1.00 98.38           C  
ATOM    779  O   ILE A 104     -10.695  -7.762  13.633  1.00 98.38           O  
ATOM    780  CG1 ILE A 104     -11.672  -3.551  12.445  1.00 98.38           C  
ATOM    781  CG2 ILE A 104      -9.547  -4.820  11.930  1.00 98.38           C  
ATOM    782  CD1 ILE A 104     -10.992  -2.299  12.977  1.00 98.38           C  
ATOM    783  N   SER A 105     -10.477  -7.965  11.438  1.00 98.31           N  
ATOM    784  CA  SER A 105      -9.664  -9.172  11.508  1.00 98.31           C  
ATOM    785  C   SER A 105      -8.383  -9.023  10.703  1.00 98.31           C  
ATOM    786  CB  SER A 105     -10.453 -10.383  10.992  1.00 98.31           C  
ATOM    787  O   SER A 105      -8.375  -8.398   9.633  1.00 98.31           O  
ATOM    788  OG  SER A 105     -10.797 -10.219   9.625  1.00 98.31           O  
ATOM    789  N   VAL A 106      -7.340  -9.477  11.281  1.00 98.19           N  
ATOM    790  CA  VAL A 106      -6.059  -9.508  10.586  1.00 98.19           C  
ATOM    791  C   VAL A 106      -5.523 -10.938  10.555  1.00 98.19           C  
ATOM    792  CB  VAL A 106      -5.027  -8.570  11.242  1.00 98.19           C  
ATOM    793  O   VAL A 106      -5.445 -11.602  11.586  1.00 98.19           O  
ATOM    794  CG1 VAL A 106      -3.771  -8.453  10.383  1.00 98.19           C  
ATOM    795  CG2 VAL A 106      -5.645  -7.195  11.492  1.00 98.19           C  
ATOM    796  N   ALA A 107      -5.180 -11.383   9.414  1.00 97.56           N  
ATOM    797  CA  ALA A 107      -4.676 -12.742   9.242  1.00 97.56           C  
ATOM    798  C   ALA A 107      -3.438 -12.766   8.352  1.00 97.56           C  
ATOM    799  CB  ALA A 107      -5.766 -13.641   8.664  1.00 97.56           C  
ATOM    800  O   ALA A 107      -3.221 -11.844   7.562  1.00 97.56           O  
ATOM    801  N   GLN A 108      -2.676 -13.844   8.578  1.00 95.19           N  
ATOM    802  CA  GLN A 108      -1.538 -14.086   7.699  1.00 95.19           C  
ATOM    803  C   GLN A 108      -1.975 -14.781   6.414  1.00 95.19           C  
ATOM    804  CB  GLN A 108      -0.475 -14.922   8.414  1.00 95.19           C  
ATOM    805  O   GLN A 108      -2.469 -15.914   6.453  1.00 95.19           O  
ATOM    806  CG  GLN A 108       0.776 -15.164   7.582  1.00 95.19           C  
ATOM    807  CD  GLN A 108       1.620 -13.922   7.406  1.00 95.19           C  
ATOM    808  NE2 GLN A 108       2.256 -13.789   6.246  1.00 95.19           N  
ATOM    809  OE1 GLN A 108       1.699 -13.070   8.305  1.00 95.19           O  
ATOM    810  N   GLY A 109      -1.859 -14.070   5.273  1.00 89.50           N  
ATOM    811  CA  GLY A 109      -2.025 -14.703   3.975  1.00 89.50           C  
ATOM    812  C   GLY A 109      -0.762 -15.375   3.471  1.00 89.50           C  
ATOM    813  O   GLY A 109       0.170 -15.609   4.242  1.00 89.50           O  
ATOM    814  N   ALA A 110      -0.638 -15.922   2.256  1.00 81.25           N  
ATOM    815  CA  ALA A 110       0.480 -16.672   1.682  1.00 81.25           C  
ATOM    816  C   ALA A 110       1.781 -15.875   1.800  1.00 81.25           C  
ATOM    817  CB  ALA A 110       0.198 -17.000   0.221  1.00 81.25           C  
ATOM    818  O   ALA A 110       2.814 -16.422   2.193  1.00 81.25           O  
ATOM    819  N   SER A 111       1.808 -14.547   1.744  1.00 87.38           N  
ATOM    820  CA  SER A 111       3.023 -13.750   1.834  1.00 87.38           C  
ATOM    821  C   SER A 111       2.709 -12.312   2.230  1.00 87.38           C  
ATOM    822  CB  SER A 111       3.777 -13.766   0.504  1.00 87.38           C  
ATOM    823  O   SER A 111       3.486 -11.398   1.944  1.00 87.38           O  
ATOM    824  OG  SER A 111       2.939 -13.344  -0.556  1.00 87.38           O  
ATOM    825  N   LYS A 112       1.559 -12.117   2.832  1.00 94.44           N  
ATOM    826  CA  LYS A 112       1.150 -10.766   3.221  1.00 94.44           C  
ATOM    827  C   LYS A 112       0.249 -10.805   4.453  1.00 94.44           C  
ATOM    828  CB  LYS A 112       0.434 -10.070   2.064  1.00 94.44           C  
ATOM    829  O   LYS A 112      -0.349 -11.836   4.762  1.00 94.44           O  
ATOM    830  CG  LYS A 112      -0.835 -10.773   1.606  1.00 94.44           C  
ATOM    831  CD  LYS A 112      -1.435 -10.102   0.378  1.00 94.44           C  
ATOM    832  CE  LYS A 112      -2.650 -10.859  -0.138  1.00 94.44           C  
ATOM    833  NZ  LYS A 112      -3.186 -10.266  -1.396  1.00 94.44           N  
ATOM    834  N   ALA A 113       0.243  -9.750   5.133  1.00 96.75           N  
ATOM    835  CA  ALA A 113      -0.782  -9.500   6.145  1.00 96.75           C  
ATOM    836  C   ALA A 113      -2.062  -8.977   5.504  1.00 96.75           C  
ATOM    837  CB  ALA A 113      -0.267  -8.516   7.188  1.00 96.75           C  
ATOM    838  O   ALA A 113      -2.020  -8.070   4.668  1.00 96.75           O  
ATOM    839  N   LEU A 114      -3.199  -9.625   5.848  1.00 97.88           N  
ATOM    840  CA  LEU A 114      -4.488  -9.219   5.297  1.00 97.88           C  
ATOM    841  C   LEU A 114      -5.422  -8.727   6.402  1.00 97.88           C  
ATOM    842  CB  LEU A 114      -5.141 -10.375   4.543  1.00 97.88           C  
ATOM    843  O   LEU A 114      -5.789  -9.492   7.293  1.00 97.88           O  
ATOM    844  CG  LEU A 114      -6.516 -10.102   3.938  1.00 97.88           C  
ATOM    845  CD1 LEU A 114      -6.426  -9.016   2.877  1.00 97.88           C  
ATOM    846  CD2 LEU A 114      -7.105 -11.383   3.348  1.00 97.88           C  
ATOM    847  N   LEU A 115      -5.746  -7.426   6.348  1.00 98.25           N  
ATOM    848  CA  LEU A 115      -6.703  -6.816   7.258  1.00 98.25           C  
ATOM    849  C   LEU A 115      -8.070  -6.676   6.598  1.00 98.25           C  
ATOM    850  CB  LEU A 115      -6.203  -5.445   7.719  1.00 98.25           C  
ATOM    851  O   LEU A 115      -8.188  -6.086   5.520  1.00 98.25           O  
ATOM    852  CG  LEU A 115      -7.078  -4.711   8.742  1.00 98.25           C  
ATOM    853  CD1 LEU A 115      -6.219  -3.824   9.633  1.00 98.25           C  
ATOM    854  CD2 LEU A 115      -8.148  -3.889   8.031  1.00 98.25           C  
ATOM    855  N   VAL A 116      -9.086  -7.207   7.285  1.00 98.25           N  
ATOM    856  CA  VAL A 116     -10.453  -7.141   6.773  1.00 98.25           C  
ATOM    857  C   VAL A 116     -11.367  -6.539   7.832  1.00 98.25           C  
ATOM    858  CB  VAL A 116     -10.969  -8.531   6.344  1.00 98.25           C  
ATOM    859  O   VAL A 116     -11.391  -6.996   8.977  1.00 98.25           O  
ATOM    860  CG1 VAL A 116     -12.391  -8.438   5.809  1.00 98.25           C  
ATOM    861  CG2 VAL A 116     -10.039  -9.148   5.297  1.00 98.25           C  
ATOM    862  N   ALA A 117     -12.109  -5.469   7.430  1.00 98.12           N  
ATOM    863  CA  ALA A 117     -13.102  -4.859   8.305  1.00 98.12           C  
ATOM    864  C   ALA A 117     -14.516  -5.172   7.836  1.00 98.12           C  
ATOM    865  CB  ALA A 117     -12.891  -3.348   8.375  1.00 98.12           C  
ATOM    866  O   ALA A 117     -14.758  -5.336   6.637  1.00 98.12           O  
ATOM    867  N   ASP A 118     -15.484  -5.246   8.695  1.00 96.94           N  
ATOM    868  CA  ASP A 118     -16.844  -5.699   8.398  1.00 96.94           C  
ATOM    869  C   ASP A 118     -17.594  -4.660   7.570  1.00 96.94           C  
ATOM    870  CB  ASP A 118     -17.594  -6.004   9.688  1.00 96.94           C  
ATOM    871  O   ASP A 118     -18.672  -4.949   7.031  1.00 96.94           O  
ATOM    872  CG  ASP A 118     -17.859  -4.766  10.523  1.00 96.94           C  
ATOM    873  OD1 ASP A 118     -17.328  -3.686  10.203  1.00 96.94           O  
ATOM    874  OD2 ASP A 118     -18.609  -4.875  11.523  1.00 96.94           O  
ATOM    875  N   PHE A 119     -17.016  -3.449   7.441  1.00 96.81           N  
ATOM    876  CA  PHE A 119     -17.641  -2.438   6.598  1.00 96.81           C  
ATOM    877  C   PHE A 119     -17.031  -2.449   5.199  1.00 96.81           C  
ATOM    878  CB  PHE A 119     -17.500  -1.048   7.223  1.00 96.81           C  
ATOM    879  O   PHE A 119     -17.312  -1.557   4.395  1.00 96.81           O  
ATOM    880  CG  PHE A 119     -16.078  -0.674   7.543  1.00 96.81           C  
ATOM    881  CD1 PHE A 119     -15.539  -0.923   8.805  1.00 96.81           C  
ATOM    882  CD2 PHE A 119     -15.273  -0.071   6.582  1.00 96.81           C  
ATOM    883  CE1 PHE A 119     -14.227  -0.578   9.102  1.00 96.81           C  
ATOM    884  CE2 PHE A 119     -13.953   0.277   6.875  1.00 96.81           C  
ATOM    885  CZ  PHE A 119     -13.430   0.023   8.133  1.00 96.81           C  
ATOM    886  N   GLY A 120     -16.172  -3.445   4.906  1.00 97.00           N  
ATOM    887  CA  GLY A 120     -15.797  -3.674   3.521  1.00 97.00           C  
ATOM    888  C   GLY A 120     -14.375  -3.238   3.217  1.00 97.00           C  
ATOM    889  O   GLY A 120     -13.859  -3.500   2.127  1.00 97.00           O  
ATOM    890  N   LEU A 121     -13.562  -2.521   4.180  1.00 98.25           N  
ATOM    891  CA  LEU A 121     -12.172  -2.137   4.008  1.00 98.25           C  
ATOM    892  C   LEU A 121     -11.258  -3.361   4.051  1.00 98.25           C  
ATOM    893  CB  LEU A 121     -11.750  -1.138   5.090  1.00 98.25           C  
ATOM    894  O   LEU A 121     -11.344  -4.172   4.977  1.00 98.25           O  
ATOM    895  CG  LEU A 121     -10.273  -0.746   5.113  1.00 98.25           C  
ATOM    896  CD1 LEU A 121      -9.906   0.034   3.855  1.00 98.25           C  
ATOM    897  CD2 LEU A 121      -9.953   0.068   6.363  1.00 98.25           C  
ATOM    898  N   GLN A 122     -10.375  -3.461   3.053  1.00 98.25           N  
ATOM    899  CA  GLN A 122      -9.328  -4.473   2.994  1.00 98.25           C  
ATOM    900  C   GLN A 122      -7.957  -3.830   2.779  1.00 98.25           C  
ATOM    901  CB  GLN A 122      -9.609  -5.480   1.882  1.00 98.25           C  
ATOM    902  O   GLN A 122      -7.785  -3.008   1.876  1.00 98.25           O  
ATOM    903  CG  GLN A 122     -10.875  -6.297   2.105  1.00 98.25           C  
ATOM    904  CD  GLN A 122     -11.133  -7.305   0.998  1.00 98.25           C  
ATOM    905  NE2 GLN A 122     -12.398  -7.504   0.653  1.00 98.25           N  
ATOM    906  OE1 GLN A 122     -10.195  -7.898   0.457  1.00 98.25           O  
ATOM    907  N   VAL A 123      -7.062  -4.168   3.643  1.00 98.12           N  
ATOM    908  CA  VAL A 123      -5.695  -3.670   3.516  1.00 98.12           C  
ATOM    909  C   VAL A 123      -4.715  -4.840   3.539  1.00 98.12           C  
ATOM    910  CB  VAL A 123      -5.352  -2.664   4.637  1.00 98.12           C  
ATOM    911  O   VAL A 123      -4.770  -5.688   4.434  1.00 98.12           O  
ATOM    912  CG1 VAL A 123      -3.918  -2.154   4.484  1.00 98.12           C  
ATOM    913  CG2 VAL A 123      -6.340  -1.500   4.629  1.00 98.12           C  
ATOM    914  N   SER A 124      -3.854  -4.898   2.570  1.00 96.75           N  
ATOM    915  CA  SER A 124      -2.811  -5.922   2.555  1.00 96.75           C  
ATOM    916  C   SER A 124      -1.423  -5.293   2.484  1.00 96.75           C  
ATOM    917  CB  SER A 124      -3.010  -6.871   1.372  1.00 96.75           C  
ATOM    918  O   SER A 124      -1.243  -4.238   1.874  1.00 96.75           O  
ATOM    919  OG  SER A 124      -2.764  -6.207   0.145  1.00 96.75           O  
ATOM    920  N   TYR A 125      -0.531  -5.895   3.115  1.00 95.19           N  
ATOM    921  CA  TYR A 125       0.871  -5.492   3.162  1.00 95.19           C  
ATOM    922  C   TYR A 125       1.789  -6.707   3.102  1.00 95.19           C  
ATOM    923  CB  TYR A 125       1.156  -4.684   4.430  1.00 95.19           C  
ATOM    924  O   TYR A 125       1.645  -7.641   3.895  1.00 95.19           O  
ATOM    925  CG  TYR A 125       2.578  -4.188   4.527  1.00 95.19           C  
ATOM    926  CD1 TYR A 125       3.303  -4.309   5.711  1.00 95.19           C  
ATOM    927  CD2 TYR A 125       3.199  -3.590   3.436  1.00 95.19           C  
ATOM    928  CE1 TYR A 125       4.613  -3.852   5.805  1.00 95.19           C  
ATOM    929  CE2 TYR A 125       4.508  -3.127   3.518  1.00 95.19           C  
ATOM    930  OH  TYR A 125       6.500  -2.805   4.789  1.00 95.19           O  
ATOM    931  CZ  TYR A 125       5.207  -3.262   4.703  1.00 95.19           C  
ATOM    932  N   ASP A 126       2.812  -6.672   2.199  1.00 90.50           N  
ATOM    933  CA  ASP A 126       3.613  -7.867   1.957  1.00 90.50           C  
ATOM    934  C   ASP A 126       4.812  -7.926   2.900  1.00 90.50           C  
ATOM    935  CB  ASP A 126       4.086  -7.910   0.502  1.00 90.50           C  
ATOM    936  O   ASP A 126       5.770  -8.664   2.654  1.00 90.50           O  
ATOM    937  CG  ASP A 126       5.086  -6.816   0.171  1.00 90.50           C  
ATOM    938  OD1 ASP A 126       5.320  -5.926   1.018  1.00 90.50           O  
ATOM    939  OD2 ASP A 126       5.648  -6.844  -0.946  1.00 90.50           O  
ATOM    940  N   TRP A 127       4.805  -7.090   3.943  1.00 88.94           N  
ATOM    941  CA  TRP A 127       5.824  -7.066   4.992  1.00 88.94           C  
ATOM    942  C   TRP A 127       7.109  -6.422   4.484  1.00 88.94           C  
ATOM    943  CB  TRP A 127       6.109  -8.484   5.496  1.00 88.94           C  
ATOM    944  O   TRP A 127       8.172  -6.574   5.098  1.00 88.94           O  
ATOM    945  CG  TRP A 127       4.887  -9.234   5.934  1.00 88.94           C  
ATOM    946  CD1 TRP A 127       4.191 -10.164   5.219  1.00 88.94           C  
ATOM    947  CD2 TRP A 127       4.211  -9.102   7.188  1.00 88.94           C  
ATOM    948  CE2 TRP A 127       3.115  -9.992   7.168  1.00 88.94           C  
ATOM    949  CE3 TRP A 127       4.426  -8.320   8.336  1.00 88.94           C  
ATOM    950  NE1 TRP A 127       3.125 -10.633   5.953  1.00 88.94           N  
ATOM    951  CH2 TRP A 127       2.471  -9.344   9.352  1.00 88.94           C  
ATOM    952  CZ2 TRP A 127       2.236 -10.125   8.242  1.00 88.94           C  
ATOM    953  CZ3 TRP A 127       3.551  -8.453   9.406  1.00 88.94           C  
ATOM    954  N   ASN A 128       6.984  -5.855   3.277  1.00 83.81           N  
ATOM    955  CA  ASN A 128       8.195  -5.309   2.680  1.00 83.81           C  
ATOM    956  C   ASN A 128       7.934  -3.969   2.002  1.00 83.81           C  
ATOM    957  CB  ASN A 128       8.797  -6.301   1.681  1.00 83.81           C  
ATOM    958  O   ASN A 128       8.414  -2.930   2.461  1.00 83.81           O  
ATOM    959  CG  ASN A 128      10.164  -5.879   1.188  1.00 83.81           C  
ATOM    960  ND2 ASN A 128      10.562  -6.391   0.027  1.00 83.81           N  
ATOM    961  OD1 ASN A 128      10.859  -5.098   1.844  1.00 83.81           O  
ATOM    962  N   TRP A 129       7.148  -3.922   0.870  1.00 80.38           N  
ATOM    963  CA  TRP A 129       7.125  -2.627   0.196  1.00 80.38           C  
ATOM    964  C   TRP A 129       5.820  -2.432  -0.569  1.00 80.38           C  
ATOM    965  CB  TRP A 129       8.320  -2.498  -0.758  1.00 80.38           C  
ATOM    966  O   TRP A 129       5.621  -1.397  -1.210  1.00 80.38           O  
ATOM    967  CG  TRP A 129       8.469  -3.650  -1.704  1.00 80.38           C  
ATOM    968  CD1 TRP A 129       7.699  -4.781  -1.756  1.00 80.38           C  
ATOM    969  CD2 TRP A 129       9.453  -3.789  -2.732  1.00 80.38           C  
ATOM    970  CE2 TRP A 129       9.219  -5.027  -3.369  1.00 80.38           C  
ATOM    971  CE3 TRP A 129      10.508  -2.984  -3.176  1.00 80.38           C  
ATOM    972  NE1 TRP A 129       8.148  -5.613  -2.756  1.00 80.38           N  
ATOM    973  CH2 TRP A 129      11.039  -4.676  -4.844  1.00 80.38           C  
ATOM    974  CZ2 TRP A 129      10.008  -5.480  -4.430  1.00 80.38           C  
ATOM    975  CZ3 TRP A 129      11.297  -3.438  -4.230  1.00 80.38           C  
ATOM    976  N   ARG A 130       4.887  -3.461  -0.668  1.00 90.81           N  
ATOM    977  CA  ARG A 130       3.623  -3.311  -1.380  1.00 90.81           C  
ATOM    978  C   ARG A 130       2.453  -3.229  -0.406  1.00 90.81           C  
ATOM    979  CB  ARG A 130       3.412  -4.469  -2.355  1.00 90.81           C  
ATOM    980  O   ARG A 130       2.352  -4.035   0.521  1.00 90.81           O  
ATOM    981  CG  ARG A 130       2.100  -4.402  -3.117  1.00 90.81           C  
ATOM    982  CD  ARG A 130       2.051  -5.422  -4.250  1.00 90.81           C  
ATOM    983  NE  ARG A 130       0.794  -5.348  -4.988  1.00 90.81           N  
ATOM    984  NH1 ARG A 130       1.687  -6.082  -6.988  1.00 90.81           N  
ATOM    985  NH2 ARG A 130      -0.541  -5.559  -6.844  1.00 90.81           N  
ATOM    986  CZ  ARG A 130       0.649  -5.664  -6.273  1.00 90.81           C  
ATOM    987  N   VAL A 131       1.617  -2.277  -0.665  1.00 94.69           N  
ATOM    988  CA  VAL A 131       0.384  -2.074   0.088  1.00 94.69           C  
ATOM    989  C   VAL A 131      -0.802  -2.006  -0.871  1.00 94.69           C  
ATOM    990  CB  VAL A 131       0.448  -0.792   0.948  1.00 94.69           C  
ATOM    991  O   VAL A 131      -0.724  -1.363  -1.921  1.00 94.69           O  
ATOM    992  CG1 VAL A 131      -0.839  -0.615   1.751  1.00 94.69           C  
ATOM    993  CG2 VAL A 131       1.660  -0.833   1.877  1.00 94.69           C  
ATOM    994  N   ASP A 132      -1.817  -2.670  -0.523  1.00 96.75           N  
ATOM    995  CA  ASP A 132      -3.086  -2.594  -1.240  1.00 96.75           C  
ATOM    996  C   ASP A 132      -4.219  -2.162  -0.310  1.00 96.75           C  
ATOM    997  CB  ASP A 132      -3.420  -3.939  -1.885  1.00 96.75           C  
ATOM    998  O   ASP A 132      -4.371  -2.709   0.784  1.00 96.75           O  
ATOM    999  CG  ASP A 132      -2.371  -4.395  -2.885  1.00 96.75           C  
ATOM   1000  OD1 ASP A 132      -2.570  -4.207  -4.105  1.00 96.75           O  
ATOM   1001  OD2 ASP A 132      -1.338  -4.949  -2.449  1.00 96.75           O  
ATOM   1002  N   VAL A 133      -4.957  -1.165  -0.755  1.00 98.06           N  
ATOM   1003  CA  VAL A 133      -6.152  -0.717  -0.048  1.00 98.06           C  
ATOM   1004  C   VAL A 133      -7.375  -0.877  -0.948  1.00 98.06           C  
ATOM   1005  CB  VAL A 133      -6.020   0.751   0.416  1.00 98.06           C  
ATOM   1006  O   VAL A 133      -7.453  -0.267  -2.018  1.00 98.06           O  
ATOM   1007  CG1 VAL A 133      -7.270   1.188   1.182  1.00 98.06           C  
ATOM   1008  CG2 VAL A 133      -4.773   0.927   1.277  1.00 98.06           C  
ATOM   1009  N   THR A 134      -8.312  -1.680  -0.518  1.00 98.25           N  
ATOM   1010  CA  THR A 134      -9.531  -1.927  -1.279  1.00 98.25           C  
ATOM   1011  C   THR A 134     -10.758  -1.454  -0.503  1.00 98.25           C  
ATOM   1012  CB  THR A 134      -9.688  -3.420  -1.623  1.00 98.25           C  
ATOM   1013  O   THR A 134     -10.906  -1.761   0.682  1.00 98.25           O  
ATOM   1014  CG2 THR A 134     -10.922  -3.664  -2.480  1.00 98.25           C  
ATOM   1015  OG1 THR A 134      -8.523  -3.859  -2.342  1.00 98.25           O  
ATOM   1016  N   LEU A 135     -11.594  -0.707  -1.229  1.00 97.81           N  
ATOM   1017  CA  LEU A 135     -12.820  -0.173  -0.633  1.00 97.81           C  
ATOM   1018  C   LEU A 135     -14.039  -0.540  -1.473  1.00 97.81           C  
ATOM   1019  CB  LEU A 135     -12.719   1.348  -0.488  1.00 97.81           C  
ATOM   1020  O   LEU A 135     -13.961  -0.585  -2.703  1.00 97.81           O  
ATOM   1021  CG  LEU A 135     -11.750   1.868   0.575  1.00 97.81           C  
ATOM   1022  CD1 LEU A 135     -11.539   3.369   0.411  1.00 97.81           C  
ATOM   1023  CD2 LEU A 135     -12.266   1.545   1.974  1.00 97.81           C  
ATOM   1024  N   PRO A 136     -15.195  -0.729  -0.756  1.00 97.25           N  
ATOM   1025  CA  PRO A 136     -16.438  -0.916  -1.516  1.00 97.25           C  
ATOM   1026  C   PRO A 136     -16.906   0.369  -2.188  1.00 97.25           C  
ATOM   1027  CB  PRO A 136     -17.422  -1.383  -0.454  1.00 97.25           C  
ATOM   1028  O   PRO A 136     -16.531   1.467  -1.768  1.00 97.25           O  
ATOM   1029  CG  PRO A 136     -16.938  -0.773   0.822  1.00 97.25           C  
ATOM   1030  CD  PRO A 136     -15.445  -0.705   0.776  1.00 97.25           C  
ATOM   1031  N   SER A 137     -17.781   0.239  -3.180  1.00 95.62           N  
ATOM   1032  CA  SER A 137     -18.281   1.353  -3.980  1.00 95.62           C  
ATOM   1033  C   SER A 137     -19.062   2.344  -3.119  1.00 95.62           C  
ATOM   1034  CB  SER A 137     -19.172   0.840  -5.113  1.00 95.62           C  
ATOM   1035  O   SER A 137     -19.250   3.494  -3.516  1.00 95.62           O  
ATOM   1036  OG  SER A 137     -20.281   0.120  -4.598  1.00 95.62           O  
ATOM   1037  N   SER A 138     -19.469   1.915  -1.911  1.00 95.50           N  
ATOM   1038  CA  SER A 138     -20.203   2.785  -0.998  1.00 95.50           C  
ATOM   1039  C   SER A 138     -19.375   3.992  -0.592  1.00 95.50           C  
ATOM   1040  CB  SER A 138     -20.641   2.012   0.248  1.00 95.50           C  
ATOM   1041  O   SER A 138     -19.906   5.000  -0.125  1.00 95.50           O  
ATOM   1042  OG  SER A 138     -19.531   1.414   0.882  1.00 95.50           O  
ATOM   1043  N   TYR A 139     -18.047   3.906  -0.733  1.00 96.75           N  
ATOM   1044  CA  TYR A 139     -17.141   4.980  -0.338  1.00 96.75           C  
ATOM   1045  C   TYR A 139     -16.844   5.902  -1.516  1.00 96.75           C  
ATOM   1046  CB  TYR A 139     -15.844   4.410   0.228  1.00 96.75           C  
ATOM   1047  O   TYR A 139     -15.984   6.777  -1.420  1.00 96.75           O  
ATOM   1048  CG  TYR A 139     -15.961   3.932   1.655  1.00 96.75           C  
ATOM   1049  CD1 TYR A 139     -15.625   4.766   2.719  1.00 96.75           C  
ATOM   1050  CD2 TYR A 139     -16.406   2.645   1.941  1.00 96.75           C  
ATOM   1051  CE1 TYR A 139     -15.727   4.328   4.035  1.00 96.75           C  
ATOM   1052  CE2 TYR A 139     -16.500   2.197   3.254  1.00 96.75           C  
ATOM   1053  OH  TYR A 139     -16.281   2.607   5.594  1.00 96.75           O  
ATOM   1054  CZ  TYR A 139     -16.172   3.045   4.293  1.00 96.75           C  
ATOM   1055  N   HIS A 140     -17.531   5.770  -2.627  1.00 95.31           N  
ATOM   1056  CA  HIS A 140     -17.359   6.602  -3.816  1.00 95.31           C  
ATOM   1057  C   HIS A 140     -17.500   8.078  -3.477  1.00 95.31           C  
ATOM   1058  CB  HIS A 140     -18.391   6.207  -4.887  1.00 95.31           C  
ATOM   1059  O   HIS A 140     -18.500   8.492  -2.881  1.00 95.31           O  
ATOM   1060  CG  HIS A 140     -18.266   6.996  -6.152  1.00 95.31           C  
ATOM   1061  CD2 HIS A 140     -17.688   6.688  -7.336  1.00 95.31           C  
ATOM   1062  ND1 HIS A 140     -18.766   8.266  -6.289  1.00 95.31           N  
ATOM   1063  CE1 HIS A 140     -18.516   8.711  -7.508  1.00 95.31           C  
ATOM   1064  NE2 HIS A 140     -17.844   7.770  -8.164  1.00 95.31           N  
ATOM   1065  N   GLY A 141     -16.391   8.812  -3.725  1.00 94.88           N  
ATOM   1066  CA  GLY A 141     -16.406  10.250  -3.514  1.00 94.88           C  
ATOM   1067  C   GLY A 141     -16.312  10.641  -2.051  1.00 94.88           C  
ATOM   1068  O   GLY A 141     -16.438  11.820  -1.710  1.00 94.88           O  
ATOM   1069  N   ALA A 142     -16.156   9.617  -1.195  1.00 95.56           N  
ATOM   1070  CA  ALA A 142     -16.219   9.891   0.238  1.00 95.56           C  
ATOM   1071  C   ALA A 142     -14.836   9.766   0.885  1.00 95.56           C  
ATOM   1072  CB  ALA A 142     -17.203   8.938   0.913  1.00 95.56           C  
ATOM   1073  O   ALA A 142     -14.711   9.852   2.109  1.00 95.56           O  
ATOM   1074  N   VAL A 143     -13.836   9.508   0.125  1.00 96.62           N  
ATOM   1075  CA  VAL A 143     -12.492   9.328   0.673  1.00 96.62           C  
ATOM   1076  C   VAL A 143     -11.539  10.336   0.038  1.00 96.62           C  
ATOM   1077  CB  VAL A 143     -11.977   7.891   0.452  1.00 96.62           C  
ATOM   1078  O   VAL A 143     -11.805  10.852  -1.049  1.00 96.62           O  
ATOM   1079  CG1 VAL A 143     -12.844   6.883   1.201  1.00 96.62           C  
ATOM   1080  CG2 VAL A 143     -11.938   7.559  -1.039  1.00 96.62           C  
ATOM   1081  N   CYS A 144     -10.523  10.695   0.731  1.00 96.50           N  
ATOM   1082  CA  CYS A 144      -9.438  11.539   0.245  1.00 96.50           C  
ATOM   1083  C   CYS A 144      -8.094  11.047   0.754  1.00 96.50           C  
ATOM   1084  CB  CYS A 144      -9.656  12.992   0.677  1.00 96.50           C  
ATOM   1085  O   CYS A 144      -8.031  10.109   1.549  1.00 96.50           O  
ATOM   1086  SG  CYS A 144      -9.742  13.211   2.467  1.00 96.50           S  
ATOM   1087  N   GLY A 145      -6.988  11.547   0.274  1.00 96.06           N  
ATOM   1088  CA  GLY A 145      -5.617  11.133   0.531  1.00 96.06           C  
ATOM   1089  C   GLY A 145      -4.816  10.891  -0.736  1.00 96.06           C  
ATOM   1090  O   GLY A 145      -5.211  11.336  -1.817  1.00 96.06           O  
ATOM   1091  N   LEU A 146      -3.711  10.258  -0.588  1.00 95.81           N  
ATOM   1092  CA  LEU A 146      -2.855  10.016  -1.744  1.00 95.81           C  
ATOM   1093  C   LEU A 146      -3.523   9.062  -2.727  1.00 95.81           C  
ATOM   1094  CB  LEU A 146      -1.504   9.445  -1.302  1.00 95.81           C  
ATOM   1095  O   LEU A 146      -3.143   9.000  -3.898  1.00 95.81           O  
ATOM   1096  CG  LEU A 146      -0.581  10.406  -0.546  1.00 95.81           C  
ATOM   1097  CD1 LEU A 146       0.662   9.664  -0.058  1.00 95.81           C  
ATOM   1098  CD2 LEU A 146      -0.196  11.586  -1.430  1.00 95.81           C  
ATOM   1099  N   CYS A 147      -4.551   8.352  -2.307  1.00 96.69           N  
ATOM   1100  CA  CYS A 147      -5.270   7.398  -3.146  1.00 96.69           C  
ATOM   1101  C   CYS A 147      -6.480   8.055  -3.799  1.00 96.69           C  
ATOM   1102  CB  CYS A 147      -5.715   6.188  -2.328  1.00 96.69           C  
ATOM   1103  O   CYS A 147      -7.176   7.426  -4.602  1.00 96.69           O  
ATOM   1104  SG  CYS A 147      -4.398   4.984  -2.035  1.00 96.69           S  
ATOM   1105  N   GLY A 148      -6.703   9.383  -3.566  1.00 95.56           N  
ATOM   1106  CA  GLY A 148      -7.727  10.133  -4.281  1.00 95.56           C  
ATOM   1107  C   GLY A 148      -9.117   9.914  -3.717  1.00 95.56           C  
ATOM   1108  O   GLY A 148      -9.273   9.383  -2.617  1.00 95.56           O  
ATOM   1109  N   ASN A 149     -10.156  10.352  -4.461  1.00 95.44           N  
ATOM   1110  CA  ASN A 149     -11.508  10.438  -3.928  1.00 95.44           C  
ATOM   1111  C   ASN A 149     -12.406   9.336  -4.480  1.00 95.44           C  
ATOM   1112  CB  ASN A 149     -12.117  11.812  -4.230  1.00 95.44           C  
ATOM   1113  O   ASN A 149     -13.609   9.320  -4.230  1.00 95.44           O  
ATOM   1114  CG  ASN A 149     -12.234  12.078  -5.719  1.00 95.44           C  
ATOM   1115  ND2 ASN A 149     -12.820  13.219  -6.070  1.00 95.44           N  
ATOM   1116  OD1 ASN A 149     -11.812  11.273  -6.547  1.00 95.44           O  
ATOM   1117  N   MET A 150     -11.852   8.438  -5.219  1.00 96.38           N  
ATOM   1118  CA  MET A 150     -12.531   7.238  -5.695  1.00 96.38           C  
ATOM   1119  C   MET A 150     -13.773   7.594  -6.504  1.00 96.38           C  
ATOM   1120  CB  MET A 150     -12.906   6.332  -4.523  1.00 96.38           C  
ATOM   1121  O   MET A 150     -14.789   6.902  -6.422  1.00 96.38           O  
ATOM   1122  CG  MET A 150     -13.328   4.934  -4.938  1.00 96.38           C  
ATOM   1123  SD  MET A 150     -13.805   3.885  -3.510  1.00 96.38           S  
ATOM   1124  CE  MET A 150     -14.125   2.312  -4.355  1.00 96.38           C  
ATOM   1125  N   ASP A 151     -13.844   8.680  -7.297  1.00 95.44           N  
ATOM   1126  CA  ASP A 151     -15.016   9.125  -8.047  1.00 95.44           C  
ATOM   1127  C   ASP A 151     -14.898   8.742  -9.523  1.00 95.44           C  
ATOM   1128  CB  ASP A 151     -15.203  10.633  -7.906  1.00 95.44           C  
ATOM   1129  O   ASP A 151     -15.641   9.258 -10.359  1.00 95.44           O  
ATOM   1130  CG  ASP A 151     -14.062  11.438  -8.508  1.00 95.44           C  
ATOM   1131  OD1 ASP A 151     -13.062  10.828  -8.945  1.00 95.44           O  
ATOM   1132  OD2 ASP A 151     -14.164  12.680  -8.547  1.00 95.44           O  
ATOM   1133  N   ARG A 152     -13.867   7.957  -9.852  1.00 95.31           N  
ATOM   1134  CA  ARG A 152     -13.680   7.391 -11.180  1.00 95.31           C  
ATOM   1135  C   ARG A 152     -13.109   8.430 -12.141  1.00 95.31           C  
ATOM   1136  CB  ARG A 152     -15.000   6.836 -11.727  1.00 95.31           C  
ATOM   1137  O   ARG A 152     -13.242   8.289 -13.359  1.00 95.31           O  
ATOM   1138  CG  ARG A 152     -15.516   5.625 -10.961  1.00 95.31           C  
ATOM   1139  CD  ARG A 152     -16.750   5.027 -11.633  1.00 95.31           C  
ATOM   1140  NE  ARG A 152     -17.312   3.938 -10.844  1.00 95.31           N  
ATOM   1141  NH1 ARG A 152     -18.453   2.977 -12.609  1.00 95.31           N  
ATOM   1142  NH2 ARG A 152     -18.578   2.045 -10.516  1.00 95.31           N  
ATOM   1143  CZ  ARG A 152     -18.109   2.988 -11.320  1.00 95.31           C  
ATOM   1144  N   ASN A 153     -12.633   9.445 -11.570  1.00 95.56           N  
ATOM   1145  CA  ASN A 153     -11.945  10.484 -12.328  1.00 95.56           C  
ATOM   1146  C   ASN A 153     -10.492  10.641 -11.883  1.00 95.56           C  
ATOM   1147  CB  ASN A 153     -12.688  11.820 -12.195  1.00 95.56           C  
ATOM   1148  O   ASN A 153     -10.219  11.273 -10.867  1.00 95.56           O  
ATOM   1149  CG  ASN A 153     -12.070  12.914 -13.039  1.00 95.56           C  
ATOM   1150  ND2 ASN A 153     -12.672  14.094 -13.016  1.00 95.56           N  
ATOM   1151  OD1 ASN A 153     -11.055  12.695 -13.719  1.00 95.56           O  
ATOM   1152  N   PRO A 154      -9.555  10.094 -12.727  1.00 94.19           N  
ATOM   1153  CA  PRO A 154      -8.148  10.148 -12.328  1.00 94.19           C  
ATOM   1154  C   PRO A 154      -7.562  11.555 -12.414  1.00 94.19           C  
ATOM   1155  CB  PRO A 154      -7.461   9.211 -13.328  1.00 94.19           C  
ATOM   1156  O   PRO A 154      -6.539  11.844 -11.797  1.00 94.19           O  
ATOM   1157  CG  PRO A 154      -8.406   9.117 -14.477  1.00 94.19           C  
ATOM   1158  CD  PRO A 154      -9.805   9.273 -13.953  1.00 94.19           C  
ATOM   1159  N   ASN A 155      -8.188  12.500 -13.102  1.00 92.62           N  
ATOM   1160  CA  ASN A 155      -7.668  13.844 -13.367  1.00 92.62           C  
ATOM   1161  C   ASN A 155      -7.789  14.734 -12.133  1.00 92.62           C  
ATOM   1162  CB  ASN A 155      -8.391  14.477 -14.555  1.00 92.62           C  
ATOM   1163  O   ASN A 155      -7.180  15.805 -12.078  1.00 92.62           O  
ATOM   1164  CG  ASN A 155      -8.078  13.781 -15.867  1.00 92.62           C  
ATOM   1165  ND2 ASN A 155      -9.070  13.688 -16.750  1.00 92.62           N  
ATOM   1166  OD1 ASN A 155      -6.945  13.336 -16.094  1.00 92.62           O  
ATOM   1167  N   ASN A 156      -8.430  14.188 -11.109  1.00 92.50           N  
ATOM   1168  CA  ASN A 156      -8.602  15.008  -9.914  1.00 92.50           C  
ATOM   1169  C   ASN A 156      -8.133  14.273  -8.664  1.00 92.50           C  
ATOM   1170  CB  ASN A 156     -10.062  15.438  -9.766  1.00 92.50           C  
ATOM   1171  O   ASN A 156      -8.734  14.398  -7.598  1.00 92.50           O  
ATOM   1172  CG  ASN A 156     -10.984  14.273  -9.484  1.00 92.50           C  
ATOM   1173  ND2 ASN A 156     -12.234  14.570  -9.156  1.00 92.50           N  
ATOM   1174  OD1 ASN A 156     -10.578  13.109  -9.562  1.00 92.50           O  
ATOM   1175  N   ASP A 157      -7.191  13.500  -8.797  1.00 93.31           N  
ATOM   1176  CA  ASP A 157      -6.719  12.672  -7.695  1.00 93.31           C  
ATOM   1177  C   ASP A 157      -5.539  13.320  -6.980  1.00 93.31           C  
ATOM   1178  CB  ASP A 157      -6.320  11.281  -8.203  1.00 93.31           C  
ATOM   1179  O   ASP A 157      -5.203  12.945  -5.855  1.00 93.31           O  
ATOM   1180  CG  ASP A 157      -7.512  10.367  -8.430  1.00 93.31           C  
ATOM   1181  OD1 ASP A 157      -8.633  10.703  -7.984  1.00 93.31           O  
ATOM   1182  OD2 ASP A 157      -7.332   9.297  -9.047  1.00 93.31           O  
ATOM   1183  N   GLN A 158      -4.961  14.406  -7.648  1.00 93.94           N  
ATOM   1184  CA  GLN A 158      -3.887  15.180  -7.039  1.00 93.94           C  
ATOM   1185  C   GLN A 158      -4.422  16.469  -6.410  1.00 93.94           C  
ATOM   1186  CB  GLN A 158      -2.809  15.516  -8.070  1.00 93.94           C  
ATOM   1187  O   GLN A 158      -4.254  17.547  -6.965  1.00 93.94           O  
ATOM   1188  CG  GLN A 158      -1.570  16.172  -7.477  1.00 93.94           C  
ATOM   1189  CD  GLN A 158      -0.501  16.453  -8.516  1.00 93.94           C  
ATOM   1190  NE2 GLN A 158       0.072  17.656  -8.469  1.00 93.94           N  
ATOM   1191  OE1 GLN A 158      -0.193  15.602  -9.359  1.00 93.94           O  
ATOM   1192  N   VAL A 159      -5.137  16.328  -5.285  1.00 92.50           N  
ATOM   1193  CA  VAL A 159      -5.844  17.438  -4.652  1.00 92.50           C  
ATOM   1194  C   VAL A 159      -5.340  17.625  -3.225  1.00 92.50           C  
ATOM   1195  CB  VAL A 159      -7.371  17.219  -4.652  1.00 92.50           C  
ATOM   1196  O   VAL A 159      -5.121  16.641  -2.504  1.00 92.50           O  
ATOM   1197  CG1 VAL A 159      -8.086  18.328  -3.891  1.00 92.50           C  
ATOM   1198  CG2 VAL A 159      -7.898  17.125  -6.082  1.00 92.50           C  
ATOM   1199  N   PHE A 160      -5.129  18.859  -2.832  1.00 92.56           N  
ATOM   1200  CA  PHE A 160      -4.777  19.188  -1.456  1.00 92.56           C  
ATOM   1201  C   PHE A 160      -5.918  18.844  -0.507  1.00 92.56           C  
ATOM   1202  CB  PHE A 160      -4.430  20.672  -1.337  1.00 92.56           C  
ATOM   1203  O   PHE A 160      -7.070  18.719  -0.932  1.00 92.56           O  
ATOM   1204  CG  PHE A 160      -3.104  21.047  -1.941  1.00 92.56           C  
ATOM   1205  CD1 PHE A 160      -1.937  20.422  -1.521  1.00 92.56           C  
ATOM   1206  CD2 PHE A 160      -3.020  22.016  -2.932  1.00 92.56           C  
ATOM   1207  CE1 PHE A 160      -0.705  20.750  -2.080  1.00 92.56           C  
ATOM   1208  CE2 PHE A 160      -1.793  22.359  -3.494  1.00 92.56           C  
ATOM   1209  CZ  PHE A 160      -0.637  21.719  -3.066  1.00 92.56           C  
ATOM   1210  N   PRO A 161      -5.617  18.828   0.787  1.00 90.62           N  
ATOM   1211  CA  PRO A 161      -6.672  18.594   1.774  1.00 90.62           C  
ATOM   1212  C   PRO A 161      -7.777  19.641   1.716  1.00 90.62           C  
ATOM   1213  CB  PRO A 161      -5.926  18.656   3.109  1.00 90.62           C  
ATOM   1214  O   PRO A 161      -8.938  19.344   2.033  1.00 90.62           O  
ATOM   1215  CG  PRO A 161      -4.543  18.188   2.797  1.00 90.62           C  
ATOM   1216  CD  PRO A 161      -4.156  18.719   1.445  1.00 90.62           C  
ATOM   1217  N   ASN A 162      -7.449  20.781   1.204  1.00 86.69           N  
ATOM   1218  CA  ASN A 162      -8.398  21.891   1.146  1.00 86.69           C  
ATOM   1219  C   ASN A 162      -9.242  21.844  -0.124  1.00 86.69           C  
ATOM   1220  CB  ASN A 162      -7.664  23.234   1.241  1.00 86.69           C  
ATOM   1221  O   ASN A 162     -10.094  22.703  -0.344  1.00 86.69           O  
ATOM   1222  CG  ASN A 162      -6.770  23.500   0.045  1.00 86.69           C  
ATOM   1223  ND2 ASN A 162      -5.996  24.578   0.109  1.00 86.69           N  
ATOM   1224  OD1 ASN A 162      -6.777  22.734  -0.928  1.00 86.69           O  
ATOM   1225  N   GLY A 163      -8.922  20.859  -1.047  1.00 87.38           N  
ATOM   1226  CA  GLY A 163      -9.820  20.609  -2.164  1.00 87.38           C  
ATOM   1227  C   GLY A 163      -9.336  21.219  -3.465  1.00 87.38           C  
ATOM   1228  O   GLY A 163      -9.945  21.016  -4.516  1.00 87.38           O  
ATOM   1229  N   THR A 164      -8.180  21.938  -3.475  1.00 89.75           N  
ATOM   1230  CA  THR A 164      -7.609  22.531  -4.676  1.00 89.75           C  
ATOM   1231  C   THR A 164      -6.625  21.578  -5.348  1.00 89.75           C  
ATOM   1232  CB  THR A 164      -6.898  23.859  -4.352  1.00 89.75           C  
ATOM   1233  O   THR A 164      -6.016  20.734  -4.680  1.00 89.75           O  
ATOM   1234  CG2 THR A 164      -7.871  24.875  -3.758  1.00 89.75           C  
ATOM   1235  OG1 THR A 164      -5.848  23.625  -3.406  1.00 89.75           O  
ATOM   1236  N   LEU A 165      -6.391  21.766  -6.633  1.00 90.69           N  
ATOM   1237  CA  LEU A 165      -5.473  20.938  -7.395  1.00 90.69           C  
ATOM   1238  C   LEU A 165      -4.023  21.297  -7.094  1.00 90.69           C  
ATOM   1239  CB  LEU A 165      -5.742  21.062  -8.898  1.00 90.69           C  
ATOM   1240  O   LEU A 165      -3.680  22.484  -7.016  1.00 90.69           O  
ATOM   1241  CG  LEU A 165      -6.988  20.359  -9.422  1.00 90.69           C  
ATOM   1242  CD1 LEU A 165      -7.246  20.750 -10.875  1.00 90.69           C  
ATOM   1243  CD2 LEU A 165      -6.840  18.844  -9.289  1.00 90.69           C  
ATOM   1244  N   ALA A 166      -3.242  20.312  -6.918  1.00 91.62           N  
ATOM   1245  CA  ALA A 166      -1.824  20.516  -6.629  1.00 91.62           C  
ATOM   1246  C   ALA A 166      -1.014  20.625  -7.918  1.00 91.62           C  
ATOM   1247  CB  ALA A 166      -1.290  19.375  -5.766  1.00 91.62           C  
ATOM   1248  O   ALA A 166      -1.267  19.891  -8.883  1.00 91.62           O  
ATOM   1249  N   PRO A 167      -0.024  21.453  -7.973  1.00 86.31           N  
ATOM   1250  CA  PRO A 167       0.776  21.734  -9.164  1.00 86.31           C  
ATOM   1251  C   PRO A 167       1.916  20.750  -9.367  1.00 86.31           C  
ATOM   1252  CB  PRO A 167       1.321  23.141  -8.883  1.00 86.31           C  
ATOM   1253  O   PRO A 167       2.469  20.656 -10.469  1.00 86.31           O  
ATOM   1254  CG  PRO A 167       1.367  23.250  -7.395  1.00 86.31           C  
ATOM   1255  CD  PRO A 167       0.223  22.453  -6.828  1.00 86.31           C  
ATOM   1256  N   SER A 168       2.262  20.000  -8.273  1.00 86.81           N  
ATOM   1257  CA  SER A 168       3.338  19.031  -8.375  1.00 86.81           C  
ATOM   1258  C   SER A 168       3.189  17.922  -7.328  1.00 86.81           C  
ATOM   1259  CB  SER A 168       4.699  19.703  -8.227  1.00 86.81           C  
ATOM   1260  O   SER A 168       2.555  18.141  -6.289  1.00 86.81           O  
ATOM   1261  OG  SER A 168       4.883  20.172  -6.898  1.00 86.81           O  
ATOM   1262  N   ILE A 169       3.801  16.750  -7.480  1.00 87.50           N  
ATOM   1263  CA  ILE A 169       3.652  15.531  -6.695  1.00 87.50           C  
ATOM   1264  C   ILE A 169       4.309  15.711  -5.328  1.00 87.50           C  
ATOM   1265  CB  ILE A 169       4.262  14.312  -7.422  1.00 87.50           C  
ATOM   1266  O   ILE A 169       3.699  15.422  -4.297  1.00 87.50           O  
ATOM   1267  CG1 ILE A 169       3.439  13.969  -8.672  1.00 87.50           C  
ATOM   1268  CG2 ILE A 169       4.352  13.109  -6.477  1.00 87.50           C  
ATOM   1269  CD1 ILE A 169       2.006  13.555  -8.375  1.00 87.50           C  
ATOM   1270  N   PRO A 170       5.457  16.297  -5.207  1.00 85.56           N  
ATOM   1271  CA  PRO A 170       6.105  16.438  -3.902  1.00 85.56           C  
ATOM   1272  C   PRO A 170       5.363  17.391  -2.971  1.00 85.56           C  
ATOM   1273  CB  PRO A 170       7.492  16.984  -4.254  1.00 85.56           C  
ATOM   1274  O   PRO A 170       5.250  17.125  -1.771  1.00 85.56           O  
ATOM   1275  CG  PRO A 170       7.727  16.547  -5.664  1.00 85.56           C  
ATOM   1276  CD  PRO A 170       6.406  16.500  -6.375  1.00 85.56           C  
ATOM   1277  N   ILE A 171       4.875  18.500  -3.537  1.00 85.50           N  
ATOM   1278  CA  ILE A 171       4.129  19.484  -2.754  1.00 85.50           C  
ATOM   1279  C   ILE A 171       2.787  18.891  -2.330  1.00 85.50           C  
ATOM   1280  CB  ILE A 171       3.910  20.797  -3.543  1.00 85.50           C  
ATOM   1281  O   ILE A 171       2.367  19.047  -1.181  1.00 85.50           O  
ATOM   1282  CG1 ILE A 171       5.254  21.469  -3.836  1.00 85.50           C  
ATOM   1283  CG2 ILE A 171       2.977  21.734  -2.777  1.00 85.50           C  
ATOM   1284  CD1 ILE A 171       5.148  22.672  -4.758  1.00 85.50           C  
ATOM   1285  N   TRP A 172       2.174  18.188  -3.299  1.00 92.44           N  
ATOM   1286  CA  TRP A 172       0.919  17.484  -3.051  1.00 92.44           C  
ATOM   1287  C   TRP A 172       1.106  16.375  -2.018  1.00 92.44           C  
ATOM   1288  CB  TRP A 172       0.365  16.891  -4.352  1.00 92.44           C  
ATOM   1289  O   TRP A 172       0.362  16.297  -1.038  1.00 92.44           O  
ATOM   1290  CG  TRP A 172      -0.765  15.930  -4.152  1.00 92.44           C  
ATOM   1291  CD1 TRP A 172      -1.893  16.125  -3.402  1.00 92.44           C  
ATOM   1292  CD2 TRP A 172      -0.873  14.617  -4.703  1.00 92.44           C  
ATOM   1293  CE2 TRP A 172      -2.094  14.070  -4.250  1.00 92.44           C  
ATOM   1294  CE3 TRP A 172      -0.055  13.844  -5.539  1.00 92.44           C  
ATOM   1295  NE1 TRP A 172      -2.695  15.008  -3.457  1.00 92.44           N  
ATOM   1296  CH2 TRP A 172      -1.698  12.055  -5.426  1.00 92.44           C  
ATOM   1297  CZ2 TRP A 172      -2.518  12.781  -4.605  1.00 92.44           C  
ATOM   1298  CZ3 TRP A 172      -0.478  12.562  -5.895  1.00 92.44           C  
ATOM   1299  N   GLY A 173       2.082  15.469  -2.232  1.00 90.81           N  
ATOM   1300  CA  GLY A 173       2.371  14.391  -1.303  1.00 90.81           C  
ATOM   1301  C   GLY A 173       2.609  14.867   0.116  1.00 90.81           C  
ATOM   1302  O   GLY A 173       2.102  14.281   1.072  1.00 90.81           O  
ATOM   1303  N   GLY A 174       3.344  15.961   0.295  1.00 89.88           N  
ATOM   1304  CA  GLY A 174       3.660  16.562   1.583  1.00 89.88           C  
ATOM   1305  C   GLY A 174       2.439  17.094   2.309  1.00 89.88           C  
ATOM   1306  O   GLY A 174       2.420  17.156   3.539  1.00 89.88           O  
ATOM   1307  N   SER A 175       1.526  17.531   1.560  1.00 92.00           N  
ATOM   1308  CA  SER A 175       0.306  18.094   2.131  1.00 92.00           C  
ATOM   1309  C   SER A 175      -0.512  17.031   2.846  1.00 92.00           C  
ATOM   1310  CB  SER A 175      -0.542  18.750   1.041  1.00 92.00           C  
ATOM   1311  O   SER A 175      -1.392  17.344   3.650  1.00 92.00           O  
ATOM   1312  OG  SER A 175      -1.186  17.781   0.244  1.00 92.00           O  
ATOM   1313  N   TRP A 176      -0.316  15.789   2.506  1.00 93.94           N  
ATOM   1314  CA  TRP A 176      -1.028  14.680   3.125  1.00 93.94           C  
ATOM   1315  C   TRP A 176      -0.192  14.047   4.230  1.00 93.94           C  
ATOM   1316  CB  TRP A 176      -1.395  13.625   2.076  1.00 93.94           C  
ATOM   1317  O   TRP A 176      -0.421  12.891   4.609  1.00 93.94           O  
ATOM   1318  CG  TRP A 176      -2.508  14.039   1.161  1.00 93.94           C  
ATOM   1319  CD1 TRP A 176      -2.396  14.469  -0.132  1.00 93.94           C  
ATOM   1320  CD2 TRP A 176      -3.904  14.062   1.474  1.00 93.94           C  
ATOM   1321  CE2 TRP A 176      -4.582  14.516   0.321  1.00 93.94           C  
ATOM   1322  CE3 TRP A 176      -4.648  13.742   2.617  1.00 93.94           C  
ATOM   1323  NE1 TRP A 176      -3.641  14.758  -0.644  1.00 93.94           N  
ATOM   1324  CH2 TRP A 176      -6.676  14.344   1.411  1.00 93.94           C  
ATOM   1325  CZ2 TRP A 176      -5.973  14.664   0.279  1.00 93.94           C  
ATOM   1326  CZ3 TRP A 176      -6.031  13.891   2.574  1.00 93.94           C  
ATOM   1327  N   ARG A 177       0.717  14.680   4.734  1.00 91.81           N  
ATOM   1328  CA  ARG A 177       1.511  14.227   5.875  1.00 91.81           C  
ATOM   1329  C   ARG A 177       0.652  14.109   7.129  1.00 91.81           C  
ATOM   1330  CB  ARG A 177       2.680  15.180   6.129  1.00 91.81           C  
ATOM   1331  O   ARG A 177      -0.117  15.016   7.449  1.00 91.81           O  
ATOM   1332  CG  ARG A 177       3.648  14.695   7.195  1.00 91.81           C  
ATOM   1333  CD  ARG A 177       4.820  15.656   7.371  1.00 91.81           C  
ATOM   1334  NE  ARG A 177       6.098  14.945   7.355  1.00 91.81           N  
ATOM   1335  NH1 ARG A 177       7.379  16.828   7.723  1.00 91.81           N  
ATOM   1336  NH2 ARG A 177       8.383  14.789   7.496  1.00 91.81           N  
ATOM   1337  CZ  ARG A 177       7.285  15.523   7.523  1.00 91.81           C  
ATOM   1338  N   ALA A 178       0.700  12.898   7.758  1.00 88.94           N  
ATOM   1339  CA  ALA A 178       0.001  12.680   9.023  1.00 88.94           C  
ATOM   1340  C   ALA A 178       0.710  13.398  10.172  1.00 88.94           C  
ATOM   1341  CB  ALA A 178      -0.116  11.188   9.320  1.00 88.94           C  
ATOM   1342  O   ALA A 178       1.932  13.562  10.141  1.00 88.94           O  
ATOM   1343  N   PRO A 179      -0.095  13.930  11.094  1.00 77.62           N  
ATOM   1344  CA  PRO A 179       0.498  14.594  12.258  1.00 77.62           C  
ATOM   1345  C   PRO A 179       1.448  13.688  13.031  1.00 77.62           C  
ATOM   1346  CB  PRO A 179      -0.719  14.969  13.102  1.00 77.62           C  
ATOM   1347  O   PRO A 179       1.231  12.477  13.109  1.00 77.62           O  
ATOM   1348  CG  PRO A 179      -1.883  14.867  12.172  1.00 77.62           C  
ATOM   1349  CD  PRO A 179      -1.523  13.930  11.062  1.00 77.62           C  
ATOM   1350  N   GLY A 180       2.631  14.102  13.367  1.00 67.81           N  
ATOM   1351  CA  GLY A 180       3.664  13.367  14.078  1.00 67.81           C  
ATOM   1352  C   GLY A 180       5.055  13.938  13.867  1.00 67.81           C  
ATOM   1353  O   GLY A 180       5.312  14.594  12.859  1.00 67.81           O  
ATOM   1354  N   TRP A 181       5.832  13.984  15.055  1.00 50.12           N  
ATOM   1355  CA  TRP A 181       7.188  14.531  15.016  1.00 50.12           C  
ATOM   1356  C   TRP A 181       8.164  13.508  14.445  1.00 50.12           C  
ATOM   1357  CB  TRP A 181       7.637  14.961  16.406  1.00 50.12           C  
ATOM   1358  O   TRP A 181       8.273  12.391  14.953  1.00 50.12           O  
ATOM   1359  CG  TRP A 181       8.898  15.773  16.422  1.00 50.12           C  
ATOM   1360  CD1 TRP A 181       9.023  17.094  16.109  1.00 50.12           C  
ATOM   1361  CD2 TRP A 181      10.203  15.312  16.781  1.00 50.12           C  
ATOM   1362  CE2 TRP A 181      11.086  16.406  16.641  1.00 50.12           C  
ATOM   1363  CE3 TRP A 181      10.719  14.078  17.188  1.00 50.12           C  
ATOM   1364  NE1 TRP A 181      10.336  17.484  16.234  1.00 50.12           N  
ATOM   1365  CH2 TRP A 181      12.930  15.094  17.312  1.00 50.12           C  
ATOM   1366  CZ2 TRP A 181      12.453  16.312  16.906  1.00 50.12           C  
ATOM   1367  CZ3 TRP A 181      12.086  13.977  17.453  1.00 50.12           C  
ATOM   1368  N   ASP A 182       8.680  13.758  13.289  1.00 68.94           N  
ATOM   1369  CA  ASP A 182       9.805  13.047  12.672  1.00 68.94           C  
ATOM   1370  C   ASP A 182      10.758  14.016  11.984  1.00 68.94           C  
ATOM   1371  CB  ASP A 182       9.297  12.008  11.672  1.00 68.94           C  
ATOM   1372  O   ASP A 182      10.555  14.383  10.828  1.00 68.94           O  
ATOM   1373  CG  ASP A 182      10.391  11.102  11.148  1.00 68.94           C  
ATOM   1374  OD1 ASP A 182      11.578  11.328  11.477  1.00 68.94           O  
ATOM   1375  OD2 ASP A 182      10.078  10.156  10.398  1.00 68.94           O  
ATOM   1376  N   PRO A 183      11.562  14.648  12.734  1.00 59.66           N  
ATOM   1377  CA  PRO A 183      12.453  15.703  12.242  1.00 59.66           C  
ATOM   1378  C   PRO A 183      13.406  15.211  11.148  1.00 59.66           C  
ATOM   1379  CB  PRO A 183      13.234  16.109  13.500  1.00 59.66           C  
ATOM   1380  O   PRO A 183      13.969  16.016  10.414  1.00 59.66           O  
ATOM   1381  CG  PRO A 183      13.172  14.922  14.398  1.00 59.66           C  
ATOM   1382  CD  PRO A 183      11.891  14.180  14.117  1.00 59.66           C  
ATOM   1383  N   LEU A 184      13.414  13.969  10.945  1.00 68.38           N  
ATOM   1384  CA  LEU A 184      14.375  13.375  10.023  1.00 68.38           C  
ATOM   1385  C   LEU A 184      13.688  12.930   8.734  1.00 68.38           C  
ATOM   1386  CB  LEU A 184      15.078  12.180  10.680  1.00 68.38           C  
ATOM   1387  O   LEU A 184      14.328  12.352   7.852  1.00 68.38           O  
ATOM   1388  CG  LEU A 184      15.969  12.492  11.875  1.00 68.38           C  
ATOM   1389  CD1 LEU A 184      16.422  11.203  12.562  1.00 68.38           C  
ATOM   1390  CD2 LEU A 184      17.172  13.320  11.445  1.00 68.38           C  
ATOM   1391  N   CYS A 185      12.383  13.188   8.586  1.00 78.12           N  
ATOM   1392  CA  CYS A 185      11.672  12.797   7.367  1.00 78.12           C  
ATOM   1393  C   CYS A 185      11.586  13.961   6.391  1.00 78.12           C  
ATOM   1394  CB  CYS A 185      10.273  12.289   7.703  1.00 78.12           C  
ATOM   1395  O   CYS A 185      11.672  15.125   6.797  1.00 78.12           O  
ATOM   1396  SG  CYS A 185       9.109  13.594   8.141  1.00 78.12           S  
ATOM   1397  N   TRP A 186      11.422  13.820   5.133  1.00 78.00           N  
ATOM   1398  CA  TRP A 186      11.312  14.836   4.090  1.00 78.00           C  
ATOM   1399  C   TRP A 186      10.266  14.438   3.055  1.00 78.00           C  
ATOM   1400  CB  TRP A 186      12.664  15.055   3.410  1.00 78.00           C  
ATOM   1401  O   TRP A 186      10.008  13.250   2.842  1.00 78.00           O  
ATOM   1402  CG  TRP A 186      13.367  13.789   3.029  1.00 78.00           C  
ATOM   1403  CD1 TRP A 186      13.016  12.914   2.037  1.00 78.00           C  
ATOM   1404  CD2 TRP A 186      14.539  13.250   3.641  1.00 78.00           C  
ATOM   1405  CE2 TRP A 186      14.852  12.047   2.967  1.00 78.00           C  
ATOM   1406  CE3 TRP A 186      15.367  13.664   4.691  1.00 78.00           C  
ATOM   1407  NE1 TRP A 186      13.898  11.867   1.994  1.00 78.00           N  
ATOM   1408  CH2 TRP A 186      16.734  11.688   4.344  1.00 78.00           C  
ATOM   1409  CZ2 TRP A 186      15.945  11.258   3.312  1.00 78.00           C  
ATOM   1410  CZ3 TRP A 186      16.469  12.875   5.035  1.00 78.00           C  
ATOM   1411  N   ASP A 187       9.594  15.445   2.473  1.00 77.81           N  
ATOM   1412  CA  ASP A 187       8.555  15.258   1.459  1.00 77.81           C  
ATOM   1413  C   ASP A 187       9.156  15.258   0.055  1.00 77.81           C  
ATOM   1414  CB  ASP A 187       7.484  16.344   1.575  1.00 77.81           C  
ATOM   1415  O   ASP A 187       8.555  14.734  -0.886  1.00 77.81           O  
ATOM   1416  CG  ASP A 187       6.723  16.281   2.887  1.00 77.81           C  
ATOM   1417  OD1 ASP A 187       6.320  15.172   3.311  1.00 77.81           O  
ATOM   1418  OD2 ASP A 187       6.520  17.344   3.502  1.00 77.81           O  
ATOM   1419  N   GLU A 188      10.266  15.836   0.081  1.00 72.06           N  
ATOM   1420  CA  GLU A 188      11.039  15.938  -1.152  1.00 72.06           C  
ATOM   1421  C   GLU A 188      12.523  15.703  -0.895  1.00 72.06           C  
ATOM   1422  CB  GLU A 188      10.828  17.312  -1.801  1.00 72.06           C  
ATOM   1423  O   GLU A 188      13.031  16.016   0.183  1.00 72.06           O  
ATOM   1424  CG  GLU A 188      11.305  17.391  -3.244  1.00 72.06           C  
ATOM   1425  CD  GLU A 188      10.992  18.719  -3.910  1.00 72.06           C  
ATOM   1426  OE1 GLU A 188      11.242  18.859  -5.129  1.00 72.06           O  
ATOM   1427  OE2 GLU A 188      10.492  19.625  -3.209  1.00 72.06           O  
ATOM   1428  N   CYS A 189      13.148  14.922  -1.739  1.00 64.38           N  
ATOM   1429  CA  CYS A 189      14.578  14.656  -1.612  1.00 64.38           C  
ATOM   1430  C   CYS A 189      15.367  15.953  -1.506  1.00 64.38           C  
ATOM   1431  CB  CYS A 189      15.078  13.836  -2.805  1.00 64.38           C  
ATOM   1432  O   CYS A 189      15.086  16.922  -2.227  1.00 64.38           O  
ATOM   1433  SG  CYS A 189      16.797  13.305  -2.648  1.00 64.38           S  
ATOM   1434  N   ARG A 190      16.016  16.438  -0.372  1.00 57.03           N  
ATOM   1435  CA  ARG A 190      16.844  17.641  -0.175  1.00 57.03           C  
ATOM   1436  C   ARG A 190      18.156  17.516  -0.924  1.00 57.03           C  
ATOM   1437  CB  ARG A 190      17.094  17.859   1.315  1.00 57.03           C  
ATOM   1438  O   ARG A 190      18.938  16.594  -0.681  1.00 57.03           O  
ATOM   1439  CG  ARG A 190      15.867  18.297   2.096  1.00 57.03           C  
ATOM   1440  CD  ARG A 190      16.234  18.938   3.428  1.00 57.03           C  
ATOM   1441  NE  ARG A 190      15.078  19.531   4.082  1.00 57.03           N  
ATOM   1442  NH1 ARG A 190      16.281  20.438   5.840  1.00 57.03           N  
ATOM   1443  NH2 ARG A 190      14.008  20.734   5.723  1.00 57.03           N  
ATOM   1444  CZ  ARG A 190      15.125  20.234   5.215  1.00 57.03           C  
ATOM   1445  N   GLY A 191      18.219  17.938  -2.344  1.00 59.31           N  
ATOM   1446  CA  GLY A 191      19.359  17.906  -3.240  1.00 59.31           C  
ATOM   1447  C   GLY A 191      19.031  17.312  -4.602  1.00 59.31           C  
ATOM   1448  O   GLY A 191      17.922  17.500  -5.109  1.00 59.31           O  
ATOM   1449  N   SER A 192      20.125  16.688  -5.531  1.00 50.09           N  
ATOM   1450  CA  SER A 192      19.906  16.000  -6.805  1.00 50.09           C  
ATOM   1451  C   SER A 192      19.312  14.617  -6.594  1.00 50.09           C  
ATOM   1452  CB  SER A 192      21.203  15.898  -7.590  1.00 50.09           C  
ATOM   1453  O   SER A 192      19.906  13.781  -5.914  1.00 50.09           O  
ATOM   1454  OG  SER A 192      22.312  15.758  -6.707  1.00 50.09           O  
ATOM   1455  N   CYS A 193      18.016  14.547  -6.293  1.00 56.03           N  
ATOM   1456  CA  CYS A 193      17.359  13.242  -6.293  1.00 56.03           C  
ATOM   1457  C   CYS A 193      18.125  12.242  -7.148  1.00 56.03           C  
ATOM   1458  CB  CYS A 193      15.922  13.367  -6.805  1.00 56.03           C  
ATOM   1459  O   CYS A 193      18.562  12.570  -8.258  1.00 56.03           O  
ATOM   1460  SG  CYS A 193      14.875  14.430  -5.785  1.00 56.03           S  
ATOM   1461  N   PRO A 194      18.672  11.250  -6.535  1.00 54.62           N  
ATOM   1462  CA  PRO A 194      19.359  10.281  -7.387  1.00 54.62           C  
ATOM   1463  C   PRO A 194      18.562   9.898  -8.625  1.00 54.62           C  
ATOM   1464  CB  PRO A 194      19.562   9.070  -6.469  1.00 54.62           C  
ATOM   1465  O   PRO A 194      17.344   9.727  -8.539  1.00 54.62           O  
ATOM   1466  CG  PRO A 194      18.984   9.500  -5.152  1.00 54.62           C  
ATOM   1467  CD  PRO A 194      18.344  10.844  -5.332  1.00 54.62           C  
ATOM   1468  N   THR A 195      19.000  10.281  -9.680  1.00 61.62           N  
ATOM   1469  CA  THR A 195      18.547   9.875 -11.000  1.00 61.62           C  
ATOM   1470  C   THR A 195      19.328   8.664 -11.500  1.00 61.62           C  
ATOM   1471  CB  THR A 195      18.688  11.031 -12.016  1.00 61.62           C  
ATOM   1472  O   THR A 195      20.406   8.352 -10.977  1.00 61.62           O  
ATOM   1473  CG2 THR A 195      17.844  12.234 -11.602  1.00 61.62           C  
ATOM   1474  OG1 THR A 195      20.062  11.430 -12.094  1.00 61.62           O  
ATOM   1475  N   CYS A 196      18.578   7.684 -11.898  1.00 66.94           N  
ATOM   1476  CA  CYS A 196      19.203   6.547 -12.555  1.00 66.94           C  
ATOM   1477  C   CYS A 196      20.000   6.996 -13.773  1.00 66.94           C  
ATOM   1478  CB  CYS A 196      18.156   5.508 -12.961  1.00 66.94           C  
ATOM   1479  O   CYS A 196      19.438   7.566 -14.711  1.00 66.94           O  
ATOM   1480  SG  CYS A 196      18.875   3.959 -13.562  1.00 66.94           S  
ATOM   1481  N   PRO A 197      21.422   6.980 -13.719  1.00 73.06           N  
ATOM   1482  CA  PRO A 197      22.203   7.367 -14.898  1.00 73.06           C  
ATOM   1483  C   PRO A 197      21.703   6.707 -16.188  1.00 73.06           C  
ATOM   1484  CB  PRO A 197      23.609   6.887 -14.555  1.00 73.06           C  
ATOM   1485  O   PRO A 197      21.297   5.543 -16.156  1.00 73.06           O  
ATOM   1486  CG  PRO A 197      23.594   6.652 -13.078  1.00 73.06           C  
ATOM   1487  CD  PRO A 197      22.172   6.402 -12.664  1.00 73.06           C  
ATOM   1488  N   GLU A 198      21.547   7.496 -17.234  1.00 69.00           N  
ATOM   1489  CA  GLU A 198      21.016   7.078 -18.547  1.00 69.00           C  
ATOM   1490  C   GLU A 198      21.703   5.809 -19.031  1.00 69.00           C  
ATOM   1491  CB  GLU A 198      21.188   8.195 -19.562  1.00 69.00           C  
ATOM   1492  O   GLU A 198      21.062   4.953 -19.656  1.00 69.00           O  
ATOM   1493  CG  GLU A 198      20.094   9.258 -19.500  1.00 69.00           C  
ATOM   1494  CD  GLU A 198      20.141  10.250 -20.656  1.00 69.00           C  
ATOM   1495  OE1 GLU A 198      19.281  11.148 -20.734  1.00 69.00           O  
ATOM   1496  OE2 GLU A 198      21.062  10.117 -21.500  1.00 69.00           O  
ATOM   1497  N   ASP A 199      23.000   5.559 -18.703  1.00 71.00           N  
ATOM   1498  CA  ASP A 199      23.797   4.414 -19.125  1.00 71.00           C  
ATOM   1499  C   ASP A 199      23.406   3.154 -18.359  1.00 71.00           C  
ATOM   1500  CB  ASP A 199      25.297   4.699 -18.938  1.00 71.00           C  
ATOM   1501  O   ASP A 199      23.531   2.041 -18.875  1.00 71.00           O  
ATOM   1502  CG  ASP A 199      25.656   5.004 -17.484  1.00 71.00           C  
ATOM   1503  OD1 ASP A 199      24.797   5.488 -16.734  1.00 71.00           O  
ATOM   1504  OD2 ASP A 199      26.828   4.758 -17.109  1.00 71.00           O  
ATOM   1505  N   ARG A 200      22.766   3.240 -17.203  1.00 77.31           N  
ATOM   1506  CA  ARG A 200      22.312   2.145 -16.359  1.00 77.31           C  
ATOM   1507  C   ARG A 200      20.844   1.829 -16.625  1.00 77.31           C  
ATOM   1508  CB  ARG A 200      22.500   2.484 -14.883  1.00 77.31           C  
ATOM   1509  O   ARG A 200      20.375   0.727 -16.328  1.00 77.31           O  
ATOM   1510  CG  ARG A 200      23.953   2.461 -14.438  1.00 77.31           C  
ATOM   1511  CD  ARG A 200      24.078   2.229 -12.938  1.00 77.31           C  
ATOM   1512  NE  ARG A 200      25.469   2.346 -12.484  1.00 77.31           N  
ATOM   1513  NH1 ARG A 200      25.016   1.828 -10.281  1.00 77.31           N  
ATOM   1514  NH2 ARG A 200      27.156   2.285 -10.938  1.00 77.31           N  
ATOM   1515  CZ  ARG A 200      25.875   2.152 -11.234  1.00 77.31           C  
ATOM   1516  N   LEU A 201      20.109   2.754 -17.188  1.00 77.81           N  
ATOM   1517  CA  LEU A 201      18.703   2.615 -17.531  1.00 77.81           C  
ATOM   1518  C   LEU A 201      18.516   1.576 -18.625  1.00 77.81           C  
ATOM   1519  CB  LEU A 201      18.125   3.961 -17.984  1.00 77.81           C  
ATOM   1520  O   LEU A 201      17.594   0.756 -18.562  1.00 77.81           O  
ATOM   1521  CG  LEU A 201      17.828   4.977 -16.875  1.00 77.81           C  
ATOM   1522  CD1 LEU A 201      17.484   6.332 -17.469  1.00 77.81           C  
ATOM   1523  CD2 LEU A 201      16.703   4.480 -15.977  1.00 77.81           C  
ATOM   1524  N   GLU A 202      19.453   1.614 -19.609  1.00 80.56           N  
ATOM   1525  CA  GLU A 202      19.391   0.665 -20.719  1.00 80.56           C  
ATOM   1526  C   GLU A 202      19.594  -0.767 -20.234  1.00 80.56           C  
ATOM   1527  CB  GLU A 202      20.422   1.007 -21.797  1.00 80.56           C  
ATOM   1528  O   GLU A 202      18.906  -1.688 -20.703  1.00 80.56           O  
ATOM   1529  CG  GLU A 202      20.000   2.139 -22.719  1.00 80.56           C  
ATOM   1530  CD  GLU A 202      21.062   2.484 -23.766  1.00 80.56           C  
ATOM   1531  OE1 GLU A 202      20.859   3.463 -24.516  1.00 80.56           O  
ATOM   1532  OE2 GLU A 202      22.078   1.769 -23.828  1.00 80.56           O  
ATOM   1533  N   GLN A 203      20.469  -0.920 -19.344  1.00 87.00           N  
ATOM   1534  CA  GLN A 203      20.750  -2.219 -18.734  1.00 87.00           C  
ATOM   1535  C   GLN A 203      19.531  -2.748 -17.984  1.00 87.00           C  
ATOM   1536  CB  GLN A 203      21.953  -2.125 -17.781  1.00 87.00           C  
ATOM   1537  O   GLN A 203      19.156  -3.912 -18.141  1.00 87.00           O  
ATOM   1538  CG  GLN A 203      22.266  -3.428 -17.062  1.00 87.00           C  
ATOM   1539  CD  GLN A 203      23.406  -3.285 -16.078  1.00 87.00           C  
ATOM   1540  NE2 GLN A 203      23.938  -4.414 -15.625  1.00 87.00           N  
ATOM   1541  OE1 GLN A 203      23.797  -2.172 -15.711  1.00 87.00           O  
ATOM   1542  N   TYR A 204      18.875  -1.895 -17.141  1.00 89.31           N  
ATOM   1543  CA  TYR A 204      17.781  -2.311 -16.281  1.00 89.31           C  
ATOM   1544  C   TYR A 204      16.484  -2.434 -17.062  1.00 89.31           C  
ATOM   1545  CB  TYR A 204      17.594  -1.318 -15.125  1.00 89.31           C  
ATOM   1546  O   TYR A 204      15.547  -3.123 -16.641  1.00 89.31           O  
ATOM   1547  CG  TYR A 204      18.781  -1.261 -14.180  1.00 89.31           C  
ATOM   1548  CD1 TYR A 204      19.422  -2.426 -13.766  1.00 89.31           C  
ATOM   1549  CD2 TYR A 204      19.250  -0.043 -13.711  1.00 89.31           C  
ATOM   1550  CE1 TYR A 204      20.500  -2.379 -12.898  1.00 89.31           C  
ATOM   1551  CE2 TYR A 204      20.344   0.017 -12.836  1.00 89.31           C  
ATOM   1552  OH  TYR A 204      22.031  -1.102 -11.578  1.00 89.31           O  
ATOM   1553  CZ  TYR A 204      20.953  -1.154 -12.438  1.00 89.31           C  
ATOM   1554  N   GLU A 205      16.469  -1.901 -18.297  1.00 88.38           N  
ATOM   1555  CA  GLU A 205      15.328  -2.057 -19.188  1.00 88.38           C  
ATOM   1556  C   GLU A 205      15.383  -3.395 -19.922  1.00 88.38           C  
ATOM   1557  CB  GLU A 205      15.273  -0.906 -20.203  1.00 88.38           C  
ATOM   1558  O   GLU A 205      14.375  -3.848 -20.484  1.00 88.38           O  
ATOM   1559  CG  GLU A 205      14.891   0.433 -19.594  1.00 88.38           C  
ATOM   1560  CD  GLU A 205      14.859   1.569 -20.594  1.00 88.38           C  
ATOM   1561  OE1 GLU A 205      14.391   2.678 -20.250  1.00 88.38           O  
ATOM   1562  OE2 GLU A 205      15.297   1.349 -21.750  1.00 88.38           O  
ATOM   1563  N   GLY A 206      16.500  -3.979 -19.906  1.00 88.88           N  
ATOM   1564  CA  GLY A 206      16.766  -5.180 -20.672  1.00 88.88           C  
ATOM   1565  C   GLY A 206      16.125  -6.422 -20.094  1.00 88.88           C  
ATOM   1566  O   GLY A 206      15.602  -6.391 -18.969  1.00 88.88           O  
ATOM   1567  N   PRO A 207      16.172  -7.586 -20.766  1.00 87.88           N  
ATOM   1568  CA  PRO A 207      15.539  -8.875 -20.453  1.00 87.88           C  
ATOM   1569  C   PRO A 207      16.078  -9.484 -19.156  1.00 87.88           C  
ATOM   1570  CB  PRO A 207      15.883  -9.742 -21.656  1.00 87.88           C  
ATOM   1571  O   PRO A 207      15.414 -10.320 -18.547  1.00 87.88           O  
ATOM   1572  CG  PRO A 207      17.078  -9.094 -22.266  1.00 87.88           C  
ATOM   1573  CD  PRO A 207      17.031  -7.621 -21.984  1.00 87.88           C  
ATOM   1574  N   GLY A 208      17.203  -9.078 -18.703  1.00 87.88           N  
ATOM   1575  CA  GLY A 208      17.828  -9.586 -17.484  1.00 87.88           C  
ATOM   1576  C   GLY A 208      17.312  -8.906 -16.234  1.00 87.88           C  
ATOM   1577  O   GLY A 208      17.594  -9.367 -15.117  1.00 87.88           O  
ATOM   1578  N   PHE A 209      16.500  -7.840 -16.375  1.00 92.31           N  
ATOM   1579  CA  PHE A 209      15.938  -7.102 -15.250  1.00 92.31           C  
ATOM   1580  C   PHE A 209      14.453  -6.840 -15.461  1.00 92.31           C  
ATOM   1581  CB  PHE A 209      16.672  -5.777 -15.055  1.00 92.31           C  
ATOM   1582  O   PHE A 209      13.633  -7.766 -15.391  1.00 92.31           O  
ATOM   1583  CG  PHE A 209      18.094  -5.938 -14.578  1.00 92.31           C  
ATOM   1584  CD1 PHE A 209      18.391  -6.004 -13.219  1.00 92.31           C  
ATOM   1585  CD2 PHE A 209      19.141  -6.027 -15.492  1.00 92.31           C  
ATOM   1586  CE1 PHE A 209      19.703  -6.156 -12.781  1.00 92.31           C  
ATOM   1587  CE2 PHE A 209      20.453  -6.176 -15.055  1.00 92.31           C  
ATOM   1588  CZ  PHE A 209      20.734  -6.238 -13.703  1.00 92.31           C  
ATOM   1589  N   CYS A 210      14.039  -5.551 -15.852  1.00 92.75           N  
ATOM   1590  CA  CYS A 210      12.633  -5.156 -15.883  1.00 92.75           C  
ATOM   1591  C   CYS A 210      12.000  -5.512 -17.234  1.00 92.75           C  
ATOM   1592  CB  CYS A 210      12.492  -3.658 -15.625  1.00 92.75           C  
ATOM   1593  O   CYS A 210      10.836  -5.203 -17.469  1.00 92.75           O  
ATOM   1594  SG  CYS A 210      13.086  -3.143 -14.000  1.00 92.75           S  
ATOM   1595  N   GLY A 211      12.758  -6.172 -18.109  1.00 91.38           N  
ATOM   1596  CA  GLY A 211      12.336  -6.566 -19.453  1.00 91.38           C  
ATOM   1597  C   GLY A 211      11.086  -7.430 -19.453  1.00 91.38           C  
ATOM   1598  O   GLY A 211      10.250  -7.316 -20.344  1.00 91.38           O  
ATOM   1599  N   PRO A 212      11.008  -8.297 -18.484  1.00 92.31           N  
ATOM   1600  CA  PRO A 212       9.805  -9.133 -18.422  1.00 92.31           C  
ATOM   1601  C   PRO A 212       8.523  -8.320 -18.328  1.00 92.31           C  
ATOM   1602  CB  PRO A 212      10.016  -9.969 -17.156  1.00 92.31           C  
ATOM   1603  O   PRO A 212       7.441  -8.820 -18.656  1.00 92.31           O  
ATOM   1604  CG  PRO A 212      11.500 -10.102 -17.031  1.00 92.31           C  
ATOM   1605  CD  PRO A 212      12.133  -8.797 -17.422  1.00 92.31           C  
ATOM   1606  N   LEU A 213       8.477  -7.059 -17.891  1.00 90.81           N  
ATOM   1607  CA  LEU A 213       7.324  -6.172 -17.766  1.00 90.81           C  
ATOM   1608  C   LEU A 213       7.113  -5.352 -19.031  1.00 90.81           C  
ATOM   1609  CB  LEU A 213       7.508  -5.238 -16.562  1.00 90.81           C  
ATOM   1610  O   LEU A 213       6.090  -4.680 -19.172  1.00 90.81           O  
ATOM   1611  CG  LEU A 213       7.426  -5.887 -15.180  1.00 90.81           C  
ATOM   1612  CD1 LEU A 213       7.828  -4.883 -14.102  1.00 90.81           C  
ATOM   1613  CD2 LEU A 213       6.023  -6.426 -14.922  1.00 90.81           C  
ATOM   1614  N   ALA A 214       8.148  -5.320 -19.984  1.00 87.75           N  
ATOM   1615  CA  ALA A 214       8.094  -4.504 -21.188  1.00 87.75           C  
ATOM   1616  C   ALA A 214       6.969  -4.965 -22.109  1.00 87.75           C  
ATOM   1617  CB  ALA A 214       9.430  -4.555 -21.922  1.00 87.75           C  
ATOM   1618  O   ALA A 214       6.758  -6.164 -22.297  1.00 87.75           O  
ATOM   1619  N   SER A 215       6.211  -3.855 -22.609  1.00 80.62           N  
ATOM   1620  CA  SER A 215       5.148  -4.121 -23.578  1.00 80.62           C  
ATOM   1621  C   SER A 215       5.707  -4.668 -24.875  1.00 80.62           C  
ATOM   1622  CB  SER A 215       4.344  -2.848 -23.844  1.00 80.62           C  
ATOM   1623  O   SER A 215       6.742  -4.199 -25.359  1.00 80.62           O  
ATOM   1624  OG  SER A 215       3.654  -2.430 -22.688  1.00 80.62           O  
ATOM   1625  N   GLY A 216       5.148  -5.801 -25.391  1.00 73.38           N  
ATOM   1626  CA  GLY A 216       5.566  -6.207 -26.719  1.00 73.38           C  
ATOM   1627  C   GLY A 216       6.699  -7.215 -26.703  1.00 73.38           C  
ATOM   1628  O   GLY A 216       7.168  -7.641 -27.766  1.00 73.38           O  
ATOM   1629  N   THR A 217       7.199  -7.547 -25.469  1.00 67.69           N  
ATOM   1630  CA  THR A 217       8.227  -8.562 -25.266  1.00 67.69           C  
ATOM   1631  C   THR A 217       7.613  -9.844 -24.703  1.00 67.69           C  
ATOM   1632  CB  THR A 217       9.336  -8.062 -24.328  1.00 67.69           C  
ATOM   1633  O   THR A 217       6.578  -9.805 -24.031  1.00 67.69           O  
ATOM   1634  CG2 THR A 217      10.188  -7.000 -25.000  1.00 67.69           C  
ATOM   1635  OG1 THR A 217       8.734  -7.512 -23.141  1.00 67.69           O  
ATOM   1636  N   GLY A 218       7.680 -11.016 -25.547  1.00 74.50           N  
ATOM   1637  CA  GLY A 218       7.340 -12.312 -24.984  1.00 74.50           C  
ATOM   1638  C   GLY A 218       7.871 -12.523 -23.578  1.00 74.50           C  
ATOM   1639  O   GLY A 218       8.680 -11.734 -23.094  1.00 74.50           O  
ATOM   1640  N   GLY A 219       6.945 -13.023 -22.594  1.00 82.19           N  
ATOM   1641  CA  GLY A 219       7.367 -13.266 -21.219  1.00 82.19           C  
ATOM   1642  C   GLY A 219       6.227 -13.695 -20.312  1.00 82.19           C  
ATOM   1643  O   GLY A 219       5.090 -13.844 -20.766  1.00 82.19           O  
ATOM   1644  N   PRO A 220       6.551 -13.953 -19.078  1.00 87.75           N  
ATOM   1645  CA  PRO A 220       5.613 -14.578 -18.141  1.00 87.75           C  
ATOM   1646  C   PRO A 220       4.426 -13.672 -17.812  1.00 87.75           C  
ATOM   1647  CB  PRO A 220       6.469 -14.828 -16.906  1.00 87.75           C  
ATOM   1648  O   PRO A 220       3.387 -14.156 -17.359  1.00 87.75           O  
ATOM   1649  CG  PRO A 220       7.590 -13.844 -17.000  1.00 87.75           C  
ATOM   1650  CD  PRO A 220       7.910 -13.633 -18.453  1.00 87.75           C  
ATOM   1651  N   PHE A 221       4.504 -12.328 -18.250  1.00 92.31           N  
ATOM   1652  CA  PHE A 221       3.480 -11.391 -17.797  1.00 92.31           C  
ATOM   1653  C   PHE A 221       2.607 -10.938 -18.969  1.00 92.31           C  
ATOM   1654  CB  PHE A 221       4.125 -10.180 -17.125  1.00 92.31           C  
ATOM   1655  O   PHE A 221       1.694 -10.125 -18.781  1.00 92.31           O  
ATOM   1656  CG  PHE A 221       5.008 -10.531 -15.961  1.00 92.31           C  
ATOM   1657  CD1 PHE A 221       4.578 -11.430 -14.984  1.00 92.31           C  
ATOM   1658  CD2 PHE A 221       6.273  -9.969 -15.836  1.00 92.31           C  
ATOM   1659  CE1 PHE A 221       5.395 -11.758 -13.906  1.00 92.31           C  
ATOM   1660  CE2 PHE A 221       7.094 -10.297 -14.758  1.00 92.31           C  
ATOM   1661  CZ  PHE A 221       6.652 -11.188 -13.797  1.00 92.31           C  
ATOM   1662  N   THR A 222       2.830 -11.492 -20.156  1.00 89.19           N  
ATOM   1663  CA  THR A 222       2.166 -11.070 -21.375  1.00 89.19           C  
ATOM   1664  C   THR A 222       0.652 -11.203 -21.250  1.00 89.19           C  
ATOM   1665  CB  THR A 222       2.660 -11.883 -22.594  1.00 89.19           C  
ATOM   1666  O   THR A 222      -0.098 -10.367 -21.750  1.00 89.19           O  
ATOM   1667  CG2 THR A 222       2.037 -11.367 -23.891  1.00 89.19           C  
ATOM   1668  OG1 THR A 222       4.086 -11.773 -22.688  1.00 89.19           O  
ATOM   1669  N   THR A 223       0.195 -12.227 -20.594  1.00 89.94           N  
ATOM   1670  CA  THR A 223      -1.225 -12.531 -20.469  1.00 89.94           C  
ATOM   1671  C   THR A 223      -1.914 -11.523 -19.562  1.00 89.94           C  
ATOM   1672  CB  THR A 223      -1.440 -13.953 -19.906  1.00 89.94           C  
ATOM   1673  O   THR A 223      -3.135 -11.359 -19.609  1.00 89.94           O  
ATOM   1674  CG2 THR A 223      -0.961 -15.008 -20.906  1.00 89.94           C  
ATOM   1675  OG1 THR A 223      -0.712 -14.102 -18.688  1.00 89.94           O  
ATOM   1676  N   CYS A 224      -1.169 -10.664 -18.781  1.00 93.50           N  
ATOM   1677  CA  CYS A 224      -1.735  -9.703 -17.828  1.00 93.50           C  
ATOM   1678  C   CYS A 224      -1.729  -8.297 -18.422  1.00 93.50           C  
ATOM   1679  CB  CYS A 224      -0.958  -9.727 -16.516  1.00 93.50           C  
ATOM   1680  O   CYS A 224      -2.486  -7.434 -17.969  1.00 93.50           O  
ATOM   1681  SG  CYS A 224      -1.714  -8.734 -15.211  1.00 93.50           S  
ATOM   1682  N   HIS A 225      -0.923  -8.023 -19.422  1.00 92.25           N  
ATOM   1683  CA  HIS A 225      -0.683  -6.688 -19.953  1.00 92.25           C  
ATOM   1684  C   HIS A 225      -1.981  -6.039 -20.422  1.00 92.25           C  
ATOM   1685  CB  HIS A 225       0.324  -6.738 -21.109  1.00 92.25           C  
ATOM   1686  O   HIS A 225      -2.154  -4.824 -20.297  1.00 92.25           O  
ATOM   1687  CG  HIS A 225       1.735  -6.949 -20.656  1.00 92.25           C  
ATOM   1688  CD2 HIS A 225       2.281  -6.973 -19.422  1.00 92.25           C  
ATOM   1689  ND1 HIS A 225       2.771  -7.168 -21.547  1.00 92.25           N  
ATOM   1690  CE1 HIS A 225       3.896  -7.316 -20.859  1.00 92.25           C  
ATOM   1691  NE2 HIS A 225       3.627  -7.199 -19.578  1.00 92.25           N  
ATOM   1692  N   ALA A 226      -2.898  -6.980 -20.938  1.00 90.19           N  
ATOM   1693  CA  ALA A 226      -4.180  -6.484 -21.422  1.00 90.19           C  
ATOM   1694  C   ALA A 226      -5.094  -6.086 -20.266  1.00 90.19           C  
ATOM   1695  CB  ALA A 226      -4.859  -7.543 -22.297  1.00 90.19           C  
ATOM   1696  O   ALA A 226      -6.004  -5.270 -20.438  1.00 90.19           O  
ATOM   1697  N   HIS A 227      -4.879  -6.633 -19.094  1.00 91.12           N  
ATOM   1698  CA  HIS A 227      -5.707  -6.375 -17.922  1.00 91.12           C  
ATOM   1699  C   HIS A 227      -5.078  -5.316 -17.031  1.00 91.12           C  
ATOM   1700  CB  HIS A 227      -5.934  -7.664 -17.125  1.00 91.12           C  
ATOM   1701  O   HIS A 227      -5.785  -4.496 -16.438  1.00 91.12           O  
ATOM   1702  CG  HIS A 227      -6.637  -8.727 -17.906  1.00 91.12           C  
ATOM   1703  CD2 HIS A 227      -6.156  -9.711 -18.703  1.00 91.12           C  
ATOM   1704  ND1 HIS A 227      -8.008  -8.859 -17.922  1.00 91.12           N  
ATOM   1705  CE1 HIS A 227      -8.344  -9.883 -18.688  1.00 91.12           C  
ATOM   1706  NE2 HIS A 227      -7.238 -10.414 -19.188  1.00 91.12           N  
ATOM   1707  N   VAL A 228      -3.779  -5.379 -16.906  1.00 89.50           N  
ATOM   1708  CA  VAL A 228      -2.996  -4.422 -16.141  1.00 89.50           C  
ATOM   1709  C   VAL A 228      -1.872  -3.855 -17.000  1.00 89.50           C  
ATOM   1710  CB  VAL A 228      -2.414  -5.066 -14.859  1.00 89.50           C  
ATOM   1711  O   VAL A 228      -0.909  -4.559 -17.312  1.00 89.50           O  
ATOM   1712  CG1 VAL A 228      -1.626  -4.039 -14.047  1.00 89.50           C  
ATOM   1713  CG2 VAL A 228      -3.529  -5.676 -14.016  1.00 89.50           C  
ATOM   1714  N   PRO A 229      -2.096  -2.580 -17.547  1.00 89.38           N  
ATOM   1715  CA  PRO A 229      -1.050  -1.961 -18.359  1.00 89.38           C  
ATOM   1716  C   PRO A 229       0.299  -1.903 -17.641  1.00 89.38           C  
ATOM   1717  CB  PRO A 229      -1.591  -0.553 -18.609  1.00 89.38           C  
ATOM   1718  O   PRO A 229       0.378  -1.445 -16.500  1.00 89.38           O  
ATOM   1719  CG  PRO A 229      -3.072  -0.676 -18.453  1.00 89.38           C  
ATOM   1720  CD  PRO A 229      -3.348  -1.697 -17.391  1.00 89.38           C  
ATOM   1721  N   PRO A 230       1.424  -2.406 -18.297  1.00 89.38           N  
ATOM   1722  CA  PRO A 230       2.715  -2.652 -17.641  1.00 89.38           C  
ATOM   1723  C   PRO A 230       3.590  -1.402 -17.578  1.00 89.38           C  
ATOM   1724  CB  PRO A 230       3.355  -3.719 -18.531  1.00 89.38           C  
ATOM   1725  O   PRO A 230       4.645  -1.416 -16.938  1.00 89.38           O  
ATOM   1726  CG  PRO A 230       2.807  -3.457 -19.906  1.00 89.38           C  
ATOM   1727  CD  PRO A 230       1.390  -2.980 -19.766  1.00 89.38           C  
ATOM   1728  N   GLU A 231       3.258  -0.356 -18.219  1.00 81.94           N  
ATOM   1729  CA  GLU A 231       4.102   0.816 -18.438  1.00 81.94           C  
ATOM   1730  C   GLU A 231       4.586   1.390 -17.109  1.00 81.94           C  
ATOM   1731  CB  GLU A 231       3.350   1.888 -19.219  1.00 81.94           C  
ATOM   1732  O   GLU A 231       5.781   1.623 -16.922  1.00 81.94           O  
ATOM   1733  CG  GLU A 231       3.090   1.510 -20.672  1.00 81.94           C  
ATOM   1734  CD  GLU A 231       1.852   0.648 -20.859  1.00 81.94           C  
ATOM   1735  OE1 GLU A 231       1.599   0.180 -22.000  1.00 81.94           O  
ATOM   1736  OE2 GLU A 231       1.126   0.439 -19.859  1.00 81.94           O  
ATOM   1737  N   SER A 232       3.654   1.508 -16.188  1.00 72.06           N  
ATOM   1738  CA  SER A 232       3.984   2.080 -14.891  1.00 72.06           C  
ATOM   1739  C   SER A 232       4.801   1.107 -14.047  1.00 72.06           C  
ATOM   1740  CB  SER A 232       2.711   2.473 -14.141  1.00 72.06           C  
ATOM   1741  O   SER A 232       5.699   1.519 -13.312  1.00 72.06           O  
ATOM   1742  OG  SER A 232       1.930   1.327 -13.844  1.00 72.06           O  
ATOM   1743  N   PHE A 233       4.586  -0.124 -14.094  1.00 84.75           N  
ATOM   1744  CA  PHE A 233       5.348  -1.154 -13.398  1.00 84.75           C  
ATOM   1745  C   PHE A 233       6.754  -1.267 -13.969  1.00 84.75           C  
ATOM   1746  CB  PHE A 233       4.633  -2.506 -13.492  1.00 84.75           C  
ATOM   1747  O   PHE A 233       7.719  -1.447 -13.219  1.00 84.75           O  
ATOM   1748  CG  PHE A 233       3.436  -2.625 -12.586  1.00 84.75           C  
ATOM   1749  CD1 PHE A 233       3.561  -3.168 -11.312  1.00 84.75           C  
ATOM   1750  CD2 PHE A 233       2.186  -2.191 -13.008  1.00 84.75           C  
ATOM   1751  CE1 PHE A 233       2.453  -3.279 -10.477  1.00 84.75           C  
ATOM   1752  CE2 PHE A 233       1.076  -2.299 -12.172  1.00 84.75           C  
ATOM   1753  CZ  PHE A 233       1.212  -2.844 -10.906  1.00 84.75           C  
ATOM   1754  N   PHE A 234       6.832  -1.146 -15.312  1.00 86.94           N  
ATOM   1755  CA  PHE A 234       8.109  -1.200 -16.016  1.00 86.94           C  
ATOM   1756  C   PHE A 234       9.000  -0.034 -15.602  1.00 86.94           C  
ATOM   1757  CB  PHE A 234       7.898  -1.188 -17.531  1.00 86.94           C  
ATOM   1758  O   PHE A 234      10.156  -0.234 -15.211  1.00 86.94           O  
ATOM   1759  CG  PHE A 234       9.180  -1.194 -18.328  1.00 86.94           C  
ATOM   1760  CD1 PHE A 234       9.633  -0.034 -18.938  1.00 86.94           C  
ATOM   1761  CD2 PHE A 234       9.922  -2.359 -18.453  1.00 86.94           C  
ATOM   1762  CE1 PHE A 234      10.820  -0.036 -19.672  1.00 86.94           C  
ATOM   1763  CE2 PHE A 234      11.102  -2.369 -19.188  1.00 86.94           C  
ATOM   1764  CZ  PHE A 234      11.555  -1.207 -19.797  1.00 86.94           C  
ATOM   1765  N   LYS A 235       8.461   1.153 -15.688  1.00 78.06           N  
ATOM   1766  CA  LYS A 235       9.203   2.354 -15.320  1.00 78.06           C  
ATOM   1767  C   LYS A 235       9.609   2.320 -13.852  1.00 78.06           C  
ATOM   1768  CB  LYS A 235       8.375   3.607 -15.609  1.00 78.06           C  
ATOM   1769  O   LYS A 235      10.734   2.676 -13.500  1.00 78.06           O  
ATOM   1770  CG  LYS A 235       8.266   3.949 -17.094  1.00 78.06           C  
ATOM   1771  CD  LYS A 235       7.480   5.234 -17.312  1.00 78.06           C  
ATOM   1772  CE  LYS A 235       7.316   5.547 -18.797  1.00 78.06           C  
ATOM   1773  NZ  LYS A 235       6.496   6.773 -19.016  1.00 78.06           N  
ATOM   1774  N   GLY A 236       8.672   1.869 -12.984  1.00 75.12           N  
ATOM   1775  CA  GLY A 236       8.938   1.698 -11.570  1.00 75.12           C  
ATOM   1776  C   GLY A 236      10.008   0.667 -11.281  1.00 75.12           C  
ATOM   1777  O   GLY A 236      10.859   0.871 -10.414  1.00 75.12           O  
ATOM   1778  N   CYS A 237       9.922  -0.424 -11.938  1.00 86.56           N  
ATOM   1779  CA  CYS A 237      10.906  -1.495 -11.820  1.00 86.56           C  
ATOM   1780  C   CYS A 237      12.305  -0.990 -12.148  1.00 86.56           C  
ATOM   1781  CB  CYS A 237      10.547  -2.656 -12.750  1.00 86.56           C  
ATOM   1782  O   CYS A 237      13.250  -1.226 -11.391  1.00 86.56           O  
ATOM   1783  SG  CYS A 237      11.789  -3.969 -12.789  1.00 86.56           S  
ATOM   1784  N   VAL A 238      12.508  -0.267 -13.242  1.00 85.31           N  
ATOM   1785  CA  VAL A 238      13.781   0.271 -13.711  1.00 85.31           C  
ATOM   1786  C   VAL A 238      14.359   1.220 -12.664  1.00 85.31           C  
ATOM   1787  CB  VAL A 238      13.625   1.002 -15.062  1.00 85.31           C  
ATOM   1788  O   VAL A 238      15.547   1.135 -12.328  1.00 85.31           O  
ATOM   1789  CG1 VAL A 238      14.922   1.709 -15.445  1.00 85.31           C  
ATOM   1790  CG2 VAL A 238      13.203   0.019 -16.156  1.00 85.31           C  
ATOM   1791  N   LEU A 239      13.508   1.990 -12.148  1.00 75.50           N  
ATOM   1792  CA  LEU A 239      13.945   2.953 -11.141  1.00 75.50           C  
ATOM   1793  C   LEU A 239      14.320   2.248  -9.844  1.00 75.50           C  
ATOM   1794  CB  LEU A 239      12.844   3.986 -10.875  1.00 75.50           C  
ATOM   1795  O   LEU A 239      15.344   2.572  -9.234  1.00 75.50           O  
ATOM   1796  CG  LEU A 239      12.680   5.082 -11.930  1.00 75.50           C  
ATOM   1797  CD1 LEU A 239      11.430   5.914 -11.633  1.00 75.50           C  
ATOM   1798  CD2 LEU A 239      13.914   5.969 -11.984  1.00 75.50           C  
ATOM   1799  N   ASP A 240      13.547   1.281  -9.336  1.00 76.94           N  
ATOM   1800  CA  ASP A 240      13.773   0.532  -8.102  1.00 76.94           C  
ATOM   1801  C   ASP A 240      15.062  -0.279  -8.180  1.00 76.94           C  
ATOM   1802  CB  ASP A 240      12.586  -0.392  -7.816  1.00 76.94           C  
ATOM   1803  O   ASP A 240      15.844  -0.295  -7.227  1.00 76.94           O  
ATOM   1804  CG  ASP A 240      11.352   0.356  -7.332  1.00 76.94           C  
ATOM   1805  OD1 ASP A 240      11.461   1.555  -6.996  1.00 76.94           O  
ATOM   1806  OD2 ASP A 240      10.266  -0.261  -7.285  1.00 76.94           O  
ATOM   1807  N   VAL A 241      15.320  -0.912  -9.273  1.00 86.62           N  
ATOM   1808  CA  VAL A 241      16.531  -1.716  -9.484  1.00 86.62           C  
ATOM   1809  C   VAL A 241      17.750  -0.805  -9.578  1.00 86.62           C  
ATOM   1810  CB  VAL A 241      16.406  -2.588 -10.750  1.00 86.62           C  
ATOM   1811  O   VAL A 241      18.812  -1.128  -9.047  1.00 86.62           O  
ATOM   1812  CG1 VAL A 241      17.734  -3.281 -11.055  1.00 86.62           C  
ATOM   1813  CG2 VAL A 241      15.289  -3.613 -10.602  1.00 86.62           C  
ATOM   1814  N   CYS A 242      17.578   0.272 -10.227  1.00 83.25           N  
ATOM   1815  CA  CYS A 242      18.656   1.261 -10.352  1.00 83.25           C  
ATOM   1816  C   CYS A 242      19.031   1.839  -8.992  1.00 83.25           C  
ATOM   1817  CB  CYS A 242      18.219   2.387 -11.297  1.00 83.25           C  
ATOM   1818  O   CYS A 242      20.203   1.911  -8.648  1.00 83.25           O  
ATOM   1819  SG  CYS A 242      19.500   3.629 -11.570  1.00 83.25           S  
ATOM   1820  N   MET A 243      18.031   2.164  -8.273  1.00 74.69           N  
ATOM   1821  CA  MET A 243      18.266   2.758  -6.957  1.00 74.69           C  
ATOM   1822  C   MET A 243      18.797   1.719  -5.980  1.00 74.69           C  
ATOM   1823  CB  MET A 243      16.969   3.371  -6.410  1.00 74.69           C  
ATOM   1824  O   MET A 243      19.438   2.068  -4.988  1.00 74.69           O  
ATOM   1825  CG  MET A 243      16.453   4.547  -7.223  1.00 74.69           C  
ATOM   1826  SD  MET A 243      17.641   5.957  -7.242  1.00 74.69           S  
ATOM   1827  CE  MET A 243      17.516   6.500  -5.516  1.00 74.69           C  
ATOM   1828  N   GLY A 244      18.531   0.583  -6.188  1.00 75.44           N  
ATOM   1829  CA  GLY A 244      18.953  -0.540  -5.375  1.00 75.44           C  
ATOM   1830  C   GLY A 244      20.266  -1.146  -5.844  1.00 75.44           C  
ATOM   1831  O   GLY A 244      20.688  -2.197  -5.352  1.00 75.44           O  
ATOM   1832  N   GLY A 245      20.906  -0.436  -6.777  1.00 81.88           N  
ATOM   1833  CA  GLY A 245      22.219  -0.860  -7.273  1.00 81.88           C  
ATOM   1834  C   GLY A 245      22.156  -2.158  -8.055  1.00 81.88           C  
ATOM   1835  O   GLY A 245      23.109  -2.951  -8.016  1.00 81.88           O  
ATOM   1836  N   GLY A 246      20.953  -2.418  -8.609  1.00 84.56           N  
ATOM   1837  CA  GLY A 246      20.828  -3.631  -9.398  1.00 84.56           C  
ATOM   1838  C   GLY A 246      20.531  -4.863  -8.562  1.00 84.56           C  
ATOM   1839  O   GLY A 246      20.719  -5.992  -9.023  1.00 84.56           O  
ATOM   1840  N   ASP A 247      20.125  -4.668  -7.352  1.00 85.44           N  
ATOM   1841  CA  ASP A 247      19.797  -5.742  -6.414  1.00 85.44           C  
ATOM   1842  C   ASP A 247      18.703  -6.652  -6.977  1.00 85.44           C  
ATOM   1843  CB  ASP A 247      19.359  -5.168  -5.066  1.00 85.44           C  
ATOM   1844  O   ASP A 247      17.594  -6.199  -7.230  1.00 85.44           O  
ATOM   1845  CG  ASP A 247      19.234  -6.227  -3.984  1.00 85.44           C  
ATOM   1846  OD1 ASP A 247      18.906  -7.391  -4.305  1.00 85.44           O  
ATOM   1847  OD2 ASP A 247      19.453  -5.891  -2.799  1.00 85.44           O  
ATOM   1848  N   HIS A 248      19.109  -7.918  -7.102  1.00 89.19           N  
ATOM   1849  CA  HIS A 248      18.203  -8.906  -7.691  1.00 89.19           C  
ATOM   1850  C   HIS A 248      16.984  -9.117  -6.820  1.00 89.19           C  
ATOM   1851  CB  HIS A 248      18.938 -10.234  -7.906  1.00 89.19           C  
ATOM   1852  O   HIS A 248      15.891  -9.383  -7.332  1.00 89.19           O  
ATOM   1853  CG  HIS A 248      18.141 -11.242  -8.664  1.00 89.19           C  
ATOM   1854  CD2 HIS A 248      17.609 -12.430  -8.289  1.00 89.19           C  
ATOM   1855  ND1 HIS A 248      17.797 -11.070  -9.992  1.00 89.19           N  
ATOM   1856  CE1 HIS A 248      17.094 -12.117 -10.398  1.00 89.19           C  
ATOM   1857  NE2 HIS A 248      16.969 -12.953  -9.383  1.00 89.19           N  
ATOM   1858  N   ASP A 249      17.109  -9.070  -5.535  1.00 84.88           N  
ATOM   1859  CA  ASP A 249      15.992  -9.172  -4.594  1.00 84.88           C  
ATOM   1860  C   ASP A 249      14.961  -8.070  -4.840  1.00 84.88           C  
ATOM   1861  CB  ASP A 249      16.500  -9.117  -3.152  1.00 84.88           C  
ATOM   1862  O   ASP A 249      13.758  -8.312  -4.766  1.00 84.88           O  
ATOM   1863  CG  ASP A 249      17.172 -10.398  -2.707  1.00 84.88           C  
ATOM   1864  OD1 ASP A 249      16.969 -11.453  -3.342  1.00 84.88           O  
ATOM   1865  OD2 ASP A 249      17.938 -10.352  -1.712  1.00 84.88           O  
ATOM   1866  N   ILE A 250      15.375  -6.855  -5.098  1.00 82.25           N  
ATOM   1867  CA  ILE A 250      14.531  -5.707  -5.414  1.00 82.25           C  
ATOM   1868  C   ILE A 250      13.797  -5.949  -6.734  1.00 82.25           C  
ATOM   1869  CB  ILE A 250      15.352  -4.402  -5.492  1.00 82.25           C  
ATOM   1870  O   ILE A 250      12.609  -5.645  -6.863  1.00 82.25           O  
ATOM   1871  CG1 ILE A 250      15.898  -4.035  -4.105  1.00 82.25           C  
ATOM   1872  CG2 ILE A 250      14.516  -3.264  -6.074  1.00 82.25           C  
ATOM   1873  CD1 ILE A 250      16.812  -2.816  -4.105  1.00 82.25           C  
ATOM   1874  N   LEU A 251      14.516  -6.539  -7.723  1.00 90.25           N  
ATOM   1875  CA  LEU A 251      13.914  -6.938  -8.992  1.00 90.25           C  
ATOM   1876  C   LEU A 251      12.766  -7.918  -8.766  1.00 90.25           C  
ATOM   1877  CB  LEU A 251      14.961  -7.570  -9.914  1.00 90.25           C  
ATOM   1878  O   LEU A 251      11.664  -7.727  -9.281  1.00 90.25           O  
ATOM   1879  CG  LEU A 251      14.438  -8.219 -11.195  1.00 90.25           C  
ATOM   1880  CD1 LEU A 251      13.758  -7.176 -12.078  1.00 90.25           C  
ATOM   1881  CD2 LEU A 251      15.570  -8.914 -11.945  1.00 90.25           C  
ATOM   1882  N   CYS A 252      12.984  -8.969  -7.961  1.00 92.38           N  
ATOM   1883  CA  CYS A 252      12.008 -10.023  -7.715  1.00 92.38           C  
ATOM   1884  C   CYS A 252      10.805  -9.477  -6.953  1.00 92.38           C  
ATOM   1885  CB  CYS A 252      12.641 -11.172  -6.938  1.00 92.38           C  
ATOM   1886  O   CYS A 252       9.664  -9.875  -7.219  1.00 92.38           O  
ATOM   1887  SG  CYS A 252      13.812 -12.156  -7.906  1.00 92.38           S  
ATOM   1888  N   LYS A 253      11.016  -8.656  -6.109  1.00 85.56           N  
ATOM   1889  CA  LYS A 253       9.938  -8.039  -5.336  1.00 85.56           C  
ATOM   1890  C   LYS A 253       9.078  -7.137  -6.215  1.00 85.56           C  
ATOM   1891  CB  LYS A 253      10.508  -7.242  -4.164  1.00 85.56           C  
ATOM   1892  O   LYS A 253       7.852  -7.109  -6.074  1.00 85.56           O  
ATOM   1893  CG  LYS A 253      11.047  -8.102  -3.029  1.00 85.56           C  
ATOM   1894  CD  LYS A 253      11.664  -7.258  -1.925  1.00 85.56           C  
ATOM   1895  CE  LYS A 253      12.234  -8.117  -0.808  1.00 85.56           C  
ATOM   1896  NZ  LYS A 253      12.977  -7.305   0.194  1.00 85.56           N  
ATOM   1897  N   THR A 254       9.750  -6.383  -7.102  1.00 84.38           N  
ATOM   1898  CA  THR A 254       9.055  -5.508  -8.039  1.00 84.38           C  
ATOM   1899  C   THR A 254       8.203  -6.320  -9.008  1.00 84.38           C  
ATOM   1900  CB  THR A 254      10.047  -4.633  -8.828  1.00 84.38           C  
ATOM   1901  O   THR A 254       7.066  -5.957  -9.305  1.00 84.38           O  
ATOM   1902  CG2 THR A 254       9.320  -3.740  -9.828  1.00 84.38           C  
ATOM   1903  OG1 THR A 254      10.781  -3.809  -7.914  1.00 84.38           O  
ATOM   1904  N   LEU A 255       8.703  -7.367  -9.547  1.00 92.38           N  
ATOM   1905  CA  LEU A 255       7.965  -8.266 -10.430  1.00 92.38           C  
ATOM   1906  C   LEU A 255       6.793  -8.906  -9.695  1.00 92.38           C  
ATOM   1907  CB  LEU A 255       8.891  -9.352 -10.984  1.00 92.38           C  
ATOM   1908  O   LEU A 255       5.715  -9.078 -10.266  1.00 92.38           O  
ATOM   1909  CG  LEU A 255      10.023  -8.883 -11.891  1.00 92.38           C  
ATOM   1910  CD1 LEU A 255      10.883 -10.062 -12.328  1.00 92.38           C  
ATOM   1911  CD2 LEU A 255       9.461  -8.141 -13.102  1.00 92.38           C  
ATOM   1912  N   ALA A 256       7.016  -9.328  -8.414  1.00 91.00           N  
ATOM   1913  CA  ALA A 256       5.965  -9.906  -7.582  1.00 91.00           C  
ATOM   1914  C   ALA A 256       4.809  -8.930  -7.398  1.00 91.00           C  
ATOM   1915  CB  ALA A 256       6.527 -10.320  -6.227  1.00 91.00           C  
ATOM   1916  O   ALA A 256       3.648  -9.336  -7.305  1.00 91.00           O  
ATOM   1917  N   SER A 257       5.129  -7.652  -7.355  1.00 85.12           N  
ATOM   1918  CA  SER A 257       4.113  -6.613  -7.238  1.00 85.12           C  
ATOM   1919  C   SER A 257       3.223  -6.570  -8.477  1.00 85.12           C  
ATOM   1920  CB  SER A 257       4.766  -5.246  -7.023  1.00 85.12           C  
ATOM   1921  O   SER A 257       2.008  -6.383  -8.367  1.00 85.12           O  
ATOM   1922  OG  SER A 257       5.414  -5.195  -5.762  1.00 85.12           O  
ATOM   1923  N   TYR A 258       3.785  -6.672  -9.633  1.00 91.12           N  
ATOM   1924  CA  TYR A 258       3.006  -6.738 -10.867  1.00 91.12           C  
ATOM   1925  C   TYR A 258       2.145  -7.996 -10.898  1.00 91.12           C  
ATOM   1926  CB  TYR A 258       3.930  -6.707 -12.086  1.00 91.12           C  
ATOM   1927  O   TYR A 258       0.988  -7.953 -11.320  1.00 91.12           O  
ATOM   1928  CG  TYR A 258       3.195  -6.594 -13.406  1.00 91.12           C  
ATOM   1929  CD1 TYR A 258       3.148  -7.664 -14.289  1.00 91.12           C  
ATOM   1930  CD2 TYR A 258       2.547  -5.414 -13.758  1.00 91.12           C  
ATOM   1931  CE1 TYR A 258       2.475  -7.562 -15.508  1.00 91.12           C  
ATOM   1932  CE2 TYR A 258       1.870  -5.301 -14.969  1.00 91.12           C  
ATOM   1933  OH  TYR A 258       1.170  -6.273 -17.031  1.00 91.12           O  
ATOM   1934  CZ  TYR A 258       1.839  -6.379 -15.836  1.00 91.12           C  
ATOM   1935  N   VAL A 259       2.676  -9.070 -10.469  1.00 92.88           N  
ATOM   1936  CA  VAL A 259       1.935 -10.328 -10.391  1.00 92.88           C  
ATOM   1937  C   VAL A 259       0.729 -10.156  -9.469  1.00 92.88           C  
ATOM   1938  CB  VAL A 259       2.828 -11.484  -9.898  1.00 92.88           C  
ATOM   1939  O   VAL A 259      -0.369 -10.625  -9.781  1.00 92.88           O  
ATOM   1940  CG1 VAL A 259       1.990 -12.727  -9.602  1.00 92.88           C  
ATOM   1941  CG2 VAL A 259       3.914 -11.797 -10.922  1.00 92.88           C  
ATOM   1942  N   ALA A 260       0.946  -9.562  -8.359  1.00 87.25           N  
ATOM   1943  CA  ALA A 260      -0.141  -9.312  -7.418  1.00 87.25           C  
ATOM   1944  C   ALA A 260      -1.259  -8.508  -8.078  1.00 87.25           C  
ATOM   1945  CB  ALA A 260       0.384  -8.578  -6.188  1.00 87.25           C  
ATOM   1946  O   ALA A 260      -2.441  -8.789  -7.871  1.00 87.25           O  
ATOM   1947  N   ALA A 261      -0.871  -7.453  -8.820  1.00 86.19           N  
ATOM   1948  CA  ALA A 261      -1.847  -6.645  -9.547  1.00 86.19           C  
ATOM   1949  C   ALA A 261      -2.592  -7.480 -10.578  1.00 86.19           C  
ATOM   1950  CB  ALA A 261      -1.159  -5.461 -10.219  1.00 86.19           C  
ATOM   1951  O   ALA A 261      -3.803  -7.328 -10.758  1.00 86.19           O  
ATOM   1952  N   CYS A 262      -1.977  -8.312 -11.203  1.00 92.06           N  
ATOM   1953  CA  CYS A 262      -2.566  -9.203 -12.195  1.00 92.06           C  
ATOM   1954  C   CYS A 262      -3.531 -10.180 -11.539  1.00 92.06           C  
ATOM   1955  CB  CYS A 262      -1.477  -9.977 -12.938  1.00 92.06           C  
ATOM   1956  O   CYS A 262      -4.621 -10.430 -12.055  1.00 92.06           O  
ATOM   1957  SG  CYS A 262      -0.508  -8.953 -14.070  1.00 92.06           S  
ATOM   1958  N   GLN A 263      -3.135 -10.703 -10.477  1.00 91.31           N  
ATOM   1959  CA  GLN A 263      -3.984 -11.633  -9.734  1.00 91.31           C  
ATOM   1960  C   GLN A 263      -5.254 -10.938  -9.242  1.00 91.31           C  
ATOM   1961  CB  GLN A 263      -3.221 -12.227  -8.547  1.00 91.31           C  
ATOM   1962  O   GLN A 263      -6.336 -11.523  -9.273  1.00 91.31           O  
ATOM   1963  CG  GLN A 263      -2.127 -13.211  -8.953  1.00 91.31           C  
ATOM   1964  CD  GLN A 263      -1.241 -13.617  -7.793  1.00 91.31           C  
ATOM   1965  NE2 GLN A 263      -0.635 -14.789  -7.891  1.00 91.31           N  
ATOM   1966  OE1 GLN A 263      -1.103 -12.875  -6.812  1.00 91.31           O  
ATOM   1967  N   ALA A 264      -5.020  -9.719  -8.828  1.00 82.56           N  
ATOM   1968  CA  ALA A 264      -6.164  -8.914  -8.406  1.00 82.56           C  
ATOM   1969  C   ALA A 264      -7.117  -8.656  -9.562  1.00 82.56           C  
ATOM   1970  CB  ALA A 264      -5.691  -7.590  -7.809  1.00 82.56           C  
ATOM   1971  O   ALA A 264      -8.312  -8.438  -9.359  1.00 82.56           O  
ATOM   1972  N   ALA A 265      -6.602  -8.664 -10.727  1.00 88.88           N  
ATOM   1973  CA  ALA A 265      -7.391  -8.445 -11.938  1.00 88.88           C  
ATOM   1974  C   ALA A 265      -7.922  -9.758 -12.492  1.00 88.88           C  
ATOM   1975  CB  ALA A 265      -6.551  -7.723 -12.992  1.00 88.88           C  
ATOM   1976  O   ALA A 265      -8.500  -9.789 -13.578  1.00 88.88           O  
ATOM   1977  N   GLY A 266      -7.684 -10.820 -11.766  1.00 91.44           N  
ATOM   1978  CA  GLY A 266      -8.266 -12.102 -12.109  1.00 91.44           C  
ATOM   1979  C   GLY A 266      -7.418 -12.914 -13.070  1.00 91.44           C  
ATOM   1980  O   GLY A 266      -7.910 -13.844 -13.711  1.00 91.44           O  
ATOM   1981  N   VAL A 267      -6.199 -12.531 -13.258  1.00 92.88           N  
ATOM   1982  CA  VAL A 267      -5.277 -13.211 -14.164  1.00 92.88           C  
ATOM   1983  C   VAL A 267      -4.316 -14.078 -13.359  1.00 92.88           C  
ATOM   1984  CB  VAL A 267      -4.488 -12.203 -15.023  1.00 92.88           C  
ATOM   1985  O   VAL A 267      -3.705 -13.617 -12.391  1.00 92.88           O  
ATOM   1986  CG1 VAL A 267      -3.553 -12.930 -15.984  1.00 92.88           C  
ATOM   1987  CG2 VAL A 267      -5.449 -11.297 -15.797  1.00 92.88           C  
ATOM   1988  N   VAL A 268      -4.184 -15.320 -13.703  1.00 90.31           N  
ATOM   1989  CA  VAL A 268      -3.252 -16.234 -13.055  1.00 90.31           C  
ATOM   1990  C   VAL A 268      -1.943 -16.281 -13.844  1.00 90.31           C  
ATOM   1991  CB  VAL A 268      -3.852 -17.656 -12.938  1.00 90.31           C  
ATOM   1992  O   VAL A 268      -1.945 -16.531 -15.055  1.00 90.31           O  
ATOM   1993  CG1 VAL A 268      -2.848 -18.609 -12.297  1.00 90.31           C  
ATOM   1994  CG2 VAL A 268      -5.152 -17.625 -12.141  1.00 90.31           C  
ATOM   1995  N   ILE A 269      -0.837 -15.922 -13.133  1.00 89.00           N  
ATOM   1996  CA  ILE A 269       0.493 -15.977 -13.727  1.00 89.00           C  
ATOM   1997  C   ILE A 269       1.253 -17.188 -13.180  1.00 89.00           C  
ATOM   1998  CB  ILE A 269       1.287 -14.680 -13.453  1.00 89.00           C  
ATOM   1999  O   ILE A 269       1.555 -17.250 -11.984  1.00 89.00           O  
ATOM   2000  CG1 ILE A 269       0.507 -13.461 -13.969  1.00 89.00           C  
ATOM   2001  CG2 ILE A 269       2.674 -14.750 -14.102  1.00 89.00           C  
ATOM   2002  CD1 ILE A 269       1.256 -12.148 -13.820  1.00 89.00           C  
ATOM   2003  N   GLU A 270       1.549 -18.203 -14.062  1.00 86.56           N  
ATOM   2004  CA  GLU A 270       2.166 -19.438 -13.609  1.00 86.56           C  
ATOM   2005  C   GLU A 270       3.678 -19.406 -13.812  1.00 86.56           C  
ATOM   2006  CB  GLU A 270       1.561 -20.641 -14.336  1.00 86.56           C  
ATOM   2007  O   GLU A 270       4.164 -18.906 -14.828  1.00 86.56           O  
ATOM   2008  CG  GLU A 270       0.081 -20.859 -14.055  1.00 86.56           C  
ATOM   2009  CD  GLU A 270      -0.494 -22.078 -14.742  1.00 86.56           C  
ATOM   2010  OE1 GLU A 270      -1.673 -22.422 -14.492  1.00 86.56           O  
ATOM   2011  OE2 GLU A 270       0.240 -22.703 -15.539  1.00 86.56           O  
ATOM   2012  N   ASP A 271       4.414 -19.891 -12.844  1.00 86.69           N  
ATOM   2013  CA  ASP A 271       5.832 -20.234 -12.922  1.00 86.69           C  
ATOM   2014  C   ASP A 271       6.672 -19.000 -13.250  1.00 86.69           C  
ATOM   2015  CB  ASP A 271       6.062 -21.312 -13.977  1.00 86.69           C  
ATOM   2016  O   ASP A 271       7.633 -19.078 -14.023  1.00 86.69           O  
ATOM   2017  CG  ASP A 271       5.562 -22.688 -13.539  1.00 86.69           C  
ATOM   2018  OD1 ASP A 271       5.379 -22.906 -12.320  1.00 86.69           O  
ATOM   2019  OD2 ASP A 271       5.352 -23.547 -14.414  1.00 86.69           O  
ATOM   2020  N   TRP A 272       6.219 -17.812 -12.977  1.00 91.00           N  
ATOM   2021  CA  TRP A 272       6.914 -16.578 -13.312  1.00 91.00           C  
ATOM   2022  C   TRP A 272       8.227 -16.469 -12.547  1.00 91.00           C  
ATOM   2023  CB  TRP A 272       6.027 -15.367 -13.023  1.00 91.00           C  
ATOM   2024  O   TRP A 272       9.180 -15.844 -13.031  1.00 91.00           O  
ATOM   2025  CG  TRP A 272       5.793 -15.125 -11.562  1.00 91.00           C  
ATOM   2026  CD1 TRP A 272       4.781 -15.633 -10.789  1.00 91.00           C  
ATOM   2027  CD2 TRP A 272       6.582 -14.305 -10.695  1.00 91.00           C  
ATOM   2028  CE2 TRP A 272       5.992 -14.367  -9.406  1.00 91.00           C  
ATOM   2029  CE3 TRP A 272       7.734 -13.531 -10.875  1.00 91.00           C  
ATOM   2030  NE1 TRP A 272       4.895 -15.180  -9.500  1.00 91.00           N  
ATOM   2031  CH2 TRP A 272       7.645 -12.922  -8.516  1.00 91.00           C  
ATOM   2032  CZ2 TRP A 272       6.516 -13.680  -8.312  1.00 91.00           C  
ATOM   2033  CZ3 TRP A 272       8.258 -12.844  -9.781  1.00 91.00           C  
ATOM   2034  N   ARG A 273       8.281 -16.969 -11.352  1.00 91.19           N  
ATOM   2035  CA  ARG A 273       9.477 -16.859 -10.516  1.00 91.19           C  
ATOM   2036  C   ARG A 273      10.633 -17.656 -11.117  1.00 91.19           C  
ATOM   2037  CB  ARG A 273       9.188 -17.359  -9.102  1.00 91.19           C  
ATOM   2038  O   ARG A 273      11.773 -17.203 -11.125  1.00 91.19           O  
ATOM   2039  CG  ARG A 273       8.352 -16.391  -8.273  1.00 91.19           C  
ATOM   2040  CD  ARG A 273       8.359 -16.766  -6.797  1.00 91.19           C  
ATOM   2041  NE  ARG A 273       7.793 -15.695  -5.973  1.00 91.19           N  
ATOM   2042  NH1 ARG A 273       5.625 -16.484  -6.086  1.00 91.19           N  
ATOM   2043  NH2 ARG A 273       6.098 -14.578  -4.898  1.00 91.19           N  
ATOM   2044  CZ  ARG A 273       6.508 -15.586  -5.652  1.00 91.19           C  
ATOM   2045  N   ALA A 274      10.445 -18.875 -11.711  1.00 89.75           N  
ATOM   2046  CA  ALA A 274      11.438 -19.688 -12.398  1.00 89.75           C  
ATOM   2047  C   ALA A 274      11.859 -19.047 -13.719  1.00 89.75           C  
ATOM   2048  CB  ALA A 274      10.883 -21.094 -12.641  1.00 89.75           C  
ATOM   2049  O   ALA A 274      13.047 -19.062 -14.062  1.00 89.75           O  
ATOM   2050  N   GLN A 275      11.008 -18.406 -14.352  1.00 87.75           N  
ATOM   2051  CA  GLN A 275      11.203 -17.844 -15.680  1.00 87.75           C  
ATOM   2052  C   GLN A 275      12.047 -16.578 -15.617  1.00 87.75           C  
ATOM   2053  CB  GLN A 275       9.859 -17.547 -16.344  1.00 87.75           C  
ATOM   2054  O   GLN A 275      12.797 -16.281 -16.547  1.00 87.75           O  
ATOM   2055  CG  GLN A 275       9.086 -18.781 -16.766  1.00 87.75           C  
ATOM   2056  CD  GLN A 275       7.781 -18.453 -17.469  1.00 87.75           C  
ATOM   2057  NE2 GLN A 275       6.711 -19.125 -17.062  1.00 87.75           N  
ATOM   2058  OE1 GLN A 275       7.738 -17.609 -18.359  1.00 87.75           O  
ATOM   2059  N   VAL A 276      12.000 -15.938 -14.422  1.00 89.56           N  
ATOM   2060  CA  VAL A 276      12.680 -14.648 -14.336  1.00 89.56           C  
ATOM   2061  C   VAL A 276      13.773 -14.703 -13.266  1.00 89.56           C  
ATOM   2062  CB  VAL A 276      11.688 -13.500 -14.023  1.00 89.56           C  
ATOM   2063  O   VAL A 276      14.383 -13.688 -12.938  1.00 89.56           O  
ATOM   2064  CG1 VAL A 276      10.688 -13.336 -15.164  1.00 89.56           C  
ATOM   2065  CG2 VAL A 276      10.969 -13.766 -12.703  1.00 89.56           C  
ATOM   2066  N   GLY A 277      14.023 -16.016 -12.758  1.00 90.44           N  
ATOM   2067  CA  GLY A 277      15.141 -16.250 -11.852  1.00 90.44           C  
ATOM   2068  C   GLY A 277      14.891 -15.711 -10.453  1.00 90.44           C  
ATOM   2069  O   GLY A 277      15.797 -15.172  -9.812  1.00 90.44           O  
ATOM   2070  N   CYS A 278      13.609 -15.688  -9.961  1.00 89.81           N  
ATOM   2071  CA  CYS A 278      13.203 -15.203  -8.648  1.00 89.81           C  
ATOM   2072  C   CYS A 278      12.875 -16.359  -7.719  1.00 89.81           C  
ATOM   2073  CB  CYS A 278      12.000 -14.266  -8.766  1.00 89.81           C  
ATOM   2074  O   CYS A 278      12.141 -16.188  -6.742  1.00 89.81           O  
ATOM   2075  SG  CYS A 278      12.383 -12.680  -9.539  1.00 89.81           S  
ATOM   2076  N   GLU A 279      13.359 -17.641  -8.055  1.00 84.50           N  
ATOM   2077  CA  GLU A 279      13.180 -18.812  -7.203  1.00 84.50           C  
ATOM   2078  C   GLU A 279      13.992 -18.703  -5.918  1.00 84.50           C  
ATOM   2079  CB  GLU A 279      13.562 -20.094  -7.957  1.00 84.50           C  
ATOM   2080  O   GLU A 279      15.086 -18.141  -5.918  1.00 84.50           O  
ATOM   2081  CG  GLU A 279      12.609 -20.453  -9.094  1.00 84.50           C  
ATOM   2082  CD  GLU A 279      12.984 -21.734  -9.812  1.00 84.50           C  
ATOM   2083  OE1 GLU A 279      12.086 -22.391 -10.375  1.00 84.50           O  
ATOM   2084  OE2 GLU A 279      14.188 -22.078  -9.805  1.00 84.50           O  
ATOM   2085  N   HIS A 280      13.422 -18.438  -4.695  1.00 58.41           N  
ATOM   2086  CA  HIS A 280      13.852 -18.297  -3.309  1.00 58.41           C  
ATOM   2087  C   HIS A 280      15.336 -18.609  -3.158  1.00 58.41           C  
ATOM   2088  CB  HIS A 280      13.023 -19.203  -2.400  1.00 58.41           C  
ATOM   2089  O   HIS A 280      15.773 -19.719  -3.488  1.00 58.41           O  
ATOM   2090  CG  HIS A 280      11.648 -18.688  -2.117  1.00 58.41           C  
ATOM   2091  CD2 HIS A 280      10.430 -19.172  -2.441  1.00 58.41           C  
ATOM   2092  ND1 HIS A 280      11.430 -17.516  -1.419  1.00 58.41           N  
ATOM   2093  CE1 HIS A 280      10.125 -17.312  -1.324  1.00 58.41           C  
ATOM   2094  NE2 HIS A 280       9.500 -18.297  -1.937  1.00 58.41           N  
ATOM   2095  N   HIS A 281      16.328 -17.656  -3.273  1.00 46.59           N  
ATOM   2096  CA  HIS A 281      17.562 -17.781  -2.498  1.00 46.59           C  
ATOM   2097  C   HIS A 281      17.312 -17.531  -1.017  1.00 46.59           C  
ATOM   2098  CB  HIS A 281      18.625 -16.828  -3.025  1.00 46.59           C  
ATOM   2099  O   HIS A 281      16.766 -16.484  -0.647  1.00 46.59           O  
ATOM   2100  CG  HIS A 281      19.234 -17.266  -4.324  1.00 46.59           C  
ATOM   2101  CD2 HIS A 281      19.094 -16.766  -5.574  1.00 46.59           C  
ATOM   2102  ND1 HIS A 281      20.094 -18.328  -4.426  1.00 46.59           N  
ATOM   2103  CE1 HIS A 281      20.453 -18.469  -5.691  1.00 46.59           C  
ATOM   2104  NE2 HIS A 281      19.859 -17.531  -6.406  1.00 46.59           N  
ATOM   2105  N   HIS A 282      16.406 -18.297  -0.215  1.00 41.25           N  
ATOM   2106  CA  HIS A 282      16.672 -18.422   1.214  1.00 41.25           C  
ATOM   2107  C   HIS A 282      18.047 -17.891   1.577  1.00 41.25           C  
ATOM   2108  CB  HIS A 282      16.531 -19.891   1.646  1.00 41.25           C  
ATOM   2109  O   HIS A 282      19.062 -18.359   1.036  1.00 41.25           O  
ATOM   2110  CG  HIS A 282      15.117 -20.344   1.806  1.00 41.25           C  
ATOM   2111  CD2 HIS A 282      14.328 -21.094   1.002  1.00 41.25           C  
ATOM   2112  ND1 HIS A 282      14.352 -20.016   2.904  1.00 41.25           N  
ATOM   2113  CE1 HIS A 282      13.148 -20.547   2.768  1.00 41.25           C  
ATOM   2114  NE2 HIS A 282      13.109 -21.203   1.622  1.00 41.25           N  
ATOM   2115  N   HIS A 283      18.359 -16.609   1.537  1.00 40.22           N  
ATOM   2116  CA  HIS A 283      19.453 -15.992   2.268  1.00 40.22           C  
ATOM   2117  C   HIS A 283      19.797 -16.781   3.527  1.00 40.22           C  
ATOM   2118  CB  HIS A 283      19.109 -14.547   2.631  1.00 40.22           C  
ATOM   2119  O   HIS A 283      18.922 -17.047   4.355  1.00 40.22           O  
ATOM   2120  CG  HIS A 283      19.172 -13.609   1.470  1.00 40.22           C  
ATOM   2121  CD2 HIS A 283      18.188 -13.008   0.756  1.00 40.22           C  
ATOM   2122  ND1 HIS A 283      20.359 -13.188   0.918  1.00 40.22           N  
ATOM   2123  CE1 HIS A 283      20.109 -12.367  -0.088  1.00 40.22           C  
ATOM   2124  NE2 HIS A 283      18.797 -12.242  -0.207  1.00 40.22           N  
ATOM   2125  N   HIS A 284      20.656 -17.906   3.529  1.00 29.12           N  
ATOM   2126  CA  HIS A 284      21.734 -18.172   4.477  1.00 29.12           C  
ATOM   2127  C   HIS A 284      22.500 -16.891   4.797  1.00 29.12           C  
ATOM   2128  CB  HIS A 284      22.688 -19.234   3.924  1.00 29.12           C  
ATOM   2129  O   HIS A 284      22.953 -16.188   3.887  1.00 29.12           O  
ATOM   2130  CG  HIS A 284      22.141 -20.625   4.027  1.00 29.12           C  
ATOM   2131  CD2 HIS A 284      21.625 -21.453   3.086  1.00 29.12           C  
ATOM   2132  ND1 HIS A 284      22.109 -21.328   5.215  1.00 29.12           N  
ATOM   2133  CE1 HIS A 284      21.578 -22.516   5.000  1.00 29.12           C  
ATOM   2134  NE2 HIS A 284      21.281 -22.625   3.717  1.00 29.12           N  
ATOM   2135  N   HIS A 285      22.062 -16.062   5.746  1.00 30.00           N  
ATOM   2136  CA  HIS A 285      22.953 -15.375   6.668  1.00 30.00           C  
ATOM   2137  C   HIS A 285      22.250 -15.031   7.973  1.00 30.00           C  
ATOM   2138  CB  HIS A 285      23.500 -14.094   6.023  1.00 30.00           C  
ATOM   2139  O   HIS A 285      21.094 -14.586   7.961  1.00 30.00           O  
ATOM   2140  CG  HIS A 285      24.516 -14.352   4.949  1.00 30.00           C  
ATOM   2141  CD2 HIS A 285      24.406 -14.281   3.600  1.00 30.00           C  
ATOM   2142  ND1 HIS A 285      25.812 -14.734   5.219  1.00 30.00           N  
ATOM   2143  CE1 HIS A 285      26.469 -14.883   4.082  1.00 30.00           C  
ATOM   2144  NE2 HIS A 285      25.641 -14.617   3.084  1.00 30.00           N  
TER    2145      HIS A 285                                                      
ENDMDL                                                                          
END                                                                             
