# Supplementary material for: VWD domain stabilization by autocatalytic Asp‐Pro cleavage
Source: Protein Sci. 2024 Feb 21;33(3):e4929. doi: 10.1002/pro.4929 (PMC10880436; doi:10.1002/pro.4929)
Supplement: Supplementary file 1 — Data S1: Models of uncleaved Asp‐Pro with cis and trans Gly‐Asp bonds in files D10_uncleaved_cis.pdb and D10_uncleaved_trans.pdb Alphafold2 models in files D10_AF_rank1.pdb, D10_AF_rank2.pdb, D10_AF_rank3.pdb, D10_AF_rank4.pdb, D10_AF_rank5.pdb Mass spectrometry peptides table in file D10_MS_peptides.xlsx [file PRO-33-e4929-s001.zip › D10_trypsin.xlsx]

## Sheet: Band1
Peptide < ProteinMetrics Confidential >	Modification Type(s)	Observed m/z	z	Observed (M+H)	Calc. mass (M+H)	Off-by-x error	Mass error (ppm)	Starting position	Cleavage	Score	Delta	Delta Mod	|Log Prob|	Scan #	Scan Time
R.KFDFQGTC[+57.021]N.Y	C[+57]	558.741	2	1116.47	1116.48	0	-3.1	20	CRagged	536.2	486.72	486.72	5.38	controllerType=0 controllerNumber=1 scan=6304	31.2296
R.KFDFQGTC[+57.021]NY.V	C[+57]	640.272	2	1279.54	1279.54	0	-2.9	20	CRagged	502.9	471.66	471.66	5.46	controllerType=0 controllerNumber=1 scan=8046	38.1002
R.KFDFQGTC[+57.021]NYVLATTG.C	C[+57]	911.424	2	1821.84	1821.85	0	-3.4	20	CRagged	332.7	296.66	296.66	3.16	controllerType=0 controllerNumber=1 scan=12903	48.8394
R.KFDFQGTC[+57.021]NYVLATTGC[+57.021]PGVSTQGLTPF.T	C[+57]*2	1022.81	3	3066.42	3066.43	0	-3.5	20	CRagged	583.28	564.78	564.78	3.9	controllerType=0 controllerNumber=1 scan=16944	60.2636
R.KFDFQGTC[+57.021]NYVLATTGC[+57.021]PGVSTQGLTPFTVTTK.N	C[+57]*2	1199.58	3	3596.72	3596.74	0	-4.2	20	Specific	313.15	313.15	313.15	4.83	controllerType=0 controllerNumber=1 scan=15733	57.5555
R.KFDFQGTC[+57.021]NYVLATTGC[+57.021]PGVSTQGLTPFTVTTK.N	C[+57]*2	899.937	4	3596.73	3596.74	0	-3.4	20	Specific	509.39	509.39	509.39	6.27	controllerType=0 controllerNumber=1 scan=15613	57.2434
R.KFDFQGTC[+57.021]NYVLATTGC[+57.021]PGVSTQGLTPFTVTTK.N	C[+57]*2	1199.58	3	3596.73	3596.74	0	-3.4	20	Specific	567.52	567.52	567.52	6.97	controllerType=0 controllerNumber=1 scan=15602	57.2168
R.KFDFQGTC[+57.021]NYVLATTGC[+57.021]PGVSTQGLTPFTVTTK.N	C[+57]*2	899.936	4	3596.72	3596.74	0	-4.7	20	Specific	810.06	810.06	810.06	11.97	controllerType=0 controllerNumber=1 scan=15481	56.8997
R.KFDFQGTC[+57.021]NYVLATTGC[+57.021]PGVSTQGLTPFTVTTK.N	C[+57]*2	1199.58	3	3596.72	3596.74	0	-4.2	20	Specific	868.71	868.71	868.71	12.97	controllerType=0 controllerNumber=1 scan=15471	56.8718
R.KFDFQGTC[+57.021]NYVLATTGC[+57.021]P[+15.995]GVSTQ[+0.984]GLTPFTVTTK.N	C[+57]*2, P[+16], Q[+1]	904.193	4	3613.75	3613.72	0	8.4	20	Specific	418.13	418.13	9.24	4.62	controllerType=0 controllerNumber=1 scan=15498	56.9405
Y.VLATTGC[+57.021]PGVSTQGLTPFTVTTK.N	C[+57]	779.408	3	2336.21	2336.22	0	-3.6	30	NRagged	478.97	478.97	478.97	4.65	controllerType=0 controllerNumber=1 scan=13424	50.2579
T.TGC[+57.021]PGVSTQGLTPF.T	C[+57]	711.337	2	1421.67	1421.67	0	-4.2	34	Non	580.69	550.83	550.83	4.63	controllerType=0 controllerNumber=1 scan=13251	49.8043
T.TGC[+57.021]PGVSTQGLTPFTVTTK.N	C[+57]	976.491	2	1951.98	1951.98	0	-2	34	NRagged	331.94	331.94	331.94	4.11	controllerType=0 controllerNumber=1 scan=12042	46.1973
T.TGC[+57.021]PGVSTQGLTPFTVTTK.N	C[+57]	651.33	3	1951.98	1951.98	0	-2.1	34	NRagged	365.96	365.96	365.96	4.28	controllerType=0 controllerNumber=1 scan=12068	46.2804
C.PGVSTQGLTPFTVTTK.N		817.441	2	1633.88	1633.88	0	-2.5	37	NRagged	688.34	688.34	688.34	8.82	controllerType=0 controllerNumber=1 scan=12107	46.3895
S.TQGLTPFTVTTK.N		647.353	2	1293.7	1293.7	0	-4.3	41	NRagged	359.34	359.34	359.34	4.32	controllerType=0 controllerNumber=1 scan=9891	41.8941
Q.GLTPFTVTTK.N		532.801	2	1064.59	1064.6	0	-4.2	43	NRagged	402.45	402.45	402.45	5.41	controllerType=0 controllerNumber=1 scan=9798	41.7283
K.NQNRGNPAVSYVR.V		492.252	3	1474.74	1474.75	0	-5.4	53	Specific	400.78	400.78	400.78	5.83	controllerType=0 controllerNumber=1 scan=4727	24.7692
K.NQNRGNPAVSYVR.V		492.253	3	1474.74	1474.75	0	-5	53	Specific	472.44	472.44	472.44	5.95	controllerType=0 controllerNumber=1 scan=4708	24.7022
K.NQN[+0.984]RGNPAVSYVR.V	N[+1]	492.581	3	1475.73	1475.73	0	-3.6	53	Specific	329.91	329.91	0	5.42	controllerType=0 controllerNumber=1 scan=5127	26.4645
K.NQNRGN[+0.984]PAVSYVR.V	N[+1]	492.581	3	1475.73	1475.73	0	-3.6	53	Specific	396.8	396.8	1.31	6.54	controllerType=0 controllerNumber=1 scan=4954	25.753
K.NQN[+0.984]RGNPAVSYVR.V	N[+1]	492.581	3	1475.73	1475.73	0	-3.7	53	Specific	490.97	490.97	64.26	6.82	controllerType=0 controllerNumber=1 scan=4962	25.7778
R.GNPAVSYVR.V		481.755	2	962.502	962.505	0	-3.5	57	Specific	305.09	305.09	305.09	5.28	controllerType=0 controllerNumber=1 scan=7085	34.3141
R.GNPAVSYVR.V		481.754	2	962.501	962.505	0	-4.9	57	Specific	309.58	309.58	309.58	4.64	controllerType=0 controllerNumber=1 scan=6640	32.6165
R.GNPAVSYVR.V		481.755	2	962.502	962.505	0	-3.9	57	Specific	328.74	328.74	328.74	5.5	controllerType=0 controllerNumber=1 scan=6802	33.293
R.GNPAVSYVR.V		481.755	2	962.503	962.505	0	-2.9	57	Specific	329.9	329.9	329.9	5.62	controllerType=0 controllerNumber=1 scan=6880	33.6305
R.GNPAVSYVR.V		481.755	2	962.503	962.505	0	-2.8	57	Specific	348.1	348.1	348.1	5.76	controllerType=0 controllerNumber=1 scan=5565	28.2036
R.GNPAVSYVR.V		481.754	2	962.501	962.505	0	-4.7	57	Specific	356.43	356.43	356.43	4.82	controllerType=0 controllerNumber=1 scan=6728	32.9535
R.GNPAVSYVR.V		481.755	2	962.503	962.505	0	-2.8	57	Specific	365.81	365.81	365.81	5.78	controllerType=0 controllerNumber=1 scan=6548	32.2776
R.GNPAVSYVR.V		481.754	2	962.501	962.505	0	-4.3	57	Specific	373.15	373.15	373.15	6.63	controllerType=0 controllerNumber=1 scan=6393	31.6005
R.GNPAVSYVR.V		481.755	2	962.503	962.505	0	-2.3	57	Specific	378.95	378.95	378.95	6.74	controllerType=0 controllerNumber=1 scan=6470	31.9421
R.GNPAVSYVR.V		481.755	2	962.503	962.505	0	-2.1	57	Specific	389.95	389.95	389.95	6.74	controllerType=0 controllerNumber=1 scan=6145	30.5755
R.GNPAVSYVR.V		481.755	2	962.503	962.505	0	-2.8	57	Specific	391.42	391.42	391.42	6.74	controllerType=0 controllerNumber=1 scan=6353	31.4528
R.GNPAVSYVR.V		481.755	2	962.502	962.505	0	-3.2	57	Specific	403.29	403.29	403.29	6.74	controllerType=0 controllerNumber=1 scan=6309	31.2572
R.GNPAVSYVR.V		481.754	2	962.501	962.505	0	-4.3	57	Specific	418.85	418.85	418.85	6.74	controllerType=0 controllerNumber=1 scan=4977	25.8314
R.GNPAVSYVR.V		481.755	2	962.503	962.505	0	-2.8	57	Specific	419.71	419.71	419.71	6.86	controllerType=0 controllerNumber=1 scan=5566	28.2043
R.GNPAVSYVR.V		481.754	2	962.501	962.505	0	-4.9	57	Specific	420.79	420.79	420.79	5.91	controllerType=0 controllerNumber=1 scan=5313	27.1915
R.GNPAVSYVR.V		481.754	2	962.5	962.505	0	-5.1	57	Specific	421.98	421.98	421.98	5.91	controllerType=0 controllerNumber=1 scan=5388	27.5304
R.GNPAVSYVR.V		481.755	2	962.502	962.505	0	-3.8	57	Specific	423.87	423.87	423.87	6.74	controllerType=0 controllerNumber=1 scan=5478	27.8689
R.GNPAVSYVR.V		481.755	2	962.504	962.505	0	-1.8	57	Specific	423.93	423.93	423.93	6.86	controllerType=0 controllerNumber=1 scan=5907	29.5603
R.GNPAVSYVR.V		481.755	2	962.503	962.505	0	-2.8	57	Specific	426.15	426.15	426.15	6.86	controllerType=0 controllerNumber=1 scan=5833	29.2215
R.GNPAVSYVR.V		481.755	2	962.503	962.505	0	-2.9	57	Specific	427.32	427.32	427.32	6.86	controllerType=0 controllerNumber=1 scan=6227	30.9168
R.GNPAVSYVR.V		481.755	2	962.503	962.505	0	-2.5	57	Specific	441.73	441.73	441.73	6.98	controllerType=0 controllerNumber=1 scan=5749	28.8834
R.GNPAVSYVR.V		481.755	2	962.504	962.505	0	-1.8	57	Specific	444.29	444.29	444.29	6.98	controllerType=0 controllerNumber=1 scan=5986	29.9023
R.GNPAVSYVR.V		481.755	2	962.502	962.505	0	-3.2	57	Specific	445.4	445.4	445.4	6.87	controllerType=0 controllerNumber=1 scan=6063	30.2384
R.GNPAVSYVR.V		481.755	2	962.503	962.505	0	-2.8	57	Specific	451.44	451.44	451.44	6.98	controllerType=0 controllerNumber=1 scan=5970	29.8299
R.GNPAVSYVR.V		481.754	2	962.501	962.505	0	-4.1	57	Specific	461.42	461.42	461.42	6.87	controllerType=0 controllerNumber=1 scan=5655	28.5429
N.PAVSYVR.V		396.223	2	791.438	791.441	0	-3.9	59	NRagged	306.74	306.74	306.74	4.14	controllerType=0 controllerNumber=1 scan=5728	28.7996
N.PAVSYVR.V		396.222	2	791.437	791.441	0	-4.9	59	NRagged	345.81	345.81	345.81	2.46	controllerType=0 controllerNumber=1 scan=5278	27.0688
N.PAVSYVR.V		396.223	2	791.438	791.441	0	-3.4	59	NRagged	377.18	338.05	338.05	4.34	controllerType=0 controllerNumber=1 scan=5536	28.0862
N.PAVSYVR.V		396.222	2	791.437	791.441	0	-4.5	59	NRagged	382.63	357.37	357.37	2.85	controllerType=0 controllerNumber=1 scan=4729	24.7752
N.PAVSYVR.V		396.222	2	791.437	791.441	0	-4.7	59	NRagged	454.91	336.22	336.22	4.44	controllerType=0 controllerNumber=1 scan=5442	27.7457
N.PAVSYVR.V		396.222	2	791.437	791.441	0	-4.8	59	NRagged	502.51	346.44	346.44	2.3	controllerType=0 controllerNumber=1 scan=5358	27.406
R.VVTVAALGTNISIHKDEIGK.V		517.045	4	2065.16	2065.17	0	-3.3	66	Specific	536.28	536.28	536.28	6.9	controllerType=0 controllerNumber=1 scan=10356	42.7271
K.DEIGKVR.V		408.731	2	816.454	816.457	0	-4.5	81	Specific	341.08	341.08	341.08	3.66	controllerType=0 controllerNumber=1 scan=3376	18.4445
K.DEIGKVR.V		408.731	2	816.454	816.457	0	-4.4	81	Specific	412.73	412.73	412.73	4.76	controllerType=0 controllerNumber=1 scan=3297	18.1064
K.VRVNGVLTALPVSVADGR.I		608.353	3	1823.05	1823.05	0	-2.5	86	Specific	400.81	400.81	400.81	6.68	controllerType=0 controllerNumber=1 scan=13165	49.5371
K.VRVNGVLTALPVSVADGR.I		608.353	3	1823.04	1823.05	0	-2.8	86	Specific	515.7	515.7	515.7	6.84	controllerType=0 controllerNumber=1 scan=13032	49.1925
K.VRVN[+0.984]GVLTALPVSVADGR.I	N[+1]	912.518	2	1824.03	1824.03	0	-2.4	86	Specific	347.04	347.04	347.04	4.63	controllerType=0 controllerNumber=1 scan=13843	51.3863
K.VRVN[+0.984]GVLTALPVSVADGR.I	N[+1]	608.68	3	1824.03	1824.03	0	-4.2	86	Specific	429.25	429.25	429.25	6.56	controllerType=0 controllerNumber=1 scan=13784	51.2438
K.VRVN[+0.984]GVLTALPVSVADGR.I	N[+1]	608.68	3	1824.03	1824.03	0	-4.8	86	Specific	429.48	429.48	429.48	5.74	controllerType=0 controllerNumber=1 scan=13533	50.5565
K.VRVN[+0.984]GVLTALPVSVADGR.I	N[+1]	608.68	3	1824.03	1824.03	0	-3.9	86	Specific	431.72	431.72	431.72	6.56	controllerType=0 controllerNumber=1 scan=13925	51.5879
K.VRVN[+0.984]GVLTALPVSVADGR.I	N[+1]	608.681	3	1824.03	1824.03	0	-3.4	86	Specific	436.41	436.41	436.41	6.56	controllerType=0 controllerNumber=1 scan=13276	49.8714
K.VRVN[+0.984]GVLTALPVSVADGR.I	N[+1]	608.681	3	1824.03	1824.03	0	-3	86	Specific	460.73	460.73	460.73	6.81	controllerType=0 controllerNumber=1 scan=13402	50.2095
R.VNGVLTALPVSVAD.G		677.88	2	1354.75	1354.76	0	-3.7	88	CRagged	461.36	461.36	461.36	5.22	controllerType=0 controllerNumber=1 scan=15234	56.1204
R.VNGVLTALPVSVADGR.I		784.442	2	1567.88	1567.88	0	-2.8	88	Specific	305.82	305.82	305.82	5.83	controllerType=0 controllerNumber=1 scan=19152	65.9163
R.VNGVLTALPVSVADGR.I		784.441	2	1567.88	1567.88	0	-3.3	88	Specific	305.91	305.91	305.91	5.71	controllerType=0 controllerNumber=1 scan=19033	65.2406
R.VNGVLTALPVSVADGR.I		784.442	2	1567.88	1567.88	0	-2.6	88	Specific	311.07	311.07	311.07	6.01	controllerType=0 controllerNumber=1 scan=19094	65.5766
R.VNGVLTALPVSVADGR.I		784.442	2	1567.88	1567.88	0	-1.8	88	Specific	316.13	316.13	316.13	6.01	controllerType=0 controllerNumber=1 scan=18908	64.5604
R.VNGVLTALPVSVADGR.I		784.441	2	1567.87	1567.88	0	-4.1	88	Specific	317.94	317.94	317.94	5.89	controllerType=0 controllerNumber=1 scan=18269	62.9895
R.VNGVLTALPVSVADGR.I		784.441	2	1567.87	1567.88	0	-4	88	Specific	318.71	318.71	318.71	5.89	controllerType=0 controllerNumber=1 scan=17098	60.5704
R.VNGVLTALPVSVADGR.I		784.441	2	1567.87	1567.88	0	-3.5	88	Specific	324.59	324.59	324.59	5.93	controllerType=0 controllerNumber=1 scan=17804	61.9653
R.VNGVLTALPVSVADGR.I		784.441	2	1567.88	1567.88	0	-3	88	Specific	325.23	325.23	325.23	6.05	controllerType=0 controllerNumber=1 scan=18403	63.3301
R.VNGVLTALPVSVADGR.I		784.44	2	1567.87	1567.88	0	-4.2	88	Specific	326.62	326.62	326.62	5.93	controllerType=0 controllerNumber=1 scan=18109	62.6484
R.VNGVLTALPVSVADGR.I		523.297	3	1567.88	1567.88	0	-3.4	88	Specific	328.48	328.48	328.48	5.93	controllerType=0 controllerNumber=1 scan=13389	50.1714
R.VNGVLTALPVSVADGR.I		784.44	2	1567.87	1567.88	0	-4.9	88	Specific	336.4	336.4	336.4	5.1	controllerType=0 controllerNumber=1 scan=16408	59.1973
R.VNGVLTALPVSVADGR.I		784.44	2	1567.87	1567.88	0	-4.4	88	Specific	337.9	337.9	337.9	6.07	controllerType=0 controllerNumber=1 scan=17954	62.3097
R.VNGVLTALPVSVADGR.I		784.441	2	1567.87	1567.88	0	-4	88	Specific	342.5	342.5	342.5	6.07	controllerType=0 controllerNumber=1 scan=17469	61.271
R.VNGVLTALPVSVADGR.I		784.441	2	1567.88	1567.88	0	-3.2	88	Specific	354.51	354.51	354.51	6.07	controllerType=0 controllerNumber=1 scan=16769	59.8923
R.VNGVLTALPVSVADGR.I		784.44	2	1567.87	1567.88	0	-4.2	88	Specific	360.75	360.75	360.75	6.1	controllerType=0 controllerNumber=1 scan=16046	58.4854
R.VNGVLTALPVSVADGR.I		784.44	2	1567.87	1567.88	0	-4.5	88	Specific	360.76	360.76	360.76	6.1	controllerType=0 controllerNumber=1 scan=16597	59.5436
R.VNGVLTALPVSVADGR.I		784.441	2	1567.87	1567.88	0	-3.6	88	Specific	365.27	365.27	365.27	6.1	controllerType=0 controllerNumber=1 scan=15827	57.796
R.VNGVLTALPVSVADGR.I		784.441	2	1567.87	1567.88	0	-4.1	88	Specific	370.21	370.21	370.21	7.06	controllerType=0 controllerNumber=1 scan=16214	58.8381
R.VNGVLTALPVSVADGR.I		784.441	2	1567.87	1567.88	0	-3.7	88	Specific	374.79	374.79	374.79	7.06	controllerType=0 controllerNumber=1 scan=17655	61.622
R.VNGVLTALPVSVADGR.I		784.441	2	1567.87	1567.88	0	-3.9	88	Specific	388.89	388.89	388.89	7.06	controllerType=0 controllerNumber=1 scan=15561	57.1027
R.VNGVLTALPVSVADGR.I		784.44	2	1567.87	1567.88	0	-4.2	88	Specific	395.97	395.97	395.97	7.06	controllerType=0 controllerNumber=1 scan=15695	57.4524
R.VNGVLTALPVSVADGR.I		784.441	2	1567.87	1567.88	0	-4.2	88	Specific	396.49	396.49	396.49	7.06	controllerType=0 controllerNumber=1 scan=15928	58.1413
R.VNGVLTALPVSVADGR.I		523.296	3	1567.87	1567.88	0	-4.2	88	Specific	402.94	402.94	402.94	7.17	controllerType=0 controllerNumber=1 scan=13512	50.5097
R.VNGVLTALPVSVADGR.I		784.441	2	1567.87	1567.88	0	-3.9	88	Specific	455.23	455.23	455.23	7.3	controllerType=0 controllerNumber=1 scan=15328	56.4188
R.VNGVLTALPVSVADGR.I		523.297	3	1567.88	1567.88	0	-3.2	88	Specific	455.66	455.66	455.66	7.3	controllerType=0 controllerNumber=1 scan=13900	51.5328
R.VNGVLTALPVSVADGR.I		784.441	2	1567.88	1567.88	0	-3.1	88	Specific	463.71	463.71	463.71	7.41	controllerType=0 controllerNumber=1 scan=16929	60.234
R.VNGVLTALPVSVADGR.I		784.441	2	1567.87	1567.88	0	-3.9	88	Specific	469.67	469.67	469.67	7.3	controllerType=0 controllerNumber=1 scan=15429	56.7622
R.VNGVLTALPVSVADGR.I		784.441	2	1567.87	1567.88	0	-3.6	88	Specific	470.63	470.63	470.63	7.3	controllerType=0 controllerNumber=1 scan=13645	50.9103
R.VNGVLTALPVSVADGR.I		784.442	2	1567.88	1567.88	0	-2.8	88	Specific	477.77	477.77	477.77	7.41	controllerType=0 controllerNumber=1 scan=15130	55.7396
R.VNGVLTALPVSVADGR.I		784.442	2	1567.88	1567.88	0	-2.5	88	Specific	481.71	481.71	481.71	7.45	controllerType=0 controllerNumber=1 scan=14943	55.06
R.VNGVLTALPVSVADGR.I		523.296	3	1567.87	1567.88	0	-4.2	88	Specific	484.6	484.6	484.6	7.33	controllerType=0 controllerNumber=1 scan=13627	50.8461
R.VNGVLTALPVSVADGR.I		523.297	3	1567.88	1567.88	0	-2.5	88	Specific	491.49	491.49	491.49	7.45	controllerType=0 controllerNumber=1 scan=14004	51.873
R.VNGVLTALPVSVADGR.I		784.441	2	1567.88	1567.88	0	-3.1	88	Specific	498.04	498.04	498.04	7.45	controllerType=0 controllerNumber=1 scan=15221	56.0768
R.VNGVLTALPVSVADGR.I		784.442	2	1567.88	1567.88	0	-2.5	88	Specific	525.61	525.61	525.61	7.48	controllerType=0 controllerNumber=1 scan=15033	55.3996
R.VNGVLTALPVSVADGR.I		784.439	2	1567.87	1567.88	0	-5.8	88	Specific	528.01	528.01	528.01	6.54	controllerType=0 controllerNumber=1 scan=12807	48.6162
R.VNGVLTALPVSVADGR.I		1567.87	1	1567.87	1567.88	0	-5.1	88	Specific	564.82	539.11	539.11	6.25	controllerType=0 controllerNumber=1 scan=13585	50.6827
R.VNGVLTALPVSVADGR.I		784.442	2	1567.88	1567.88	0	-2.8	88	Specific	567.83	567.83	567.83	8.15	controllerType=0 controllerNumber=1 scan=14857	54.7196
R.VNGVLTALPVSVADGR.I		784.442	2	1567.88	1567.88	0	-1.7	88	Specific	570.43	570.43	570.43	8.15	controllerType=0 controllerNumber=1 scan=14472	53.365
R.VNGVLTALPVSVADGR.I		784.442	2	1567.88	1567.88	0	-2.7	88	Specific	573.77	573.77	573.77	8.15	controllerType=0 controllerNumber=1 scan=14671	54.0454
R.VNGVLTALPVSVADGR.I		784.442	2	1567.88	1567.88	0	-1.9	88	Specific	580.27	580.27	580.27	8.15	controllerType=0 controllerNumber=1 scan=14760	54.3815
R.VNGVLTALPVSVADGR.I		523.297	3	1567.88	1567.88	0	-3.2	88	Specific	614.88	614.88	614.88	9.03	controllerType=0 controllerNumber=1 scan=13763	51.1931
R.VNGVLTALPVSVADGR.I		784.442	2	1567.88	1567.88	0	-2.8	88	Specific	696.03	696.03	696.03	10.15	controllerType=0 controllerNumber=1 scan=13933	51.6131
R.VNGVLTALPVSVADGR.I		784.44	2	1567.87	1567.88	0	-4.6	88	Specific	712.79	712.79	712.79	11.03	controllerType=0 controllerNumber=1 scan=13798	51.2728
R.VNGVLTALPVSVADGR.I		784.441	2	1567.87	1567.88	0	-3.5	88	Specific	733.08	733.08	733.08	11.03	controllerType=0 controllerNumber=1 scan=13633	50.8696
R.VNGVLTALPVSVADGR.I		784.441	2	1567.87	1567.88	0	-4	88	Specific	751.44	751.44	751.44	12.03	controllerType=0 controllerNumber=1 scan=13522	50.5318
R.VNGVLTALPVSVADGR.I		784.441	2	1567.87	1567.88	0	-3.7	88	Specific	767.39	767.39	767.39	12.03	controllerType=0 controllerNumber=1 scan=13398	50.1933
R.VNGVLTALPVSVADGR.I		784.441	2	1567.87	1567.88	0	-3.9	88	Specific	790.25	790.25	790.25	12.03	controllerType=0 controllerNumber=1 scan=13652	50.925
R.VN[+0.984]GVLTALPVSVADGR.I	N[+1]	784.932	2	1568.86	1568.86	0	-5	88	Specific	307.06	307.06	307.06	5.07	controllerType=0 controllerNumber=1 scan=13312	49.9651
R.VNGVLTALP[+15.995]VSVADGR.I	P[+16]	792.44	2	1583.87	1583.88	0	-1.4	88	Specific	309.52	309.52	309.52	5.27	controllerType=0 controllerNumber=1 scan=12630	48.1077
R.VN[+0.984]GVLTALPVSVADGR.I	N[+1]	784.935	2	1568.86	1568.86	0	-1.1	88	Specific	348.87	348.87	348.87	5.45	controllerType=0 controllerNumber=1 scan=15213	56.0504
R.VNGVLTALP[+15.995]VSVADGR.I	P[+16]	792.44	2	1583.87	1583.88	0	-2.1	88	Specific	362.94	362.94	362.94	6.21	controllerType=0 controllerNumber=1 scan=12353	47.1093
R.VN[+0.984]GVLTALPVSVADGR.I	N[+1]	784.934	2	1568.86	1568.86	0	-2.1	88	Specific	371.42	371.42	371.42	7.17	controllerType=0 controllerNumber=1 scan=15429	56.7622
R.VN[+0.984]GVLTALPVSVADGR.I	N[+1]	784.933	2	1568.86	1568.86	0	-3.5	88	Specific	392.31	392.31	392.31	7.06	controllerType=0 controllerNumber=1 scan=14078	52.0455
R.VN[+0.984]GVLTALPVSVADGR.I	N[+1]	523.626	3	1568.86	1568.86	0	-0.8	88	Specific	404.87	404.87	404.87	6.55	controllerType=0 controllerNumber=1 scan=14441	53.2333
R.VN[+0.984]GVLTALPVSVADGR.I	N[+1]	784.935	2	1568.86	1568.86	0	-1.1	88	Specific	465.37	465.37	465.37	6.68	controllerType=0 controllerNumber=1 scan=15221	56.0768
R.VN[+0.984]GVLTALPVSVADGR.I	N[+1]	784.933	2	1568.86	1568.86	0	-3.9	88	Specific	473.91	473.91	473.91	7.3	controllerType=0 controllerNumber=1 scan=13258	49.819
R.VN[+0.984]GVLTALPVSVADGR.I	N[+1]	523.624	3	1568.86	1568.86	0	-3.6	88	Specific	485.1	485.1	485.1	7.33	controllerType=0 controllerNumber=1 scan=14125	52.211
R.VN[+0.984]GVLTALPVSVADGR.I	N[+1]	523.625	3	1568.86	1568.86	0	-2.1	88	Specific	485.12	485.12	485.12	7.45	controllerType=0 controllerNumber=1 scan=14354	52.8939
R.VN[+0.984]GVLTALPVSVADGR.I	N[+1]	1568.86	1	1568.86	1568.86	0	-4.2	88	Specific	518.65	471.77	471.77	6.38	controllerType=0 controllerNumber=1 scan=14087	52.0751
R.VN[+0.984]GVLTALPVSVADGR.I	N[+1]	784.935	2	1568.86	1568.86	0	-1.1	88	Specific	544.07	544.07	544.07	6.75	controllerType=0 controllerNumber=1 scan=15130	55.7396
R.VN[+0.984]GVLTALPVSVADGR.I	N[+1]	784.932	2	1568.86	1568.86	0	-4.6	88	Specific	552.27	552.27	552.27	7.37	controllerType=0 controllerNumber=1 scan=15033	55.3996
R.VN[+0.984]GVLTALPVSVADGR.I	N[+1]	784.933	2	1568.86	1568.86	0	-4.2	88	Specific	591.97	591.97	591.97	8.03	controllerType=0 controllerNumber=1 scan=14943	55.06
R.VN[+0.984]GVLTALPVSVADGR.I	N[+1]	523.625	3	1568.86	1568.86	0	-3.2	88	Specific	594.97	594.97	594.97	8.03	controllerType=0 controllerNumber=1 scan=14536	53.5742
R.VN[+0.984]GVLTALPVSVADGR.I	N[+1]	523.625	3	1568.86	1568.86	0	-3.4	88	Specific	615.14	615.14	615.14	9.03	controllerType=0 controllerNumber=1 scan=14262	52.5557
R.VN[+0.984]GVLTALPVSVADGR.I	N[+1]	784.933	2	1568.86	1568.86	0	-4.1	88	Specific	632.84	632.84	632.84	9.03	controllerType=0 controllerNumber=1 scan=14857	54.7196
R.VN[+0.984]GVLTALPVSVADGR.I	N[+1]	784.933	2	1568.86	1568.86	0	-2.8	88	Specific	684.15	684.15	684.15	10.15	controllerType=0 controllerNumber=1 scan=14760	54.3815
R.VN[+0.984]GVLTALPVSVADGR.I	N[+1]	784.935	2	1568.86	1568.86	0	-0.6	88	Specific	705.82	705.82	705.82	10.41	controllerType=0 controllerNumber=1 scan=14472	53.365
R.VN[+0.984]GVLTALPVSVADGR.I	N[+1]	784.933	2	1568.86	1568.86	0	-3.1	88	Specific	707.34	707.34	707.34	11.15	controllerType=0 controllerNumber=1 scan=14671	54.0454
R.VN[+0.984]GVLTALPVSVADGR.I	N[+1]	784.936	2	1568.86	1568.86	0	0.3	88	Specific	712.56	712.56	712.56	9.55	controllerType=0 controllerNumber=1 scan=14386	53.0248
R.VN[+0.984]GVLTALPVSVADGR.I	N[+1]	784.936	2	1568.86	1568.86	0	-0.2	88	Specific	717.2	717.2	717.2	10.41	controllerType=0 controllerNumber=1 scan=14300	52.6861
R.VN[+0.984]GVLTALPVSVADGR.I	N[+1]	784.933	2	1568.86	1568.86	0	-3.2	88	Specific	720.15	720.15	720.15	11.03	controllerType=0 controllerNumber=1 scan=14039	51.9541
R.VN[+0.984]GVLTALPVSVADGR.I	N[+1]	784.935	2	1568.86	1568.86	0	-0.7	88	Specific	734.06	734.06	734.06	10.41	controllerType=0 controllerNumber=1 scan=14571	53.7048
R.VN[+0.984]GVLTALPVSVADGR.I	N[+1]	784.933	2	1568.86	1568.86	0	-3.3	88	Specific	758.28	758.28	758.28	12.03	controllerType=0 controllerNumber=1 scan=14154	52.2985
R.VN[+0.984]GVLTALPVSVADGR.I	N[+1]	784.934	2	1568.86	1568.86	0	-2.5	88	Specific	773.71	773.71	773.71	12.15	controllerType=0 controllerNumber=1 scan=14176	52.3463
R.VN[+0.984]GVLTALP[+15.995]VSVADGR.I	N[+1], P[+16]	792.93	2	1584.85	1584.86	0	-4.1	88	Specific	302.75	302.75	302.75	5.71	controllerType=0 controllerNumber=1 scan=13121	49.3816
V.NGVLTALPVSVADGR.I		734.908	2	1468.81	1468.81	0	-2.7	89	NRagged	417.31	417.31	417.31	5.96	controllerType=0 controllerNumber=1 scan=15024	55.3611
N.GVLTALPVSVADGR.I		677.886	2	1354.76	1354.77	0	-3.5	90	NRagged	352.91	352.91	352.91	4.23	controllerType=0 controllerNumber=1 scan=12944	48.9641
N.GVLTALPVSVADGR.I		677.885	2	1354.76	1354.77	0	-4.2	90	NRagged	501.32	501.32	501.32	5.49	controllerType=0 controllerNumber=1 scan=13201	49.6494
N.GVLTALPVSVADGR.I		677.885	2	1354.76	1354.77	0	-4.8	90	NRagged	607.09	607.09	607.09	6.36	controllerType=0 controllerNumber=1 scan=13090	49.3129
G.VLTALPVSVADGR.I		649.375	2	1297.74	1297.75	0	-3.2	91	NRagged	307.34	307.34	307.34	4.05	controllerType=0 controllerNumber=1 scan=11764	45.491
G.VLTALPVSVADGR.I		649.375	2	1297.74	1297.75	0	-3.8	91	NRagged	391.26	391.26	391.26	5.22	controllerType=0 controllerNumber=1 scan=11586	45.1471
R.ISVAQGASK.A		430.744	2	860.48	860.484	0	-4.2	104	Specific	300.11	300.11	300.11	5.28	controllerType=0 controllerNumber=1 scan=7830	37.3257
R.ISVAQGASK.A		430.743	2	860.48	860.484	0	-4.5	104	Specific	309.68	309.68	309.68	4.44	controllerType=0 controllerNumber=1 scan=6711	32.902
R.ISVAQGASK.A		430.744	2	860.48	860.484	0	-4.2	104	Specific	322.87	322.87	322.87	4.47	controllerType=0 controllerNumber=1 scan=5575	28.2385
R.ISVAQGASK.A		430.744	2	860.482	860.484	0	-2.4	104	Specific	325.69	325.69	325.69	5.62	controllerType=0 controllerNumber=1 scan=6197	30.8116
R.ISVAQGASK.A		430.744	2	860.481	860.484	0	-2.7	104	Specific	332.47	332.47	332.47	5.62	controllerType=0 controllerNumber=1 scan=6046	30.1685
R.ISVAQGASK.A		430.744	2	860.481	860.484	0	-3.2	104	Specific	351.86	351.86	351.86	5.64	controllerType=0 controllerNumber=1 scan=7727	36.9795
R.ISVAQGASK.A		430.742	2	860.477	860.484	0	-7.8	104	Specific	359.59	359.59	359.59	4.82	controllerType=0 controllerNumber=1 scan=5301	27.1335
R.ISVAQGASK.A		430.744	2	860.48	860.484	0	-4.3	104	Specific	367.97	367.97	367.97	5.67	controllerType=0 controllerNumber=1 scan=5122	26.4514
R.ISVAQGASK.A		430.743	2	860.479	860.484	0	-4.9	104	Specific	383.06	379.23	379.23	5.8	controllerType=0 controllerNumber=1 scan=4880	25.4328
R.ISVAQGASK.A		430.744	2	860.481	860.484	0	-3	104	Specific	384.03	384.03	384.03	6.74	controllerType=0 controllerNumber=1 scan=5040	26.1091
R.ISVAQGASK.A		430.743	2	860.479	860.484	0	-5.7	104	Specific	390.19	390.19	390.19	5.8	controllerType=0 controllerNumber=1 scan=5392	27.5458
R.ISVAQGASK.A		430.743	2	860.48	860.484	0	-4.7	104	Specific	395.16	395.16	395.16	6.63	controllerType=0 controllerNumber=1 scan=4959	25.7683
R.ISVAQGASK.A		430.744	2	860.48	860.484	0	-4.4	104	Specific	397.43	397.43	397.43	6.63	controllerType=0 controllerNumber=1 scan=5485	27.8962
R.ISVAQGASK.A		430.744	2	860.48	860.484	0	-3.9	104	Specific	405.23	404.08	404.08	6.74	controllerType=0 controllerNumber=1 scan=5211	26.7883
R.ISVAQGASK.A		430.744	2	860.481	860.484	0	-3.1	104	Specific	411.18	411.18	411.18	6.86	controllerType=0 controllerNumber=1 scan=4797	25.0921
R.ISVAQGASK.A		430.744	2	860.481	860.484	0	-3.5	104	Specific	414	414	414	6.74	controllerType=0 controllerNumber=1 scan=4642	24.4114
R.ISVAQGASK.A		430.743	2	860.479	860.484	0	-5.1	104	Specific	414.14	414.14	414.14	5.91	controllerType=0 controllerNumber=1 scan=4719	24.7492
R.ISVAQGASK.A		430.744	2	860.481	860.484	0	-3.1	104	Specific	421.24	420.87	420.87	6.86	controllerType=0 controllerNumber=1 scan=4500	23.7316
R.ISVAQGASK.A		430.744	2	860.481	860.484	0	-2.9	104	Specific	438.47	438.47	438.47	5.83	controllerType=0 controllerNumber=1 scan=4367	23.0514
R.ISVAQGASK.A		430.744	2	860.481	860.484	0	-3	104	Specific	438.6	438.6	438.6	6.86	controllerType=0 controllerNumber=1 scan=4430	23.3912
R.ISVAQGASK.A		430.744	2	860.481	860.484	0	-3.1	104	Specific	441.01	441.01	441.01	6.98	controllerType=0 controllerNumber=1 scan=4572	24.07
R.ISVAQGASK.A		430.744	2	860.481	860.484	0	-2.9	104	Specific	442.9	442.9	442.9	6.98	controllerType=0 controllerNumber=1 scan=4231	22.3693
R.ISVAQGASK.A		430.744	2	860.481	860.484	0	-3.1	104	Specific	444.22	441.51	441.51	6.98	controllerType=0 controllerNumber=1 scan=4167	22.0344
R.ISVAQGASK.A		430.744	2	860.481	860.484	0	-2.9	104	Specific	445.61	445.61	445.61	6.98	controllerType=0 controllerNumber=1 scan=4103	21.6938
R.ISVAQGASK.A		430.744	2	860.481	860.484	0	-3.4	104	Specific	451.62	399.09	399.09	6.87	controllerType=0 controllerNumber=1 scan=3958	21.0125
R.ISVAQGASK.A		430.743	2	860.48	860.484	0	-4.4	104	Specific	453.15	445.24	445.24	6.87	controllerType=0 controllerNumber=1 scan=3736	19.9919
R.ISVAQGASK.A		430.744	2	860.481	860.484	0	-2.8	104	Specific	465.84	465.84	465.84	6.98	controllerType=0 controllerNumber=1 scan=4294	22.7123
R.ISVAQGASK.A		430.744	2	860.48	860.484	0	-3.9	104	Specific	466.28	453.32	453.32	6.87	controllerType=0 controllerNumber=1 scan=3813	20.3306
R.ISVAQGASK.A		430.744	2	860.481	860.484	0	-3.7	104	Specific	475.79	416.24	416.24	6.87	controllerType=0 controllerNumber=1 scan=3886	20.6733
R.ISVAQGASK.A		430.743	2	860.479	860.484	0	-5.8	104	Specific	478.71	455.28	455.28	6.04	controllerType=0 controllerNumber=1 scan=3654	19.6518
R.ISVAQGASK.A		430.743	2	860.479	860.484	0	-5.5	104	Specific	493.23	473.23	473.23	6.08	controllerType=0 controllerNumber=1 scan=3574	19.3145
R.ISVAQGASK.A		430.744	2	860.481	860.484	0	-2.7	104	Specific	496.4	469.43	469.43	7.02	controllerType=0 controllerNumber=1 scan=4031	21.3503
R.ISVAQGASK.A		430.743	2	860.48	860.484	0	-4.7	104	Specific	507.34	377.27	377.27	5.88	controllerType=0 controllerNumber=1 scan=3494	18.9717
K.ALLVADFGLQVSYDWNWR.V		718.364	3	2153.08	2153.08	0	-1.3	113	Specific	466.14	466.14	466.14	6.07	controllerType=0 controllerNumber=1 scan=18736	63.9997
K.ALLVADFGLQVSYDWNWR.V		1077.04	2	2153.08	2153.08	0	-0.1	113	Specific	510.42	510.42	510.42	6.11	controllerType=0 controllerNumber=1 scan=18739	64.0042
L.QVSYDWNWR.V		627.286	2	1253.57	1253.57	0	-3.4	122	NRagged	439.56	439.56	439.56	3.92	controllerType=0 controllerNumber=1 scan=11850	45.716
R.VDVTLPSSY.H		490.748	2	980.489	980.494	0	-4.5	131	CRagged	402.27	358.11	358.11	3.19	controllerType=0 controllerNumber=1 scan=11627	45.2233
R.VDVTLPSSYH.G		559.278	2	1117.55	1117.55	0	-4	131	CRagged	390.01	390.01	390.01	5.07	controllerType=0 controllerNumber=1 scan=7996	37.8975
R.VDVTLPSSYHGA.V		623.307	2	1245.61	1245.61	0	-3	131	CRagged	340.86	282.39	282.39	3.88	controllerType=0 controllerNumber=1 scan=8121	38.4069
R.VDVTLPSSYHGA.V		623.307	2	1245.61	1245.61	0	-3	131	CRagged	529.97	417.5	417.5	5.5	controllerType=0 controllerNumber=1 scan=8124	38.4114
R.VDVTLPSSYHGAV.C		672.841	2	1344.68	1344.68	0	-3.1	131	CRagged	537.9	537.9	537.9	5.3	controllerType=0 controllerNumber=1 scan=10262	42.5568
R.VDVTLPSSYHGAVC[+57.021].G	C[+57]	752.855	2	1504.7	1504.71	0	-4.6	131	CRagged	326.31	326.31	326.31	3.86	controllerType=0 controllerNumber=1 scan=9277	40.7921
R.VDVTLPSSYHGAVC[+57.021].G	C[+57]	752.855	2	1504.7	1504.71	0	-4.8	131	CRagged	456.49	456.49	456.49	4.39	controllerType=0 controllerNumber=1 scan=9470	41.1372
R.VDVTLPSSYHGAVC[+57.021]GL.C	C[+57]	837.908	2	1674.81	1674.82	0	-4.6	131	CRagged	411.52	411.52	411.52	5.61	controllerType=0 controllerNumber=1 scan=13048	49.2254
R.VDVTLPSSYHGAVC[+57.021]GL.C	C[+57]	837.909	2	1674.81	1674.82	0	-3.4	131	CRagged	647.41	647.41	647.41	7.48	controllerType=0 controllerNumber=1 scan=12915	48.8794
R.VDVTLPSSYHGAVC[+57.021]GLC[+57.021]GN.M	C[+57]*2	1003.46	2	2005.91	2005.91	0	-2.4	131	CRagged	360.38	360.38	360.38	4.05	controllerType=0 controllerNumber=1 scan=11839	45.6905
R.VDVTLPSSYHGAVC[+57.021]GLC[+57.021]GNMDR.N	C[+57]*2	803.361	3	2408.07	2408.08	0	-4.7	131	Specific	309.34	309.34	309.34	5.43	controllerType=0 controllerNumber=1 scan=11952	45.9553
R.VDVTLPSSYHGAVC[+57.021]GLC[+57.021]GNMDR.N	C[+57]*2	803.361	3	2408.07	2408.08	0	-3.8	131	Specific	521.36	521.36	521.36	6.9	controllerType=0 controllerNumber=1 scan=11809	45.6102
R.VDVTLPSSYHGAVC[+57.021]GLC[+57.021]GNMDR.N	C[+57]*2	803.362	3	2408.07	2408.08	0	-3.2	131	Specific	867.34	867.34	867.34	13.57	controllerType=0 controllerNumber=1 scan=11472	44.9158
R.VDVTLPSSYHGAVC[+57.021]GLC[+57.021]GNM[+15.995]DR.N	C[+57]*2, M[+16]	808.694	3	2424.07	2424.07	0	-3.2	131	Specific	425.12	425.12	154.29	6.82	controllerType=0 controllerNumber=1 scan=10800	43.5273
R.VDVTLPSSYHGAVC[+57.021]GLC[+57.021]GNM[+15.995]DR.N	C[+57]*2, M[+16]	808.693	3	2424.06	2424.07	0	-4.2	131	Specific	442.19	442.19	146.01	6.83	controllerType=0 controllerNumber=1 scan=10008	42.1031
R.VDVTLPSSYHGAVC[+57.021]GLC[+57.021]GNM[+15.995]DR.N	C[+57]*2, M[+16]	808.693	3	2424.07	2424.07	0	-3.5	131	Specific	447.55	447.55	167.47	6.83	controllerType=0 controllerNumber=1 scan=10986	43.8712
R.VDVTLPSSYHGAVC[+57.021]GLC[+57.021]GNM[+15.995]DR.N	C[+57]*2, M[+16]	808.691	3	2424.06	2424.07	0	-6.7	131	Specific	601.43	601.43	247.03	7.74	controllerType=0 controllerNumber=1 scan=10607	43.1816
R.VDVTLPSSYHGAVC[+57.021]GLC[+57.021]GNM[+15.995]DR.N	C[+57]*2, M[+16]	1212.54	2	2424.07	2424.07	0	-2.8	131	Specific	619.62	584.77	269.84	7.73	controllerType=0 controllerNumber=1 scan=10064	42.2021
R.VDVTLPSSYHGAVC[+57.021]GLC[+57.021]GNM[+15.995]DR.N	C[+57]*2, M[+16]	808.691	3	2424.06	2424.07	0	-6.5	131	Specific	626.04	593.3	255.44	7.74	controllerType=0 controllerNumber=1 scan=10419	42.8411
R.VDVTLPSSYHGAVC[+57.021]GLC[+57.021]GNM[+15.995]DR.N	C[+57]*2, M[+16]	808.692	3	2424.06	2424.07	0	-4.5	131	Specific	754.91	754.91	345.04	11.57	controllerType=0 controllerNumber=1 scan=10038	42.1571
R.VDVTLPSSYHGAVC[+57.021]GLC[+57.021]GNM[+15.995]DR.N	C[+57]*2, M[+16]	808.693	3	2424.06	2424.07	0	-3.8	131	Specific	759.44	759.44	331.73	11.57	controllerType=0 controllerNumber=1 scan=10229	42.498
R.VDVTLPSSYHGAVC[+57.021]GLC[+57.021]GN[+0.984]M[+15.995]DR.N	C[+57]*2, M[+16], N[+1]	809.023	3	2425.06	2425.06	0	-1	131	Specific	554.74	554.74	180.47	6.28	controllerType=0 controllerNumber=1 scan=10607	43.1816
L.PSSYHGAVC[+57.021]GLC[+57.021]GNMDR.N	C[+57]*2	940.897	2	1880.79	1880.78	0	2.1	136	NRagged	597.67	597.67	597.67	3.24	controllerType=0 controllerNumber=1 scan=11459	44.8867
Y.HGAVC[+57.021]GLC[+57.021]GNM[+15.995]DR.N	C[+57]*2, M[+16]	488.202	3	1462.59	1462.6	0	-4.6	140	NRagged	308.89	308.89	308.89	3.02	controllerType=0 controllerNumber=1 scan=3915	20.8038
C.GLC[+57.021]GNMDR.N	C[+57]	461.695	2	922.384	922.387	0	-3.5	145	NRagged	314.28	314.28	314.28	3.11	controllerType=0 controllerNumber=1 scan=4039	21.3951
R.NPNNDQVFPN[+0.984]GTLAPSIPIWGGSWR.A	N[+1]	913.445	3	2738.32	2738.33	0	-4.2	153	Specific	459.86	459.86	58.64	5.58	controllerType=0 controllerNumber=1 scan=18599	63.722
R.APGWDPLC[+57.021]WDEC[+57.021]R.G	C[+57]*2	831.342	2	1661.68	1661.68	0	-3.6	178	Specific	357.99	357.99	357.99	5.56	controllerType=0 controllerNumber=1 scan=15096	55.628
R.APGWDPLC[+57.021]WDEC[+57.021]R.G	C[+57]*2	831.342	2	1661.68	1661.68	0	-3.7	178	Specific	471.03	471.03	471.03	6.78	controllerType=0 controllerNumber=1 scan=15193	55.9707
R.GSC[+57.021]PTC[+57.021]PEDR.L	C[+57]*2	589.729	2	1178.45	1178.46	0	-5.8	191	Specific	362.51	362.51	362.51	4.84	controllerType=0 controllerNumber=1 scan=550	3.1005
R.GSC[+57.021]PTC[+57.021]PEDR.L	C[+57]*2	589.73	2	1178.45	1178.46	0	-4.1	191	Specific	437.6	437.6	437.6	6.74	controllerType=0 controllerNumber=1 scan=3167	17.4793
R.LEQYEGPGFC[+57.021]GPLASGTGGPFTTC[+57.021]HAHVPPESFFK.G	C[+57]*2	945.685	4	3779.72	3779.73	0	-2.5	201	Specific	482.17	482.17	482.17	6.38	controllerType=0 controllerNumber=1 scan=14817	54.5983
R.LEQYEGPGFC[+57.021]GPLASGTGGPFTTC[+57.021]HAHVPPESFFK.G	C[+57]*2	945.685	4	3779.72	3779.73	0	-2.2	201	Specific	733.97	733.97	733.97	10.08	controllerType=0 controllerNumber=1 scan=14731	54.2557
K.GC[+57.021]VLDVC[+57.021]MGGGDHDILC[+57.021]K.T	C[+57]*3	669.29	3	2005.85	2005.86	0	-2.8	236	Specific	651.32	651.32	651.32	9.54	controllerType=0 controllerNumber=1 scan=11305	44.5676
K.GC[+57.021]VLDVC[+57.021]M[+15.995]GGGDHDILC[+57.021]K.T	C[+57]*3, M[+16]	674.62	3	2021.84	2021.85	0	-5	236	Specific	591.71	591.71	591.71	6.6	controllerType=0 controllerNumber=1 scan=8517	39.41
K.TLASYVAAC[+57.021]QAAGVVIEDWR.A	C[+57]	727.362	3	2180.07	2180.08	0	-3.8	254	Specific	303.2	303.2	303.2	5.25	controllerType=0 controllerNumber=1 scan=19030	65.2252
K.TLASYVAAC[+57.021]QAAGVVIEDWR.A	C[+57]	727.36	3	2180.07	2180.08	0	-6.4	254	Specific	321.57	321.57	321.57	4.64	controllerType=0 controllerNumber=1 scan=17213	60.7819
K.TLASYVAAC[+57.021]QAAGVVIEDWR.A	C[+57]	727.363	3	2180.08	2180.08	0	-2.2	254	Specific	323.51	323.51	323.51	5.58	controllerType=0 controllerNumber=1 scan=18969	64.8822
K.TLASYVAAC[+57.021]QAAGVVIEDWR.A	C[+57]	727.362	3	2180.07	2180.08	0	-3.9	254	Specific	377.78	377.78	377.78	6.59	controllerType=0 controllerNumber=1 scan=18347	63.1757
K.TLASYVAAC[+57.021]QAAGVVIEDWR.A	C[+57]	727.362	3	2180.07	2180.08	0	-3.8	254	Specific	432.58	432.58	432.58	6.7	controllerType=0 controllerNumber=1 scan=18035	62.4906
K.TLASYVAAC[+57.021]QAAGVVIEDWR.A	C[+57]	727.363	3	2180.08	2180.08	0	-2.3	254	Specific	440.29	440.29	440.29	6.95	controllerType=0 controllerNumber=1 scan=18902	64.5409
K.TLASYVAAC[+57.021]QAAGVVIEDWR.A	C[+57]	727.364	3	2180.08	2180.08	0	-1.3	254	Specific	517.78	517.78	517.78	6.25	controllerType=0 controllerNumber=1 scan=18816	64.1999
K.TLASYVAAC[+57.021]QAAGVVIEDWR.A	C[+57]	727.363	3	2180.07	2180.08	0	-3	254	Specific	521.35	521.35	521.35	7.02	controllerType=0 controllerNumber=1 scan=17884	62.147
K.TLASYVAAC[+57.021]QAAGVVIEDWR.A	C[+57]	727.363	3	2180.08	2180.08	0	-2.3	254	Specific	542.08	542.08	542.08	7.02	controllerType=0 controllerNumber=1 scan=18672	63.8565
K.TLASYVAAC[+57.021]QAAGVVIEDWR.A	C[+57]	727.363	3	2180.08	2180.08	0	-2.4	254	Specific	551.21	551.21	551.21	7.02	controllerType=0 controllerNumber=1 scan=18485	63.5179
K.TLASYVAAC[+57.021]QAAGVVIEDWR.A	C[+57]	727.362	3	2180.07	2180.08	0	-3.8	254	Specific	561.14	561.14	561.14	7.57	controllerType=0 controllerNumber=1 scan=17734	61.8061
K.TLASYVAAC[+57.021]QAAGVVIEDWR.A	C[+57]	727.362	3	2180.07	2180.08	0	-4	254	Specific	727.76	727.76	727.76	10.57	controllerType=0 controllerNumber=1 scan=17576	61.468
K.TLASYVAAC[+57.021]QAAGVVIEDWR.A	C[+57]	727.362	3	2180.07	2180.08	0	-3.6	254	Specific	783.57	783.57	783.57	11.57	controllerType=0 controllerNumber=1 scan=17396	61.1259
K.TLASYVAAC[+57.021]Q[+0.984]AAGVVIEDWR.A	C[+57], Q[+1]	1091.04	2	2181.07	2181.06	0	3	254	Specific	336.76	336.76	336.76	3.98	controllerType=0 controllerNumber=1 scan=17421	61.1751
C.QAAGVVIEDWR.A		622.323	2	1243.64	1243.64	0	-4.1	263	NRagged	336.17	336.17	336.17	4.18	controllerType=0 controllerNumber=1 scan=10534	43.0469

## Sheet: Band2
Peptide < ProteinMetrics Confidential >	Modification Type(s)	Observed m/z	z	Observed (M+H)	Calc. mass (M+H)	Off-by-x error	Mass error (ppm)	Starting position	Cleavage	Score	Delta	Delta Mod	|Log Prob|	Scan #	Scan Time
-.APATC[+57.021]WLWGNPHYHSFDGR.K	C[+57]	568.758	4	2272.01	2272.01	0	-1.7	1	NRagged	579.12	579.12	579.12	9.58	controllerType=0 controllerNumber=1 scan=18469	46.5607
R.KFDFQGTC[+57.021]N.Y	C[+57]	558.741	2	1116.47	1116.48	0	-2.7	20	CRagged	357.74	357.74	357.74	5.22	controllerType=0 controllerNumber=1 scan=10301	31.2333
R.KFDFQGTC[+57.021]NY.V	C[+57]	640.273	2	1279.54	1279.54	0	-1.9	20	CRagged	348.15	348.15	348.15	5.17	controllerType=0 controllerNumber=1 scan=13537	37.7781
N.YVLATTGC[+57.021]PGVSTQGLTPFTVTTK.N	C[+57]	833.764	3	2499.28	2499.28	0	-0.6	29	NRagged	328.01	328.01	328.01	5.04	controllerType=0 controllerNumber=1 scan=22078	52.999
Y.VLATTGC[+57.021]PGVSTQGLTPFTVTTK.N	C[+57]	1168.61	2	2336.21	2336.22	0	-0.8	30	NRagged	413.15	413.15	413.15	7.25	controllerType=0 controllerNumber=1 scan=20220	49.6635
Y.VLATTGC[+57.021]PGVSTQGLTPFTVTTK.N	C[+57]	779.408	3	2336.21	2336.22	0	-3	30	NRagged	671.18	671.18	671.18	10.21	controllerType=0 controllerNumber=1 scan=20216	49.6574
T.TGC[+57.021]PGVSTQGLTPF.T	C[+57]	711.34	2	1421.67	1421.67	0	0	34	Non	325.6	325.6	325.6	3.5	controllerType=0 controllerNumber=1 scan=19985	49.2467
T.TGC[+57.021]PGVSTQGLTPFTVTTK.N	C[+57]	976.49	2	1951.97	1951.98	0	-3.9	34	NRagged	475.54	475.54	475.54	7.42	controllerType=0 controllerNumber=1 scan=18150	45.9911
G.VSTQGLTPFTVTTK.N		740.405	2	1479.8	1479.81	0	-1.7	39	NRagged	370.74	370.74	370.74	7.34	controllerType=0 controllerNumber=1 scan=17055	44.0535
S.TQGLTPFTVTTK.N		647.354	2	1293.7	1293.7	0	-2.7	41	NRagged	363.91	363.91	363.91	6.2	controllerType=0 controllerNumber=1 scan=15751	41.7628
Q.GLTPFTVTTK.N		532.802	2	1064.6	1064.6	0	-2.1	43	NRagged	439.63	439.63	439.63	7.23	controllerType=0 controllerNumber=1 scan=15638	41.5674
K.NQN[+0.984]RGNPAVSYVR.V	N[+1]	492.583	3	1475.73	1475.73	0	-1.1	53	Specific	493.2	493.2	44.59	7.29	controllerType=0 controllerNumber=1 scan=8102	25.9507
R.GNPAVSYVR.V		481.755	2	962.504	962.505	0	-1.7	57	Specific	303.01	303.01	303.01	6.09	controllerType=0 controllerNumber=1 scan=10348	31.335
R.GNPAVSYVR.V		481.755	2	962.504	962.505	0	-1.8	57	Specific	327.2	327.2	327.2	6.11	controllerType=0 controllerNumber=1 scan=10030	30.6189
R.GNPAVSYVR.V		481.755	2	962.504	962.505	0	-1.8	57	Specific	339.74	339.74	339.74	6.29	controllerType=0 controllerNumber=1 scan=9886	30.2807
R.GNPAVSYVR.V		481.756	2	962.504	962.505	0	-1.4	57	Specific	352.21	352.21	352.21	7.37	controllerType=0 controllerNumber=1 scan=9744	29.9331
R.GNPAVSYVR.V		481.756	2	962.504	962.505	0	-1.4	57	Specific	366.97	366.97	366.97	7.41	controllerType=0 controllerNumber=1 scan=9604	29.5825
R.GNPAVSYVR.V		481.756	2	962.504	962.505	0	-1.5	57	Specific	381.72	381.72	381.72	8.43	controllerType=0 controllerNumber=1 scan=8086	25.9092
R.GNPAVSYVR.V		481.756	2	962.504	962.505	0	-1.4	57	Specific	392.62	392.62	392.62	8.43	controllerType=0 controllerNumber=1 scan=9453	29.2386
R.GNPAVSYVR.V		481.755	2	962.503	962.505	0	-2.8	57	Specific	427.92	427.92	427.92	8.32	controllerType=0 controllerNumber=1 scan=8769	27.5279
R.GNPAVSYVR.V		481.755	2	962.503	962.505	0	-2.1	57	Specific	429.44	429.44	429.44	8.32	controllerType=0 controllerNumber=1 scan=8902	27.8708
R.GNPAVSYVR.V		481.756	2	962.504	962.505	0	-1.3	57	Specific	430.94	413.82	413.82	8.44	controllerType=0 controllerNumber=1 scan=9043	28.2091
R.GNPAVSYVR.V		481.756	2	962.504	962.505	0	-1.3	57	Specific	457.69	457.69	457.69	8.54	controllerType=0 controllerNumber=1 scan=9187	28.5496
R.GNPAVSYVR.V		481.756	2	962.505	962.505	0	-0.9	57	Specific	477.47	477.47	477.47	8.54	controllerType=0 controllerNumber=1 scan=9314	28.8925
G.NPAVSYVR.V		453.245	2	905.482	905.484	0	-1.8	58	NRagged	322.73	322.73	322.73	5.07	controllerType=0 controllerNumber=1 scan=8227	26.249
N.PAVSYVR.V		396.223	2	791.439	791.441	0	-1.9	59	NRagged	328.17	328.17	328.17	4.56	controllerType=0 controllerNumber=1 scan=7699	25.0007
N.PAVSYVR.V		396.224	2	791.441	791.441	0	-0.5	59	NRagged	363.21	363.21	363.21	5.15	controllerType=0 controllerNumber=1 scan=8969	28.0171
N.PAVSYVR.V		396.223	2	791.439	791.441	0	-2.1	59	NRagged	400.35	400.35	400.35	6.32	controllerType=0 controllerNumber=1 scan=8952	27.9784
N.PAVSYVR.V		396.223	2	791.439	791.441	0	-1.9	59	NRagged	406.21	329.61	329.61	4.99	controllerType=0 controllerNumber=1 scan=7573	24.6619
N.PAVSYVR.V		396.223	2	791.438	791.441	0	-3.2	59	NRagged	484.1	349.28	349.28	5.38	controllerType=0 controllerNumber=1 scan=8802	27.626
R.VVTVAALGTNISIHKDEIGK.V		517.046	4	2065.16	2065.17	0	-1.4	66	Specific	698.76	698.76	698.76	10.36	controllerType=0 controllerNumber=1 scan=16192	42.5306
R.VVTVAALGTNISIHKDEIGK.V		689.059	3	2065.16	2065.17	0	-1.8	66	Specific	707.64	707.64	707.64	11	controllerType=0 controllerNumber=1 scan=16213	42.5672
K.DEIGKVR.V		408.731	2	816.455	816.457	0	-3.1	81	Specific	380.13	380.13	380.13	5.52	controllerType=0 controllerNumber=1 scan=4898	18.2301
K.VRVNGVLTALPVSVADGR.I		608.353	3	1823.04	1823.05	0	-3	86	Specific	317.61	317.61	317.61	5.99	controllerType=0 controllerNumber=1 scan=19675	48.6965
K.VRVNGVLTALPVSVADGR.I		608.354	3	1823.05	1823.05	0	-1.3	86	Specific	338.3	338.3	338.3	6.22	controllerType=0 controllerNumber=1 scan=19869	49.0395
K.VRVN[+0.984]GVLTALPVSVADGR.I	N[+1]	608.681	3	1824.03	1824.03	0	-2.9	86	Specific	316.09	316.09	316.09	4.89	controllerType=0 controllerNumber=1 scan=20105	49.4607
K.VRVN[+0.984]GVLTALPVSVADGR.I	N[+1]	608.681	3	1824.03	1824.03	0	-3.1	86	Specific	333.62	333.62	333.62	5.93	controllerType=0 controllerNumber=1 scan=20494	50.1505
K.VRVN[+0.984]GVLTALPVSVADGR.I	N[+1]	608.682	3	1824.03	1824.03	0	-1.8	86	Specific	501.57	501.57	501.57	7.42	controllerType=0 controllerNumber=1 scan=20868	50.8432
K.VRVN[+0.984]GVLTALPVSVADGR.I	N[+1]	608.681	3	1824.03	1824.03	0	-2.4	86	Specific	527.21	527.21	527.21	7.52	controllerType=0 controllerNumber=1 scan=21059	51.1871
K.VRVN[+0.984]GVLTALPVSVADGR.I	N[+1]	608.682	3	1824.03	1824.03	0	-1.7	86	Specific	538.74	538.74	538.74	7.52	controllerType=0 controllerNumber=1 scan=20300	49.8067
R.VNGVLTALPVSVAD.G		677.882	2	1354.76	1354.76	0	-0.8	88	CRagged	377.25	377.25	377.25	7.56	controllerType=0 controllerNumber=1 scan=23625	55.8229
R.VNGVLTALPVSVADGR.I		784.443	2	1567.88	1567.88	0	-1.4	88	Specific	329.96	329.96	329.96	7.26	controllerType=0 controllerNumber=1 scan=25736	59.8839
R.VNGVLTALPVSVADGR.I		784.443	2	1567.88	1567.88	0	-1.2	88	Specific	342.97	342.97	342.97	7.43	controllerType=0 controllerNumber=1 scan=24252	56.971
R.VNGVLTALPVSVADGR.I		784.444	2	1567.88	1567.88	0	0.7	88	Specific	349.3	349.3	349.3	6.74	controllerType=0 controllerNumber=1 scan=25875	60.2276
R.VNGVLTALPVSVADGR.I		784.442	2	1567.88	1567.88	0	-2.1	88	Specific	350.1	350.1	350.1	7.32	controllerType=0 controllerNumber=1 scan=26565	61.6024
R.VNGVLTALPVSVADGR.I		784.443	2	1567.88	1567.88	0	-0.4	88	Specific	369.77	369.77	369.77	8.5	controllerType=0 controllerNumber=1 scan=22887	54.4719
R.VNGVLTALPVSVADGR.I		784.441	2	1567.88	1567.88	0	-3.1	88	Specific	387.46	387.46	387.46	8.23	controllerType=0 controllerNumber=1 scan=26210	60.913
R.VNGVLTALPVSVADGR.I		784.442	2	1567.88	1567.88	0	-2.5	88	Specific	401.43	401.43	401.43	8.39	controllerType=0 controllerNumber=1 scan=26386	61.2555
R.VNGVLTALPVSVADGR.I		784.442	2	1567.88	1567.88	0	-2.8	88	Specific	405.94	405.94	405.94	8.39	controllerType=0 controllerNumber=1 scan=20367	49.9241
R.VNGVLTALPVSVADGR.I		784.444	2	1567.88	1567.88	0	-0.1	88	Specific	409.24	409.24	409.24	7.81	controllerType=0 controllerNumber=1 scan=23453	55.5145
R.VNGVLTALPVSVADGR.I		784.441	2	1567.88	1567.88	0	-3.2	88	Specific	432.27	432.27	432.27	8.23	controllerType=0 controllerNumber=1 scan=19501	48.3903
R.VNGVLTALPVSVADGR.I		784.443	2	1567.88	1567.88	0	-1.2	88	Specific	439.75	439.75	439.75	8.5	controllerType=0 controllerNumber=1 scan=23084	54.8213
R.VNGVLTALPVSVADGR.I		784.442	2	1567.88	1567.88	0	-2.9	88	Specific	446.06	446.06	446.06	8.49	controllerType=0 controllerNumber=1 scan=20381	49.9474
R.VNGVLTALPVSVADGR.I		784.443	2	1567.88	1567.88	0	-1.4	88	Specific	456.26	456.26	456.26	8.61	controllerType=0 controllerNumber=1 scan=22689	54.121
R.VNGVLTALPVSVADGR.I		784.443	2	1567.88	1567.88	0	-1.4	88	Specific	479.93	479.93	479.93	8.61	controllerType=0 controllerNumber=1 scan=22501	53.7757
R.VNGVLTALPVSVADGR.I		523.298	3	1567.88	1567.88	0	-0.4	88	Specific	535.47	535.47	535.47	8.84	controllerType=0 controllerNumber=1 scan=21159	51.3628
R.VNGVLTALPVSVADGR.I		523.298	3	1567.88	1567.88	0	-0.9	88	Specific	539.95	539.95	539.95	8.84	controllerType=0 controllerNumber=1 scan=20968	51.0198
R.VNGVLTALPVSVADGR.I		523.297	3	1567.88	1567.88	0	-2.2	88	Specific	626.65	626.65	626.65	10.46	controllerType=0 controllerNumber=1 scan=20593	50.3224
R.VNGVLTALPVSVADGR.I		523.298	3	1567.88	1567.88	0	-1.4	88	Specific	633.84	633.84	633.84	10.57	controllerType=0 controllerNumber=1 scan=20769	50.6689
R.VNGVLTALPVSVADGR.I		784.443	2	1567.88	1567.88	0	-0.9	88	Specific	718.58	718.58	718.58	12.57	controllerType=0 controllerNumber=1 scan=20758	50.6496
R.VNGVLTALPVSVADGR.I		784.443	2	1567.88	1567.88	0	-1	88	Specific	729.56	729.56	729.56	12.57	controllerType=0 controllerNumber=1 scan=21148	51.3434
R.VNGVLTALPVSVADGR.I		784.442	2	1567.88	1567.88	0	-2.9	88	Specific	772.64	772.64	772.64	13.46	controllerType=0 controllerNumber=1 scan=20585	50.3076
R.VNGVLTALPVSVADGR.I		784.443	2	1567.88	1567.88	0	-0.7	88	Specific	777.94	777.94	777.94	13.57	controllerType=0 controllerNumber=1 scan=20956	50.9987
R.VNGVLTALP[+15.995]VSVADGR.I	P[+16]	792.441	2	1583.88	1583.88	0	0.2	88	Specific	301.8	301.8	301.8	5.58	controllerType=0 controllerNumber=1 scan=19195	47.8473
R.VN[+0.984]GVLTALPVSVADGR.I	N[+1]	523.625	3	1568.86	1568.86	0	-2.5	88	Specific	355.5	355.5	355.5	7.32	controllerType=0 controllerNumber=1 scan=22266	53.3371
R.VN[+0.984]GVLTALPVSVADGR.I	N[+1]	523.625	3	1568.86	1568.86	0	-2.1	88	Specific	458.37	458.37	458.37	8.49	controllerType=0 controllerNumber=1 scan=21876	52.6403
R.VN[+0.984]GVLTALPVSVADGR.I	N[+1]	784.935	2	1568.86	1568.86	0	-0.5	88	Specific	487.01	487.01	487.01	8.74	controllerType=0 controllerNumber=1 scan=23084	54.8213
R.VN[+0.984]GVLTALPVSVADGR.I	N[+1]	784.933	2	1568.86	1568.86	0	-2.9	88	Specific	487.89	487.89	487.89	8.62	controllerType=0 controllerNumber=1 scan=22887	54.4719
R.VN[+0.984]GVLTALPVSVADGR.I	N[+1]	523.625	3	1568.86	1568.86	0	-2.1	88	Specific	532.23	532.23	532.23	8.73	controllerType=0 controllerNumber=1 scan=21490	51.9501
R.VN[+0.984]GVLTALPVSVADGR.I	N[+1]	784.932	2	1568.86	1568.86	0	-4.9	88	Specific	544.48	544.48	544.48	8.57	controllerType=0 controllerNumber=1 scan=22689	54.121
R.VN[+0.984]GVLTALPVSVADGR.I	N[+1]	784.934	2	1568.86	1568.86	0	-2.6	88	Specific	564.5	564.5	564.5	9.46	controllerType=0 controllerNumber=1 scan=22129	53.0906
R.VN[+0.984]GVLTALPVSVADGR.I	N[+1]	784.933	2	1568.86	1568.86	0	-3.3	88	Specific	623.83	623.83	623.83	10.3	controllerType=0 controllerNumber=1 scan=22501	53.7757
R.VN[+0.984]GVLTALPVSVADGR.I	N[+1]	523.625	3	1568.86	1568.86	0	-1.6	88	Specific	633.13	633.13	633.13	10.57	controllerType=0 controllerNumber=1 scan=21678	52.2912
R.VN[+0.984]GVLTALPVSVADGR.I	N[+1]	523.625	3	1568.86	1568.86	0	-3.4	88	Specific	676.28	676.28	676.28	11.3	controllerType=0 controllerNumber=1 scan=21159	51.3628
R.VN[+0.984]GVLTALPVSVADGR.I	N[+1]	784.938	2	1568.87	1568.86	0	2.4	88	Specific	680.21	680.21	680.21	10.43	controllerType=0 controllerNumber=1 scan=21148	51.3434
R.VN[+0.984]GVLTALPVSVADGR.I	N[+1]	784.934	2	1568.86	1568.86	0	-2.6	88	Specific	736.08	736.08	736.08	12.46	controllerType=0 controllerNumber=1 scan=22133	53.0966
R.VN[+0.984]GVLTALPVSVADGR.I	N[+1]	784.935	2	1568.86	1568.86	0	-1.4	88	Specific	746.57	746.57	746.57	12.57	controllerType=0 controllerNumber=1 scan=21931	52.7384
R.VN[+0.984]GVLTALPVSVADGR.I	N[+1]	784.935	2	1568.86	1568.86	0	-1.1	88	Specific	761.29	761.29	761.29	13.57	controllerType=0 controllerNumber=1 scan=21350	51.7023
R.VN[+0.984]GVLTALPVSVADGR.I	N[+1]	784.934	2	1568.86	1568.86	0	-2.4	88	Specific	764.97	764.97	764.97	13.46	controllerType=0 controllerNumber=1 scan=21734	52.3885
R.VN[+0.984]GVLTALPVSVADGR.I	N[+1]	784.933	2	1568.86	1568.86	0	-3.2	88	Specific	787.15	787.15	787.15	13.3	controllerType=0 controllerNumber=1 scan=22316	53.4346
R.VN[+0.984]GVLTALPVSVADGR.I	N[+1]	784.934	2	1568.86	1568.86	0	-1.6	88	Specific	788.84	788.84	788.84	13.57	controllerType=0 controllerNumber=1 scan=21539	52.0438
R.VNGVLTALPVSVADGRISVAQGASK.A		803.785	3	2409.34	2409.35	0	-2.3	88	Specific	324.09	324.09	324.09	5.61	controllerType=0 controllerNumber=1 scan=21871	52.6298
N.GVLTALPVSVADGR.I		677.887	2	1354.77	1354.77	0	-1.3	90	NRagged	531.74	531.74	531.74	7.8	controllerType=0 controllerNumber=1 scan=19880	49.0589
N.GVLTALPVSVADGR.I		677.886	2	1354.77	1354.77	0	-2.4	90	NRagged	637.04	637.04	637.04	9.41	controllerType=0 controllerNumber=1 scan=19685	48.7144
L.PVSVADGR.I		400.716	2	800.424	800.426	0	-1.9	96	NRagged	354.91	354.91	354.91	6.21	controllerType=0 controllerNumber=1 scan=21066	51.1976
R.ISVAQGASK.A		430.745	2	860.482	860.484	0	-1.3	104	Specific	355.07	355.07	355.07	6.27	controllerType=0 controllerNumber=1 scan=6593	22.1456
R.ISVAQGASK.A		430.745	2	860.482	860.484	0	-1.7	104	Specific	355.24	355.24	355.24	7.37	controllerType=0 controllerNumber=1 scan=7450	24.3493
R.ISVAQGASK.A		430.744	2	860.481	860.484	0	-3.5	104	Specific	357.49	350.51	350.51	6.13	controllerType=0 controllerNumber=1 scan=4532	17.4031
R.ISVAQGASK.A		430.745	2	860.482	860.484	0	-1.5	104	Specific	371	371	371	7.47	controllerType=0 controllerNumber=1 scan=7263	23.8732
R.ISVAQGASK.A		430.745	2	860.482	860.484	0	-2.2	104	Specific	389.11	389.11	389.11	8.32	controllerType=0 controllerNumber=1 scan=7010	23.1857
R.ISVAQGASK.A		430.745	2	860.482	860.484	0	-1.5	104	Specific	410.11	410.11	410.11	8.44	controllerType=0 controllerNumber=1 scan=7132	23.5235
R.ISVAQGASK.A		430.745	2	860.483	860.484	0	-1	104	Specific	411.19	411.19	411.19	8.44	controllerType=0 controllerNumber=1 scan=6734	22.5017
R.ISVAQGASK.A		430.745	2	860.483	860.484	0	-0.5	104	Specific	414.18	414.18	414.18	7.47	controllerType=0 controllerNumber=1 scan=6470	21.8388
R.ISVAQGASK.A		430.745	2	860.482	860.484	0	-2.1	104	Specific	419.6	419.6	419.6	8.32	controllerType=0 controllerNumber=1 scan=6872	22.8393
R.ISVAQGASK.A		430.745	2	860.482	860.484	0	-1.4	104	Specific	441.21	441.21	441.21	7.58	controllerType=0 controllerNumber=1 scan=6342	21.4979
R.ISVAQGASK.A		430.745	2	860.482	860.484	0	-1.9	104	Specific	444.8	444.8	444.8	8.43	controllerType=0 controllerNumber=1 scan=6199	21.1605
R.ISVAQGASK.A		430.745	2	860.482	860.484	0	-2.2	104	Specific	449.85	449.85	449.85	8.43	controllerType=0 controllerNumber=1 scan=5742	20.1316
R.ISVAQGASK.A		430.745	2	860.483	860.484	0	-0.9	104	Specific	458.79	458.79	458.79	8.54	controllerType=0 controllerNumber=1 scan=5435	19.4395
R.ISVAQGASK.A		430.745	2	860.482	860.484	0	-1.8	104	Specific	469.55	439.61	439.61	8.43	controllerType=0 controllerNumber=1 scan=5892	20.4748
R.ISVAQGASK.A		430.745	2	860.482	860.484	0	-1.4	104	Specific	473.98	473.98	473.98	8.54	controllerType=0 controllerNumber=1 scan=6040	20.8156
R.ISVAQGASK.A		430.745	2	860.482	860.484	0	-1.6	104	Specific	486.67	454.68	454.68	8.67	controllerType=0 controllerNumber=1 scan=5586	19.7849
R.ISVAQGASK.A		430.744	2	860.482	860.484	0	-2.3	104	Specific	536.57	374.11	374.11	8.66	controllerType=0 controllerNumber=1 scan=5296	19.0942
I.SVAQGASK.A		747.396	1	747.396	747.399	0	-4.6	105	NRagged	489.97	429.28	429.28	5.63	controllerType=0 controllerNumber=1 scan=5367	19.2686
L.QVSYDWNWR.V		627.288	2	1253.57	1253.57	0	-1.3	122	NRagged	362.86	362.86	362.86	4.89	controllerType=0 controllerNumber=1 scan=17785	45.3449
R.VDVTLPSSY.H		490.75	2	980.492	980.494	0	-1.9	131	CRagged	309.39	309.39	309.39	5.1	controllerType=0 controllerNumber=1 scan=17683	45.1572
R.VDVTLPSSY.H		490.75	2	980.492	980.494	0	-1.4	131	CRagged	321.58	321.58	321.58	5.16	controllerType=0 controllerNumber=1 scan=17497	44.831
R.VDVTLPSSYH.G		559.279	2	1117.55	1117.55	0	-2.1	131	CRagged	476.51	476.51	476.51	7.44	controllerType=0 controllerNumber=1 scan=13568	37.8329
R.VDVTLPSSYHGA.V		623.308	2	1245.61	1245.61	0	-2	131	CRagged	370.51	258.08	258.08	4.96	controllerType=0 controllerNumber=1 scan=13886	38.4017
R.VDVTLPSSYHGAV.C		672.842	2	1344.68	1344.68	0	-2	131	CRagged	516.43	516.43	516.43	7.57	controllerType=0 controllerNumber=1 scan=16103	42.3753
R.VDVTLPSSYHGAVC[+57.021].G	C[+57]	752.856	2	1504.7	1504.71	0	-3.4	131	CRagged	395.53	395.53	395.53	7.29	controllerType=0 controllerNumber=1 scan=15211	40.8235
R.VDVTLPSSYHGAVC[+57.021]GL.C	C[+57]	837.909	2	1674.81	1674.82	0	-2.6	131	CRagged	585.52	585.52	585.52	8.52	controllerType=0 controllerNumber=1 scan=19509	48.4042
R.VDVTLPSSYHGAVC[+57.021]GLC[+57.021]GN.M	C[+57]*2	1003.46	2	2005.9	2005.91	0	-2.8	131	CRagged	540.66	540.66	540.66	7.91	controllerType=0 controllerNumber=1 scan=17782	45.3404
R.VDVTLPSSYHGAVC[+57.021]GLC[+57.021]GNMDR.N	C[+57]*2	803.363	3	2408.07	2408.08	0	-1.7	131	Specific	884.75	884.75	884.75	15.25	controllerType=0 controllerNumber=1 scan=17460	44.7667
R.VDVTLPSSYHGAVC[+57.021]GLC[+57.021]GNM[+15.995]DR.N	C[+57]*2, M[+16]	808.695	3	2424.07	2424.07	0	-1.6	131	Specific	302.4	302.4	67.47	6.06	controllerType=0 controllerNumber=1 scan=15514	41.352
R.VDVTLPSSYHGAVC[+57.021]GLC[+57.021]GN[+0.984]MDR.N	C[+57]*2, N[+1]	803.691	3	2409.06	2409.06	0	-1.5	131	Specific	365.04	365.04	365.04	7.27	controllerType=0 controllerNumber=1 scan=17826	45.4204
R.VDVTLPSSYHGAVC[+57.021]GLC[+57.021]GNM[+15.995]DR.N	C[+57]*2, M[+16]	1212.54	2	2424.07	2424.07	0	-0.2	131	Specific	624.59	568.4	256.44	8.46	controllerType=0 controllerNumber=1 scan=15984	42.1701
R.VDVTLPSSYHGAVC[+57.021]GLC[+57.021]GNM[+15.995]DR.N	C[+57]*2, M[+16]	808.695	3	2424.07	2424.07	0	-1.6	131	Specific	658.55	658.55	245.18	11.36	controllerType=0 controllerNumber=1 scan=15926	42.0688
R.VDVTLPSSYHGAVC[+57.021]GLC[+57.021]GNM[+15.995]DR.N	C[+57]*2, M[+16]	808.694	3	2424.07	2424.07	0	-2.4	131	Specific	795.5	795.5	376.97	13.25	controllerType=0 controllerNumber=1 scan=16121	42.408
R.VDVTLP[+15.995]SSYHGAVC[+57.021]GLC[+57.021]GNM[+15.995]DR.N	C[+57]*2, M[+16], P[+16]	814.027	3	2440.07	2440.07	0	-1.3	131	Specific	408.62	408.62	408.62	8.29	controllerType=0 controllerNumber=1 scan=16388	42.8832
W.RAPGWDPLC[+57.021]WDEC[+57.021]R.G	C[+57]*2	606.598	3	1817.78	1817.78	0	-3.2	177	NRagged	444.48	444.48	444.48	7.3	controllerType=0 controllerNumber=1 scan=20499	50.1581
R.APGWDPL.C		378.189	2	755.371	755.372	0	-1.6	178	CRagged	363.89	363.89	363.89	6.48	controllerType=0 controllerNumber=1 scan=20901	50.9013
R.APGWDPLC[+57.021].W	C[+57]	458.204	2	915.401	915.403	0	-2.4	178	CRagged	397.48	397.48	397.48	6.29	controllerType=0 controllerNumber=1 scan=20311	49.826
R.APGWDPLC[+57.021]WDE.C	C[+57]	673.278	2	1345.55	1345.55	0	-2	178	CRagged	544.07	474.62	474.62	7.68	controllerType=0 controllerNumber=1 scan=26961	62.6699
R.APGWDP[+15.995]LC[+57.021]WDE.C	C[+57], P[+16]	681.276	2	1361.54	1361.55	0	-1.7	178	CRagged	322.92	322.92	25.95	4.99	controllerType=0 controllerNumber=1 scan=24278	57.0228
R.APGWDPLC[+57.021]WDEC[+57.021]R.G	C[+57]*2	554.564	3	1661.68	1661.68	0	-4.4	178	Specific	356.24	356.24	356.24	5.83	controllerType=0 controllerNumber=1 scan=23826	56.1872
R.APGWDPLC[+57.021]WDEC[+57.021]R.G	C[+57]*2	831.344	2	1661.68	1661.68	0	-2.1	178	Specific	385.09	385.09	385.09	8.26	controllerType=0 controllerNumber=1 scan=27045	62.9407
R.APGWDPLC[+57.021]WDEC[+57.021]R.G	C[+57]*2	831.344	2	1661.68	1661.68	0	-1.8	178	Specific	419.28	419.28	419.28	8.27	controllerType=0 controllerNumber=1 scan=27748	64.4945
R.APGWDPLC[+57.021]WDEC[+57.021]R.G	C[+57]*2	831.345	2	1661.68	1661.68	0	-1.1	178	Specific	420.47	420.47	420.47	8.38	controllerType=0 controllerNumber=1 scan=26814	62.2538
R.APGWDPLC[+57.021]WDEC[+57.021]R.G	C[+57]*2	831.344	2	1661.68	1661.68	0	-1.5	178	Specific	423.7	423.7	423.7	8.38	controllerType=0 controllerNumber=1 scan=27159	63.2882
R.APGWDPLC[+57.021]WDEC[+57.021]R.G	C[+57]*2	831.344	2	1661.68	1661.68	0	-1.3	178	Specific	433.46	433.46	433.46	8.38	controllerType=0 controllerNumber=1 scan=26690	61.9135
R.APGWDPLC[+57.021]WDEC[+57.021]R.G	C[+57]*2	831.344	2	1661.68	1661.68	0	-1.3	178	Specific	449.14	449.14	449.14	8.49	controllerType=0 controllerNumber=1 scan=23317	55.2557
R.APGWDPLC[+57.021]WDEC[+57.021]R.G	C[+57]*2	831.344	2	1661.68	1661.68	0	-1.7	178	Specific	473.33	473.33	473.33	8.38	controllerType=0 controllerNumber=1 scan=26548	61.5697
R.APGWDPLC[+57.021]WDEC[+57.021]R.G	C[+57]*2	831.342	2	1661.68	1661.68	0	-4.1	178	Specific	483.95	483.95	483.95	8.35	controllerType=0 controllerNumber=1 scan=26194	60.8803
R.APGWDPLC[+57.021]WDEC[+57.021]R.G	C[+57]*2	831.344	2	1661.68	1661.68	0	-1.8	178	Specific	508.84	508.84	508.84	8.51	controllerType=0 controllerNumber=1 scan=25555	59.4878
R.APGWDPLC[+57.021]WDEC[+57.021]R.G	C[+57]*2	831.343	2	1661.68	1661.68	0	-2.3	178	Specific	511.79	511.79	511.79	8.51	controllerType=0 controllerNumber=1 scan=25853	60.1768
R.APGWDPLC[+57.021]WDEC[+57.021]R.G	C[+57]*2	831.343	2	1661.68	1661.68	0	-2.5	178	Specific	516.85	516.85	516.85	8.51	controllerType=0 controllerNumber=1 scan=26369	61.2235
R.APGWDPLC[+57.021]WDEC[+57.021]R.G	C[+57]*2	831.344	2	1661.68	1661.68	0	-1.8	178	Specific	517.81	517.81	517.81	8.51	controllerType=0 controllerNumber=1 scan=26019	60.5251
R.APGWDPLC[+57.021]WDEC[+57.021]R.G	C[+57]*2	831.345	2	1661.68	1661.68	0	-1.1	178	Specific	552.6	552.6	552.6	8.72	controllerType=0 controllerNumber=1 scan=25710	59.8336
R.APGWDPLC[+57.021]WDEC[+57.021]R.G	C[+57]*2	831.344	2	1661.68	1661.68	0	-2.1	178	Specific	564.61	564.61	564.61	9.34	controllerType=0 controllerNumber=1 scan=25377	59.147
R.APGWDPLC[+57.021]WDEC[+57.021]R.G	C[+57]*2	554.564	3	1661.68	1661.68	0	-2.7	178	Specific	568.62	568.62	568.62	9.34	controllerType=0 controllerNumber=1 scan=23261	55.1489
R.APGWDPLC[+57.021]WDEC[+57.021]R.G	C[+57]*2	831.343	2	1661.68	1661.68	0	-3.1	178	Specific	571.89	571.89	571.89	9.18	controllerType=0 controllerNumber=1 scan=24823	58.0974
R.APGWDPLC[+57.021]WDEC[+57.021]R.G	C[+57]*2	831.344	2	1661.68	1661.68	0	-1.9	178	Specific	572.96	572.96	572.96	9.34	controllerType=0 controllerNumber=1 scan=27325	63.6363
R.APGWDPLC[+57.021]WDEC[+57.021]R.G	C[+57]*2	831.343	2	1661.68	1661.68	0	-2.9	178	Specific	576.68	576.68	576.68	9.34	controllerType=0 controllerNumber=1 scan=24367	57.1819
R.APGWDPLC[+57.021]WDEC[+57.021]R.G	C[+57]*2	831.344	2	1661.68	1661.68	0	-2.1	178	Specific	579.01	579.01	579.01	9.34	controllerType=0 controllerNumber=1 scan=25179	58.7941
R.APGWDPLC[+57.021]WDEC[+57.021]R.G	C[+57]*2	554.565	3	1661.68	1661.68	0	-2.5	178	Specific	584.03	584.03	584.03	9.34	controllerType=0 controllerNumber=1 scan=23443	55.4967
R.APGWDPLC[+57.021]WDEC[+57.021]R.G	C[+57]*2	831.346	2	1661.68	1661.68	0	0.5	178	Specific	642.46	642.46	642.46	9.76	controllerType=0 controllerNumber=1 scan=24651	57.7318
R.APGWDPLC[+57.021]WDEC[+57.021]R.G	C[+57]*2	831.344	2	1661.68	1661.68	0	-1.8	178	Specific	690.17	690.17	690.17	11.34	controllerType=0 controllerNumber=1 scan=23987	56.4851
R.APGWDPLC[+57.021]WDEC[+57.021]R.G	C[+57]*2	831.345	2	1661.68	1661.68	0	-1.1	178	Specific	729.57	703.74	703.74	12.45	controllerType=0 controllerNumber=1 scan=23803	56.1464
R.APGWDPLC[+57.021]WDEC[+57.021]R.G	C[+57]*2	831.344	2	1661.68	1661.68	0	-1.3	178	Specific	760.55	756.07	756.07	13.45	controllerType=0 controllerNumber=1 scan=23416	55.4475
R.APGWDPLC[+57.021]WDEC[+57.021]R.G	C[+57]*2	831.344	2	1661.68	1661.68	0	-1.3	178	Specific	766.72	759	759	13.45	controllerType=0 controllerNumber=1 scan=23614	55.8032
R.APGWDPLC[+57.021]WDEC[+57.021]R.G	C[+57]*2	831.344	2	1661.68	1661.68	0	-1.5	178	Specific	771.04	771.04	771.04	13.45	controllerType=0 controllerNumber=1 scan=23243	55.1106
R.APGWDP[+15.995]LC[+57.021]WDEC[+57.021]R.G	C[+57]*2, P[+16]	559.897	3	1677.68	1677.68	0	-0.5	178	Specific	301.22	301.22	222.25	5.89	controllerType=0 controllerNumber=1 scan=21284	51.5853
R.APGWDP[+15.995]LC[+57.021]WDEC[+57.021]R.G	C[+57]*2, P[+16]	559.897	3	1677.68	1677.68	0	-1.5	178	Specific	317.37	317.37	56.82	6.09	controllerType=0 controllerNumber=1 scan=21865	52.6207
R.APGWDP[+15.995]LC[+57.021]WDEC[+57.021]R.G	C[+57]*2, P[+16]	559.896	3	1677.67	1677.68	0	-3.2	178	Specific	332.01	332.01	246.29	5.65	controllerType=0 controllerNumber=1 scan=21479	51.9314
R.APGWDP[+15.995]LC[+57.021]WDEC[+57.021]R.G	C[+57]*2, P[+16]	559.897	3	1677.68	1677.68	0	-1.7	178	Specific	352.93	352.93	276.2	6.1	controllerType=0 controllerNumber=1 scan=21092	51.2452
R.APGWDP[+15.995]LC[+57.021]WDEC[+57.021]R.G	C[+57]*2, P[+16]	839.335	2	1677.66	1677.68	0	-9	178	Specific	353.6	353.6	246.39	7.04	controllerType=0 controllerNumber=1 scan=16875	43.7387
R.APGWDP[+15.995]LC[+57.021]WDEC[+57.021]R.G	C[+57]*2, P[+16]	559.896	3	1677.67	1677.68	0	-2.5	178	Specific	355.16	355.16	252.59	6.23	controllerType=0 controllerNumber=1 scan=19439	48.283
R.AP[+15.995]GWDPLC[+57.021]WDEC[+57.021]R.G	C[+57]*2, P[+16]	839.342	2	1677.68	1677.68	0	-1.4	178	Specific	361.06	361.06	91.06	7.36	controllerType=0 controllerNumber=1 scan=27438	63.8395
R.AP[+15.995]GWDPLC[+57.021]WDEC[+57.021]R.G	C[+57]*2, P[+16]	559.896	3	1677.67	1677.68	0	-2.2	178	Specific	425.33	425.33	41.12	7.3	controllerType=0 controllerNumber=1 scan=20327	49.8529
R.APGWDP[+15.995]LC[+57.021]WDEC[+57.021]R.G	C[+57]*2, P[+16]	839.343	2	1677.68	1677.68	0	-0.2	178	Specific	427.78	416.89	300.05	7.29	controllerType=0 controllerNumber=1 scan=19061	47.6109
R.APGWDP[+15.995]LC[+57.021]WDEC[+57.021]R.G	C[+57]*2, P[+16]	839.342	2	1677.68	1677.68	0	-1	178	Specific	433.23	433.23	57.31	8.38	controllerType=0 controllerNumber=1 scan=22952	54.5873
R.APGWDP[+15.995]LC[+57.021]WDEC[+57.021]R.G	C[+57]*2, P[+16]	839.339	2	1677.67	1677.68	0	-5	178	Specific	433.77	433.77	158.63	8.12	controllerType=0 controllerNumber=1 scan=22379	53.551
R.AP[+15.995]GWDPLC[+57.021]WDEC[+57.021]R.G	C[+57]*2, P[+16]	559.896	3	1677.67	1677.68	0	-3.1	178	Specific	462.03	462.03	36.67	7.26	controllerType=0 controllerNumber=1 scan=20708	50.5551
R.APGWDP[+15.995]LC[+57.021]WDEC[+57.021]R.G	C[+57]*2, P[+16]	839.341	2	1677.68	1677.68	0	-1.9	178	Specific	465.02	417.2	53.12	8.38	controllerType=0 controllerNumber=1 scan=20978	51.0377
R.AP[+15.995]GWDPLC[+57.021]WDEC[+57.021]R.G	C[+57]*2, P[+16]	839.34	2	1677.67	1677.68	0	-3.3	178	Specific	473.53	473.53	26.29	8.22	controllerType=0 controllerNumber=1 scan=20604	50.3417
R.AP[+15.995]GWDPLC[+57.021]WDEC[+57.021]R.G	C[+57]*2, P[+16]	559.896	3	1677.67	1677.68	0	-2.8	178	Specific	486.4	486.4	100.22	8.51	controllerType=0 controllerNumber=1 scan=20528	50.2091
R.APGWDP[+15.995]LC[+57.021]WDEC[+57.021]R.G	C[+57]*2, P[+16]	839.341	2	1677.68	1677.68	0	-2	178	Specific	495.49	424.97	164.72	8.51	controllerType=0 controllerNumber=1 scan=22754	54.2361
R.APGWDP[+15.995]LC[+57.021]WDEC[+57.021]R.G	C[+57]*2, P[+16]	839.34	2	1677.67	1677.68	0	-3.1	178	Specific	550.03	513.41	332.74	8.46	controllerType=0 controllerNumber=1 scan=19649	48.6516
R.APGWDP[+15.995]LC[+57.021]WDEC[+57.021]R.G	C[+57]*2, P[+16]	839.341	2	1677.67	1677.68	0	-2.8	178	Specific	573.85	516	416.9	9.34	controllerType=0 controllerNumber=1 scan=19450	48.3025
R.APGWDP[+15.995]LC[+57.021]WDEC[+57.021]R.G	C[+57]*2, P[+16]	839.341	2	1677.68	1677.68	0	-2	178	Specific	575.57	518.1	247.76	9.34	controllerType=0 controllerNumber=1 scan=22141	53.1116
R.APGWDP[+15.995]LC[+57.021]WDEC[+57.021]R.G	C[+57]*2, P[+16]	839.341	2	1677.68	1677.68	0	-1.6	178	Specific	589.02	462.12	225.54	9.34	controllerType=0 controllerNumber=1 scan=21744	52.4064
R.AP[+15.995]GWDPLC[+57.021]WDEC[+57.021]R.G	C[+57]*2, P[+16]	839.341	2	1677.67	1677.68	0	-2.4	178	Specific	589.03	574.66	129.03	9.34	controllerType=0 controllerNumber=1 scan=20410	49.9993
R.APGWDP[+15.995]LC[+57.021]WDEC[+57.021]R.G	C[+57]*2, P[+16]	839.341	2	1677.67	1677.68	0	-2.6	178	Specific	604.61	585.42	380.86	10.34	controllerType=0 controllerNumber=1 scan=21361	51.7215
R.AP[+15.995]GWDPLC[+57.021]WDEC[+57.021]R.G	C[+57]*2, P[+16]	839.341	2	1677.67	1677.68	0	-2.6	178	Specific	605.56	563.6	49.74	10.34	controllerType=0 controllerNumber=1 scan=20780	50.6883
R.APGWDP[+15.995]LC[+57.021]WDEC[+57.021]R.G	C[+57]*2, P[+16]	839.342	2	1677.68	1677.68	0	-1.2	178	Specific	617.59	584.34	293.3	10.45	controllerType=0 controllerNumber=1 scan=21169	51.3808
R.APGWDP[+15.995]LC[+57.021]WDEC[+57.021]R.G	C[+57]*2, P[+16]	839.34	2	1677.67	1677.68	0	-2.9	178	Specific	617.71	617.71	226.7	10.34	controllerType=0 controllerNumber=1 scan=21547	52.0614
R.APGWDP[+15.995]LC[+57.021]WDEC[+57.021]R.G	C[+57]*2, P[+16]	839.341	2	1677.68	1677.68	0	-1.7	178	Specific	630.15	587.88	164.98	10.34	controllerType=0 controllerNumber=1 scan=21942	52.7579
R.AP[+15.995]GWDPLC[+57.021]WDEC[+57.021]R.G	C[+57]*2, P[+16]	839.34	2	1677.67	1677.68	0	-3.2	178	Specific	676.79	644.35	190.16	11.18	controllerType=0 controllerNumber=1 scan=22566	53.896
R.APGWDPLC[+57.021]WDEC[+57.021]RGS.C	C[+57]*2	903.371	2	1805.74	1805.74	0	-0.8	178	CRagged	668.2	668.2	668.2	9.31	controllerType=0 controllerNumber=1 scan=22888	54.4734
R.APGWDP[+15.995]LC[+57.021]WDEC[+57.021]RGSC[+57.021]PTC[+57.021]PEDR.L	C[+57]*4, P[+16]	710.033	4	2837.11	2837.12	0	-3.1	178	Specific	309.87	309.87	52.99	4.54	controllerType=0 controllerNumber=1 scan=17890	45.5358
R.APGWDPLC[+57.021]WDEC[+57.021]RGSC[+57.021]P[+15.995]TC[+57.021]PEDR.L	C[+57]*4, P[+16]	710.033	4	2837.11	2837.12	0	-2.8	178	Specific	323.08	323.08	35.7	4.64	controllerType=0 controllerNumber=1 scan=18768	47.0931
R.APGWDP[+15.995]LC[+57.021]WDEC[+57.021]RGSC[+57.021]PTC[+57.021]PEDR.L	C[+57]*4, P[+16]	946.375	3	2837.11	2837.12	0	-2.4	178	Specific	326.14	326.14	46.8	4.64	controllerType=0 controllerNumber=1 scan=18835	47.2109
R.APGWDP[+15.995]LC[+57.021]WDEC[+57.021]RGSC[+57.021]PTC[+57.021]PEDR.L	C[+57]*4, P[+16]	946.375	3	2837.11	2837.12	0	-2.8	178	Specific	401.48	401.48	15.45	6.85	controllerType=0 controllerNumber=1 scan=19036	47.5676
R.APGWDPLC[+57.021]WDEC[+57.021]RGSC[+57.021]P[+15.995]TC[+57.021]PEDR.L	C[+57]*4, P[+16]	710.033	4	2837.11	2837.12	0	-2.2	178	Specific	456.19	456.19	80.4	6.96	controllerType=0 controllerNumber=1 scan=18968	47.4482
R.APGWDP[+15.995]LC[+57.021]WDEC[+57.021]RGSC[+57.021]PTC[+57.021]PEDR.L	C[+57]*4, P[+16]	946.375	3	2837.11	2837.12	0	-2.8	178	Specific	460.87	460.87	82.22	6.96	controllerType=0 controllerNumber=1 scan=17008	43.9714
A.PGWDPLC[+57.021]WDEC[+57.021]R.G	C[+57]*2	795.827	2	1590.65	1590.65	0	0.2	179	NRagged	688.24	683.23	683.23	9.72	controllerType=0 controllerNumber=1 scan=23194	55.0175
P.GWDPLC[+57.021]WDEC[+57.021]R.G	C[+57]*2	747.299	2	1493.59	1493.59	0	-1.3	180	NRagged	383.19	383.19	383.19	7.33	controllerType=0 controllerNumber=1 scan=23040	54.7431
P.GWDPLC[+57.021]WDEC[+57.021]R.G	C[+57]*2	747.299	2	1493.59	1493.59	0	-1.9	180	NRagged	402.17	402.17	402.17	6.26	controllerType=0 controllerNumber=1 scan=22842	54.3922
P.GWDPLC[+57.021]WDEC[+57.021]R.G	C[+57]*2	498.535	3	1493.59	1493.59	0	-2.6	180	NRagged	426.16	426.16	426.16	7.23	controllerType=0 controllerNumber=1 scan=22530	53.8278
P.GWDPLC[+57.021]WDEC[+57.021]R.G	C[+57]*2	747.299	2	1493.59	1493.59	0	-2.1	180	NRagged	568.53	560.41	560.41	8.3	controllerType=0 controllerNumber=1 scan=22644	54.0417
P.GWDP[+15.995]LC[+57.021]WDEC[+57.021]R.G	C[+57]*2, P[+16]	755.297	2	1509.59	1509.59	0	-1.1	180	NRagged	302.1	302.1	302.1	4.98	controllerType=0 controllerNumber=1 scan=21266	51.5524
P.GWDP[+15.995]LC[+57.021]WDEC[+57.021]R.G	C[+57]*2, P[+16]	755.297	2	1509.59	1509.59	0	-1.3	180	NRagged	407.44	407.44	407.44	6.38	controllerType=0 controllerNumber=1 scan=19199	47.8563
G.WDPLC[+57.021]WDEC[+57.021]R.G	C[+57]*2	718.789	2	1436.57	1436.57	0	-1.1	181	NRagged	323.32	323.32	323.32	5	controllerType=0 controllerNumber=1 scan=21762	52.4364
W.DPLC[+57.021]WDEC[+57.021]R.G	C[+57]*2	625.749	2	1250.49	1250.49	0	-2.3	182	NRagged	478.65	478.65	478.65	6.42	controllerType=0 controllerNumber=1 scan=14255	39.0751
D.PLC[+57.021]WDEC[+57.021]R.G	C[+57]*2	568.235	2	1135.46	1135.47	0	-2.2	183	NRagged	324.67	324.67	324.67	4.94	controllerType=0 controllerNumber=1 scan=19349	48.1198
D.PLC[+57.021]WDEC[+57.021]R.G	C[+57]*2	568.235	2	1135.46	1135.47	0	-2.8	183	NRagged	379.19	379.19	379.19	6.18	controllerType=0 controllerNumber=1 scan=12328	35.4994
D.PLC[+57.021]WDEC[+57.021]R.G	C[+57]*2	568.235	2	1135.46	1135.47	0	-3	183	NRagged	440.87	440.87	440.87	6.42	controllerType=0 controllerNumber=1 scan=12173	35.1561
L.C[+57.021]WDEC[+57.021]R.G	C[+57]*2	463.167	2	925.327	925.329	0	-2.4	185	NRagged	358.82	295.23	295.23	4.48	controllerType=0 controllerNumber=1 scan=6642	22.2659
E.C[+57.021]RGSC[+57.021]P[+15.995]TC[+57.021]PEDRLEQYEGPGFC[+57.021]GPLASGTGGPFTTC[+57.021]HAHVPPESFFK.G	C[+57]*5, P[+16]	1055.26	5	5272.28	5271.29	1	-1.8	189	NRagged	337.18	337.18	0	3.55	controllerType=0 controllerNumber=1 scan=22551	53.8677
C.RGSC[+57.021]PTC[+57.021]PEDR.L	C[+57]*2	445.523	3	1334.55	1334.56	0	-2.1	190	NRagged	484.79	454.44	454.44	7.46	controllerType=0 controllerNumber=1 scan=4022	16.2336
R.GSC[+57.021]PTC[+57.021]PEDR.L	C[+57]*2	589.73	2	1178.45	1178.46	0	-2.7	191	Specific	300.96	300.96	300.96	5.78	controllerType=0 controllerNumber=1 scan=11451	33.6861
R.GSC[+57.021]PTC[+57.021]PEDR.L	C[+57]*2	589.731	2	1178.45	1178.46	0	-2.3	191	Specific	320.91	320.91	320.91	6.06	controllerType=0 controllerNumber=1 scan=10400	31.4545
R.GSC[+57.021]PTC[+57.021]PEDR.L	C[+57]*2	589.731	2	1178.45	1178.46	0	-1.9	191	Specific	325.55	325.55	325.55	7.02	controllerType=0 controllerNumber=1 scan=9873	30.255
R.GSC[+57.021]PTC[+57.021]PEDR.L	C[+57]*2	589.731	2	1178.45	1178.46	0	-1.7	191	Specific	325.96	325.96	325.96	5.93	controllerType=0 controllerNumber=1 scan=12623	36.0855
R.GSC[+57.021]PTC[+57.021]PEDR.L	C[+57]*2	589.731	2	1178.45	1178.46	0	-2.4	191	Specific	338.4	338.4	338.4	7.2	controllerType=0 controllerNumber=1 scan=9579	29.5181
R.GSC[+57.021]PTC[+57.021]PEDR.L	C[+57]*2	589.731	2	1178.45	1178.46	0	-2.1	191	Specific	341.8	341.8	341.8	7.2	controllerType=0 controllerNumber=1 scan=8251	26.2939
R.GSC[+57.021]PTC[+57.021]PEDR.L	C[+57]*2	589.73	2	1178.45	1178.46	0	-3.9	191	Specific	359.06	359.06	359.06	7.04	controllerType=0 controllerNumber=1 scan=8821	27.6817
R.GSC[+57.021]PTC[+57.021]PEDR.L	C[+57]*2	589.731	2	1178.45	1178.46	0	-2.1	191	Specific	364.81	364.81	364.81	7.25	controllerType=0 controllerNumber=1 scan=10562	31.8029
R.GSC[+57.021]PTC[+57.021]PEDR.L	C[+57]*2	589.731	2	1178.45	1178.46	0	-2	191	Specific	367.79	367.79	367.79	7.25	controllerType=0 controllerNumber=1 scan=9238	28.6886
R.GSC[+57.021]PTC[+57.021]PEDR.L	C[+57]*2	589.731	2	1178.45	1178.46	0	-1.9	191	Specific	368.16	355.54	355.54	6.15	controllerType=0 controllerNumber=1 scan=7209	23.7354
R.GSC[+57.021]PTC[+57.021]PEDR.L	C[+57]*2	589.731	2	1178.45	1178.46	0	-2.3	191	Specific	380.82	380.82	380.82	8.26	controllerType=0 controllerNumber=1 scan=8401	26.6403
R.GSC[+57.021]PTC[+57.021]PEDR.L	C[+57]*2	589.731	2	1178.45	1178.46	0	-2.4	191	Specific	382.05	382.05	382.05	8.26	controllerType=0 controllerNumber=1 scan=7645	24.8585
R.GSC[+57.021]PTC[+57.021]PEDR.L	C[+57]*2	589.731	2	1178.45	1178.46	0	-2	191	Specific	386.09	386.09	386.09	8.26	controllerType=0 controllerNumber=1 scan=8555	26.9868
R.GSC[+57.021]PTC[+57.021]PEDR.L	C[+57]*2	589.731	2	1178.46	1178.46	0	-0.8	191	Specific	386.46	386.46	386.46	8.38	controllerType=0 controllerNumber=1 scan=29453	73.4979
R.GSC[+57.021]PTC[+57.021]PEDR.L	C[+57]*2	589.731	2	1178.45	1178.46	0	-1.8	191	Specific	396.61	396.61	396.61	8.26	controllerType=0 controllerNumber=1 scan=7782	25.1964
R.GSC[+57.021]PTC[+57.021]PEDR.L	C[+57]*2	589.73	2	1178.45	1178.46	0	-2.9	191	Specific	399.82	399.82	399.82	8.26	controllerType=0 controllerNumber=1 scan=7922	25.5409
R.GSC[+57.021]PTC[+57.021]PEDR.L	C[+57]*2	589.731	2	1178.45	1178.46	0	-1.5	191	Specific	406.18	406.18	406.18	8.38	controllerType=0 controllerNumber=1 scan=8080	25.8913
R.GSC[+57.021]PTC[+57.021]PEDR.L	C[+57]*2	589.73	2	1178.45	1178.46	0	-2.9	191	Specific	414.29	390.46	390.46	8.27	controllerType=0 controllerNumber=1 scan=5744	20.1375
R.GSC[+57.021]PTC[+57.021]PEDR.L	C[+57]*2	589.731	2	1178.46	1178.46	0	-0.8	191	Specific	414.8	414.8	414.8	8.38	controllerType=0 controllerNumber=1 scan=6479	21.8556
R.GSC[+57.021]PTC[+57.021]PEDR.L	C[+57]*2	589.731	2	1178.45	1178.46	0	-1.7	191	Specific	420.85	420.85	420.85	8.27	controllerType=0 controllerNumber=1 scan=7478	24.4216
R.GSC[+57.021]PTC[+57.021]PEDR.L	C[+57]*2	589.731	2	1178.45	1178.46	0	-2.3	191	Specific	424.98	424.98	424.98	8.27	controllerType=0 controllerNumber=1 scan=7021	23.2153
R.GSC[+57.021]PTC[+57.021]PEDR.L	C[+57]*2	589.731	2	1178.45	1178.46	0	-1.6	191	Specific	433.33	433.33	433.33	8.27	controllerType=0 controllerNumber=1 scan=6750	22.5393
R.GSC[+57.021]PTC[+57.021]PEDR.L	C[+57]*2	589.73	2	1178.45	1178.46	0	-2.6	191	Specific	434.58	434.58	434.58	8.27	controllerType=0 controllerNumber=1 scan=5443	19.4587
R.GSC[+57.021]PTC[+57.021]PEDR.L	C[+57]*2	589.731	2	1178.45	1178.46	0	-2.3	191	Specific	446.06	446.06	446.06	8.38	controllerType=0 controllerNumber=1 scan=6612	22.1989
R.GSC[+57.021]PTC[+57.021]PEDR.L	C[+57]*2	589.731	2	1178.45	1178.46	0	-1.3	191	Specific	446.2	446.2	446.2	8.49	controllerType=0 controllerNumber=1 scan=4719	17.8444
R.GSC[+57.021]PTC[+57.021]PEDR.L	C[+57]*2	589.73	2	1178.45	1178.46	0	-3.8	191	Specific	451.77	451.77	451.77	8.22	controllerType=0 controllerNumber=1 scan=4364	17.0008
R.GSC[+57.021]PTC[+57.021]PEDR.L	C[+57]*2	589.731	2	1178.45	1178.46	0	-1.8	191	Specific	452.11	452.11	452.11	8.38	controllerType=0 controllerNumber=1 scan=6884	22.877
R.GSC[+57.021]PTC[+57.021]PEDR.L	C[+57]*2	589.73	2	1178.45	1178.46	0	-3.1	191	Specific	458.24	458.24	458.24	8.22	controllerType=0 controllerNumber=1 scan=5308	19.1198
R.GSC[+57.021]PTC[+57.021]PEDR.L	C[+57]*2	589.731	2	1178.45	1178.46	0	-2	191	Specific	467.17	467.17	467.17	8.38	controllerType=0 controllerNumber=1 scan=6041	20.8169
R.GSC[+57.021]PTC[+57.021]PEDR.L	C[+57]*2	589.731	2	1178.45	1178.46	0	-2.3	191	Specific	468.08	468.08	468.08	8.38	controllerType=0 controllerNumber=1 scan=5150	18.7806
R.GSC[+57.021]PTC[+57.021]PEDR.L	C[+57]*2	589.731	2	1178.45	1178.46	0	-1.9	191	Specific	476.77	476.77	476.77	8.38	controllerType=0 controllerNumber=1 scan=5893	20.4761
R.GSC[+57.021]PTC[+57.021]PEDR.L	C[+57]*2	589.73	2	1178.45	1178.46	0	-2.8	191	Specific	481.22	481.22	481.22	8.51	controllerType=0 controllerNumber=1 scan=4511	17.3393
R.GSC[+57.021]PTC[+57.021]PEDR.L	C[+57]*2	589.731	2	1178.45	1178.46	0	-2.3	191	Specific	486.3	486.3	486.3	8.51	controllerType=0 controllerNumber=1 scan=4993	18.4351
R.GSC[+57.021]PTC[+57.021]PEDR.L	C[+57]*2	589.731	2	1178.45	1178.46	0	-2.4	191	Specific	493.1	493.1	493.1	8.51	controllerType=0 controllerNumber=1 scan=5592	19.7977
R.GSC[+57.021]P[+15.995]TC[+57.021]PEDR.L	C[+57]*2, P[+16]	597.728	2	1194.45	1194.45	0	-2.2	191	Specific	379.32	379.32	30.74	8.26	controllerType=0 controllerNumber=1 scan=4144	16.5138
R.GSC[+57.021]PTC[+57.021]P[+15.995]EDR.L	C[+57]*2, P[+16]	597.727	2	1194.45	1194.45	0	-3.3	191	Specific	397.81	397.81	20.08	8.11	controllerType=0 controllerNumber=1 scan=4291	16.8499
R.GSC[+57.021]PTC[+57.021]P[+15.995]EDR.L	C[+57]*2, P[+16]	597.728	2	1194.45	1194.45	0	-2.7	191	Specific	398.64	398.64	1.43	8.26	controllerType=0 controllerNumber=1 scan=4583	17.5363
R.GSC[+57.021]P[+15.995]TC[+57.021]PEDR.L	C[+57]*2, P[+16]	597.727	2	1194.45	1194.45	0	-3	191	Specific	440.93	440.93	4.73	8.38	controllerType=0 controllerNumber=1 scan=4452	17.1956
R.GSC[+57.021]P[+15.995]TC[+57.021]PEDR.L	C[+57]*2, P[+16]	597.728	2	1194.45	1194.45	0	-1.7	191	Specific	469.85	469.85	27.26	8.38	controllerType=0 controllerNumber=1 scan=3998	16.1712
R.GSC[+57.021]PTC[+57.021]PEDRLEQ.Y	C[+57]*2	774.822	2	1548.64	1548.64	0	-2.6	191	CRagged	422.44	422.44	422.44	6.01	controllerType=0 controllerNumber=1 scan=8509	26.8828
R.GSC[+57.021]PTC[+57.021]PEDRLEQY.E	C[+57]*2	856.354	2	1711.7	1711.7	0	-3.2	191	CRagged	582.92	582.92	582.92	7.04	controllerType=0 controllerNumber=1 scan=11582	33.9554
R.GSC[+57.021]PTC[+57.021]PEDRLEQYEGPGF.C	C[+57]*2	1099.96	2	2198.91	2198.91	0	0.1	191	CRagged	482.6	482.6	482.6	5.91	controllerType=0 controllerNumber=1 scan=17242	44.3829
R.GSC[+57.021]PTC[+57.021]PEDRLEQYEGPGF.C	C[+57]*2	1099.96	2	2198.91	2198.91	0	-1.1	191	CRagged	570.16	547.45	547.45	7.43	controllerType=0 controllerNumber=1 scan=17439	44.7295
R.GSC[+57.021]PTC[+57.021]PEDRLEQYEGPGFC[+57.021]GPL.A	C[+57]*3	1313.55	2	2626.1	2626.1	0	-2.1	191	CRagged	313.32	313.32	313.32	4.73	controllerType=0 controllerNumber=1 scan=20600	50.333
R.GSC[+57.021]PTC[+57.021]PEDRLEQYEGPGFC[+57.021]GPL.A	C[+57]*3	876.036	3	2626.09	2626.1	0	-3.2	191	CRagged	355.65	355.65	355.65	3.61	controllerType=0 controllerNumber=1 scan=20613	50.3553
R.GSC[+57.021]PTC[+57.021]PEDRLEQYEGPGFC[+57.021]GPLASGTGGPF.T	C[+57]*3	1100.8	3	3300.39	3300.4	0	-2.8	191	CRagged	455.31	455.31	455.31	5.51	controllerType=0 controllerNumber=1 scan=23418	55.4505
R.GSC[+57.021]PTC[+57.021]PEDRLEQYEGPGFC[+57.021]GPLASGTGGPFTTC[+57.021].H	C[+57]*4	1221.51	3	3662.52	3662.53	0	-2.3	191	CRagged	303.84	303.84	303.84	4.14	controllerType=0 controllerNumber=1 scan=22385	53.5601
R.GSC[+57.021]PTC[+57.021]PEDRLEQYEGPGFC[+57.021]GP[+15.995]LASGTGGPFTTC[+57.021]H.A	C[+57]*4, P[+16]	954.656	4	3815.6	3815.58	0	5.4	191	CRagged	423.72	423.72	29.06	4.27	controllerType=0 controllerNumber=1 scan=20873	50.8507
R.GSC[+57.021]PTC[+57.021]PEDRLEQ[+0.984]YEGP[+15.995]GFC[+57.021]GPLASGTGGPFTTC[+57.021]H.A	C[+57]*4, P[+16], Q[+1]	954.907	4	3816.6	3816.57	0	9.9	191	CRagged	321.8	321.8	6.89	3.17	controllerType=0 controllerNumber=1 scan=20873	50.8507
R.GSC[+57.021]PTC[+57.021]PEDRLEQYEGPGFC[+57.021]GPLASGTGGPFTTC[+57.021]HAHVPPESFFK.G	C[+57]*4	988.433	5	4938.14	4939.16	-1	-4.6	191	Specific	319.63	319.63	319.63	5.14	controllerType=0 controllerNumber=1 scan=21544	52.0541
R.GSC[+57.021]PTC[+57.021]PEDRLEQYEGPGFC[+57.021]GPLASGTGGPFTTC[+57.021]HAHVPPESFFK.G	C[+57]*4	988.436	5	4938.15	4939.16	-1	-2.2	191	Specific	329.23	329.23	329.23	5.24	controllerType=0 controllerNumber=1 scan=22767	54.2587
R.GSC[+57.021]PTC[+57.021]PEDRLEQYEGPGFC[+57.021]GPLASGTGGPFTTC[+57.021]HAHVPPESFFK.G	C[+57]*4	1235.79	4	4940.15	4939.16	1	-3.3	191	Specific	336.72	336.72	46.03	4.84	controllerType=0 controllerNumber=1 scan=22331	53.4626
R.GSC[+57.021]PTC[+57.021]PEDRLEQYEGPGFC[+57.021]GPLASGTGGPFTTC[+57.021]HAHVPPESFFK.G	C[+57]*4	988.436	5	4938.15	4939.16	-1	-2.2	191	Specific	337.44	337.44	337.44	4.45	controllerType=0 controllerNumber=1 scan=21592	52.1396
R.GSC[+57.021]PTC[+57.021]PEDRLEQYEGPGFC[+57.021]GPLASGTGGPFTTC[+57.021]HAHVPPESFFK.G	C[+57]*4	988.634	5	4939.14	4939.16	0	-4.6	191	Specific	526.61	525.8	58.34	6.68	controllerType=0 controllerNumber=1 scan=22571	53.9063
R.GSC[+57.021]PTC[+57.021]PEDRLEQYEGPGFC[+57.021]GPLASGTGGPFTTC[+57.021]HAHVPPESFFK.G	C[+57]*4	823.865	6	4938.16	4939.16	-1	-1.1	191	Specific	555.77	555.77	555.77	6.94	controllerType=0 controllerNumber=1 scan=22010	52.8785
R.GSC[+57.021]PTC[+57.021]PEDRLEQYEGPGFC[+57.021]GPLASGTGGPFTTC[+57.021]HAHVPPESFFK.G	C[+57]*4	1235.55	4	4939.16	4939.16	0	-0.9	191	Specific	561.64	561.64	78.01	7.42	controllerType=0 controllerNumber=1 scan=21752	52.4185
R.GSC[+57.021]PTC[+57.021]PEDRLEQYEGPGFC[+57.021]GPLASGTGGPFTTC[+57.021]HAHVPPESFFK.G	C[+57]*4	988.632	5	4939.13	4939.16	0	-7.1	191	Specific	816.82	657.16	111.45	12.4	controllerType=0 controllerNumber=1 scan=22376	53.5465
R.GSC[+57.021]PTC[+57.021]PEDRLEQYEGPGFC[+57.021]GPLASGTGGPFTTC[+57.021]HAHVPPESFFK.G	C[+57]*4	1235.55	4	4939.16	4939.16	0	-0.2	191	Specific	927.85	927.85	162.46	13.73	controllerType=0 controllerNumber=1 scan=22140	53.1101
R.GSC[+57.021]PTC[+57.021]PEDRLEQYEGPGFC[+57.021]GPLASGTGGPFTTC[+57.021]HAHVPPESFFK.G	C[+57]*4	988.636	5	4939.15	4939.16	0	-2.3	191	Specific	1116.67	998.24	154.77	18.56	controllerType=0 controllerNumber=1 scan=22185	53.1897
R.GSC[+57.021]PTC[+57.021]PEDRLEQYEGPGFC[+57.021]GPLASGTGGPFTTC[+57.021]HAHVPPESFFK.G	C[+57]*4	988.637	5	4939.15	4939.16	0	-2.2	191	Specific	1188.04	1134.2	170.53	19.56	controllerType=0 controllerNumber=1 scan=21790	52.4871
R.GSC[+57.021]PTC[+57.021]PEDRLEQYEGPGFC[+57.021]GPLASGTGGPFTTC[+57.021]HAHVPPESFFK.G	C[+57]*4	988.638	5	4939.16	4939.16	0	-1.2	191	Specific	1269.82	1177.87	164.3	21.67	controllerType=0 controllerNumber=1 scan=21986	52.8363
R.GSC[+57.021]PTC[+57.021]PEDRLEQYEGPGFC[+57.021]GPLASGTGGPFTTC[+57.021]HAHVPPESFFK.G	C[+57]*4	1235.55	4	4939.16	4939.16	0	-0.2	191	Specific	1286.6	1093.87	151.39	20.73	controllerType=0 controllerNumber=1 scan=21944	52.7609
R.GSC[+57.021]PTC[+57.021]PEDRLEQYEGPGFC[+57.021]GP[+15.995]LASGTGGPFTTC[+57.021]HAHVPPESFFK.G	C[+57]*4, P[+16]	991.836	5	4955.15	4955.16	0	-1.7	191	Specific	327.75	327.75	3.68	4.15	controllerType=0 controllerNumber=1 scan=21319	51.6469
R.GSC[+57.021]PTC[+57.021]PEDRLEQYEGPGFC[+57.021]GP[+15.995]LASGTGGPFTTC[+57.021]HAHVPPESFFK.G	C[+57]*4, P[+16]	826.705	6	4955.19	4955.16	0	6.5	191	Specific	387.44	387.44	3.3	5.32	controllerType=0 controllerNumber=1 scan=21940	52.752
R.GSC[+57.021]PTC[+57.021]PEDRLEQYEGP[+15.995]GFC[+57.021]GPLASGTGGPFTTC[+57.021]HAHVPPESFFK.G	C[+57]*4, P[+16]	991.835	5	4955.15	4955.16	0	-2.4	191	Specific	588.94	588.94	71.45	7.56	controllerType=0 controllerNumber=1 scan=21712	52.3504
R.GSC[+57.021]PTC[+57.021]PEDRLEQYEGPGFC[+57.021]GPLASGTGGPFTTC[+57.021]HAHVPPESFFKG.C	C[+57]*4	1000.04	5	4996.17	4996.19	0	-2.4	191	CRagged	368.14	368.14	70.94	2.54	controllerType=0 controllerNumber=1 scan=22164	53.1522
R.GSC[+57.021]PTC[+57.021]PEDRLEQYEGPGFC[+57.021]GPLASGTGGPFTTC[+57.021]HAHVPPESFFKG.C	C[+57]*4	1000.04	5	4996.17	4996.19	0	-2.4	191	CRagged	632.21	632.21	128.2	6.08	controllerType=0 controllerNumber=1 scan=21964	52.797
R.GSC[+57.021]PTC[+57.021]PEDRLEQYEGPGFC[+57.021]GPLASGTGGPFTTC[+57.021]HAHVPPESFFKG.C	C[+57]*4	1000.04	5	4996.17	4996.19	0	-2.4	191	CRagged	822.57	822.57	159.75	11.04	controllerType=0 controllerNumber=1 scan=21766	52.4453
G.SC[+57.021]PTC[+57.021]PEDRLEQYEGP[+15.995]GFC[+57.021]GPLASGTGGPFTTC[+57.021]HAHVPPESFFK.G	C[+57]*4, P[+16]	817.193	6	4898.12	4898.14	0	-2.7	192	NRagged	331.94	331.94	0	3.13	controllerType=0 controllerNumber=1 scan=19612	48.5844
G.SC[+57.021]P[+15.995]TC[+57.021]PEDRLEQYEGPGFC[+57.021]GPLASGTGGPFTTC[+57.021]HAHVPPESFFK.G	C[+57]*4, P[+16]	980.431	5	4898.12	4898.14	0	-2.8	192	NRagged	387.32	387.32	0	4.34	controllerType=0 controllerNumber=1 scan=19594	48.5545
S.C[+57.021]PTC[+57.021]PEDR.L	C[+57]*2	517.703	2	1034.4	1034.4	0	-3.9	193	NRagged	429.89	429.89	429.89	6.16	controllerType=0 controllerNumber=1 scan=4216	16.6694
S.C[+57.021]PTC[+57.021]PEDR.L	C[+57]*2	517.703	2	1034.4	1034.4	0	-4.9	193	NRagged	594.57	434.68	434.68	8.2	controllerType=0 controllerNumber=1 scan=4528	17.3914
C.PTC[+57.021]PEDR.L	C[+57]	437.689	2	874.37	874.372	0	-2.4	194	NRagged	494.33	374.8	374.8	6.3	controllerType=0 controllerNumber=1 scan=3762	15.6468
R.LEQYEGPGF.C		520.239	2	1039.47	1039.47	0	-1.8	201	CRagged	351.14	332.3	332.3	4.66	controllerType=0 controllerNumber=1 scan=16973	43.9104
R.LEQYEGPGF.C		520.239	2	1039.47	1039.47	0	-2	201	CRagged	407.36	342.54	342.54	5.15	controllerType=0 controllerNumber=1 scan=17171	44.2592
R.LEQYEGPGF.C		520.24	2	1039.47	1039.47	0	-0.7	201	CRagged	450.87	341.56	341.56	5.63	controllerType=0 controllerNumber=1 scan=16775	43.5627
R.LEQYEGPGF.C		520.239	2	1039.47	1039.47	0	-1.6	201	CRagged	476.94	323.37	323.37	5.32	controllerType=0 controllerNumber=1 scan=16375	42.8611
R.LEQYEGPGF.C		520.239	2	1039.47	1039.47	0	-1.6	201	CRagged	488.22	342.4	342.4	5.63	controllerType=0 controllerNumber=1 scan=16577	43.2147
R.LEQYEGPGFC[+57.021].G	C[+57]	600.255	2	1199.5	1199.5	0	-0.2	201	CRagged	321.84	321.84	321.84	4.2	controllerType=0 controllerNumber=1 scan=14862	40.2075
R.LEQYEGPGFC[+57.021].G	C[+57]	600.255	2	1199.5	1199.5	0	-1.6	201	CRagged	583.88	583.88	583.88	8.52	controllerType=0 controllerNumber=1 scan=15054	40.5478
R.LEQYEGPGFC[+57.021]G.P	C[+57]	628.764	2	1256.52	1256.53	0	-3	201	CRagged	345.68	345.68	345.68	4.89	controllerType=0 controllerNumber=1 scan=14543	39.6429
R.LEQYEGPGFC[+57.021]G.P	C[+57]	628.765	2	1256.52	1256.53	0	-2.1	201	CRagged	353.76	353.76	353.76	5.05	controllerType=0 controllerNumber=1 scan=14748	40.0063
R.LEQYEGPGFC[+57.021]GPL.A	C[+57]	733.832	2	1466.66	1466.66	0	-3.8	201	CRagged	364.31	364.31	364.31	4.94	controllerType=0 controllerNumber=1 scan=22273	53.3505
R.LEQYEGPGFC[+57.021]GPL.A	C[+57]	489.558	3	1466.66	1466.66	0	-2.4	201	CRagged	486.84	486.84	486.84	6.61	controllerType=0 controllerNumber=1 scan=21402	51.7937
R.LEQYEGPGFC[+57.021]GPL.A	C[+57]	733.833	2	1466.66	1466.66	0	-2.1	201	CRagged	646.29	606.03	606.03	9.4	controllerType=0 controllerNumber=1 scan=21833	52.5635
R.LEQYEGPGFC[+57.021]GPL.A	C[+57]	733.833	2	1466.66	1466.66	0	-1.9	201	CRagged	665.39	637.23	637.23	10.4	controllerType=0 controllerNumber=1 scan=22056	52.9598
R.LEQYEGPGFC[+57.021]GPL.A	C[+57]	733.833	2	1466.66	1466.66	0	-2.1	201	CRagged	701.48	585.54	585.54	11.4	controllerType=0 controllerNumber=1 scan=21443	51.8664
R.LEQYEGPGFC[+57.021]GPL.A	C[+57]	733.833	2	1466.66	1466.66	0	-2.2	201	CRagged	707.81	629.51	629.51	11.4	controllerType=0 controllerNumber=1 scan=21634	52.2143
R.LEQYEGPGFC[+57.021]GPL.A	C[+57]	1466.66	1	1466.66	1466.66	0	-2.1	201	CRagged	712.42	582.3	582.3	11.4	controllerType=0 controllerNumber=1 scan=21450	51.8766
R.LEQYEGPGFC[+57.021]GP[+15.995]L.A	C[+57], P[+16]	741.832	2	1482.66	1482.66	0	-0.6	201	CRagged	362.74	341.58	89.82	5.33	controllerType=0 controllerNumber=1 scan=20531	50.2136
R.LEQYEGPGFC[+57.021]GP[+15.995]L.A	C[+57], P[+16]	741.831	2	1482.65	1482.66	0	-2	201	CRagged	405.03	378.44	105.05	6.37	controllerType=0 controllerNumber=1 scan=20597	50.3284
R.LEQYEGP[+15.995]GFC[+57.021]GPL.A	C[+57], P[+16]	741.831	2	1482.66	1482.66	0	-1	201	CRagged	422.88	412.94	130.42	7.45	controllerType=0 controllerNumber=1 scan=20047	49.3582
R.LEQYEGPGFC[+57.021]GPLA.S	C[+57]	769.351	2	1537.69	1537.7	0	-2.9	201	CRagged	363.76	363.28	363.28	5.47	controllerType=0 controllerNumber=1 scan=20653	50.4421
R.LEQYEGPGFC[+57.021]GPLA.S	C[+57]	769.352	2	1537.7	1537.7	0	-1.9	201	CRagged	592.03	592.03	592.03	8.52	controllerType=0 controllerNumber=1 scan=20835	50.785
R.LEQYEGPGFC[+57.021]GPLAS.G	C[+57]	542.248	3	1624.73	1624.73	0	-1.8	201	CRagged	354.9	354.9	354.9	5.29	controllerType=0 controllerNumber=1 scan=19787	48.8932
R.LEQYEGPGFC[+57.021]GPLAS.G	C[+57]	812.867	2	1624.73	1624.73	0	-2.4	201	CRagged	547.46	547.46	547.46	7.79	controllerType=0 controllerNumber=1 scan=19729	48.7921
R.LEQYEGPGFC[+57.021]GPLAS.G	C[+57]	812.868	2	1624.73	1624.73	0	-1.2	201	CRagged	683.02	607.54	607.54	10.64	controllerType=0 controllerNumber=1 scan=19923	49.1355
R.LEQYEGPGFC[+57.021]GPLASG.T	C[+57]	841.378	2	1681.75	1681.75	0	-2.1	201	CRagged	371.19	371.19	371.19	6.23	controllerType=0 controllerNumber=1 scan=19846	48.9992
R.LEQYEGPGFC[+57.021]GPLASGT.G	C[+57]	891.902	2	1782.8	1782.8	0	-2.6	201	CRagged	352.84	341.72	341.72	5.29	controllerType=0 controllerNumber=1 scan=19896	49.0861
R.LEQYEGPGFC[+57.021]GPLASGT.G	C[+57]	891.902	2	1782.8	1782.8	0	-2.3	201	CRagged	566.54	462.72	462.72	8.52	controllerType=0 controllerNumber=1 scan=19741	48.8132
R.LEQYEGPGFC[+57.021]GPLASGTGG.P	C[+57]	632.952	3	1896.84	1896.84	0	-1.6	201	CRagged	300.66	230.24	230.24	4.9	controllerType=0 controllerNumber=1 scan=19368	48.154
R.LEQYEGPGFC[+57.021]GPLASGTGG.P	C[+57]	948.925	2	1896.84	1896.84	0	-0.1	201	CRagged	555.76	428.01	428.01	7.34	controllerType=0 controllerNumber=1 scan=19292	48.0197
R.LEQYEGPGFC[+57.021]GPLASGTGGPF.T	C[+57]	1070.99	2	2140.96	2140.96	0	0	201	CRagged	306.69	306.69	306.69	5.8	controllerType=0 controllerNumber=1 scan=25509	59.3906
R.LEQYEGPGFC[+57.021]GPLASGTGGPF.T	C[+57]	714.324	3	2140.96	2140.96	0	-2.7	201	CRagged	449.23	449.23	449.23	7.68	controllerType=0 controllerNumber=1 scan=25410	59.2062
R.LEQYEGPGFC[+57.021]GPLASGTGGPF.T	C[+57]	714.325	3	2140.96	2140.96	0	-1.3	201	CRagged	517.74	517.74	517.74	7.92	controllerType=0 controllerNumber=1 scan=25212	58.8529
R.LEQYEGPGFC[+57.021]GPLASGTGGPF.T	C[+57]	1070.99	2	2140.96	2140.96	0	-0.2	201	CRagged	553.29	447.21	447.21	7.34	controllerType=0 controllerNumber=1 scan=25089	58.6086
R.LEQYEGPGFC[+57.021]GPLASGTGGPF.T	C[+57]	1070.98	2	2140.96	2140.96	0	-1.5	201	CRagged	577.29	577.29	577.29	8.76	controllerType=0 controllerNumber=1 scan=25267	58.9509
R.LEQYEGPGFC[+57.021]GPLASGTGGPF.T	C[+57]	714.326	3	2140.96	2140.96	0	-1.2	201	CRagged	652.47	542.27	542.27	10.76	controllerType=0 controllerNumber=1 scan=25040	58.5078
R.LEQYEGPGFC[+57.021]GPLASGTGGPF.T	C[+57]	714.324	3	2140.96	2140.96	0	-2.7	201	CRagged	704.75	578.95	578.95	11.64	controllerType=0 controllerNumber=1 scan=24860	58.1673
R.LEQYEGPGFC[+57.021]GPLASGTGGPF.T	C[+57]	1070.98	2	2140.96	2140.96	0	-2.8	201	CRagged	820.48	606.9	606.9	13.64	controllerType=0 controllerNumber=1 scan=24911	58.2671
R.LEQYEGPGFC[+57.021]GPLASGTGGPFT.T	C[+57]	748.008	3	2242.01	2242.01	0	-1.3	201	CRagged	469.9	344.9	344.9	5.48	controllerType=0 controllerNumber=1 scan=24085	56.6609
R.LEQYEGPGFC[+57.021]GPLASGTGGPFT.T	C[+57]	748.008	3	2242.01	2242.01	0	-1.6	201	CRagged	517.76	403.88	403.88	6.52	controllerType=0 controllerNumber=1 scan=24267	57.0031
R.LEQYEGPGFC[+57.021]GPLASGTGGPFT.T	C[+57]	1121.51	2	2242.01	2242.01	0	0.2	201	CRagged	608.13	465.25	465.25	8.74	controllerType=0 controllerNumber=1 scan=24248	56.9649
R.LEQYEGPGFC[+57.021]GPLASGTGGPFTT.C	C[+57]	1172.03	2	2343.06	2343.06	0	0.1	201	CRagged	453.26	453.26	453.26	6.78	controllerType=0 controllerNumber=1 scan=24170	56.8164
R.LEQYEGPGFC[+57.021]GPLASGTGGPFTT.C	C[+57]	781.69	3	2343.06	2343.06	0	-1.7	201	CRagged	579.21	384.68	384.68	7.35	controllerType=0 controllerNumber=1 scan=24158	56.7952
R.LEQYEGPGFC[+57.021]GPLASGTGGPFTT.C	C[+57]	781.691	3	2343.06	2343.06	0	-0.6	201	CRagged	599.58	308.03	308.03	6.14	controllerType=0 controllerNumber=1 scan=23964	56.4443
R.LEQYEGPGFC[+57.021]GPLASGTGGPFTT.C	C[+57]	1172.03	2	2343.06	2343.06	0	-0.1	201	CRagged	765.1	569.4	569.4	11.74	controllerType=0 controllerNumber=1 scan=23976	56.4654
R.LEQYEGPGFC[+57.021]GPLASGTGGPFTTC[+57.021].H	C[+57]*2	835.034	3	2503.09	2503.09	0	-1.4	201	CRagged	382.79	382.79	382.79	6.26	controllerType=0 controllerNumber=1 scan=23642	55.8516
R.LEQYEGPGFC[+57.021]GPLASGTGGPFTTC[+57.021].H	C[+57]*2	835.034	3	2503.09	2503.09	0	-1.1	201	CRagged	468.59	468.59	468.59	6.37	controllerType=0 controllerNumber=1 scan=24019	56.5427
R.LEQYEGPGFC[+57.021]GPLASGTGGPFTTC[+57.021].H	C[+57]*2	1252.05	2	2503.09	2503.09	0	-1.4	201	CRagged	749.52	639.18	639.18	11.43	controllerType=0 controllerNumber=1 scan=23781	56.1071
R.LEQYEGPGFC[+57.021]GPLASGTGGPFTTC[+57.021].H	C[+57]*2	835.035	3	2503.09	2503.09	0	-0.4	201	CRagged	753.29	685.52	685.52	12.43	controllerType=0 controllerNumber=1 scan=23836	56.2054
R.LEQYEGPGFC[+57.021]GPLASGTGGPFTTC[+57.021]H.A	C[+57]*2	880.719	3	2640.14	2640.15	0	-2.2	201	CRagged	501.39	501.39	501.39	7.48	controllerType=0 controllerNumber=1 scan=21715	52.3549
R.LEQYEGPGFC[+57.021]GPLASGTGGPFTTC[+57.021]H.A	C[+57]*2	1320.58	2	2640.15	2640.15	0	-1.3	201	CRagged	705.85	705.85	705.85	11.43	controllerType=0 controllerNumber=1 scan=21419	51.8221
R.LEQYEGPGFC[+57.021]GPLASGTGGPFTTC[+57.021]H.A	C[+57]*2	1320.58	2	2640.15	2640.15	0	-0.9	201	CRagged	780	780	780	12.43	controllerType=0 controllerNumber=1 scan=21614	52.1783
R.LEQYEGPGFC[+57.021]GPLASGTGGPFTTC[+57.021]H.A	C[+57]*2	880.72	3	2640.14	2640.15	0	-1.9	201	CRagged	928.4	758.62	758.62	15.32	controllerType=0 controllerNumber=1 scan=21623	52.1947
R.LEQYEGPGFC[+57.021]GPLASGTGGPFTTC[+57.021]H.A	C[+57]*2	880.718	3	2640.14	2640.15	0	-3.4	201	CRagged	932.65	812.37	812.37	15.16	controllerType=0 controllerNumber=1 scan=21436	51.8532
R.LEQYEGPGFC[+57.021]GP[+15.995]LASGTGGPFTTC[+57.021]H.A	C[+57]*2, P[+16]	886.061	3	2656.17	2656.14	0	9.5	201	CRagged	487.65	487.65	0.1	6.02	controllerType=0 controllerNumber=1 scan=21811	52.5245
R.LEQYEGPGFC[+57.021]GPLASGTGGPFTTC[+57.021]HA.H	C[+57]*2	1356.09	2	2711.18	2711.19	0	-2	201	CRagged	324.56	324.56	324.56	5.46	controllerType=0 controllerNumber=1 scan=21497	51.9625
R.LEQYEGPGFC[+57.021]GPLASGTGGPFTTC[+57.021]HA.H	C[+57]*2	904.396	3	2711.17	2711.19	0	-4.8	201	CRagged	641.01	615.37	615.37	8.63	controllerType=0 controllerNumber=1 scan=21481	51.9344
R.LEQYEGPGFC[+57.021]GPLASGTGGPFTTC[+57.021]HAH.V	C[+57]*2	950.082	3	2848.23	2848.25	0	-4.4	201	CRagged	318.34	318.34	318.34	5.36	controllerType=0 controllerNumber=1 scan=19871	49.0425
R.LEQYEGPGFC[+57.021]GPLASGTGGPFTTC[+57.021]HAH.V	C[+57]*2	712.814	4	2848.24	2848.25	0	-3.3	201	CRagged	959.3	959.3	959.3	15.63	controllerType=0 controllerNumber=1 scan=19540	48.4592
R.LEQYEGPGFC[+57.021]GPLASGTGGPFTTC[+57.021]HAH.V	C[+57]*2	950.084	3	2848.24	2848.25	0	-2.6	201	CRagged	1179.36	1023.05	1023.05	19.78	controllerType=0 controllerNumber=1 scan=19670	48.689
R.LEQYEGPGFC[+57.021]GPLASGTGGPFTTC[+57.021]HAH.V	C[+57]*2	950.084	3	2848.24	2848.25	0	-2.8	201	CRagged	1232.05	1231.87	1231.87	20.78	controllerType=0 controllerNumber=1 scan=19476	48.3472
R.LEQYEGPGFC[+57.021]GPLASGTGGPFTTC[+57.021]HAHV.P	C[+57]*2	983.108	3	2947.31	2947.31	0	-1.1	201	CRagged	944.73	944.73	944.73	14.9	controllerType=0 controllerNumber=1 scan=20129	49.5028
R.LEQYEGPGFC[+57.021]GPLASGTGGPFTTC[+57.021]HAHVPPE.S	C[+57]*2	1090.82	3	3270.46	3270.46	0	-1.4	201	CRagged	345.15	345.15	345.15	5.78	controllerType=0 controllerNumber=1 scan=20335	49.8678
R.LEQYEGPGFC[+57.021]GPLASGTGGPFTTC[+57.021]HAHVPPE.S	C[+57]*2	1090.83	3	3270.47	3270.46	0	1.7	201	CRagged	472.4	472.4	472.4	5.81	controllerType=0 controllerNumber=1 scan=20137	49.5179
R.LEQYEGPGFC[+57.021]GPLASGTGGPFTTC[+57.021]HAHVPPESF.F	C[+57]*2	876.895	4	3504.56	3504.56	0	-1.6	201	CRagged	481.6	481.6	481.6	6.12	controllerType=0 controllerNumber=1 scan=22766	54.2572
R.LEQYEGPGFC[+57.021]GPLASGTGGPFTTC[+57.021]HAHVPPESF.F	C[+57]*2	876.895	4	3504.56	3504.56	0	-0.8	201	CRagged	710.75	710.75	710.75	10.92	controllerType=0 controllerNumber=1 scan=22387	53.5658
R.LEQYEGPGFC[+57.021]GPLASGTGGPFTTC[+57.021]HAHVPPESF.F	C[+57]*2	876.894	4	3504.56	3504.56	0	-1.8	201	CRagged	711.54	711.54	711.54	10.8	controllerType=0 controllerNumber=1 scan=22572	53.9078
R.LEQYEGPGFC[+57.021]GPLASGTGGPFTTC[+57.021]HAHVPPESF.F	C[+57]*2	1168.86	3	3504.57	3504.56	0	0.8	201	CRagged	751.55	751.55	751.55	11.23	controllerType=0 controllerNumber=1 scan=22699	54.1389
R.LEQYEGPGFC[+57.021]GPLASGTGGPFTTC[+57.021]HAHVPPESF.F	C[+57]*2	1168.86	3	3504.56	3504.56	0	-1.8	201	CRagged	1098.37	1098.37	1098.37	17.8	controllerType=0 controllerNumber=1 scan=22511	53.7935
R.LEQYEGPGFC[+57.021]GPLASGTGGPFTTC[+57.021]HAHVPPESFFK.G	C[+57]*2	756.75	5	3779.72	3779.73	0	-1.4	201	Specific	311.63	311.63	311.63	5.82	controllerType=0 controllerNumber=1 scan=21234	51.4961
R.LEQYEGPGFC[+57.021]GPLASGTGGPFTTC[+57.021]HAHVPPESFFK.G	C[+57]*2	945.685	4	3779.72	3779.73	0	-2.3	201	Specific	328.05	328.05	328.05	6.87	controllerType=0 controllerNumber=1 scan=21303	51.6169
R.LEQYEGPGFC[+57.021]GPLASGTGGPFTTC[+57.021]HAHVPPESFFK.G	C[+57]*2	945.686	4	3779.72	3779.73	0	-0.5	201	Specific	361.47	361.47	361.47	7.21	controllerType=0 controllerNumber=1 scan=29435	73.4247
R.LEQYEGPGFC[+57.021]GPLASGTGGPFTTC[+57.021]HAHVPPESFFK.G	C[+57]*2	945.685	4	3779.72	3779.73	0	-2.2	201	Specific	383.23	383.23	383.23	8.11	controllerType=0 controllerNumber=1 scan=27800	64.6511
R.LEQYEGPGFC[+57.021]GPLASGTGGPFTTC[+57.021]HAHVPPESFFK.G	C[+57]*2	945.685	4	3779.72	3779.73	0	-2	201	Specific	438.98	438.98	438.98	8.11	controllerType=0 controllerNumber=1 scan=26936	62.5954
R.LEQYEGPGFC[+57.021]GPLASGTGGPFTTC[+57.021]HAHVPPESFFK.G	C[+57]*2	945.686	4	3779.72	3779.73	0	-1	201	Specific	480.13	480.13	480.13	8.47	controllerType=0 controllerNumber=1 scan=25700	59.8119
R.LEQYEGPGFC[+57.021]GPLASGTGGPFTTC[+57.021]HAHVPPESFFK.G	C[+57]*2	1260.58	3	3779.71	3779.73	0	-3.9	201	Specific	497.21	497.21	497.21	7.95	controllerType=0 controllerNumber=1 scan=23303	55.2263
R.LEQYEGPGFC[+57.021]GPLASGTGGPFTTC[+57.021]HAHVPPESFFK.G	C[+57]*2	945.686	4	3779.72	3779.73	0	-1	201	Specific	514.01	514.01	514.01	8.47	controllerType=0 controllerNumber=1 scan=27685	64.3136
R.LEQYEGPGFC[+57.021]GPLASGTGGPFTTC[+57.021]HAHVPPESFFK.G	C[+57]*2	945.685	4	3779.72	3779.73	0	-1.7	201	Specific	543.96	543.96	543.96	8.46	controllerType=0 controllerNumber=1 scan=27153	63.2746
R.LEQYEGPGFC[+57.021]GPLASGTGGPFTTC[+57.021]HAHVPPESFFK.G	C[+57]*2	945.686	4	3779.72	3779.73	0	-1.5	201	Specific	551.52	551.52	551.52	8.57	controllerType=0 controllerNumber=1 scan=27511	63.9703
R.LEQYEGPGFC[+57.021]GPLASGTGGPFTTC[+57.021]HAHVPPESFFK.G	C[+57]*2	945.685	4	3779.72	3779.73	0	-2.2	201	Specific	609.6	609.6	609.6	10.18	controllerType=0 controllerNumber=1 scan=26357	61.2022
R.LEQYEGPGFC[+57.021]GPLASGTGGPFTTC[+57.021]HAHVPPESFFK.G	C[+57]*2	630.793	6	3779.72	3779.73	0	-1.4	201	Specific	636.15	636.15	636.15	10.3	controllerType=0 controllerNumber=1 scan=22329	53.4595
R.LEQYEGPGFC[+57.021]GPLASGTGGPFTTC[+57.021]HAHVPPESFFK.G	C[+57]*2	945.687	4	3779.72	3779.73	0	-0.3	201	Specific	645.78	645.78	645.78	10.3	controllerType=0 controllerNumber=1 scan=26543	61.5586
R.LEQYEGPGFC[+57.021]GPLASGTGGPFTTC[+57.021]HAHVPPESFFK.G	C[+57]*2	945.685	4	3779.72	3779.73	0	-2.3	201	Specific	697.71	697.71	697.71	11.18	controllerType=0 controllerNumber=1 scan=27314	63.6165
R.LEQYEGPGFC[+57.021]GPLASGTGGPFTTC[+57.021]HAHVPPESFFK.G	C[+57]*2	945.686	4	3779.72	3779.73	0	-1.4	201	Specific	701.34	701.34	701.34	12.3	controllerType=0 controllerNumber=1 scan=25544	59.4581
R.LEQYEGPGFC[+57.021]GPLASGTGGPFTTC[+57.021]HAHVPPESFFK.G	C[+57]*2	945.685	4	3779.72	3779.73	0	-1.9	201	Specific	705.47	705.47	705.47	12.18	controllerType=0 controllerNumber=1 scan=27044	62.9392
R.LEQYEGPGFC[+57.021]GPLASGTGGPFTTC[+57.021]HAHVPPESFFK.G	C[+57]*2	945.686	4	3779.72	3779.73	0	-1.3	201	Specific	727.28	727.28	727.28	12.3	controllerType=0 controllerNumber=1 scan=26009	60.5
R.LEQYEGPGFC[+57.021]GPLASGTGGPFTTC[+57.021]HAHVPPESFFK.G	C[+57]*2	945.685	4	3779.72	3779.73	0	-1.8	201	Specific	727.41	727.41	727.41	12.18	controllerType=0 controllerNumber=1 scan=26811	62.2446
R.LEQYEGPGFC[+57.021]GPLASGTGGPFTTC[+57.021]HAHVPPESFFK.G	C[+57]*2	945.684	4	3779.72	3779.73	0	-2.7	201	Specific	772.16	772.16	772.16	13.18	controllerType=0 controllerNumber=1 scan=26178	60.8502
R.LEQYEGPGFC[+57.021]GPLASGTGGPFTTC[+57.021]HAHVPPESFFK.G	C[+57]*2	945.686	4	3779.72	3779.73	0	-1	201	Specific	797.04	797.04	797.04	13.3	controllerType=0 controllerNumber=1 scan=21967	52.8015
R.LEQYEGPGFC[+57.021]GPLASGTGGPFTTC[+57.021]HAHVPPESFFK.G	C[+57]*2	945.686	4	3779.72	3779.73	0	-1.2	201	Specific	810.26	810.26	810.26	14.3	controllerType=0 controllerNumber=1 scan=25843	60.1518
R.LEQYEGPGFC[+57.021]GPLASGTGGPFTTC[+57.021]HAHVPPESFFK.G	C[+57]*2	945.686	4	3779.72	3779.73	0	-1.4	201	Specific	821.4	821.4	821.4	14.3	controllerType=0 controllerNumber=1 scan=25164	58.7652
R.LEQYEGPGFC[+57.021]GPLASGTGGPFTTC[+57.021]HAHVPPESFFK.G	C[+57]*2	756.749	5	3779.71	3779.73	0	-2.9	201	Specific	854.75	854.75	854.75	15.18	controllerType=0 controllerNumber=1 scan=22667	54.0821
R.LEQYEGPGFC[+57.021]GPLASGTGGPFTTC[+57.021]HAHVPPESFFK.G	C[+57]*2	945.686	4	3779.72	3779.73	0	-0.9	201	Specific	916.33	916.33	916.33	16.3	controllerType=0 controllerNumber=1 scan=24472	57.3743
R.LEQYEGPGFC[+57.021]GPLASGTGGPFTTC[+57.021]HAHVPPESFFK.G	C[+57]*2	945.686	4	3779.72	3779.73	0	-0.9	201	Specific	1003.13	1003.13	1003.13	18.3	controllerType=0 controllerNumber=1 scan=24240	56.9498
R.LEQYEGPGFC[+57.021]GPLASGTGGPFTTC[+57.021]HAHVPPESFFK.G	C[+57]*2	945.684	4	3779.71	3779.73	0	-3.4	201	Specific	1101.52	1101.52	1101.52	20.03	controllerType=0 controllerNumber=1 scan=23496	55.5932
R.LEQYEGPGFC[+57.021]GPLASGTGGPFTTC[+57.021]HAHVPPESFFK.G	C[+57]*2	945.686	4	3779.72	3779.73	0	-1.4	201	Specific	1158.12	1158.12	1158.12	21.3	controllerType=0 controllerNumber=1 scan=22930	54.5483
R.LEQYEGPGFC[+57.021]GPLASGTGGPFTTC[+57.021]HAHVPPESFFK.G	C[+57]*2	756.749	5	3779.71	3779.73	0	-3.1	201	Specific	1172.44	1172.44	1172.44	21.03	controllerType=0 controllerNumber=1 scan=22479	53.735
R.LEQYEGPGFC[+57.021]GPLASGTGGPFTTC[+57.021]HAHVPPESFFK.G	C[+57]*2	756.748	5	3779.71	3779.73	0	-3.9	201	Specific	1207.89	1207.89	1207.89	22.03	controllerType=0 controllerNumber=1 scan=22293	53.3889
R.LEQYEGPGFC[+57.021]GPLASGTGGPFTTC[+57.021]HAHVPPESFFK.G	C[+57]*2	945.684	4	3779.72	3779.73	0	-2.7	201	Specific	1211.52	1211.52	1211.52	22.18	controllerType=0 controllerNumber=1 scan=23128	54.8993
R.LEQYEGPGFC[+57.021]GPLASGTGGPFTTC[+57.021]HAHVPPESFFK.G	C[+57]*2	945.685	4	3779.72	3779.73	0	-2.4	201	Specific	1244.49	1244.49	1244.49	22.18	controllerType=0 controllerNumber=1 scan=22543	53.8529
R.LEQYEGPGFC[+57.021]GPLASGTGGPFTTC[+57.021]HAHVPPESFFK.G	C[+57]*2	945.686	4	3779.72	3779.73	0	-1.3	201	Specific	1247.68	1247.68	1247.68	22.3	controllerType=0 controllerNumber=1 scan=22732	54.1973
R.LEQYEGPGFC[+57.021]GPLASGTGGPFTTC[+57.021]HAHVPPESFFK.G	C[+57]*2	945.684	4	3779.71	3779.73	0	-3.1	201	Specific	1249.33	1249.33	1249.33	22.03	controllerType=0 controllerNumber=1 scan=22353	53.5036
R.LEQYEGPGFC[+57.021]GPLASGTGGPFTTC[+57.021]HAHVPPESFFK.G	C[+57]*2	945.686	4	3779.72	3779.73	0	-0.7	201	Specific	1263.76	1263.76	1263.76	23.3	controllerType=0 controllerNumber=1 scan=22163	53.1507
R.LEQYEGPGFC[+57.021]GPLASGTGGPFTTC[+57.021]HAHVPPESFFK.G	C[+57]*2	1260.58	3	3779.72	3779.73	0	-1.2	201	Specific	1312.98	1312.98	1312.98	24.05	controllerType=0 controllerNumber=1 scan=22655	54.0612
R.LEQYEGPGFC[+57.021]GPLASGTGGPFTTC[+57.021]HAHVPPESFFK.G	C[+57]*2	1260.58	3	3779.72	3779.73	0	-2.7	201	Specific	1398.52	1398.52	1398.52	24.93	controllerType=0 controllerNumber=1 scan=22282	53.3696
R.LEQYEGPGFC[+57.021]GPLASGTGGPFTTC[+57.021]HAHVPPESFFK.G	C[+57]*2	1260.58	3	3779.72	3779.73	0	-2.4	201	Specific	1407.78	1406.41	1406.41	25.93	controllerType=0 controllerNumber=1 scan=22467	53.7142
R.LEQYEGP[+15.995]GFC[+57.021]GPLASGTGGPFTTC[+57.021]HAHVPPESFFK.G	C[+57]*2, P[+16]	1265.91	3	3795.72	3795.72	0	-0.2	201	Specific	393.15	393.15	33.79	7.97	controllerType=0 controllerNumber=1 scan=22009	52.877
R.LEQYEGPGFC[+57.021]GP[+15.995]LASGTGGPFTTC[+57.021]HAHVPPESFFK.G	C[+57]*2, P[+16]	759.953	5	3795.74	3795.72	0	3.9	201	Specific	507	507	41.98	6.89	controllerType=0 controllerNumber=1 scan=22757	54.2407
R.LEQYEGPGFC[+57.021]GPLASGTGGP[+15.995]FTTC[+57.021]HAHVPPESFFK.G	C[+57]*2, P[+16]	1265.91	3	3795.72	3795.72	0	0.2	201	Specific	576.2	576.2	9.73	8.36	controllerType=0 controllerNumber=1 scan=21810	52.523
R.LEQYEGPGFC[+57.021]GP[+15.995]LASGTGGPFTTC[+57.021]HAHVPPESFFK.G	C[+57]*2, P[+16]	949.682	4	3795.71	3795.72	0	-3.8	201	Specific	597.23	597.23	30.62	9.03	controllerType=0 controllerNumber=1 scan=23310	55.2397
R.LEQYEGPGFC[+57.021]GPLASGTGGPFTTC[+57.021]HAHVPP[+15.995]ESFFK.G	C[+57]*2, P[+16]	1265.91	3	3795.72	3795.72	0	-1.1	201	Specific	613.44	613.44	20.05	10.05	controllerType=0 controllerNumber=1 scan=22206	53.2271
R.LEQYEGPGFC[+57.021]GPLASGTGGP[+15.995]FTTC[+57.021]HAHVPPESFFK.G	C[+57]*2, P[+16]	1265.91	3	3795.72	3795.72	0	-1.2	201	Specific	759.44	759.44	135.01	13.05	controllerType=0 controllerNumber=1 scan=24328	57.1107
R.LEQYEGPGFC[+57.021]GPLASGTGGP[+15.995]FTTC[+57.021]HAHVPPESFFK.G	C[+57]*2, P[+16]	949.684	4	3795.72	3795.72	0	-1.4	201	Specific	849.36	812.93	3.47	14.3	controllerType=0 controllerNumber=1 scan=22162	53.1491
R.LEQYEGPGFC[+57.021]GP[+15.995]LASGTGGPFTTC[+57.021]HAHVPPESFFK.G	C[+57]*2, P[+16]	759.951	5	3795.73	3795.72	0	2	201	Specific	887.64	887.64	36.07	14.16	controllerType=0 controllerNumber=1 scan=22233	53.2762
R.LEQYEGPGFC[+57.021]GP[+15.995]LASGTGGPFTTC[+57.021]HAHVPPESFFK.G	C[+57]*2, P[+16]	949.683	4	3795.71	3795.72	0	-2.2	201	Specific	952.07	952.07	52.54	17.18	controllerType=0 controllerNumber=1 scan=21636	52.2173
R.LEQYEGPGFC[+57.021]GP[+15.995]LASGTGGPFTTC[+57.021]HAHVPPESFFK.G	C[+57]*2, P[+16]	759.954	5	3795.74	3795.72	0	4.9	201	Specific	999.88	999.88	70.52	15.59	controllerType=0 controllerNumber=1 scan=22415	53.619
R.LEQYEGPGFC[+57.021]GPLASGTGGPFTTC[+57.021]HAHVP[+15.995]PESFFK.G	C[+57]*2, P[+16]	949.685	4	3795.72	3795.72	0	-1.1	201	Specific	1001.61	991.89	18.06	18.3	controllerType=0 controllerNumber=1 scan=24466	57.3653
R.LEQYEGPGFC[+57.021]GPLASGTGGPFTTC[+57.021]HAHVPP[+15.995]ESFFK.G	C[+57]*2, P[+16]	949.684	4	3795.71	3795.72	0	-2.2	201	Specific	1003.54	994.08	3.07	18.18	controllerType=0 controllerNumber=1 scan=21051	51.1723
R.LEQYEGPGFC[+57.021]GPLASGTGGP[+15.995]FTTC[+57.021]HAHVPPESFFK.G	C[+57]*2, P[+16]	949.684	4	3795.71	3795.72	0	-2	201	Specific	1013.04	1013.04	73.94	18.18	controllerType=0 controllerNumber=1 scan=20857	50.8238
R.LEQYEGPGFC[+57.021]GPLASGTGGPFTTC[+57.021]HAHVPP[+15.995]ESFFK.G	C[+57]*2, P[+16]	949.684	4	3795.71	3795.72	0	-1.8	201	Specific	1027.48	1004.29	1.63	18.18	controllerType=0 controllerNumber=1 scan=21832	52.562
R.LEQYEGPGFC[+57.021]GPLASGTGGP[+15.995]FTTC[+57.021]HAHVPPESFFK.G	C[+57]*2, P[+16]	949.684	4	3795.72	3795.72	0	-1.2	201	Specific	1161.54	1139.18	17.77	21.3	controllerType=0 controllerNumber=1 scan=21251	51.5275
R.LEQ[+0.984]YEGPGFC[+57.021]GPLASGTGGPFTTC[+57.021]HAHVP[+15.995]PESFFK.G	C[+57]*2, P[+16], Q[+1]	949.933	4	3796.71	3796.7	0	1.1	201	Specific	310.29	310.29	0	5.13	controllerType=0 controllerNumber=1 scan=20489	50.1403
R.LEQ[+0.984]YEGP[+15.995]GFC[+57.021]GPLASGTGGPFTTC[+57.021]HAHVPPESFFK.G	C[+57]*2, P[+16], Q[+1]	949.933	4	3796.71	3796.7	0	1.4	201	Specific	350.75	350.75	7.57	4.8	controllerType=0 controllerNumber=1 scan=23508	55.6142
R.LEQ[+0.984]YEGP[+15.995]GFC[+57.021]GPLASGTGGPFTTC[+57.021]HAHVPPESFFK.G	C[+57]*2, P[+16], Q[+1]	760.153	5	3796.74	3796.7	0	8.7	201	Specific	611.84	611.84	39.95	8.72	controllerType=0 controllerNumber=1 scan=22233	53.2762
R.LEQYEGPGFC[+57.021]GPLASGTGGPFTTC[+57.021]HAHVPPESFFKG.C	C[+57]*2	959.939	4	3836.74	3836.75	0	-3.1	201	CRagged	445.42	445.42	445.42	5.81	controllerType=0 controllerNumber=1 scan=29345	73.1355
R.LEQYEGPGFC[+57.021]GPLASGTGGPFTTC[+57.021]HAHVPPESFFKG.C	C[+57]*2	959.939	4	3836.73	3836.75	0	-3.6	201	CRagged	482.93	482.93	482.93	4.97	controllerType=0 controllerNumber=1 scan=23326	55.2719
R.LEQYEGPGFC[+57.021]GPLASGTGGPFTTC[+57.021]HAHVPPESFFKG.C	C[+57]*2	959.94	4	3836.74	3836.75	0	-2.4	201	CRagged	513.73	513.73	513.73	6.09	controllerType=0 controllerNumber=1 scan=23515	55.6276
R.LEQYEGPGFC[+57.021]GPLASGTGGPFTTC[+57.021]HAHVPPESFFKG.C	C[+57]*2	959.94	4	3836.74	3836.75	0	-2.2	201	CRagged	565.59	565.59	565.59	5.71	controllerType=0 controllerNumber=1 scan=22864	54.4313
R.LEQYEGPGFC[+57.021]GPLASGTGGPFTTC[+57.021]HAHVPPESFFKG.C	C[+57]*2	959.94	4	3836.74	3836.75	0	-2.4	201	CRagged	581.26	581.26	581.26	6.92	controllerType=0 controllerNumber=1 scan=23142	54.9231
R.LEQYEGPGFC[+57.021]GPLASGTGGPFTTC[+57.021]HAHVPPESFFKG.C	C[+57]*2	959.939	4	3836.74	3836.75	0	-3.1	201	CRagged	640.45	640.45	640.45	7.77	controllerType=0 controllerNumber=1 scan=22666	54.0806
R.LEQYEGPGFC[+57.021]GPLASGTGGPFTTC[+57.021]HAHVPPESFFKG.C	C[+57]*2	1279.58	3	3836.74	3836.75	0	-2.1	201	CRagged	736.97	736.97	736.97	9.68	controllerType=0 controllerNumber=1 scan=22558	53.8811
R.LEQYEGPGFC[+57.021]GPLASGTGGPFTTC[+57.021]HAHVPPESFFKG.C	C[+57]*2	959.939	4	3836.73	3836.75	0	-3.7	201	CRagged	766.4	766.4	766.4	10.77	controllerType=0 controllerNumber=1 scan=22482	53.7423
R.LEQYEGPGFC[+57.021]GPLASGTGGPFTTC[+57.021]HAHVPPESFFKG.C	C[+57]*2	1279.58	3	3836.74	3836.75	0	-2.5	201	CRagged	993.06	993.06	993.06	14.68	controllerType=0 controllerNumber=1 scan=22365	53.5272
R.LEQYEGPGFC[+57.021]GPLASGTGGPFTTC[+57.021]HAHVPPESFFKG.C	C[+57]*2	1279.59	3	3836.75	3836.75	0	-0.4	201	CRagged	1029.64	1029.64	1029.64	15.79	controllerType=0 controllerNumber=1 scan=22184	53.1882
R.LEQYEGPGFC[+57.021]GPLASGTGGPFTTC[+57.021]HAHVPPESFFKG.C	C[+57]*2	959.94	4	3836.74	3836.75	0	-2.2	201	CRagged	1079.63	1079.63	1079.63	16.92	controllerType=0 controllerNumber=1 scan=22097	53.0336
R.LEQYEGPGFC[+57.021]GPLASGTGGPFTTC[+57.021]HAHVPPESFFKG.C	C[+57]*2	959.939	4	3836.73	3836.75	0	-3.6	201	CRagged	1083.54	1083.54	1083.54	16.77	controllerType=0 controllerNumber=1 scan=22300	53.405
R.LEQYEGPGFC[+57.021]GPLASGTGGP[+15.995]FTTC[+57.021]HAHVPPESFFKG.C	C[+57]*2, P[+16]	963.938	4	3852.73	3852.74	0	-2.8	201	CRagged	369.83	369.83	7.49	4.75	controllerType=0 controllerNumber=1 scan=20771	50.6719
R.LEQYEGPGFC[+57.021]GPLASGTGGPFTTC[+57.021]HAHVP[+15.995]PESFFKG.C	C[+57]*2, P[+16]	963.94	4	3852.74	3852.74	0	-1.4	201	CRagged	431.55	431.55	0	4.88	controllerType=0 controllerNumber=1 scan=20967	51.0183
R.LEQYEGPGFC[+57.021]GPLASGTGGP[+15.995]FTTC[+57.021]HAHVPPESFFKG.C	C[+57]*2, P[+16]	963.94	4	3852.74	3852.74	0	-0.8	201	CRagged	501.5	501.5	19.03	5.11	controllerType=0 controllerNumber=1 scan=21160	51.3644
R.LEQYEGPGFC[+57.021]GP[+15.995]LASGTGGPFTTC[+57.021]HAHVPPESFFKG.C	C[+57]*2, P[+16]	963.939	4	3852.74	3852.74	0	-1.7	201	CRagged	546.5	546.5	0.13	5.23	controllerType=0 controllerNumber=1 scan=21755	52.4259
R.LEQYEGPGFC[+57.021]GP[+15.995]LASGTGGPFTTC[+57.021]HAHVPPESFFKG.C	C[+57]*2, P[+16]	963.939	4	3852.73	3852.74	0	-2.1	201	CRagged	550.2	548.33	51.93	4.98	controllerType=0 controllerNumber=1 scan=22151	53.1297
R.LEQYEGPGFC[+57.021]GPLASGTGGP[+15.995]FTTC[+57.021]HAHVPPESFFKG.C	C[+57]*2, P[+16]	963.938	4	3852.73	3852.74	0	-3.1	201	CRagged	568.86	568.86	8.96	5.81	controllerType=0 controllerNumber=1 scan=21362	51.723
R.LEQYEGPGFC[+57.021]GP[+15.995]LASGTGGPFTTC[+57.021]HAHVPPESFFKG.C	C[+57]*2, P[+16]	963.94	4	3852.74	3852.74	0	-1.5	201	CRagged	655.52	655.52	31.6	9.04	controllerType=0 controllerNumber=1 scan=21953	52.7775
Y.EGPGFC[+57.021]GPLAS.G	C[+57]	546.244	2	1091.48	1091.48	0	-1.8	205	Non	606.23	569.39	569.39	8.36	controllerType=0 controllerNumber=1 scan=16544	43.1539
Y.EGPGFC[+57.021]GPLASGTGGPF.T	C[+57]	804.359	2	1607.71	1607.72	0	-3.2	205	Non	336.63	336.63	336.63	3.51	controllerType=0 controllerNumber=1 scan=23475	55.5557
Y.EGPGFC[+57.021]GPLASGTGGPF.T	C[+57]	804.36	2	1607.71	1607.72	0	-1.9	205	Non	338.85	338.85	338.85	4.38	controllerType=0 controllerNumber=1 scan=23282	55.1864
Y.EGPGFC[+57.021]GPLASGTGGPFTTC[+57.021]H.A	C[+57]*2	702.971	3	2106.9	2106.9	0	-1.5	205	Non	340.95	340.95	340.95	4.48	controllerType=0 controllerNumber=1 scan=19776	48.8742
Y.EGPGFC[+57.021]GPLASGTGGPFTTC[+57.021]H.A	C[+57]*2	1053.95	2	2106.89	2106.9	0	-3.3	205	Non	518.36	518.36	518.36	6.61	controllerType=0 controllerNumber=1 scan=19708	48.7548
Y.EGPGFC[+57.021]GPLASGTGGPFTTC[+57.021]HAHVPPESFFK.G	C[+57]*2	812.374	4	3246.47	3246.48	0	-1.4	205	NRagged	404.95	404.95	404.95	6.74	controllerType=0 controllerNumber=1 scan=21704	52.3355
Y.EGPGFC[+57.021]GPLASGTGGPFTTC[+57.021]HAHVPPESFFK.G	C[+57]*2	1082.83	3	3246.47	3246.48	0	-2.3	205	NRagged	565.38	565.38	565.38	7.44	controllerType=0 controllerNumber=1 scan=21615	52.1799
Y.EGPGFC[+57.021]GPLASGTGGPFTTC[+57.021]HAHVPPESFFK.G	C[+57]*2	812.372	4	3246.47	3246.48	0	-2.7	205	NRagged	943.28	943.28	943.28	14.69	controllerType=0 controllerNumber=1 scan=21426	51.8354
Y.EGPGFC[+57.021]GPLASGTGGPFTTC[+57.021]HAHVPPESFFKG.C	C[+57]*2	826.628	4	3303.49	3303.5	0	-3.2	205	Non	379.12	379.12	379.12	4.21	controllerType=0 controllerNumber=1 scan=21423	51.8309
G.PGFC[+57.021]GPLASGTGGPFTTC[+57.021]HAHVPPESFFK.G	C[+57]*2	1020.8	3	3060.39	3060.41	0	-6.3	207	NRagged	1022.06	1022.06	1022.06	16.27	controllerType=0 controllerNumber=1 scan=22545	53.856
P.GFC[+57.021]GPLASGTGGPFTTC[+57.021]HAHVPPESFFK.G	C[+57]*2	741.596	4	2963.36	2963.36	0	0.4	208	NRagged	357.45	357.45	357.45	3.99	controllerType=0 controllerNumber=1 scan=21023	51.119
F.C[+57.021]GPLASGTGGPF.T	C[+57]	560.757	2	1120.51	1120.51	0	-1.9	210	Non	631.52	479.41	479.41	8.36	controllerType=0 controllerNumber=1 scan=17607	45.0241
F.C[+57.021]GPLASGTGGPFTTC[+57.021].H	C[+57]*2	741.82	2	1482.63	1482.64	0	-1.6	210	Non	502.42	502.42	502.42	6.76	controllerType=0 controllerNumber=1 scan=16987	43.9342
F.C[+57.021]GPLASGTGGPFTTC[+57.021]H.A	C[+57]*2	810.348	2	1619.69	1619.69	0	-2.9	210	Non	784.02	685.27	685.27	11.48	controllerType=0 controllerNumber=1 scan=14136	38.8639
F.C[+57.021]GPLASGTGGPFTTC[+57.021]HAH.V	C[+57]*2	609.932	3	1827.78	1827.79	0	-4.4	210	Non	337.19	337.19	337.19	4.21	controllerType=0 controllerNumber=1 scan=11978	34.764
F.C[+57.021]GPLASGTGGPFTTC[+57.021]HAHVPPESFFK.G	C[+57]*2	690.571	4	2759.26	2759.27	0	-2.4	210	NRagged	465.83	465.83	465.83	6.71	controllerType=0 controllerNumber=1 scan=19312	48.0556
F.C[+57.021]GPLASGTGGPFTTC[+57.021]HAHVPPESFFK.G	C[+57]*2	690.571	4	2759.26	2759.27	0	-3.1	210	NRagged	577.82	577.82	577.82	7.52	controllerType=0 controllerNumber=1 scan=18344	46.3385
F.C[+57.021]GPLASGTGGPFTTC[+57.021]HAHVPPESFFK.G	C[+57]*2	690.572	4	2759.26	2759.27	0	-2.2	210	NRagged	834.03	834.03	834.03	12.67	controllerType=0 controllerNumber=1 scan=19115	47.7065
F.C[+57.021]GPLASGTGGPFTTC[+57.021]HAHVPPESFFK.G	C[+57]*2	690.572	4	2759.27	2759.27	0	-1.6	210	NRagged	938.64	860.64	860.64	14.79	controllerType=0 controllerNumber=1 scan=18498	46.6122
F.C[+57.021]GPLASGTGGPFTTC[+57.021]HAHVPPESFFK.G	C[+57]*2	920.427	3	2759.27	2759.27	0	-1.8	210	NRagged	958.14	892.24	892.24	15.42	controllerType=0 controllerNumber=1 scan=18779	47.1125
F.C[+57.021]GPLASGTGGPFTTC[+57.021]HAHVPPESFFK.G	C[+57]*2	920.426	3	2759.26	2759.27	0	-2.3	210	NRagged	964.93	948.22	948.22	15.42	controllerType=0 controllerNumber=1 scan=18582	46.7605
F.C[+57.021]GPLASGTGGPFTTC[+57.021]HAHVPPESFFK.G	C[+57]*2	690.572	4	2759.26	2759.27	0	-2.1	210	NRagged	1037.43	978.03	978.03	16.67	controllerType=0 controllerNumber=1 scan=18921	47.3631
F.C[+57.021]GPLASGTGGPFTTC[+57.021]HAHVPPESFFK.G	C[+57]*2	690.572	4	2759.26	2759.27	0	-2.2	210	NRagged	1079.79	995.95	995.95	17.67	controllerType=0 controllerNumber=1 scan=18729	47.0231
F.C[+57.021]GPLASGTGGPFTTC[+57.021]HAHVPPESFFK.G	C[+57]*2	690.572	4	2759.27	2759.27	0	-1.9	210	NRagged	1085.57	1013.87	1013.87	17.67	controllerType=0 controllerNumber=1 scan=18538	46.6838
F.C[+57.021]GPLASGTGGPFTTC[+57.021]HAHVPPESFFKG.C	C[+57]*2	704.827	4	2816.29	2816.29	0	-2.2	210	Non	434.65	434.65	434.65	3.27	controllerType=0 controllerNumber=1 scan=18834	47.2094
F.C[+57.021]GPLASGTGGPFTTC[+57.021]HAHVPPESFFKG.C	C[+57]*2	704.827	4	2816.28	2816.29	0	-2.6	210	Non	803.71	803.71	803.71	10.41	controllerType=0 controllerNumber=1 scan=18642	46.8703
F.C[+57.021]GPLASGTGGPFTTC[+57.021]HAHVPPESFFKG.C	C[+57]*2	704.827	4	2816.28	2816.29	0	-2.7	210	Non	821.23	785.71	785.71	10.41	controllerType=0 controllerNumber=1 scan=18448	46.5234
C.GPLASGTGGPFTTC[+57.021]HAHVPPESFFK.G	C[+57]	650.563	4	2599.23	2599.24	0	-3.9	211	NRagged	432.59	432.59	432.59	6.98	controllerType=0 controllerNumber=1 scan=18044	45.8067
C.GPLASGTGGPFTTC[+57.021]HAHVPPESFFK.G	C[+57]	650.564	4	2599.24	2599.24	0	-1.7	211	NRagged	654.66	654.66	654.66	10.21	controllerType=0 controllerNumber=1 scan=18465	46.5547
C.GPLASGTGGPFTTC[+57.021]HAHVPPESFFK.G	C[+57]	650.564	4	2599.23	2599.24	0	-2.9	211	NRagged	669.96	669.96	669.96	10.21	controllerType=0 controllerNumber=1 scan=18665	46.9104
C.GPLASGTGGPFTTC[+57.021]HAHVPPESFFK.G	C[+57]	650.564	4	2599.23	2599.24	0	-2.5	211	NRagged	843.36	775.34	775.34	13.21	controllerType=0 controllerNumber=1 scan=18241	46.1559
G.PLASGTGGPFTTC[+57.021]HAHVPPESFFK.G	C[+57]	848.075	3	2542.21	2542.22	0	-3.4	212	NRagged	488.92	488.92	488.92	6.97	controllerType=0 controllerNumber=1 scan=17769	45.3154
L.ASGTGGPFTTC[+57.021].H	C[+57]	528.226	2	1055.44	1055.45	0	-2.1	214	Non	365.67	334.95	334.95	3.62	controllerType=0 controllerNumber=1 scan=10544	31.7648
L.ASGTGGPFTTC[+57.021]H.A	C[+57]	596.755	2	1192.5	1192.51	0	-1.9	214	Non	385.19	385.19	385.19	6.28	controllerType=0 controllerNumber=1 scan=8535	26.9363
L.ASGTGGPFTTC[+57.021]H.A	C[+57]	596.755	2	1192.5	1192.51	0	-2	214	Non	685.61	570.58	570.58	9.36	controllerType=0 controllerNumber=1 scan=8377	26.5905
L.ASGTGGPFTTC[+57.021]HAH.V	C[+57]	467.538	3	1400.6	1400.6	0	-1.1	214	Non	648.73	625.23	625.23	8.59	controllerType=0 controllerNumber=1 scan=6820	22.7082
L.ASGTGGPFTTC[+57.021]HAHVPPESFFK.G	C[+57]	583.774	4	2332.07	2332.08	0	-2.8	214	NRagged	426.65	426.65	426.65	6.17	controllerType=0 controllerNumber=1 scan=16423	42.9422
L.ASGTGGPFTTC[+57.021]HAHVPPESFFK.G	C[+57]	778.03	3	2332.08	2332.08	0	-2.1	214	NRagged	450.38	450.38	450.38	6.03	controllerType=0 controllerNumber=1 scan=16424	42.9434
L.ASGTGGPFTTC[+57.021]HAHVPPESFFK.G	C[+57]	583.775	4	2332.08	2332.08	0	-1.8	214	NRagged	472.75	472.75	472.75	7.24	controllerType=0 controllerNumber=1 scan=15828	41.8974
L.ASGTGGPFTTC[+57.021]HAHVPPESFFK.G	C[+57]	778.032	3	2332.08	2332.08	0	-0.6	214	NRagged	496.56	496.56	496.56	7.24	controllerType=0 controllerNumber=1 scan=16638	43.3194
L.ASGTGGPFTTC[+57.021]HAHVPPESFFK.G	C[+57]	778.031	3	2332.08	2332.08	0	-1.1	214	NRagged	507.05	507.05	507.05	7.24	controllerType=0 controllerNumber=1 scan=16622	43.2927
L.ASGTGGPFTTC[+57.021]HAHVPPESFFK.G	C[+57]	583.775	4	2332.08	2332.08	0	-1.7	214	NRagged	802.95	802.95	802.95	13.21	controllerType=0 controllerNumber=1 scan=16220	42.5805
L.ASGTGGPFTTC[+57.021]HAHVPPESFFK.G	C[+57]	583.775	4	2332.08	2332.08	0	-2.2	214	NRagged	830.17	814.98	814.98	13.21	controllerType=0 controllerNumber=1 scan=16022	42.2379
L.ASGTGGPFTTC[+57.021]HAHVPPESFFK.G	C[+57]	778.03	3	2332.08	2332.08	0	-2.2	214	NRagged	942.04	942.04	942.04	14.96	controllerType=0 controllerNumber=1 scan=16251	42.6345
L.ASGTGGPFTTC[+57.021]HAHVPPESFFK.G	C[+57]	778.03	3	2332.08	2332.08	0	-2.6	214	NRagged	948.57	948.57	948.57	14.96	controllerType=0 controllerNumber=1 scan=16055	42.2933
L.ASGTGGPFTTC[+57.021]HAHVPPESFFKG.C	C[+57]	598.03	4	2389.1	2389.1	0	-2.3	214	Non	488.7	488.7	488.7	5.11	controllerType=0 controllerNumber=1 scan=16001	42.201
L.ASGTGGPFTTC[+57.021]HAHVPPESFFKG.C	C[+57]	598.03	4	2389.1	2389.1	0	-1.7	214	Non	494.22	494.22	494.22	4.02	controllerType=0 controllerNumber=1 scan=16199	42.5437
L.ASGTGGPFTTC[+57.021]HAHVPPESFFKG.C	C[+57]	797.038	3	2389.1	2389.1	0	-1.7	214	Non	602.8	602.8	602.8	6.7	controllerType=0 controllerNumber=1 scan=16033	42.2562
A.SGTGGPFTTC[+57.021]HAHVPPESFFK.G	C[+57]	566.015	4	2261.04	2261.04	0	-1.9	215	NRagged	341.13	341.13	341.13	5.3	controllerType=0 controllerNumber=1 scan=16143	42.4462
A.SGTGGPFTTC[+57.021]HAHVPPESFFK.G	C[+57]	754.35	3	2261.04	2261.04	0	-3.7	215	NRagged	399.04	399.04	399.04	6.09	controllerType=0 controllerNumber=1 scan=16045	42.2755
S.GTGGPFTTC[+57.021]H.A	C[+57]	517.721	2	1034.43	1034.44	0	-1.6	216	Non	497.74	497.74	497.74	6.53	controllerType=0 controllerNumber=1 scan=8150	26.0651
S.GTGGPFTTC[+57.021]HAHVPPESFFK.G	C[+57]	1087.5	2	2174	2174.01	0	-6.4	216	NRagged	300.8	300.8	300.8	3.89	controllerType=0 controllerNumber=1 scan=22616	53.9883
S.GTGGPFTTC[+57.021]HAHVPPESFFK.G	C[+57]	725.341	3	2174.01	2174.01	0	-1.8	216	NRagged	316.5	316.5	316.5	6.02	controllerType=0 controllerNumber=1 scan=16670	43.3753
S.GTGGPFTTC[+57.021]HAHVPPESFFK.G	C[+57]	725.341	3	2174.01	2174.01	0	-2.4	216	NRagged	389.19	389.19	389.19	7.21	controllerType=0 controllerNumber=1 scan=15958	42.1253
S.GTGGPFTTC[+57.021]HAHVPPESFFK.G	C[+57]	544.258	4	2174.01	2174.01	0	-1.2	216	NRagged	522.11	522.11	522.11	7.92	controllerType=0 controllerNumber=1 scan=16624	43.2957
S.GTGGPFTTC[+57.021]HAHVPPESFFK.G	C[+57]	725.341	3	2174.01	2174.01	0	-1.7	216	NRagged	528.81	500.99	500.99	7.55	controllerType=0 controllerNumber=1 scan=16464	43.0142
S.GTGGPFTTC[+57.021]HAHVPPESFFK.G	C[+57]	544.258	4	2174.01	2174.01	0	-1.9	216	NRagged	577.99	577.99	577.99	8.53	controllerType=0 controllerNumber=1 scan=16221	42.5812
S.GTGGPFTTC[+57.021]HAHVPPESFFK.G	C[+57]	544.257	4	2174.01	2174.01	0	-2.3	216	NRagged	610.33	610.33	610.33	9.53	controllerType=0 controllerNumber=1 scan=16023	42.2386
S.GTGGPFTTC[+57.021]HAHVPPESFFK.G	C[+57]	544.258	4	2174.01	2174.01	0	-1.9	216	NRagged	621.05	621.05	621.05	9.53	controllerType=0 controllerNumber=1 scan=16419	42.9372
S.GTGGPFTTC[+57.021]HAHVPPESFFK.G	C[+57]	725.34	3	2174	2174.01	0	-3.6	216	NRagged	699.3	654.96	654.96	10.13	controllerType=0 controllerNumber=1 scan=16265	42.661
S.GTGGPFTTC[+57.021]HAHVPPESFFK.G	C[+57]	725.34	3	2174.01	2174.01	0	-2.7	216	NRagged	900.3	789.55	789.55	15.28	controllerType=0 controllerNumber=1 scan=16070	42.318
G.TGGPFTTC[+57.021]HAHVPPESFFK.G	C[+57]	530.002	4	2116.99	2116.99	0	-1.5	217	NRagged	337.84	337.84	337.84	5.29	controllerType=0 controllerNumber=1 scan=16111	42.3901
T.GGPFTTC[+57.021]HAHVPPESFFK.G	C[+57]	504.74	4	2015.94	2015.94	0	-2.4	218	NRagged	305.8	305.8	305.8	5.05	controllerType=0 controllerNumber=1 scan=16110	42.3886
F.TTC[+57.021]HAHVPPESF.F	C[+57]	461.543	3	1382.61	1382.62	0	-0.6	222	Non	318.33	243.41	243.41	3.92	controllerType=0 controllerNumber=1 scan=9395	29.0891
F.TTC[+57.021]HAHVPPESF.F	C[+57]	461.543	3	1382.61	1382.62	0	-1.5	222	Non	322.49	249.36	249.36	3.61	controllerType=0 controllerNumber=1 scan=9260	28.7438
F.TTC[+57.021]HAHVPPESF.F	C[+57]	461.542	3	1382.61	1382.62	0	-2.3	222	Non	353.59	294.94	294.94	3.88	controllerType=0 controllerNumber=1 scan=9546	29.4385
F.TTC[+57.021]HAHVPPESF.F	C[+57]	461.543	3	1382.61	1382.62	0	-1.3	222	Non	357.06	324.15	324.15	3.94	controllerType=0 controllerNumber=1 scan=9687	29.7792
F.TTC[+57.021]HAHVPPESFFK.G	C[+57]	415.2	4	1657.78	1657.78	0	-1.7	222	NRagged	324.07	324.07	324.07	5.13	controllerType=0 controllerNumber=1 scan=12741	36.3105
F.TTC[+57.021]HAHVPPESFFK.G	C[+57]	415.2	4	1657.78	1657.78	0	-1.7	222	NRagged	363.76	321.12	321.12	4.93	controllerType=0 controllerNumber=1 scan=12557	35.9617
F.TTC[+57.021]HAHVPPESFFK.G	C[+57]	553.264	3	1657.78	1657.78	0	-1.5	222	NRagged	369.64	369.64	369.64	7.2	controllerType=0 controllerNumber=1 scan=12643	36.1237
F.TTC[+57.021]HAHVPPESFFK.G	C[+57]	829.391	2	1657.77	1657.78	0	-3.1	222	NRagged	403.99	403.99	403.99	5.16	controllerType=0 controllerNumber=1 scan=12042	34.8975
F.TTC[+57.021]HAHVPPESFFK.G	C[+57]	415.2	4	1657.78	1657.78	0	-1.8	222	NRagged	494.62	443.82	443.82	7.58	controllerType=0 controllerNumber=1 scan=12052	34.9152
F.TTC[+57.021]HAHVPPESFFK.G	C[+57]	415.199	4	1657.77	1657.78	0	-2.8	222	NRagged	506	477.57	477.57	7.58	controllerType=0 controllerNumber=1 scan=11371	33.5304
F.TTC[+57.021]HAHVPPESFFK.G	C[+57]	415.199	4	1657.78	1657.78	0	-2.3	222	NRagged	506.96	411.06	411.06	7.58	controllerType=0 controllerNumber=1 scan=11713	34.2244
F.TTC[+57.021]HAHVPPESFFK.G	C[+57]	829.391	2	1657.77	1657.78	0	-2.8	222	NRagged	514.86	514.86	514.86	5.68	controllerType=0 controllerNumber=1 scan=11874	34.5537
F.TTC[+57.021]HAHVPPESFFK.G	C[+57]	415.2	4	1657.78	1657.78	0	-1.4	222	NRagged	520.22	453.32	453.32	7.8	controllerType=0 controllerNumber=1 scan=11541	33.8751
F.TTC[+57.021]HAHVPPESFFK.G	C[+57]	415.199	4	1657.77	1657.78	0	-2.6	222	NRagged	522.52	429.53	429.53	6.72	controllerType=0 controllerNumber=1 scan=12385	35.6227
F.TTC[+57.021]HAHVPPESFFK.G	C[+57]	415.199	4	1657.77	1657.78	0	-3.3	222	NRagged	528.14	448.24	448.24	7.53	controllerType=0 controllerNumber=1 scan=12231	35.2827
F.TTC[+57.021]HAHVPPESFFK.G	C[+57]	415.2	4	1657.78	1657.78	0	-0.8	222	NRagged	540.3	442.45	442.45	7.8	controllerType=0 controllerNumber=1 scan=11883	34.57
F.TTC[+57.021]HAHVPPESFFK.G	C[+57]	553.262	3	1657.77	1657.78	0	-4.4	222	NRagged	562.86	562.86	562.86	8.01	controllerType=0 controllerNumber=1 scan=11301	33.3858
F.TTC[+57.021]HAHVPPESFFK.G	C[+57]	553.264	3	1657.78	1657.78	0	-1.9	222	NRagged	579.96	579.96	579.96	8.16	controllerType=0 controllerNumber=1 scan=12461	35.7723
F.TTC[+57.021]HAHVPPESFFK.G	C[+57]	553.263	3	1657.77	1657.78	0	-3	222	NRagged	593.52	593.52	593.52	8.01	controllerType=0 controllerNumber=1 scan=12296	35.4286
F.TTC[+57.021]HAHVPPESFFK.G	C[+57]	553.263	3	1657.78	1657.78	0	-2.2	222	NRagged	595.7	595.7	595.7	8.16	controllerType=0 controllerNumber=1 scan=11636	34.071
F.TTC[+57.021]HAHVPPESFFK.G	C[+57]	553.263	3	1657.77	1657.78	0	-3	222	NRagged	618.68	618.68	618.68	9.01	controllerType=0 controllerNumber=1 scan=11971	34.7475
F.TTC[+57.021]HAHVPPESFFK.G	C[+57]	553.263	3	1657.78	1657.78	0	-2.5	222	NRagged	628.91	628.91	628.91	9.16	controllerType=0 controllerNumber=1 scan=12142	35.0911
F.TTC[+57.021]HAHVPPESFFK.G	C[+57]	553.263	3	1657.78	1657.78	0	-2.5	222	NRagged	634.77	634.77	634.77	9.16	controllerType=0 controllerNumber=1 scan=11471	33.729
F.TTC[+57.021]HAHVPPESFFK.G	C[+57]	829.391	2	1657.77	1657.78	0	-3.2	222	NRagged	655.7	655.7	655.7	9.32	controllerType=0 controllerNumber=1 scan=11702	34.2024
F.TTC[+57.021]HAHVPPESFFK.G	C[+57]	829.391	2	1657.78	1657.78	0	-2.3	222	NRagged	669.6	667.49	667.49	9.48	controllerType=0 controllerNumber=1 scan=11532	33.8561
F.TTC[+57.021]HAHVPPESFFK.G	C[+57]	553.264	3	1657.78	1657.78	0	-1.8	222	NRagged	681.27	681.27	681.27	10.16	controllerType=0 controllerNumber=1 scan=11802	34.4083
F.TTC[+57.021]HAHVPP[+15.995]ESFFK.G	C[+57], P[+16]	558.594	3	1673.77	1673.77	0	-3.3	222	NRagged	302.32	302.32	34.51	4.58	controllerType=0 controllerNumber=1 scan=10923	32.5569
F.TTC[+57.021]HAHVP[+15.995]PESFFK.G	C[+57], P[+16]	558.595	3	1673.77	1673.77	0	-3	222	NRagged	319.25	319.25	13.27	4.81	controllerType=0 controllerNumber=1 scan=11059	32.8989
F.TTC[+57.021]HAHVP[+15.995]PESFFK.G	C[+57], P[+16]	419.197	4	1673.77	1673.77	0	-3.8	222	NRagged	324.65	324.65	30.39	4.47	controllerType=0 controllerNumber=1 scan=11454	33.6933
F.TTC[+57.021]HAHVP[+15.995]PESFFK.G	C[+57], P[+16]	419.198	4	1673.77	1673.77	0	-3.1	222	NRagged	328.15	328.15	19.99	4.47	controllerType=0 controllerNumber=1 scan=11285	33.3516
F.TTC[+57.021]HAHVPPESFFKG.C	C[+57]	572.27	3	1714.8	1714.8	0	-3.2	222	Non	375.91	375.91	375.91	3.59	controllerType=0 controllerNumber=1 scan=11581	33.9539
T.TC[+57.021]HAHVPPESFFK.G	C[+57]	389.937	4	1556.73	1556.73	0	-2.7	223	NRagged	344.77	344.77	344.77	5.06	controllerType=0 controllerNumber=1 scan=11383	33.5539
T.TC[+57.021]HAHVPPESFFK.G	C[+57]	389.937	4	1556.73	1556.73	0	-3.4	223	NRagged	368.2	335.18	335.18	4.65	controllerType=0 controllerNumber=1 scan=11931	34.6636
T.TC[+57.021]HAHVPPESFFK.G	C[+57]	389.937	4	1556.73	1556.73	0	-2.7	223	NRagged	392.64	392.64	392.64	6.25	controllerType=0 controllerNumber=1 scan=11753	34.3064
T.TC[+57.021]HAHVPPESFFK.G	C[+57]	389.937	4	1556.73	1556.73	0	-2.7	223	NRagged	451.33	451.33	451.33	7.33	controllerType=0 controllerNumber=1 scan=11556	33.9055
T.TC[+57.021]HAHVPPESFFK.G	C[+57]	519.581	3	1556.73	1556.73	0	-2.9	223	NRagged	501.45	501.45	501.45	7.21	controllerType=0 controllerNumber=1 scan=11494	33.7792
T.C[+57.021]HAHVPPESFFK.G	C[+57]	485.898	3	1455.68	1455.68	0	-2.5	224	NRagged	381.82	381.82	381.82	6.97	controllerType=0 controllerNumber=1 scan=12163	35.1337
T.C[+57.021]HAHVPPESFFK.G	C[+57]	485.898	3	1455.68	1455.68	0	-2.8	224	NRagged	390.82	390.82	390.82	6.97	controllerType=0 controllerNumber=1 scan=11984	34.7805
T.C[+57.021]HAHVPPESFFK.G	C[+57]	485.898	3	1455.68	1455.68	0	-2.2	224	NRagged	468.1	468.1	468.1	7.08	controllerType=0 controllerNumber=1 scan=11748	34.2967
T.C[+57.021]HAHVPPESFFK.G	C[+57]	485.898	3	1455.68	1455.68	0	-2.6	224	NRagged	479.28	479.28	479.28	7.08	controllerType=0 controllerNumber=1 scan=11409	33.6067
T.C[+57.021]HAHVPPESFFK.G	C[+57]	485.898	3	1455.68	1455.68	0	-2.9	224	NRagged	514.79	514.79	514.79	7.21	controllerType=0 controllerNumber=1 scan=11583	33.9569
C.HAHVPPESFFK.G		432.555	3	1295.65	1295.65	0	-2.2	225	NRagged	300.29	300.29	300.29	4.61	controllerType=0 controllerNumber=1 scan=13427	37.579
C.HAHVPPESFFK.G		432.555	3	1295.65	1295.65	0	-2.2	225	NRagged	333.48	333.48	333.48	5.73	controllerType=0 controllerNumber=1 scan=13619	37.9231
C.HAHVPPESFFK.G		432.555	3	1295.65	1295.65	0	-1.9	225	NRagged	341.83	341.83	341.83	5.91	controllerType=0 controllerNumber=1 scan=12840	36.4968
C.HAHVPPESFFK.G		432.555	3	1295.65	1295.65	0	-1.7	225	NRagged	344.71	344.71	344.71	6.02	controllerType=0 controllerNumber=1 scan=13213	37.1871
C.HAHVPPESFFK.G		432.555	3	1295.65	1295.65	0	-2.2	225	NRagged	370.5	370.5	370.5	6.97	controllerType=0 controllerNumber=1 scan=13028	36.8446
C.HAHVPPESFFK.G		432.555	3	1295.65	1295.65	0	-3	225	NRagged	377.38	377.38	377.38	6.97	controllerType=0 controllerNumber=1 scan=11027	32.8324
C.HAHVPPESFFK.G		432.555	3	1295.65	1295.65	0	-1.7	225	NRagged	395.65	395.65	395.65	6.97	controllerType=0 controllerNumber=1 scan=12477	35.8019
C.HAHVPPESFFK.G		432.555	3	1295.65	1295.65	0	-2.5	225	NRagged	405.69	405.69	405.69	6.98	controllerType=0 controllerNumber=1 scan=12304	35.4479
C.HAHVPPESFFK.G		432.555	3	1295.65	1295.65	0	-1.4	225	NRagged	408.34	408.34	408.34	7.09	controllerType=0 controllerNumber=1 scan=12662	36.158
C.HAHVPPESFFK.G		432.555	3	1295.65	1295.65	0	-0.9	225	NRagged	424.71	424.71	424.71	7.09	controllerType=0 controllerNumber=1 scan=11195	33.1721
C.HAHVPPESFFK.G		432.555	3	1295.65	1295.65	0	-2	225	NRagged	433.11	433.11	433.11	6.98	controllerType=0 controllerNumber=1 scan=11531	33.8546
C.HAHVPPESFFK.G		432.555	3	1295.65	1295.65	0	-2.1	225	NRagged	433.95	433.95	433.95	6.98	controllerType=0 controllerNumber=1 scan=11701	34.2009
C.HAHVPPESFFK.G		432.555	3	1295.65	1295.65	0	-1.7	225	NRagged	446.78	446.78	446.78	7.08	controllerType=0 controllerNumber=1 scan=11873	34.5521
C.HAHVPPESFFK.G		432.555	3	1295.65	1295.65	0	-2.2	225	NRagged	447.02	447.02	447.02	7.08	controllerType=0 controllerNumber=1 scan=12039	34.8902
C.HAHVPPESFFK.G		432.555	3	1295.65	1295.65	0	-2.4	225	NRagged	453.45	453.45	453.45	7.08	controllerType=0 controllerNumber=1 scan=11364	33.5144
C.HAHVPPESFFK.G		648.327	2	1295.65	1295.65	0	-4.4	225	NRagged	471.99	471.99	471.99	6.24	controllerType=0 controllerNumber=1 scan=11966	34.7363
C.HAHVPPESFFK.G		648.328	2	1295.65	1295.65	0	-2.6	225	NRagged	550.88	550.88	550.88	6.63	controllerType=0 controllerNumber=1 scan=11790	34.3819
C.HAHVPPESFFK.G		648.328	2	1295.65	1295.65	0	-3.3	225	NRagged	562.16	560.78	560.78	6.11	controllerType=0 controllerNumber=1 scan=11621	34.0375
C.HAHVPPESFFK.G		648.329	2	1295.65	1295.65	0	-2.3	225	NRagged	562.44	558.69	558.69	7.36	controllerType=0 controllerNumber=1 scan=11286	33.3531
C.HAHVPPESFFK.G		648.328	2	1295.65	1295.65	0	-3.1	225	NRagged	610.85	583.45	583.45	8.21	controllerType=0 controllerNumber=1 scan=11455	33.6948
C.HAHVPP[+15.995]ESFFK.G	P[+16]	437.887	3	1311.65	1311.65	0	-2	225	NRagged	300.48	300.48	7.2	4.61	controllerType=0 controllerNumber=1 scan=10451	31.5746
C.HAHVPP[+15.995]ESFFK.G	P[+16]	437.886	3	1311.64	1311.65	0	-2.5	225	NRagged	306.47	306.47	40.02	5.78	controllerType=0 controllerNumber=1 scan=11189	33.1602
C.HAHVPP[+15.995]ESFFK.G	P[+16]	437.886	3	1311.64	1311.65	0	-3.2	225	NRagged	311.16	311.16	8.7	4.66	controllerType=0 controllerNumber=1 scan=11353	33.4953
C.HAHVPP[+15.995]ESFFK.G	P[+16]	437.886	3	1311.64	1311.65	0	-2.7	225	NRagged	314.25	314.25	26.74	5.78	controllerType=0 controllerNumber=1 scan=10614	31.9127
H.AHVPPESF.F		442.218	2	883.43	883.431	0	-1.5	226	Non	301.45	263.6	263.6	3.72	controllerType=0 controllerNumber=1 scan=10360	31.3667
H.AHVPPESF.F		442.218	2	883.428	883.431	0	-3.3	226	Non	308.16	256.25	256.25	3.42	controllerType=0 controllerNumber=1 scan=10774	32.275
H.AHVPPESF.F		442.218	2	883.429	883.431	0	-1.7	226	Non	308.38	235.34	235.34	3.39	controllerType=0 controllerNumber=1 scan=10168	30.9388
H.AHVPPESF.F		442.218	2	883.428	883.431	0	-3	226	Non	349.51	316.63	316.63	3.63	controllerType=0 controllerNumber=1 scan=10625	31.935
H.AHVPPESFFK.G		386.869	3	1158.59	1158.59	0	-2	226	NRagged	305.55	305.55	305.55	4.81	controllerType=0 controllerNumber=1 scan=12638	36.1133
H.AHVPPESFFK.G		386.869	3	1158.59	1158.59	0	-2.2	226	NRagged	384.14	244.15	244.15	4.98	controllerType=0 controllerNumber=1 scan=13964	38.5437
H.AHVPPESFFK.G		579.799	2	1158.59	1158.59	0	-3.6	226	NRagged	401.68	401.68	401.68	6.82	controllerType=0 controllerNumber=1 scan=14085	38.764
H.AHVPPESFFK.G		386.869	3	1158.59	1158.59	0	-1	226	NRagged	422.09	285.37	285.37	6.07	controllerType=0 controllerNumber=1 scan=13001	36.7964
H.AHVPPESFFK.G		386.869	3	1158.59	1158.59	0	-1.1	226	NRagged	423.81	248.29	248.29	6.07	controllerType=0 controllerNumber=1 scan=13187	37.14
H.AHVPPESFFK.G		386.869	3	1158.59	1158.59	0	-1.5	226	NRagged	424.98	247.29	247.29	6.07	controllerType=0 controllerNumber=1 scan=12817	36.4537
H.AHVPPESFFK.G		386.869	3	1158.59	1158.59	0	-1.6	226	NRagged	432.83	294.3	294.3	6.07	controllerType=0 controllerNumber=1 scan=13575	37.8463
H.AHVPPESFFK.G		386.869	3	1158.59	1158.59	0	-2.3	226	NRagged	438.24	262.76	262.76	4.99	controllerType=0 controllerNumber=1 scan=13766	38.1884
H.AHVPPESFFK.G		386.869	3	1158.59	1158.59	0	-1.6	226	NRagged	444.28	261.11	261.11	6.18	controllerType=0 controllerNumber=1 scan=13380	37.4917
H.AHVPPESFFK.G		579.799	2	1158.59	1158.59	0	-2.5	226	NRagged	464.24	464.24	464.24	7.08	controllerType=0 controllerNumber=1 scan=13894	38.4164
H.AHVPPESFFK.G		579.799	2	1158.59	1158.59	0	-2.2	226	NRagged	480	480	480	7.08	controllerType=0 controllerNumber=1 scan=12771	36.3651
H.AHVPPESFFK.G		579.799	2	1158.59	1158.59	0	-2.4	226	NRagged	487.77	487.34	487.34	6.25	controllerType=0 controllerNumber=1 scan=13696	38.0644
H.AHVPPESFFK.G		579.799	2	1158.59	1158.59	0	-2.6	226	NRagged	496.55	496.55	496.55	7.21	controllerType=0 controllerNumber=1 scan=13136	37.0393
H.AHVPPESFFK.G		579.799	2	1158.59	1158.59	0	-2.2	226	NRagged	503.9	434.82	434.82	7.21	controllerType=0 controllerNumber=1 scan=13508	37.726
H.AHVPPESFFK.G		579.8	2	1158.59	1158.59	0	-1.9	226	NRagged	504.52	481.51	481.51	7.21	controllerType=0 controllerNumber=1 scan=12947	36.7014
H.AHVPPESFFK.G		579.8	2	1158.59	1158.59	0	-1.7	226	NRagged	529.61	435.56	435.56	6.35	controllerType=0 controllerNumber=1 scan=13322	37.3878
A.HVPPESFFK.G		544.281	2	1087.55	1087.56	0	-2.3	227	NRagged	347.56	347.56	347.56	4.74	controllerType=0 controllerNumber=1 scan=13045	36.8728
A.HVPPESFFK.G		544.281	2	1087.56	1087.56	0	-1.7	227	NRagged	349.01	349.01	349.01	5	controllerType=0 controllerNumber=1 scan=12944	36.6941
A.HVPPESFFK.G		544.281	2	1087.56	1087.56	0	-1.6	227	NRagged	363.56	363.56	363.56	4.91	controllerType=0 controllerNumber=1 scan=12576	35.995
A.HVPPESFFK.G		544.281	2	1087.56	1087.56	0	-1.8	227	NRagged	369.38	369.38	369.38	5.8	controllerType=0 controllerNumber=1 scan=12794	36.408
A.HVPPESFFK.G		544.281	2	1087.56	1087.56	0	-1.8	227	NRagged	380.7	380.7	380.7	5.8	controllerType=0 controllerNumber=1 scan=12705	36.2453
A.HVPPESFFK.G		544.281	2	1087.55	1087.56	0	-2.2	227	NRagged	420.39	420.39	420.39	5.81	controllerType=0 controllerNumber=1 scan=12530	35.907
H.VPPESFFK.G		475.752	2	950.496	950.498	0	-2.1	228	NRagged	314.26	285.43	285.43	4.79	controllerType=0 controllerNumber=1 scan=16059	42.2988
H.VPPESFFK.G		475.752	2	950.497	950.498	0	-1.7	228	NRagged	329.36	291.34	291.34	5.96	controllerType=0 controllerNumber=1 scan=15468	41.2734
H.VPPESFFK.G		475.752	2	950.496	950.498	0	-2.1	228	NRagged	336.02	312.54	312.54	4.94	controllerType=0 controllerNumber=1 scan=15666	41.6167
H.VPPESFFK.G		475.752	2	950.497	950.498	0	-1.6	228	NRagged	336.89	277.79	277.79	4.98	controllerType=0 controllerNumber=1 scan=15868	41.9681
H.VPPESFFK.G		475.752	2	950.497	950.498	0	-1.1	228	NRagged	345.7	323.84	323.84	5.05	controllerType=0 controllerNumber=1 scan=15270	40.9269
V.PPESFFK.G		426.218	2	851.428	851.43	0	-1.8	229	NRagged	364.61	339.85	339.85	4.75	controllerType=0 controllerNumber=1 scan=12807	36.4331
V.PPESFFK.G		426.219	2	851.431	851.43	0	1.7	229	NRagged	391.32	302.49	302.49	3.51	controllerType=0 controllerNumber=1 scan=11484	33.7568
V.PPESFFK.G		426.217	2	851.427	851.43	0	-2.8	229	NRagged	450.4	333.46	333.46	4.72	controllerType=0 controllerNumber=1 scan=11822	34.4513
V.PPESFFK.G		426.218	2	851.428	851.43	0	-1.6	229	NRagged	463.56	386.22	386.22	6.17	controllerType=0 controllerNumber=1 scan=11663	34.1197
P.PESFFK.G		377.691	2	754.375	754.377	0	-2.4	230	NRagged	347.44	273.67	273.67	4.86	controllerType=0 controllerNumber=1 scan=11398	33.5847
P.PESFFK.G		377.691	2	754.375	754.377	0	-3.3	230	NRagged	409.91	338.64	338.64	4.63	controllerType=0 controllerNumber=1 scan=11585	33.9598
F.FKGC[+57.021]VLDVC[+57.021]M[+15.995]GGGDHDILC[+57.021]K.T	C[+57]*3, M[+16]	575.009	4	2297.01	2297.02	0	-1.5	234	NRagged	324.27	324.27	324.27	3.91	controllerType=0 controllerNumber=1 scan=14544	39.6444
K.GC[+57.021]VLDVC[+57.021].M	C[+57]*2	411.677	2	822.347	822.348	0	-2.2	236	CRagged	308.7	308.7	308.7	4.68	controllerType=0 controllerNumber=1 scan=13362	37.459
K.GC[+57.021]VLDVC[+57.021].M	C[+57]*2	411.677	2	822.347	822.348	0	-2.1	236	CRagged	360.09	329.78	329.78	4.68	controllerType=0 controllerNumber=1 scan=13553	37.8079
K.GC[+57.021]VLDVC[+57.021]M[+15.995]GG.G	C[+57]*2, M[+16]	542.216	2	1083.42	1083.43	0	-2	236	CRagged	344.23	344.23	344.23	5.3	controllerType=0 controllerNumber=1 scan=12862	36.5385
K.GC[+57.021]VLDVC[+57.021]MGGGDHDIL.C	C[+57]*2	859.369	2	1717.73	1717.73	0	-1.6	236	CRagged	471.65	471.65	471.65	7.68	controllerType=0 controllerNumber=1 scan=21586	52.1278
K.GC[+57.021]VLDVC[+57.021]M[+15.995]GGGDHDIL.C	C[+57]*2, M[+16]	867.367	2	1733.73	1733.73	0	-1.8	236	CRagged	486.71	486.71	486.71	7.69	controllerType=0 controllerNumber=1 scan=18812	47.1706
K.GC[+57.021]VLDVC[+57.021]M[+15.995]GGGDHDIL.C	C[+57]*2, M[+16]	867.366	2	1733.72	1733.73	0	-2.6	236	CRagged	498.5	498.5	498.5	7.69	controllerType=0 controllerNumber=1 scan=18619	46.8273
K.GC[+57.021]VLDVC[+57.021]MGGGDHDILC[+57.021]K.T	C[+57]*3	669.29	3	2005.86	2005.86	0	-1.5	236	Specific	302.2	302.2	302.2	7.35	controllerType=0 controllerNumber=1 scan=27029	62.8915
K.GC[+57.021]VLDVC[+57.021]MGGGDHDILC[+57.021]K.T	C[+57]*3	669.291	3	2005.86	2005.86	0	-1.2	236	Specific	338.8	338.8	338.8	7.55	controllerType=0 controllerNumber=1 scan=29409	73.3256
K.GC[+57.021]VLDVC[+57.021]MGGGDHDILC[+57.021]K.T	C[+57]*3	669.292	3	2005.86	2005.86	0	0.3	236	Specific	349.37	349.37	349.37	5.76	controllerType=0 controllerNumber=1 scan=20853	50.8149
K.GC[+57.021]VLDVC[+57.021]MGGGDHDILC[+57.021]K.T	C[+57]*3	669.29	3	2005.85	2005.86	0	-2.6	236	Specific	392.77	392.77	392.77	8.5	controllerType=0 controllerNumber=1 scan=27878	64.9581
K.GC[+57.021]VLDVC[+57.021]MGGGDHDILC[+57.021]K.T	C[+57]*3	669.291	3	2005.86	2005.86	0	-0.6	236	Specific	415.81	415.81	415.81	7.66	controllerType=0 controllerNumber=1 scan=18856	47.2483
K.GC[+57.021]VLDVC[+57.021]MGGGDHDILC[+57.021]K.T	C[+57]*3	669.292	3	2005.86	2005.86	0	0.2	236	Specific	446.15	446.15	446.15	8.04	controllerType=0 controllerNumber=1 scan=20023	49.313
K.GC[+57.021]VLDVC[+57.021]MGGGDHDILC[+57.021]K.T	C[+57]*3	669.291	3	2005.86	2005.86	0	-1.1	236	Specific	446.36	446.36	446.36	8.73	controllerType=0 controllerNumber=1 scan=19799	48.9141
K.GC[+57.021]VLDVC[+57.021]MGGGDHDILC[+57.021]K.T	C[+57]*3	669.29	3	2005.86	2005.86	0	-1.7	236	Specific	453.39	453.39	453.39	8.61	controllerType=0 controllerNumber=1 scan=18305	46.2713
K.GC[+57.021]VLDVC[+57.021]MGGGDHDILC[+57.021]K.T	C[+57]*3	669.29	3	2005.86	2005.86	0	-2	236	Specific	461.39	461.39	461.39	8.61	controllerType=0 controllerNumber=1 scan=27791	64.619
K.GC[+57.021]VLDVC[+57.021]MGGGDHDILC[+57.021]K.T	C[+57]*3	669.291	3	2005.86	2005.86	0	-0.9	236	Specific	466.23	466.23	466.23	8.73	controllerType=0 controllerNumber=1 scan=19056	47.6034
K.GC[+57.021]VLDVC[+57.021]MGGGDHDILC[+57.021]K.T	C[+57]*3	669.29	3	2005.86	2005.86	0	-1.7	236	Specific	483.09	483.09	483.09	8.74	controllerType=0 controllerNumber=1 scan=27664	64.275
K.GC[+57.021]VLDVC[+57.021]MGGGDHDILC[+57.021]K.T	C[+57]*3	669.29	3	2005.86	2005.86	0	-1.9	236	Specific	498.69	498.69	498.69	8.74	controllerType=0 controllerNumber=1 scan=18496	46.6098
K.GC[+57.021]VLDVC[+57.021]MGGGDHDILC[+57.021]K.T	C[+57]*3	669.29	3	2005.86	2005.86	0	-2.3	236	Specific	504.36	504.36	504.36	8.74	controllerType=0 controllerNumber=1 scan=27141	63.2359
K.GC[+57.021]VLDVC[+57.021]MGGGDHDILC[+57.021]K.T	C[+57]*3	669.29	3	2005.86	2005.86	0	-1.7	236	Specific	554.65	554.65	554.65	8.85	controllerType=0 controllerNumber=1 scan=27489	63.9311
K.GC[+57.021]VLDVC[+57.021]MGGGDHDILC[+57.021]K.T	C[+57]*3	669.29	3	2005.86	2005.86	0	-1.8	236	Specific	574.06	574.06	574.06	9.58	controllerType=0 controllerNumber=1 scan=27294	63.5798
K.GC[+57.021]VLDVC[+57.021]MGGGDHDILC[+57.021]K.T	C[+57]*3	669.289	3	2005.85	2005.86	0	-3.7	236	Specific	579.51	579.51	579.51	9.42	controllerType=0 controllerNumber=1 scan=18301	46.2625
K.GC[+57.021]VLDVC[+57.021]MGGGDHDILC[+57.021]K.T	C[+57]*3	669.289	3	2005.85	2005.86	0	-3.4	236	Specific	611.66	611.66	611.66	10.42	controllerType=0 controllerNumber=1 scan=17840	45.4468
K.GC[+57.021]VLDVC[+57.021]MGGGDHDILC[+57.021]K.T	C[+57]*3	1003.43	2	2005.86	2005.86	0	0	236	Specific	729.74	691.2	691.2	11.75	controllerType=0 controllerNumber=1 scan=17505	44.8458
K.GC[+57.021]VLDVC[+57.021]MGGGDHDILC[+57.021]K.T	C[+57]*3	669.289	3	2005.85	2005.86	0	-3.3	236	Specific	734.61	734.61	734.61	12.42	controllerType=0 controllerNumber=1 scan=17779	45.3359
K.GC[+57.021]VLDVC[+57.021]MGGGDHDILC[+57.021]K.T	C[+57]*3	669.29	3	2005.86	2005.86	0	-2.1	236	Specific	736.34	736.34	736.34	12.58	controllerType=0 controllerNumber=1 scan=17592	44.9992
K.GC[+57.021]VLDVC[+57.021]MGGGDHDILC[+57.021]K.T	C[+57]*3	669.29	3	2005.86	2005.86	0	-2.1	236	Specific	757.61	757.61	757.61	13.58	controllerType=0 controllerNumber=1 scan=17394	44.6512
K.GC[+57.021]VLDVC[+57.021]MGGGDHDILC[+57.021]K.T	C[+57]*3	1003.43	2	2005.85	2005.86	0	-2.9	236	Specific	858.45	780.49	780.49	15.33	controllerType=0 controllerNumber=1 scan=17303	44.4908
K.GC[+57.021]VLDVC[+57.021]M[+15.995]GGGDHDILC[+57.021]K.T	C[+57]*3, M[+16]	1011.43	2	2021.85	2021.85	0	-0.6	236	Specific	317.48	317.48	317.48	7.18	controllerType=0 controllerNumber=1 scan=19555	48.4846
K.GC[+57.021]VLDVC[+57.021]M[+15.995]GGGDHDILC[+57.021]K.T	C[+57]*3, M[+16]	674.621	3	2021.85	2021.85	0	-2.6	236	Specific	334.87	334.87	334.87	7.26	controllerType=0 controllerNumber=1 scan=13342	37.4234
K.GC[+57.021]VLDVC[+57.021]M[+15.995]GGGDHDILC[+57.021]K.T	C[+57]*3, M[+16]	1011.43	2	2021.85	2021.85	0	-1.5	236	Specific	343.56	343.56	343.56	7.3	controllerType=0 controllerNumber=1 scan=13396	37.5215
K.GC[+57.021]VLDVC[+57.021]M[+15.995]GGGDHDILC[+57.021]K.T	C[+57]*3, M[+16]	674.621	3	2021.85	2021.85	0	-2.7	236	Specific	344.77	344.77	344.77	6.47	controllerType=0 controllerNumber=1 scan=27527	64.0004
K.GC[+57.021]VLDVC[+57.021]M[+15.995]GGGDHDILC[+57.021]K.T	C[+57]*3, M[+16]	674.622	3	2021.85	2021.85	0	-2	236	Specific	350.16	350.16	350.16	7.44	controllerType=0 controllerNumber=1 scan=13528	37.7617
K.GC[+57.021]VLDVC[+57.021]M[+15.995]GGGDHDILC[+57.021]K.T	C[+57]*3, M[+16]	506.223	4	2021.87	2021.85	0	7.2	236	Specific	401.2	401.2	401.2	6.08	controllerType=0 controllerNumber=1 scan=11177	33.1338
K.GC[+57.021]VLDVC[+57.021]M[+15.995]GGGDHDILC[+57.021]K.T	C[+57]*3, M[+16]	674.62	3	2021.84	2021.85	0	-5.3	236	Specific	403.06	403.06	403.06	8.35	controllerType=0 controllerNumber=1 scan=18381	46.4055
K.GC[+57.021]VLDVC[+57.021]M[+15.995]GGGDHDILC[+57.021]K.T	C[+57]*3, M[+16]	674.622	3	2021.85	2021.85	0	-1.9	236	Specific	415.64	415.64	415.64	7.54	controllerType=0 controllerNumber=1 scan=19282	48.0017
K.GC[+57.021]VLDVC[+57.021]M[+15.995]GGGDHDILC[+57.021]K.T	C[+57]*3, M[+16]	674.622	3	2021.85	2021.85	0	-1.5	236	Specific	437.69	437.69	437.69	7.66	controllerType=0 controllerNumber=1 scan=19014	47.5287
K.GC[+57.021]VLDVC[+57.021]M[+15.995]GGGDHDILC[+57.021]K.T	C[+57]*3, M[+16]	674.622	3	2021.85	2021.85	0	-2.1	236	Specific	481.48	481.48	481.48	8.74	controllerType=0 controllerNumber=1 scan=19478	48.3502
K.GC[+57.021]VLDVC[+57.021]M[+15.995]GGGDHDILC[+57.021]K.T	C[+57]*3, M[+16]	674.622	3	2021.85	2021.85	0	-1.4	236	Specific	525.5	525.5	525.5	8.96	controllerType=0 controllerNumber=1 scan=16632	43.3106
K.GC[+57.021]VLDVC[+57.021]M[+15.995]GGGDHDILC[+57.021]K.T	C[+57]*3, M[+16]	674.622	3	2021.85	2021.85	0	-2.2	236	Specific	551.43	551.43	551.43	8.85	controllerType=0 controllerNumber=1 scan=15623	41.5423
K.GC[+57.021]VLDVC[+57.021]M[+15.995]GGGDHDILC[+57.021]K.T	C[+57]*3, M[+16]	674.621	3	2021.85	2021.85	0	-2.9	236	Specific	597.06	597.06	597.06	9.58	controllerType=0 controllerNumber=1 scan=17594	45.0017
K.GC[+57.021]VLDVC[+57.021]M[+15.995]GGGDHDILC[+57.021]K.T	C[+57]*3, M[+16]	674.622	3	2021.85	2021.85	0	-1.6	236	Specific	601.41	601.41	601.41	10.69	controllerType=0 controllerNumber=1 scan=16226	42.5887
K.GC[+57.021]VLDVC[+57.021]M[+15.995]GGGDHDILC[+57.021]K.T	C[+57]*3, M[+16]	1011.43	2	2021.85	2021.85	0	-1.5	236	Specific	614.34	614.34	614.34	10.44	controllerType=0 controllerNumber=1 scan=14694	39.9097
K.GC[+57.021]VLDVC[+57.021]M[+15.995]GGGDHDILC[+57.021]K.T	C[+57]*3, M[+16]	674.622	3	2021.85	2021.85	0	-2	236	Specific	630.99	630.99	630.99	10.58	controllerType=0 controllerNumber=1 scan=14836	40.1629
K.GC[+57.021]VLDVC[+57.021]M[+15.995]GGGDHDILC[+57.021]K.T	C[+57]*3, M[+16]	674.621	3	2021.85	2021.85	0	-3	236	Specific	648.52	648.52	648.52	10.58	controllerType=0 controllerNumber=1 scan=14465	39.4879
K.GC[+57.021]VLDVC[+57.021]M[+15.995]GGGDHDILC[+57.021]K.T	C[+57]*3, M[+16]	674.621	3	2021.85	2021.85	0	-3.3	236	Specific	648.83	648.83	648.83	10.42	controllerType=0 controllerNumber=1 scan=14384	39.3157
K.GC[+57.021]VLDVC[+57.021]M[+15.995]GGGDHDILC[+57.021]K.T	C[+57]*3, M[+16]	674.622	3	2021.85	2021.85	0	-1.7	236	Specific	678.88	678.88	678.88	11.58	controllerType=0 controllerNumber=1 scan=14646	39.8246
K.GC[+57.021]VLDVC[+57.021]M[+15.995]GGGDHDILC[+57.021]K.T	C[+57]*3, M[+16]	674.622	3	2021.85	2021.85	0	-1.8	236	Specific	698.05	698.05	698.05	11.58	controllerType=0 controllerNumber=1 scan=17989	45.7097
K.GC[+57.021]VLDVC[+57.021]M[+15.995]GGGDHDILC[+57.021]K.T	C[+57]*3, M[+16]	1011.43	2	2021.85	2021.85	0	-2.4	236	Specific	820.05	792.67	792.67	14.33	controllerType=0 controllerNumber=1 scan=14336	39.2209
K.GC[+57.021]VLDVC[+57.021]M[+15.995]GGGDHDILC[+57.021]K.T	C[+57]*3, M[+16]	1011.43	2	2021.85	2021.85	0	-3.3	236	Specific	876.91	783.53	783.53	15.17	controllerType=0 controllerNumber=1 scan=14503	39.5692
C.VLDVC[+57.021]MGGGDHDILC[+57.021]K.T	C[+57]*2	596.939	3	1788.8	1788.81	0	-2.7	238	NRagged	583.32	583.32	583.32	8.41	controllerType=0 controllerNumber=1 scan=15688	41.6533
C.VLDVC[+57.021]MGGGDHDILC[+57.021]K.T	C[+57]*2	596.939	3	1788.8	1788.81	0	-2.8	238	NRagged	584.36	584.36	584.36	8.41	controllerType=0 controllerNumber=1 scan=15671	41.6259
C.VLDVC[+57.021]M[+15.995]GGGDHDILC[+57.021]K.T	C[+57]*2, M[+16]	902.904	2	1804.8	1804.8	0	-1.3	238	NRagged	313.33	313.33	313.33	6.02	controllerType=0 controllerNumber=1 scan=12676	36.1877
C.VLDVC[+57.021]M[+15.995]GGGDHDILC[+57.021]K.T	C[+57]*2, M[+16]	602.271	3	1804.8	1804.8	0	-1.8	238	NRagged	454.91	454.91	454.91	7.45	controllerType=0 controllerNumber=1 scan=12649	36.1327
C.VLDVC[+57.021]M[+15.995]GGGDHDILC[+57.021]K.T	C[+57]*2, M[+16]	602.271	3	1804.8	1804.8	0	-1.8	238	NRagged	535.66	535.66	535.66	7.69	controllerType=0 controllerNumber=1 scan=12828	36.473
V.LDVC[+57.021]M[+15.995]GGGDHDILC[+57.021]K.T	C[+57]*2, M[+16]	853.366	2	1705.72	1705.73	0	-5.6	239	NRagged	425.87	425.87	425.87	6.94	controllerType=0 controllerNumber=1 scan=14369	39.283
L.DVC[+57.021]MGGGDHDILC[+57.021]K.T	C[+57]*2	788.83	2	1576.65	1576.66	0	-1.8	240	NRagged	666.52	621.12	621.12	10.16	controllerType=0 controllerNumber=1 scan=17337	44.5488
L.DVC[+57.021]M[+15.995]GGGDHDILC[+57.021]K.T	C[+57]*2, M[+16]	796.834	2	1592.66	1592.65	0	6.3	240	NRagged	734.57	682.4	682.4	10	controllerType=0 controllerNumber=1 scan=14357	39.2571
D.VC[+57.021]M[+15.995]GGGDHDILC[+57.021]K.T	C[+57]*2, M[+16]	493.212	3	1477.62	1477.62	0	-2.1	241	NRagged	411.54	411.54	411.54	6.26	controllerType=0 controllerNumber=1 scan=7574	24.6658
C.MGGGDHDILC[+57.021]K.T	C[+57]	401.514	3	1202.53	1202.53	0	-2.2	243	NRagged	308.81	308.81	308.81	4.52	controllerType=0 controllerNumber=1 scan=8058	25.8366
C.MGGGDHDILC[+57.021]K.T	C[+57]	601.766	2	1202.53	1202.53	0	-2.9	243	NRagged	545.95	545.95	545.95	6.22	controllerType=0 controllerNumber=1 scan=7961	25.6219
C.M[+15.995]GGGDHDILC[+57.021]K.T	C[+57], M[+16]	406.846	3	1218.52	1218.52	0	-0.5	243	NRagged	412.24	412.24	412.24	6.38	controllerType=0 controllerNumber=1 scan=6677	22.3568
C.M[+15.995]GGGDHDILC[+57.021]K.T	C[+57], M[+16]	609.765	2	1218.52	1218.52	0	-1.3	243	NRagged	455.79	455.79	455.79	6.23	controllerType=0 controllerNumber=1 scan=6565	22.0811
M.GGGDHDILC[+57.021]K.T	C[+57]	536.247	2	1071.49	1071.49	0	-1.1	244	NRagged	393.67	393.67	393.67	5.86	controllerType=0 controllerNumber=1 scan=6503	21.9143
M.GGGDHDILC[+57.021]K.T	C[+57]	536.247	2	1071.49	1071.49	0	-1.1	244	NRagged	705.7	661.94	661.94	11.16	controllerType=0 controllerNumber=1 scan=6368	21.5714
G.GGDHDILC[+57.021]K.T	C[+57]	507.737	2	1014.47	1014.47	0	-1.2	245	NRagged	323.83	323.83	323.83	3.9	controllerType=0 controllerNumber=1 scan=6286	21.3688
G.GGDHDILC[+57.021]K.T	C[+57]	507.737	2	1014.47	1014.47	0	-0.8	245	NRagged	435.11	402.25	402.25	5.67	controllerType=0 controllerNumber=1 scan=6418	21.7062
G.GDHDILC[+57.021]K.T	C[+57]	479.226	2	957.446	957.446	0	-0.3	246	NRagged	521.58	508.28	508.28	6.39	controllerType=0 controllerNumber=1 scan=6441	21.7596
G.GDHDILC[+57.021]K.T	C[+57]	479.226	2	957.444	957.446	0	-1.4	246	NRagged	571.33	525.63	525.63	7.25	controllerType=0 controllerNumber=1 scan=6308	21.4179
G.DHDILC[+57.021]K.T	C[+57]	450.715	2	900.422	900.424	0	-2.3	247	NRagged	524.8	491.99	491.99	6.28	controllerType=0 controllerNumber=1 scan=6608	22.1899
K.TLASYVAAC[+57.021].Q	C[+57]	478.23	2	955.452	955.455	0	-3.2	254	CRagged	454.13	425.42	425.42	6.38	controllerType=0 controllerNumber=1 scan=14371	39.2887
K.TLASYVAAC[+57.021].Q	C[+57]	478.231	2	955.454	955.455	0	-1.8	254	CRagged	483.95	483.95	483.95	7.63	controllerType=0 controllerNumber=1 scan=13995	38.5987
K.TLASYVAAC[+57.021].Q	C[+57]	478.23	2	955.453	955.455	0	-2.1	254	CRagged	493.32	493.32	493.32	7.63	controllerType=0 controllerNumber=1 scan=14182	38.9462
K.TLASYVAAC[+57.021]Q.A	C[+57]	542.26	2	1083.51	1083.51	0	-1.4	254	CRagged	506.06	506.06	506.06	7.69	controllerType=0 controllerNumber=1 scan=13953	38.5244
K.TLASYVAAC[+57.021]QA.A	C[+57]	577.778	2	1154.55	1154.55	0	-1.6	254	CRagged	307.4	307.4	307.4	5.16	controllerType=0 controllerNumber=1 scan=14808	40.1124
K.TLASYVAAC[+57.021]QA.A	C[+57]	577.778	2	1154.55	1154.55	0	-2.4	254	CRagged	505.7	473.54	473.54	7.57	controllerType=0 controllerNumber=1 scan=14999	40.4518
K.TLASYVAAC[+57.021]QAA.G	C[+57]	613.297	2	1225.59	1225.59	0	-2	254	CRagged	451.67	372.05	372.05	7.44	controllerType=0 controllerNumber=1 scan=15238	40.8709
K.TLASYVAAC[+57.021]QAAGVVIEDWR.A	C[+57]	545.775	4	2180.08	2180.08	0	-1.3	254	Specific	309.38	309.38	309.38	7.43	controllerType=0 controllerNumber=1 scan=27295	63.5813
K.TLASYVAAC[+57.021]QAAGVVIEDWR.A	C[+57]	727.364	3	2180.08	2180.08	0	-1.8	254	Specific	315.62	315.62	315.62	7.31	controllerType=0 controllerNumber=1 scan=27024	62.8694
K.TLASYVAAC[+57.021]QAAGVVIEDWR.A	C[+57]	727.363	3	2180.08	2180.08	0	-2.3	254	Specific	325.05	325.05	325.05	7.26	controllerType=0 controllerNumber=1 scan=28178	66.4503
K.TLASYVAAC[+57.021]QAAGVVIEDWR.A	C[+57]	727.363	3	2180.08	2180.08	0	-2.3	254	Specific	357.76	357.76	357.76	7.44	controllerType=0 controllerNumber=1 scan=29335	73.1144
K.TLASYVAAC[+57.021]QAAGVVIEDWR.A	C[+57]	727.365	3	2180.08	2180.08	0	-0.2	254	Specific	370.43	370.43	370.43	8.61	controllerType=0 controllerNumber=1 scan=29441	73.4503
K.TLASYVAAC[+57.021]QAAGVVIEDWR.A	C[+57]	1090.54	2	2180.07	2180.08	0	-2.8	254	Specific	405.18	405.18	405.18	8.51	controllerType=0 controllerNumber=1 scan=28073	65.8635
K.TLASYVAAC[+57.021]QAAGVVIEDWR.A	C[+57]	727.363	3	2180.07	2180.08	0	-2.8	254	Specific	480.37	480.37	480.37	8.74	controllerType=0 controllerNumber=1 scan=28119	66.1104
K.TLASYVAAC[+57.021]QAAGVVIEDWR.A	C[+57]	1090.54	2	2180.08	2180.08	0	-2.1	254	Specific	483.37	483.37	483.37	8.74	controllerType=0 controllerNumber=1 scan=28001	65.5245
K.TLASYVAAC[+57.021]QAAGVVIEDWR.A	C[+57]	1090.54	2	2180.08	2180.08	0	-0.7	254	Specific	513.72	513.72	513.72	8.86	controllerType=0 controllerNumber=1 scan=27108	63.1382
K.TLASYVAAC[+57.021]QAAGVVIEDWR.A	C[+57]	1090.54	2	2180.08	2180.08	0	-2.4	254	Specific	566.21	566.21	566.21	9.58	controllerType=0 controllerNumber=1 scan=27930	65.1877
K.TLASYVAAC[+57.021]QAAGVVIEDWR.A	C[+57]	1090.54	2	2180.08	2180.08	0	-1.1	254	Specific	573.43	573.43	573.43	9.69	controllerType=0 controllerNumber=1 scan=26995	62.7981
K.TLASYVAAC[+57.021]QAAGVVIEDWR.A	C[+57]	727.362	3	2180.07	2180.08	0	-3.6	254	Specific	577.14	577.14	577.14	9.42	controllerType=0 controllerNumber=1 scan=28056	65.7699
K.TLASYVAAC[+57.021]QAAGVVIEDWR.A	C[+57]	1090.54	2	2180.08	2180.08	0	-0.6	254	Specific	635.15	635.15	635.15	10.69	controllerType=0 controllerNumber=1 scan=26642	61.7779
K.TLASYVAAC[+57.021]QAAGVVIEDWR.A	C[+57]	727.363	3	2180.07	2180.08	0	-3.1	254	Specific	650.55	650.55	650.55	11.42	controllerType=0 controllerNumber=1 scan=27983	65.4313
K.TLASYVAAC[+57.021]QAAGVVIEDWR.A	C[+57]	1090.54	2	2180.08	2180.08	0	-0.9	254	Specific	652.98	652.98	652.98	11.69	controllerType=0 controllerNumber=1 scan=26767	62.1202
K.TLASYVAAC[+57.021]QAAGVVIEDWR.A	C[+57]	1090.54	2	2180.08	2180.08	0	-0.7	254	Specific	653.11	653.11	653.11	11.69	controllerType=0 controllerNumber=1 scan=26874	62.458
K.TLASYVAAC[+57.021]QAAGVVIEDWR.A	C[+57]	1090.54	2	2180.08	2180.08	0	-2	254	Specific	698.65	698.65	698.65	11.58	controllerType=0 controllerNumber=1 scan=27245	63.4846
K.TLASYVAAC[+57.021]QAAGVVIEDWR.A	C[+57]	1090.54	2	2180.08	2180.08	0	-1.8	254	Specific	711.62	711.62	711.62	12.58	controllerType=0 controllerNumber=1 scan=27756	64.5154
K.TLASYVAAC[+57.021]QAAGVVIEDWR.A	C[+57]	1090.54	2	2180.08	2180.08	0	-1.5	254	Specific	740.09	740.09	740.09	12.69	controllerType=0 controllerNumber=1 scan=27851	64.8505
K.TLASYVAAC[+57.021]QAAGVVIEDWR.A	C[+57]	1090.54	2	2180.07	2180.08	0	-2.7	254	Specific	759.2	759.2	759.2	13.58	controllerType=0 controllerNumber=1 scan=26282	61.0622
K.TLASYVAAC[+57.021]QAAGVVIEDWR.A	C[+57]	727.363	3	2180.07	2180.08	0	-2.9	254	Specific	766.58	766.58	766.58	13.58	controllerType=0 controllerNumber=1 scan=27912	65.0915
K.TLASYVAAC[+57.021]QAAGVVIEDWR.A	C[+57]	1090.54	2	2180.08	2180.08	0	-1	254	Specific	767.06	767.06	767.06	13.69	controllerType=0 controllerNumber=1 scan=27618	64.1747
K.TLASYVAAC[+57.021]QAAGVVIEDWR.A	C[+57]	1090.54	2	2180.08	2180.08	0	-0.8	254	Specific	785.88	785.88	785.88	13.69	controllerType=0 controllerNumber=1 scan=26466	61.4053
K.TLASYVAAC[+57.021]QAAGVVIEDWR.A	C[+57]	727.364	3	2180.08	2180.08	0	-1.9	254	Specific	789.87	789.87	789.87	13.58	controllerType=0 controllerNumber=1 scan=27078	63.0317
K.TLASYVAAC[+57.021]QAAGVVIEDWR.A	C[+57]	1090.54	2	2180.08	2180.08	0	-1.7	254	Specific	793.6	793.6	793.6	13.58	controllerType=0 controllerNumber=1 scan=27434	63.8334
K.TLASYVAAC[+57.021]QAAGVVIEDWR.A	C[+57]	727.364	3	2180.08	2180.08	0	-1.2	254	Specific	804.38	804.38	804.38	14.69	controllerType=0 controllerNumber=1 scan=26840	62.3413
K.TLASYVAAC[+57.021]QAAGVVIEDWR.A	C[+57]	727.365	3	2180.08	2180.08	0	-0.4	254	Specific	808.38	808.38	808.38	14.69	controllerType=0 controllerNumber=1 scan=26722	61.9918
K.TLASYVAAC[+57.021]QAAGVVIEDWR.A	C[+57]	727.364	3	2180.08	2180.08	0	-1.2	254	Specific	813.13	813.13	813.13	14.69	controllerType=0 controllerNumber=1 scan=27720	64.4117
K.TLASYVAAC[+57.021]QAAGVVIEDWR.A	C[+57]	727.363	3	2180.08	2180.08	0	-2.3	254	Specific	819.68	819.68	819.68	14.58	controllerType=0 controllerNumber=1 scan=27828	64.7524
K.TLASYVAAC[+57.021]QAAGVVIEDWR.A	C[+57]	727.363	3	2180.08	2180.08	0	-2.3	254	Specific	825.88	825.88	825.88	14.58	controllerType=0 controllerNumber=1 scan=26967	62.6834
K.TLASYVAAC[+57.021]QAAGVVIEDWR.A	C[+57]	727.364	3	2180.08	2180.08	0	-1.6	254	Specific	836.85	836.85	836.85	14.58	controllerType=0 controllerNumber=1 scan=27565	64.0731
K.TLASYVAAC[+57.021]QAAGVVIEDWR.A	C[+57]	727.364	3	2180.08	2180.08	0	-2	254	Specific	841.72	841.72	841.72	14.58	controllerType=0 controllerNumber=1 scan=27201	63.3794
K.TLASYVAAC[+57.021]QAAGVVIEDWR.A	C[+57]	727.364	3	2180.08	2180.08	0	-1.7	254	Specific	845.15	845.15	845.15	14.58	controllerType=0 controllerNumber=1 scan=26587	61.65
K.TLASYVAAC[+57.021]QAAGVVIEDWR.A	C[+57]	727.363	3	2180.07	2180.08	0	-2.5	254	Specific	861.09	861.09	861.09	15.58	controllerType=0 controllerNumber=1 scan=26238	60.9672
K.TLASYVAAC[+57.021]QAAGVVIEDWR.A	C[+57]	727.364	3	2180.08	2180.08	0	-1.7	254	Specific	861.99	861.99	861.99	15.58	controllerType=0 controllerNumber=1 scan=26070	60.6306
K.TLASYVAAC[+57.021]QAAGVVIEDWR.A	C[+57]	727.363	3	2180.08	2180.08	0	-2.3	254	Specific	866.9	866.9	866.9	15.58	controllerType=0 controllerNumber=1 scan=27379	63.734
K.TLASYVAAC[+57.021]QAAGVVIEDWR.A	C[+57]	727.363	3	2180.08	2180.08	0	-2.2	254	Specific	872.36	872.36	872.36	15.58	controllerType=0 controllerNumber=1 scan=26411	61.3028
K.TLASYVAAC[+57.021]QAAGVVIEDWR.A	C[+57]	1090.54	2	2180.08	2180.08	0	-2	254	Specific	891.27	891.27	891.27	15.58	controllerType=0 controllerNumber=1 scan=26118	60.7272
Y.VAAC[+57.021]QAAGVVIEDWR.A	C[+57]	822.908	2	1644.81	1644.82	0	-4.1	259	NRagged	325.09	325.09	325.09	4.98	controllerType=0 controllerNumber=1 scan=20324	49.8484
Y.VAAC[+57.021]QAAGVVIEDWR.A	C[+57]	822.911	2	1644.81	1644.82	0	-1.4	259	NRagged	363.36	363.36	363.36	6.44	controllerType=0 controllerNumber=1 scan=27636	64.2085
Y.VAAC[+57.021]QAAGVVIEDWR.A	C[+57]	548.943	3	1644.81	1644.82	0	-1.2	259	NRagged	387.01	387.01	387.01	7.45	controllerType=0 controllerNumber=1 scan=19913	49.1175
Y.VAAC[+57.021]QAAGVVIEDWR.A	C[+57]	822.91	2	1644.81	1644.82	0	-1.6	259	NRagged	404.82	404.82	404.82	7.46	controllerType=0 controllerNumber=1 scan=27401	63.7735
Y.VAAC[+57.021]QAAGVVIEDWR.A	C[+57]	822.91	2	1644.81	1644.82	0	-2	259	NRagged	437.19	437.19	437.19	7.35	controllerType=0 controllerNumber=1 scan=19786	48.8917
Y.VAAC[+57.021]QAAGVVIEDWR.A	C[+57]	548.943	3	1644.81	1644.82	0	-1.6	259	NRagged	440.04	440.04	440.04	7.57	controllerType=0 controllerNumber=1 scan=19714	48.7667
Y.VAAC[+57.021]QAAGVVIEDWR.A	C[+57]	822.91	2	1644.81	1644.82	0	-1.8	259	NRagged	474.83	474.83	474.83	7.45	controllerType=0 controllerNumber=1 scan=27219	63.4272
Y.VAAC[+57.021]QAAGVVIEDWR.A	C[+57]	548.942	3	1644.81	1644.82	0	-2.3	259	NRagged	559.53	559.53	559.53	7.69	controllerType=0 controllerNumber=1 scan=19516	48.4175
Y.VAAC[+57.021]QAAGVVIEDWR.A	C[+57]	548.943	3	1644.81	1644.82	0	-1.3	259	NRagged	565.26	565.26	565.26	8.53	controllerType=0 controllerNumber=1 scan=19315	48.0601
Y.VAAC[+57.021]QAAGVVIEDWR.A	C[+57]	822.909	2	1644.81	1644.82	0	-2.7	259	NRagged	636.93	636.93	636.93	9.41	controllerType=0 controllerNumber=1 scan=19703	48.7472
Y.VAAC[+57.021]QAAGVVIEDWR.A	C[+57]	822.91	2	1644.81	1644.82	0	-1.7	259	NRagged	688	688	688	10.41	controllerType=0 controllerNumber=1 scan=19314	48.0586
Y.VAAC[+57.021]QAAGVVIEDWR.A	C[+57]	822.91	2	1644.81	1644.82	0	-2.5	259	NRagged	704.16	704.16	704.16	11.41	controllerType=0 controllerNumber=1 scan=19505	48.3991
V.AAC[+57.021]QAAGVVIEDWR.A	C[+57]	773.375	2	1545.74	1545.75	0	-3.2	260	NRagged	474.42	417.02	417.02	7.3	controllerType=0 controllerNumber=1 scan=17679	45.1511
V.AAC[+57.021]QAAGVVIEDWR.A	C[+57]	773.375	2	1545.74	1545.75	0	-3.2	260	NRagged	509.48	410.37	410.37	7.43	controllerType=0 controllerNumber=1 scan=17700	45.1882
A.AC[+57.021]QAAGVVIEDWR.A	C[+57]	737.857	2	1474.71	1474.71	0	-2.6	261	NRagged	391.61	382.33	382.33	6	controllerType=0 controllerNumber=1 scan=17465	44.7743
A.AC[+57.021]QAAGVVIEDWR.A	C[+57]	737.856	2	1474.71	1474.71	0	-3.6	261	NRagged	395.46	364.34	364.34	5.08	controllerType=0 controllerNumber=1 scan=17297	44.479
A.AC[+57.021]QAAGVVIEDWR.A	C[+57]	737.859	2	1474.71	1474.71	0	-0.5	261	NRagged	446.36	437.27	437.27	7.45	controllerType=0 controllerNumber=1 scan=17176	44.2667
A.AC[+57.021]QAAGVVIEDWR.A	C[+57]	492.241	3	1474.71	1474.71	0	-1.6	261	NRagged	453.55	453.55	453.55	7.45	controllerType=0 controllerNumber=1 scan=17219	44.3427
A.C[+57.021]QAAGVVIEDWR.A	C[+57]	468.562	3	1403.67	1403.67	0	-2	262	NRagged	367.9	367.9	367.9	6.2	controllerType=0 controllerNumber=1 scan=16945	43.86
A.C[+57.021]QAAGVVIEDWR.A	C[+57]	702.339	2	1403.67	1403.67	0	-1.6	262	NRagged	415.1	415.1	415.1	7.34	controllerType=0 controllerNumber=1 scan=22532	53.8309
A.C[+57.021]QAAGVVIEDWR.A	C[+57]	702.339	2	1403.67	1403.67	0	-2.6	262	NRagged	682.6	669.68	669.68	10.3	controllerType=0 controllerNumber=1 scan=17128	44.1833
A.C[+57.021]QAAGVVIEDWR.A	C[+57]	702.339	2	1403.67	1403.67	0	-2.2	262	NRagged	763.31	713.95	713.95	12.3	controllerType=0 controllerNumber=1 scan=16933	43.8391
C.QAAGVVIEDWR.A		622.324	2	1243.64	1243.64	0	-1.8	263	NRagged	306.06	306.06	306.06	4.94	controllerType=0 controllerNumber=1 scan=17464	44.7728
C.QAAGVVIEDWR.A		622.323	2	1243.64	1243.64	0	-2.9	263	NRagged	388.16	388.16	388.16	7.22	controllerType=0 controllerNumber=1 scan=21458	51.8941
C.QAAGVVIEDWR.A		622.324	2	1243.64	1243.64	0	-1.3	263	NRagged	455.09	455.09	455.09	7.45	controllerType=0 controllerNumber=1 scan=17033	44.0146
C.QAAGVVIEDWR.A		622.324	2	1243.64	1243.64	0	-1.3	263	NRagged	461.81	461.81	461.81	7.45	controllerType=0 controllerNumber=1 scan=17062	44.0668
C.QAAGVVIEDWR.A		622.324	2	1243.64	1243.64	0	-2	263	NRagged	499.59	498.75	498.75	7.46	controllerType=0 controllerNumber=1 scan=15872	41.9742
C.QAAGVVIEDWR.A		622.324	2	1243.64	1243.64	0	-1.6	263	NRagged	524.16	479.53	479.53	7.57	controllerType=0 controllerNumber=1 scan=16863	43.7178
C.QAAGVVIEDWR.A		622.324	2	1243.64	1243.64	0	-1.4	263	NRagged	610.97	549.83	549.83	9.41	controllerType=0 controllerNumber=1 scan=16665	43.3678
C.QAAGVVIEDWR.A		622.323	2	1243.64	1243.64	0	-2.6	263	NRagged	646.4	579.36	579.36	9.3	controllerType=0 controllerNumber=1 scan=16269	42.667
C.QAAGVVIEDWR.A		622.324	2	1243.64	1243.64	0	-1.7	263	NRagged	668.35	581.7	581.7	10.3	controllerType=0 controllerNumber=1 scan=16463	43.0127
Q.AAGVVIEDWR.A		558.295	2	1115.58	1115.58	0	-2	264	NRagged	544.94	497.7	497.7	7.57	controllerType=0 controllerNumber=1 scan=16037	42.2614
A.AGVVIEDWR.A		522.776	2	1044.55	1044.55	0	-1.9	265	NRagged	455.1	432.17	432.17	7.39	controllerType=0 controllerNumber=1 scan=15686	41.6503
A.AGVVIEDWR.A		522.777	2	1044.55	1044.55	0	-1.5	265	NRagged	484.9	439.41	439.41	7.63	controllerType=0 controllerNumber=1 scan=15890	42.0069
A.GVVIEDWR.A		487.258	2	973.509	973.51	0	-1.4	266	NRagged	404.36	404.36	404.36	7.39	controllerType=0 controllerNumber=1 scan=15080	40.5916
G.VVIEDWR.A		458.747	2	916.487	916.489	0	-2.3	267	NRagged	337.26	337.26	337.26	5.24	controllerType=0 controllerNumber=1 scan=13685	38.0451
V.IEDWR.A		718.349	1	718.349	718.352	0	-4.2	269	NRagged	349.38	349.38	349.38	3.81	controllerType=0 controllerNumber=1 scan=23123	54.8889
R.AQVGC[+57.021]EHHHHH.H	C[+57]	450.193	3	1348.57	1348.57	0	-4.2	274	CRagged	379.67	284.58	284.58	3.65	controllerType=0 controllerNumber=1 scan=2916	13.9802
R.AQVGC[+57.021]EHHHHH.H	C[+57]	450.194	3	1348.57	1348.57	0	-3.6	274	CRagged	401.36	311.54	311.54	3.86	controllerType=0 controllerNumber=1 scan=3048	14.3259
R.AQVGC[+57.021]EHHHHH.H	C[+57]	450.194	3	1348.57	1348.57	0	-3.4	274	CRagged	447.69	348.92	348.92	4.14	controllerType=0 controllerNumber=1 scan=2805	13.6402
R.AQVGC[+57.021]EHHHHHH.-	C[+57]	495.881	3	1485.63	1485.63	0	-1.5	274	CRagged	315.64	315.64	315.64	5.42	controllerType=0 controllerNumber=1 scan=6316	21.4386
R.AQVGC[+57.021]EHHHHHH.-	C[+57]	495.88	3	1485.63	1485.63	0	-2.6	274	CRagged	329.28	288.88	288.88	5.3	controllerType=0 controllerNumber=1 scan=6170	21.0993
R.AQVGC[+57.021]EHHHHHH.-	C[+57]	495.881	3	1485.63	1485.63	0	-1.1	274	CRagged	335.57	311.85	311.85	5.49	controllerType=0 controllerNumber=1 scan=6721	22.4683
R.AQVGC[+57.021]EHHHHHH.-	C[+57]	495.881	3	1485.63	1485.63	0	-2	274	CRagged	347.58	280.19	280.19	5.3	controllerType=0 controllerNumber=1 scan=5124	18.7221
R.AQVGC[+57.021]EHHHHHH.-	C[+57]	495.881	3	1485.63	1485.63	0	-2	274	CRagged	365.37	272.51	272.51	5.34	controllerType=0 controllerNumber=1 scan=6585	22.1215
R.AQVGC[+57.021]EHHHHHH.-	C[+57]	495.881	3	1485.63	1485.63	0	-1.7	274	CRagged	369.38	369.38	369.38	7.71	controllerType=0 controllerNumber=1 scan=6857	22.8026
R.AQVGC[+57.021]EHHHHHH.-	C[+57]	495.88	3	1485.63	1485.63	0	-2.3	274	CRagged	369.73	320.33	320.33	6.52	controllerType=0 controllerNumber=1 scan=5566	19.7417
R.AQVGC[+57.021]EHHHHHH.-	C[+57]	495.881	3	1485.63	1485.63	0	-1.9	274	CRagged	374.89	312.1	312.1	5.55	controllerType=0 controllerNumber=1 scan=6006	20.7435
R.AQVGC[+57.021]EHHHHHH.-	C[+57]	495.881	3	1485.63	1485.63	0	-2	274	CRagged	375.54	334.4	334.4	6.52	controllerType=0 controllerNumber=1 scan=5283	19.066
R.AQVGC[+57.021]EHHHHHH.-	C[+57]	495.881	3	1485.63	1485.63	0	-1.3	274	CRagged	377.69	310.68	310.68	5.66	controllerType=0 controllerNumber=1 scan=6452	21.7827
R.AQVGC[+57.021]EHHHHHH.-	C[+57]	495.88	3	1485.63	1485.63	0	-2.5	274	CRagged	384.21	355.54	355.54	5.6	controllerType=0 controllerNumber=1 scan=5419	19.4014
R.AQVGC[+57.021]EHHHHHH.-	C[+57]	495.88	3	1485.63	1485.63	0	-2.2	274	CRagged	414.01	307.26	307.26	5.56	controllerType=0 controllerNumber=1 scan=3584	15.2838
R.AQVGC[+57.021]EHHHHHH.-	C[+57]	495.88	3	1485.63	1485.63	0	-2.5	274	CRagged	420.42	354.22	354.22	5.73	controllerType=0 controllerNumber=1 scan=3911	15.9731
R.AQVGC[+57.021]EHHHHHH.-	C[+57]	495.88	3	1485.63	1485.63	0	-2.8	274	CRagged	433.31	371.63	371.63	7.72	controllerType=0 controllerNumber=1 scan=3749	15.6252
R.AQVGC[+57.021]EHHHHHH.-	C[+57]	495.88	3	1485.62	1485.63	0	-3.8	274	CRagged	441.36	403.86	403.86	7.67	controllerType=0 controllerNumber=1 scan=4210	16.656
R.AQVGC[+57.021]EHHHHHH.-	C[+57]	495.88	3	1485.63	1485.63	0	-2.8	274	CRagged	446.26	365.06	365.06	5.84	controllerType=0 controllerNumber=1 scan=3006	14.2325
R.AQVGC[+57.021]EHHHHHH.-	C[+57]	495.88	3	1485.62	1485.63	0	-3.5	274	CRagged	449.07	369.4	369.4	7.67	controllerType=0 controllerNumber=1 scan=4362	16.9983
R.AQVGC[+57.021]EHHHHHH.-	C[+57]	495.88	3	1485.63	1485.63	0	-2.7	274	CRagged	454.89	353.97	353.97	5.84	controllerType=0 controllerNumber=1 scan=4810	18.0329
R.AQVGC[+57.021]EHHHHHH.-	C[+57]	495.88	3	1485.63	1485.63	0	-3.1	274	CRagged	462.06	373.74	373.74	7.82	controllerType=0 controllerNumber=1 scan=4651	17.6885
R.AQVGC[+57.021]EHHHHHH.-	C[+57]	495.88	3	1485.63	1485.63	0	-2.5	274	CRagged	477.27	415.1	415.1	7.82	controllerType=0 controllerNumber=1 scan=3389	14.941
R.AQVGC[+57.021]EHHHHHH.-	C[+57]	495.88	3	1485.62	1485.63	0	-3.4	274	CRagged	481.14	367.54	367.54	6.78	controllerType=0 controllerNumber=1 scan=4514	17.3445
R.AQVGC[+57.021]EHHHHHH.-	C[+57]	495.881	3	1485.63	1485.63	0	-2	274	CRagged	485.35	349.28	349.28	6.94	controllerType=0 controllerNumber=1 scan=4058	16.3087
R.AQVGC[+57.021]EHHHHHH.-	C[+57]	495.881	3	1485.63	1485.63	0	-1.9	274	CRagged	487.9	405.47	405.47	7.95	controllerType=0 controllerNumber=1 scan=4966	18.381
R.AQVGC[+57.021]EHHHHHH.-	C[+57]	495.881	3	1485.63	1485.63	0	-1.9	274	CRagged	488.89	434.59	434.59	7.95	controllerType=0 controllerNumber=1 scan=3188	14.5859
