# Supplementary material for: VWD domain stabilization by autocatalytic Asp‐Pro cleavage
Source: Protein Sci. 2024 Feb 21;33(3):e4929. doi: 10.1002/pro.4929 (PMC10880436; doi:10.1002/pro.4929)
Supplement: Supplementary file 1 — Data S1: Models of uncleaved Asp‐Pro with cis and trans Gly‐Asp bonds in files D10_uncleaved_cis.pdb and D10_uncleaved_trans.pdb Alphafold2 models in files D10_AF_rank1.pdb, D10_AF_rank2.pdb, D10_AF_rank3.pdb, D10_AF_rank4.pdb, D10_AF_rank5.pdb Mass spectrometry peptides table in file D10_MS_peptides.xlsx [file PRO-33-e4929-s001.zip › D10_uncleaved_cis.pdb]

ATOM      1  N   ALA  1669     -22.620  -5.828  30.939  1.00 46.36      PEP  N  
ATOM      2  CA  ALA  1669     -22.109  -5.292  29.661  1.00 48.06      PEP  C  
ATOM      3  C   ALA  1669     -21.129  -6.315  29.119  1.00 44.81      PEP  C  
ATOM      4  O   ALA  1669     -20.577  -7.148  29.897  1.00 49.64      PEP  O  
ATOM      5  CB  ALA  1669     -21.297  -3.940  29.865  1.00 40.99      PEP  C  
ATOM      6  HA  ALA  1669     -22.953  -5.133  29.008  1.00  0.00      PEP  H  
ATOM      7  HB1 ALA  1669     -21.938  -3.038  29.773  1.00  0.00      PEP  H  
ATOM      8  HB2 ALA  1669     -20.720  -3.693  28.948  1.00  0.00      PEP  H  
ATOM      9  HB3 ALA  1669     -20.652  -3.971  30.769  1.00  0.00      PEP  H  
ATOM     10  HT1 ALA  1669     -21.724  -5.870  31.462  1.00  0.00      PEP  H  
ATOM     11  HT2 ALA  1669     -23.014  -6.790  30.884  1.00  0.00      PEP  H  
ATOM     12  HT3 ALA  1669     -23.259  -5.208  31.477  1.00  0.00      PEP  H  
ATOM     13  N   PRO  1670     -20.842  -6.424  27.865  1.00 49.61      PEP  N  
ATOM     14  CA  PRO  1670     -19.646  -7.160  27.313  1.00 49.72      PEP  C  
ATOM     15  C   PRO  1670     -18.263  -6.718  27.826  1.00 49.02      PEP  C  
ATOM     16  O   PRO  1670     -18.040  -5.501  27.908  1.00 57.63      PEP  O  
ATOM     17  CB  PRO  1670     -19.771  -6.880  25.808  1.00 42.12      PEP  C  
ATOM     18  CG  PRO  1670     -21.306  -6.697  25.618  1.00 44.63      PEP  C  
ATOM     19  CD  PRO  1670     -21.607  -5.823  26.761  1.00 45.79      PEP  C  
ATOM     20  HA  PRO  1670     -19.741  -8.219  27.504  1.00  0.00      PEP  H  
ATOM     21  HB1 PRO  1670     -19.364  -7.666  25.135  1.00  0.00      PEP  H  
ATOM     22  HB2 PRO  1670     -19.362  -5.887  25.527  1.00  0.00      PEP  H  
ATOM     23  HG1 PRO  1670     -21.540  -6.266  24.621  1.00  0.00      PEP  H  
ATOM     24  HG2 PRO  1670     -21.973  -7.583  25.672  1.00  0.00      PEP  H  
ATOM     25  HD1 PRO  1670     -21.243  -4.784  26.619  1.00  0.00      PEP  H  
ATOM     26  HD2 PRO  1670     -22.705  -5.795  26.924  1.00  0.00      PEP  H  
ATOM     27  N   ALA  1671     -17.302  -7.660  28.037  1.00 41.66      PEP  N  
ATOM     28  CA  ALA  1671     -15.900  -7.311  28.187  1.00 42.26      PEP  C  
ATOM     29  C   ALA  1671     -15.097  -6.927  26.877  1.00 39.60      PEP  C  
ATOM     30  O   ALA  1671     -15.375  -7.476  25.840  1.00 31.55      PEP  O  
ATOM     31  CB  ALA  1671     -15.151  -8.341  29.022  1.00 28.75      PEP  C  
ATOM     32  HN  ALA  1671     -17.499  -8.626  27.890  1.00  0.00      PEP  H  
ATOM     33  HA  ALA  1671     -15.858  -6.424  28.802  1.00  0.00      PEP  H  
ATOM     34  HB1 ALA  1671     -15.676  -8.355  30.001  1.00  0.00      PEP  H  
ATOM     35  HB2 ALA  1671     -14.089  -8.036  29.143  1.00  0.00      PEP  H  
ATOM     36  HB3 ALA  1671     -15.312  -9.282  28.453  1.00  0.00      PEP  H  
ATOM     37  N   THR  1672     -14.230  -5.883  26.964  1.00 27.13      PEP  N  
ATOM     38  CA  THR  1672     -13.653  -5.266  25.802  1.00 27.56      PEP  C  
ATOM     39  C   THR  1672     -12.181  -5.289  25.931  1.00 29.22      PEP  C  
ATOM     40  O   THR  1672     -11.623  -4.849  26.929  1.00 26.62      PEP  O  
ATOM     41  CB  THR  1672     -14.250  -3.908  25.466  1.00 26.72      PEP  C  
ATOM     42  CG2 THR  1672     -14.013  -2.922  26.607  1.00 37.12      PEP  C  
ATOM     43  OG1 THR  1672     -13.708  -3.350  24.259  1.00 31.08      PEP  O  
ATOM     44  HN  THR  1672     -13.908  -5.625  27.872  1.00  0.00      PEP  H  
ATOM     45  HA  THR  1672     -13.792  -5.856  24.908  1.00  0.00      PEP  H  
ATOM     46  HB  THR  1672     -15.340  -4.120  25.415  1.00  0.00      PEP  H  
ATOM     47  HG1 THR  1672     -14.066  -3.984  23.632  1.00  0.00      PEP  H  
ATOM     48 HG21 THR  1672     -14.490  -1.926  26.484  1.00  0.00      PEP  H  
ATOM     49 HG22 THR  1672     -12.962  -2.732  26.910  1.00  0.00      PEP  H  
ATOM     50 HG23 THR  1672     -14.560  -3.257  27.514  1.00  0.00      PEP  H  
ATOM     51  N   CYS  1673     -11.463  -5.775  24.905  1.00 26.04      PEP  N  
ATOM     52  CA  CYS  1673     -10.008  -6.042  24.888  1.00 20.12      PEP  C  
ATOM     53  C   CYS  1673      -9.514  -5.110  23.742  1.00 23.40      PEP  C  
ATOM     54  O   CYS  1673     -10.196  -4.994  22.671  1.00 20.91      PEP  O  
ATOM     55  CB  CYS  1673      -9.768  -7.537  24.602  1.00 20.08      PEP  C  
ATOM     56  SG  CYS  1673      -8.022  -7.962  24.671  1.00 21.89      PEP  S  
ATOM     57  HN  CYS  1673     -11.895  -6.072  24.057  1.00  0.00      PEP  H  
ATOM     58  HA  CYS  1673      -9.553  -5.839  25.847  1.00  0.00      PEP  H  
ATOM     59  HB1 CYS  1673     -10.313  -7.866  23.692  1.00  0.00      PEP  H  
ATOM     60  HB2 CYS  1673     -10.219  -8.106  25.443  1.00  0.00      PEP  H  
ATOM     61  N   TRP  1674      -8.367  -4.476  23.852  1.00 20.95      PEP  N  
ATOM     62  CA  TRP  1674      -8.052  -3.650  22.685  1.00 23.39      PEP  C  
ATOM     63  C   TRP  1674      -6.568  -3.396  22.472  1.00 26.20      PEP  C  
ATOM     64  O   TRP  1674      -5.808  -3.553  23.450  1.00 29.03      PEP  O  
ATOM     65  CB  TRP  1674      -8.771  -2.273  22.575  1.00 25.35      PEP  C  
ATOM     66  CG  TRP  1674      -9.152  -1.650  23.910  1.00 28.78      PEP  C  
ATOM     67  CD1 TRP  1674     -10.381  -1.672  24.456  1.00 32.91      PEP  C  
ATOM     68  CD2 TRP  1674      -8.303  -0.835  24.733  1.00 30.08      PEP  C  
ATOM     69  CE2 TRP  1674      -9.066  -0.441  25.873  1.00 33.43      PEP  C  
ATOM     70  CE3 TRP  1674      -6.948  -0.323  24.552  1.00 38.52      PEP  C  
ATOM     71  NE1 TRP  1674     -10.313  -0.992  25.696  1.00 33.49      PEP  N  
ATOM     72  CZ2 TRP  1674      -8.537   0.422  26.822  1.00 39.89      PEP  C  
ATOM     73  CZ3 TRP  1674      -6.455   0.490  25.570  1.00 44.34      PEP  C  
ATOM     74  CH2 TRP  1674      -7.173   0.747  26.777  1.00 45.11      PEP  C  
ATOM     75  HN  TRP  1674      -7.725  -4.716  24.576  1.00  0.00      PEP  H  
ATOM     76  HA  TRP  1674      -8.189  -4.241  21.792  1.00  0.00      PEP  H  
ATOM     77  HB1 TRP  1674      -9.784  -2.417  22.142  1.00  0.00      PEP  H  
ATOM     78  HB2 TRP  1674      -8.348  -1.523  21.871  1.00  0.00      PEP  H  
ATOM     79  HD1 TRP  1674     -11.217  -2.195  24.019  1.00  0.00      PEP  H  
ATOM     80  HE1 TRP  1674     -11.104  -0.895  26.258  1.00  0.00      PEP  H  
ATOM     81  HE3 TRP  1674      -6.313  -0.523  23.702  1.00  0.00      PEP  H  
ATOM     82  HZ2 TRP  1674      -9.162   0.566  27.691  1.00  0.00      PEP  H  
ATOM     83  HZ3 TRP  1674      -5.467   0.916  25.476  1.00  0.00      PEP  H  
ATOM     84  HH2 TRP  1674      -6.737   1.322  27.579  1.00  0.00      PEP  H  
ATOM     85  N   LEU  1675      -6.112  -2.981  21.266  1.00 17.56      PEP  N  
ATOM     86  CA  LEU  1675      -4.692  -2.639  21.035  1.00 23.32      PEP  C  
ATOM     87  C   LEU  1675      -4.537  -1.527  19.900  1.00 25.19      PEP  C  
ATOM     88  O   LEU  1675      -5.384  -1.378  19.026  1.00 21.00      PEP  O  
ATOM     89  CB  LEU  1675      -3.737  -3.808  20.771  1.00 17.42      PEP  C  
ATOM     90  CG  LEU  1675      -4.169  -4.677  19.532  1.00 20.23      PEP  C  
ATOM     91  CD1 LEU  1675      -2.848  -5.200  18.901  1.00 25.61      PEP  C  
ATOM     92  CD2 LEU  1675      -5.191  -5.785  19.822  1.00 21.08      PEP  C  
ATOM     93  HN  LEU  1675      -6.778  -2.966  20.524  1.00  0.00      PEP  H  
ATOM     94  HA  LEU  1675      -4.364  -2.064  21.888  1.00  0.00      PEP  H  
ATOM     95  HB1 LEU  1675      -3.699  -4.434  21.688  1.00  0.00      PEP  H  
ATOM     96  HB2 LEU  1675      -2.751  -3.374  20.501  1.00  0.00      PEP  H  
ATOM     97  HG  LEU  1675      -4.657  -4.014  18.786  1.00  0.00      PEP  H  
ATOM     98 HD11 LEU  1675      -3.095  -5.994  18.164  1.00  0.00      PEP  H  
ATOM     99 HD12 LEU  1675      -2.232  -5.624  19.723  1.00  0.00      PEP  H  
ATOM    100 HD13 LEU  1675      -2.406  -4.362  18.321  1.00  0.00      PEP  H  
ATOM    101 HD21 LEU  1675      -4.642  -6.446  20.526  1.00  0.00      PEP  H  
ATOM    102 HD22 LEU  1675      -5.369  -6.440  18.942  1.00  0.00      PEP  H  
ATOM    103 HD23 LEU  1675      -6.097  -5.420  20.351  1.00  0.00      PEP  H  
ATOM    104  N   TRP  1676      -3.394  -0.737  19.970  1.00 21.04      PEP  N  
ATOM    105  CA  TRP  1676      -3.031   0.373  19.149  1.00 23.25      PEP  C  
ATOM    106  C   TRP  1676      -1.563   0.576  19.251  1.00 20.87      PEP  C  
ATOM    107  O   TRP  1676      -0.922  -0.128  20.046  1.00 17.94      PEP  O  
ATOM    108  CB  TRP  1676      -3.762   1.654  19.660  1.00 19.46      PEP  C  
ATOM    109  CG  TRP  1676      -3.431   2.144  21.052  1.00 25.23      PEP  C  
ATOM    110  CD1 TRP  1676      -4.000   1.662  22.218  1.00 24.61      PEP  C  
ATOM    111  CD2 TRP  1676      -2.538   3.220  21.447  1.00 23.72      PEP  C  
ATOM    112  CE2 TRP  1676      -2.556   3.284  22.865  1.00 26.61      PEP  C  
ATOM    113  CE3 TRP  1676      -1.748   4.079  20.764  1.00 22.00      PEP  C  
ATOM    114  NE1 TRP  1676      -3.494   2.401  23.266  1.00 27.19      PEP  N  
ATOM    115  CZ2 TRP  1676      -1.792   4.181  23.602  1.00 28.71      PEP  C  
ATOM    116  CZ3 TRP  1676      -1.106   5.107  21.418  1.00 22.74      PEP  C  
ATOM    117  CH2 TRP  1676      -1.131   5.166  22.854  1.00 26.83      PEP  C  
ATOM    118  HN  TRP  1676      -2.670  -0.958  20.618  1.00  0.00      PEP  H  
ATOM    119  HA  TRP  1676      -3.227   0.137  18.113  1.00  0.00      PEP  H  
ATOM    120  HB1 TRP  1676      -4.838   1.476  19.451  1.00  0.00      PEP  H  
ATOM    121  HB2 TRP  1676      -3.447   2.451  18.954  1.00  0.00      PEP  H  
ATOM    122  HD1 TRP  1676      -4.692   0.844  22.349  1.00  0.00      PEP  H  
ATOM    123  HE1 TRP  1676      -3.543   2.339  24.238  1.00  0.00      PEP  H  
ATOM    124  HE3 TRP  1676      -1.628   3.918  19.702  1.00  0.00      PEP  H  
ATOM    125  HZ2 TRP  1676      -1.882   4.205  24.678  1.00  0.00      PEP  H  
ATOM    126  HZ3 TRP  1676      -0.433   5.765  20.889  1.00  0.00      PEP  H  
ATOM    127  HH2 TRP  1676      -0.555   5.957  23.311  1.00  0.00      PEP  H  
ATOM    128  N   GLY  1677      -0.923   1.466  18.466  1.00 21.62      PEP  N  
ATOM    129  CA  GLY  1677       0.491   1.547  18.499  1.00 25.11      PEP  C  
ATOM    130  C   GLY  1677       1.066   0.778  17.258  1.00 23.67      PEP  C  
ATOM    131  O   GLY  1677       0.396   0.572  16.199  1.00 23.23      PEP  O  
ATOM    132  HN  GLY  1677      -1.455   2.141  17.959  1.00  0.00      PEP  H  
ATOM    133  HA1 GLY  1677       0.879   1.071  19.388  1.00  0.00      PEP  H  
ATOM    134  HA2 GLY  1677       0.814   2.575  18.583  1.00  0.00      PEP  H  
ATOM    135  N   ASP  1678       2.381   0.310  17.407  1.00 31.25      PEP  N  
ATOM    136  CA  ASP  1678       3.379   0.453  18.494  1.00 28.41      PEP  C  
ATOM    137  C   ASP  1678       3.055  -0.554  19.587  1.00 38.13      PEP  C  
ATOM    138  O   ASP  1678       2.929  -0.061  20.714  1.00 40.75      PEP  O  
ATOM    139  CB  ASP  1678       4.917   0.431  18.096  1.00 35.09      PEP  C  
ATOM    140  CG  ASP  1678       5.263   1.527  17.104  1.00 34.72      PEP  C  
ATOM    141  OD1 ASP  1678       6.406   1.654  16.673  1.00 45.26      PEP  O  
ATOM    142  OD2 ASP  1678       4.356   2.371  16.780  1.00 29.11      PEP  O1-
ATOM    143  HN  ASP  1678       2.670  -0.194  16.597  1.00  0.00      PEP  H  
ATOM    144  HA  ASP  1678       3.123   1.382  18.982  1.00  0.00      PEP  H  
ATOM    145  HB1 ASP  1678       5.616   0.423  18.959  1.00  0.00      PEP  H  
ATOM    146  HB2 ASP  1678       5.148  -0.526  17.581  1.00  0.00      PEP  H  
ATOM    147  N   PRO  1679       2.802  -1.871  19.437  1.00 23.23      PEP  N  
ATOM    148  CA  PRO  1679       1.824  -2.618  20.208  1.00 21.58      PEP  C  
ATOM    149  C   PRO  1679       1.674  -2.340  21.726  1.00 23.42      PEP  C  
ATOM    150  O   PRO  1679       2.504  -2.865  22.477  1.00 21.80      PEP  O  
ATOM    151  CB  PRO  1679       2.063  -4.040  19.882  1.00 21.55      PEP  C  
ATOM    152  CG  PRO  1679       2.312  -3.939  18.330  1.00 18.96      PEP  C  
ATOM    153  CD  PRO  1679       3.186  -2.692  18.269  1.00 24.46      PEP  C  
ATOM    154  HA  PRO  1679       0.847  -2.357  19.829  1.00  0.00      PEP  H  
ATOM    155  HB1 PRO  1679       1.275  -4.786  20.120  1.00  0.00      PEP  H  
ATOM    156  HB2 PRO  1679       3.009  -4.337  20.383  1.00  0.00      PEP  H  
ATOM    157  HG1 PRO  1679       2.930  -4.785  17.961  1.00  0.00      PEP  H  
ATOM    158  HG2 PRO  1679       1.326  -3.738  17.860  1.00  0.00      PEP  H  
ATOM    159  HD1 PRO  1679       4.268  -2.935  18.331  1.00  0.00      PEP  H  
ATOM    160  HD2 PRO  1679       3.034  -2.174  17.298  1.00  0.00      PEP  H  
ATOM    161  N   HSP  1680       0.588  -1.659  22.145  1.00 21.96      PEP  N  
ATOM    162  CA  HSP  1680       0.133  -1.331  23.437  1.00 28.53      PEP  C  
ATOM    163  C   HSP  1680      -1.225  -2.004  23.532  1.00 26.03      PEP  C  
ATOM    164  O   HSP  1680      -2.075  -1.616  22.768  1.00 21.62      PEP  O  
ATOM    165  CB  HSP  1680      -0.070   0.111  23.758  1.00 24.48      PEP  C  
ATOM    166  CG  HSP  1680       1.108   0.973  23.376  1.00 35.09      PEP  C  
ATOM    167  CD2 HSP  1680       1.270   2.114  22.721  1.00 36.52      PEP  C  
ATOM    168  ND1 HSP  1680       2.375   0.609  23.778  1.00 33.30      PEP  N  
ATOM    169  CE1 HSP  1680       3.237   1.527  23.437  1.00 38.50      PEP  C  
ATOM    170  NE2 HSP  1680       2.597   2.485  22.790  1.00 33.88      PEP  N  
ATOM    171  HN  HSP  1680      -0.047  -1.278  21.477  1.00  0.00      PEP  H  
ATOM    172  HA  HSP  1680       0.754  -1.848  24.154  1.00  0.00      PEP  H  
ATOM    173  HB1 HSP  1680      -0.125   0.366  24.838  1.00  0.00      PEP  H  
ATOM    174  HB2 HSP  1680      -0.833   0.638  23.146  1.00  0.00      PEP  H  
ATOM    175  HD1 HSP  1680       2.491  -0.002  24.562  1.00  0.00      PEP  H  
ATOM    176  HD2 HSP  1680       0.370   2.663  22.471  1.00  0.00      PEP  H  
ATOM    177  HE1 HSP  1680       4.304   1.473  23.459  1.00  0.00      PEP  H  
ATOM    178  HE2 HSP  1680       2.915   3.407  22.565  1.00  0.00      PEP  H  
ATOM    179  N   TYR  1681      -1.384  -2.976  24.455  1.00 21.35      PEP  N  
ATOM    180  CA  TYR  1681      -2.570  -3.761  24.645  1.00 24.07      PEP  C  
ATOM    181  C   TYR  1681      -3.298  -3.447  25.954  1.00 25.66      PEP  C  
ATOM    182  O   TYR  1681      -2.517  -3.113  26.844  1.00 29.70      PEP  O  
ATOM    183  CB  TYR  1681      -2.297  -5.350  24.677  1.00 19.75      PEP  C  
ATOM    184  CG  TYR  1681      -1.616  -5.947  23.421  1.00 22.37      PEP  C  
ATOM    185  CD1 TYR  1681      -0.282  -5.619  23.192  1.00 20.96      PEP  C  
ATOM    186  CD2 TYR  1681      -2.274  -6.851  22.606  1.00 17.14      PEP  C  
ATOM    187  CE1 TYR  1681       0.370  -6.222  22.129  1.00 17.18      PEP  C  
ATOM    188  CE2 TYR  1681      -1.724  -7.341  21.470  1.00 20.29      PEP  C  
ATOM    189  CZ  TYR  1681      -0.373  -6.973  21.180  1.00 18.39      PEP  C  
ATOM    190  OH  TYR  1681       0.314  -7.426  20.012  1.00 17.23      PEP  O  
ATOM    191  HN  TYR  1681      -0.634  -3.290  25.034  1.00  0.00      PEP  H  
ATOM    192  HA  TYR  1681      -3.203  -3.537  23.799  1.00  0.00      PEP  H  
ATOM    193  HB1 TYR  1681      -3.182  -5.969  24.936  1.00  0.00      PEP  H  
ATOM    194  HB2 TYR  1681      -1.587  -5.455  25.524  1.00  0.00      PEP  H  
ATOM    195  HD1 TYR  1681       0.282  -5.080  23.939  1.00  0.00      PEP  H  
ATOM    196  HD2 TYR  1681      -3.307  -7.019  22.873  1.00  0.00      PEP  H  
ATOM    197  HE1 TYR  1681       1.436  -6.095  22.007  1.00  0.00      PEP  H  
ATOM    198  HE2 TYR  1681      -2.188  -7.980  20.734  1.00  0.00      PEP  H  
ATOM    199  HH  TYR  1681      -0.301  -7.959  19.501  1.00  0.00      PEP  H  
ATOM    200  N   HSP  1682      -4.645  -3.604  26.077  1.00 26.17      PEP  N  
ATOM    201  CA  HSP  1682      -5.432  -3.793  27.249  1.00 27.94      PEP  C  
ATOM    202  C   HSP  1682      -6.184  -5.040  27.130  1.00 23.31      PEP  C  
ATOM    203  O   HSP  1682      -6.745  -5.346  26.076  1.00 26.87      PEP  O  
ATOM    204  CB  HSP  1682      -6.324  -2.533  27.400  1.00 26.14      PEP  C  
ATOM    205  CG  HSP  1682      -7.363  -2.489  28.465  1.00 40.39      PEP  C  
ATOM    206  CD2 HSP  1682      -7.461  -1.848  29.650  1.00 36.98      PEP  C  
ATOM    207  ND1 HSP  1682      -8.411  -3.330  28.380  1.00 41.66      PEP  N  
ATOM    208  CE1 HSP  1682      -9.173  -3.167  29.460  1.00 36.80      PEP  C  
ATOM    209  NE2 HSP  1682      -8.645  -2.272  30.224  1.00 39.46      PEP  N  
ATOM    210  HN  HSP  1682      -5.147  -3.988  25.306  1.00  0.00      PEP  H  
ATOM    211  HA  HSP  1682      -4.719  -3.926  28.050  1.00  0.00      PEP  H  
ATOM    212  HB1 HSP  1682      -6.797  -2.424  26.401  1.00  0.00      PEP  H  
ATOM    213  HB2 HSP  1682      -5.661  -1.652  27.539  1.00  0.00      PEP  H  
ATOM    214  HD1 HSP  1682      -8.593  -4.137  27.820  1.00  0.00      PEP  H  
ATOM    215  HD2 HSP  1682      -6.836  -1.151  30.194  1.00  0.00      PEP  H  
ATOM    216  HE1 HSP  1682     -10.141  -3.625  29.469  1.00  0.00      PEP  H  
ATOM    217  HE2 HSP  1682      -9.096  -1.975  31.065  1.00  0.00      PEP  H  
ATOM    218  N   SER  1683      -6.158  -5.810  28.211  1.00 25.04      PEP  N  
ATOM    219  CA  SER  1683      -6.737  -7.136  28.241  1.00 23.56      PEP  C  
ATOM    220  C   SER  1683      -8.159  -7.050  28.708  1.00 21.61      PEP  C  
ATOM    221  O   SER  1683      -8.518  -6.029  29.316  1.00 22.59      PEP  O  
ATOM    222  CB  SER  1683      -6.005  -8.076  29.298  1.00 20.05      PEP  C  
ATOM    223  OG  SER  1683      -6.172  -7.764  30.679  1.00 21.52      PEP  O  
ATOM    224  HN  SER  1683      -5.649  -5.596  29.042  1.00  0.00      PEP  H  
ATOM    225  HA  SER  1683      -6.589  -7.547  27.253  1.00  0.00      PEP  H  
ATOM    226  HB1 SER  1683      -4.908  -7.964  29.159  1.00  0.00      PEP  H  
ATOM    227  HB2 SER  1683      -6.190  -9.154  29.101  1.00  0.00      PEP  H  
ATOM    228  HG1 SER  1683      -5.810  -8.523  31.143  1.00  0.00      PEP  H  
ATOM    229  N   PHE  1684      -8.974  -8.121  28.491  1.00 16.98      PEP  N  
ATOM    230  CA  PHE  1684     -10.322  -8.325  29.109  1.00 26.51      PEP  C  
ATOM    231  C   PHE  1684     -10.464  -7.887  30.520  1.00 29.14      PEP  C  
ATOM    232  O   PHE  1684     -11.408  -7.145  30.825  1.00 25.50      PEP  O  
ATOM    233  CB  PHE  1684     -10.906  -9.816  29.046  1.00 23.89      PEP  C  
ATOM    234  CG  PHE  1684     -11.349 -10.131  27.682  1.00 25.27      PEP  C  
ATOM    235  CD1 PHE  1684     -12.271  -9.282  26.984  1.00 24.23      PEP  C  
ATOM    236  CD2 PHE  1684     -11.027 -11.410  27.245  1.00 22.20      PEP  C  
ATOM    237  CE1 PHE  1684     -12.622  -9.775  25.720  1.00 20.23      PEP  C  
ATOM    238  CE2 PHE  1684     -11.408 -11.838  26.030  1.00 24.66      PEP  C  
ATOM    239  CZ  PHE  1684     -12.258 -11.050  25.233  1.00 20.35      PEP  C  
ATOM    240  HN  PHE  1684      -8.591  -8.873  27.960  1.00  0.00      PEP  H  
ATOM    241  HA  PHE  1684     -10.905  -7.623  28.531  1.00  0.00      PEP  H  
ATOM    242  HB1 PHE  1684     -11.908  -9.883  29.523  1.00  0.00      PEP  H  
ATOM    243  HB2 PHE  1684     -10.121 -10.533  29.368  1.00  0.00      PEP  H  
ATOM    244  HD1 PHE  1684     -12.533  -8.362  27.487  1.00  0.00      PEP  H  
ATOM    245  HD2 PHE  1684     -10.352 -12.023  27.822  1.00  0.00      PEP  H  
ATOM    246  HE1 PHE  1684     -13.242  -9.155  25.089  1.00  0.00      PEP  H  
ATOM    247  HE2 PHE  1684     -11.176 -12.827  25.668  1.00  0.00      PEP  H  
ATOM    248  HZ  PHE  1684     -12.542 -11.433  24.264  1.00  0.00      PEP  H  
ATOM    249  N   ASP  1685      -9.605  -8.295  31.457  1.00 27.95      PEP  N  
ATOM    250  CA  ASP  1685      -9.647  -8.159  32.948  1.00 27.62      PEP  C  
ATOM    251  C   ASP  1685      -9.025  -6.875  33.423  1.00 27.66      PEP  C  
ATOM    252  O   ASP  1685      -9.045  -6.558  34.617  1.00 36.96      PEP  O  
ATOM    253  CB  ASP  1685      -9.030  -9.405  33.449  1.00 25.56      PEP  C  
ATOM    254  CG  ASP  1685      -9.953 -10.599  33.219  1.00 29.21      PEP  C  
ATOM    255  OD1 ASP  1685     -11.193 -10.419  33.131  1.00 32.13      PEP  O  
ATOM    256  OD2 ASP  1685      -9.477 -11.766  33.428  1.00 28.38      PEP  O1-
ATOM    257  HN  ASP  1685      -8.976  -9.024  31.198  1.00  0.00      PEP  H  
ATOM    258  HA  ASP  1685     -10.664  -8.070  33.298  1.00  0.00      PEP  H  
ATOM    259  HB1 ASP  1685      -8.816  -9.261  34.529  1.00  0.00      PEP  H  
ATOM    260  HB2 ASP  1685      -8.045  -9.617  32.982  1.00  0.00      PEP  H  
ATOM    261  N   GLY  1686      -8.492  -6.022  32.447  1.00 26.03      PEP  N  
ATOM    262  CA  GLY  1686      -8.155  -4.666  32.875  1.00 21.68      PEP  C  
ATOM    263  C   GLY  1686      -6.742  -4.412  33.126  1.00 35.51      PEP  C  
ATOM    264  O   GLY  1686      -6.284  -3.506  33.846  1.00 33.11      PEP  O  
ATOM    265  HN  GLY  1686      -8.513  -6.195  31.466  1.00  0.00      PEP  H  
ATOM    266  HA1 GLY  1686      -8.769  -4.381  33.717  1.00  0.00      PEP  H  
ATOM    267  HA2 GLY  1686      -8.434  -4.007  32.066  1.00  0.00      PEP  H  
ATOM    268  N   ARG  1687      -5.851  -5.275  32.637  1.00 30.92      PEP  N  
ATOM    269  CA  ARG  1687      -4.435  -5.042  32.653  1.00 31.65      PEP  C  
ATOM    270  C   ARG  1687      -3.924  -4.459  31.345  1.00 26.52      PEP  C  
ATOM    271  O   ARG  1687      -4.568  -4.849  30.350  1.00 32.63      PEP  O  
ATOM    272  CB  ARG  1687      -3.670  -6.335  33.049  1.00 26.42      PEP  C  
ATOM    273  CG  ARG  1687      -2.296  -6.747  32.321  1.00 38.13      PEP  C  
ATOM    274  CD  ARG  1687      -1.624  -7.959  32.999  1.00 47.47      PEP  C  
ATOM    275  NE  ARG  1687      -0.300  -8.074  32.358  1.00 59.10      PEP  N  
ATOM    276  CZ  ARG  1687       0.135  -8.928  31.455  1.00 50.86      PEP  C  
ATOM    277  NH1 ARG  1687      -0.517  -9.647  30.549  1.00 41.60      PEP  N1+
ATOM    278  NH2 ARG  1687       1.462  -8.965  31.385  1.00 39.25      PEP  N  
ATOM    279  HN  ARG  1687      -6.187  -6.093  32.178  1.00  0.00      PEP  H  
ATOM    280  HA  ARG  1687      -4.244  -4.327  33.440  1.00  0.00      PEP  H  
ATOM    281  HB1 ARG  1687      -4.309  -7.229  32.880  1.00  0.00      PEP  H  
ATOM    282  HB2 ARG  1687      -3.456  -6.318  34.140  1.00  0.00      PEP  H  
ATOM    283  HG1 ARG  1687      -1.621  -5.887  32.518  1.00  0.00      PEP  H  
ATOM    284  HG2 ARG  1687      -2.429  -6.943  31.236  1.00  0.00      PEP  H  
ATOM    285  HD1 ARG  1687      -2.189  -8.910  32.899  1.00  0.00      PEP  H  
ATOM    286  HD2 ARG  1687      -1.479  -7.790  34.088  1.00  0.00      PEP  H  
ATOM    287  HE  ARG  1687       0.453  -7.741  32.925  1.00  0.00      PEP  H  
ATOM    288 HH11 ARG  1687      -1.490  -9.421  30.487  1.00  0.00      PEP  H  
ATOM    289 HH12 ARG  1687       0.017 -10.321  30.040  1.00  0.00      PEP  H  
ATOM    290 HH21 ARG  1687       2.009  -8.797  32.206  1.00  0.00      PEP  H  
ATOM    291 HH22 ARG  1687       1.764  -9.716  30.800  1.00  0.00      PEP  H  
ATOM    292  N   LYS  1688      -2.898  -3.481  31.311  1.00 30.47      PEP  N  
ATOM    293  CA  LYS  1688      -2.253  -2.926  30.146  1.00 32.92      PEP  C  
ATOM    294  C   LYS  1688      -0.856  -3.460  30.016  1.00 32.21      PEP  C  
ATOM    295  O   LYS  1688      -0.074  -3.549  30.958  1.00 44.94      PEP  O  
ATOM    296  CB  LYS  1688      -2.325  -1.404  30.096  1.00 34.28      PEP  C  
ATOM    297  CG  LYS  1688      -3.661  -0.683  30.122  1.00 45.80      PEP  C  
ATOM    298  CD  LYS  1688      -3.298   0.887  30.119  1.00 55.77      PEP  C  
ATOM    299  CE  LYS  1688      -4.421   1.863  30.315  1.00 58.08      PEP  C  
ATOM    300  NZ  LYS  1688      -3.974   3.255  30.437  1.00 68.54      PEP  N1+
ATOM    301  HN  LYS  1688      -2.572  -3.097  32.172  1.00  0.00      PEP  H  
ATOM    302  HA  LYS  1688      -2.829  -3.274  29.301  1.00  0.00      PEP  H  
ATOM    303  HB1 LYS  1688      -1.791  -1.017  29.202  1.00  0.00      PEP  H  
ATOM    304  HB2 LYS  1688      -1.757  -1.021  30.970  1.00  0.00      PEP  H  
ATOM    305  HG1 LYS  1688      -4.256  -0.946  31.022  1.00  0.00      PEP  H  
ATOM    306  HG2 LYS  1688      -4.324  -0.930  29.265  1.00  0.00      PEP  H  
ATOM    307  HD1 LYS  1688      -2.738   1.217  29.218  1.00  0.00      PEP  H  
ATOM    308  HD2 LYS  1688      -2.651   0.917  31.022  1.00  0.00      PEP  H  
ATOM    309  HE1 LYS  1688      -5.077   1.697  31.197  1.00  0.00      PEP  H  
ATOM    310  HE2 LYS  1688      -4.980   1.775  29.358  1.00  0.00      PEP  H  
ATOM    311  HZ1 LYS  1688      -4.659   3.980  30.143  1.00  0.00      PEP  H  
ATOM    312  HZ2 LYS  1688      -3.054   3.350  29.960  1.00  0.00      PEP  H  
ATOM    313  HZ3 LYS  1688      -3.731   3.361  31.442  1.00  0.00      PEP  H  
ATOM    314  N   PHE  1689      -0.386  -3.886  28.879  1.00 32.88      PEP  N  
ATOM    315  CA  PHE  1689       0.940  -4.503  28.716  1.00 28.62      PEP  C  
ATOM    316  C   PHE  1689       1.431  -4.133  27.317  1.00 32.42      PEP  C  
ATOM    317  O   PHE  1689       0.643  -3.967  26.404  1.00 27.69      PEP  O  
ATOM    318  CB  PHE  1689       0.951  -6.041  29.056  1.00 26.02      PEP  C  
ATOM    319  CG  PHE  1689       0.190  -6.810  28.067  1.00 28.72      PEP  C  
ATOM    320  CD1 PHE  1689       0.878  -7.486  26.973  1.00 24.44      PEP  C  
ATOM    321  CD2 PHE  1689      -1.143  -7.019  28.152  1.00 24.32      PEP  C  
ATOM    322  CE1 PHE  1689       0.158  -8.276  26.023  1.00 26.01      PEP  C  
ATOM    323  CE2 PHE  1689      -1.866  -7.770  27.193  1.00 23.96      PEP  C  
ATOM    324  CZ  PHE  1689      -1.179  -8.373  26.121  1.00 25.98      PEP  C  
ATOM    325  HN  PHE  1689      -0.945  -3.859  28.054  1.00  0.00      PEP  H  
ATOM    326  HA  PHE  1689       1.741  -4.098  29.317  1.00  0.00      PEP  H  
ATOM    327  HB1 PHE  1689       0.480  -6.092  30.062  1.00  0.00      PEP  H  
ATOM    328  HB2 PHE  1689       1.978  -6.463  29.101  1.00  0.00      PEP  H  
ATOM    329  HD1 PHE  1689       1.957  -7.485  27.036  1.00  0.00      PEP  H  
ATOM    330  HD2 PHE  1689      -1.670  -6.418  28.878  1.00  0.00      PEP  H  
ATOM    331  HE1 PHE  1689       0.547  -8.732  25.125  1.00  0.00      PEP  H  
ATOM    332  HE2 PHE  1689      -2.944  -7.836  27.226  1.00  0.00      PEP  H  
ATOM    333  HZ  PHE  1689      -1.720  -8.928  25.368  1.00  0.00      PEP  H  
ATOM    334  N   ASP  1690       2.746  -4.017  27.167  1.00 28.02      PEP  N  
ATOM    335  CA  ASP  1690       3.427  -3.549  25.955  1.00 21.32      PEP  C  
ATOM    336  C   ASP  1690       4.301  -4.671  25.374  1.00 28.46      PEP  C  
ATOM    337  O   ASP  1690       4.716  -5.649  26.075  1.00 26.58      PEP  O  
ATOM    338  CB  ASP  1690       4.220  -2.309  26.215  1.00 31.85      PEP  C  
ATOM    339  CG  ASP  1690       3.257  -1.163  26.622  1.00 39.22      PEP  C  
ATOM    340  OD1 ASP  1690       2.197  -0.956  25.961  1.00 43.55      PEP  O  
ATOM    341  OD2 ASP  1690       3.648  -0.350  27.509  1.00 53.32      PEP  O1-
ATOM    342  HN  ASP  1690       3.360  -4.037  27.952  1.00  0.00      PEP  H  
ATOM    343  HA  ASP  1690       2.727  -3.312  25.168  1.00  0.00      PEP  H  
ATOM    344  HB1 ASP  1690       4.718  -1.942  25.292  1.00  0.00      PEP  H  
ATOM    345  HB2 ASP  1690       5.060  -2.410  26.935  1.00  0.00      PEP  H  
ATOM    346  N   PHE  1691       4.533  -4.651  24.034  1.00 20.52      PEP  N  
ATOM    347  CA  PHE  1691       5.100  -5.838  23.400  1.00 20.69      PEP  C  
ATOM    348  C   PHE  1691       5.802  -5.351  22.199  1.00 24.91      PEP  C  
ATOM    349  O   PHE  1691       5.379  -4.305  21.638  1.00 20.05      PEP  O  
ATOM    350  CB  PHE  1691       3.949  -6.781  22.937  1.00 22.65      PEP  C  
ATOM    351  CG  PHE  1691       4.366  -8.118  22.442  1.00 24.99      PEP  C  
ATOM    352  CD1 PHE  1691       5.388  -8.882  22.973  1.00 24.98      PEP  C  
ATOM    353  CD2 PHE  1691       3.534  -8.732  21.493  1.00 22.42      PEP  C  
ATOM    354  CE1 PHE  1691       5.503 -10.243  22.730  1.00 22.29      PEP  C  
ATOM    355  CE2 PHE  1691       3.623 -10.048  21.231  1.00 23.06      PEP  C  
ATOM    356  CZ  PHE  1691       4.581 -10.894  21.898  1.00 19.05      PEP  C  
ATOM    357  HN  PHE  1691       4.104  -3.888  23.557  1.00  0.00      PEP  H  
ATOM    358  HA  PHE  1691       5.825  -6.267  24.076  1.00  0.00      PEP  H  
ATOM    359  HB1 PHE  1691       3.464  -6.203  22.120  1.00  0.00      PEP  H  
ATOM    360  HB2 PHE  1691       3.188  -6.854  23.744  1.00  0.00      PEP  H  
ATOM    361  HD1 PHE  1691       5.990  -8.491  23.779  1.00  0.00      PEP  H  
ATOM    362  HD2 PHE  1691       2.754  -8.092  21.108  1.00  0.00      PEP  H  
ATOM    363  HE1 PHE  1691       6.330 -10.747  23.207  1.00  0.00      PEP  H  
ATOM    364  HE2 PHE  1691       2.998 -10.511  20.483  1.00  0.00      PEP  H  
ATOM    365  HZ  PHE  1691       4.643 -11.966  21.774  1.00  0.00      PEP  H  
ATOM    366  N   GLN  1692       6.891  -6.075  21.786  1.00 23.46      PEP  N  
ATOM    367  CA  GLN  1692       7.556  -5.775  20.589  1.00 23.14      PEP  C  
ATOM    368  C   GLN  1692       7.408  -6.773  19.435  1.00 20.25      PEP  C  
ATOM    369  O   GLN  1692       7.984  -6.525  18.333  1.00 27.46      PEP  O  
ATOM    370  CB  GLN  1692       9.062  -5.666  20.967  1.00 27.23      PEP  C  
ATOM    371  CG  GLN  1692       9.420  -4.599  22.053  1.00 21.36      PEP  C  
ATOM    372  CD  GLN  1692       9.342  -3.108  21.634  1.00 30.71      PEP  C  
ATOM    373  NE2 GLN  1692       9.632  -2.179  22.575  1.00 25.85      PEP  N  
ATOM    374  OE1 GLN  1692       9.173  -2.791  20.450  1.00 24.36      PEP  O  
ATOM    375  HN  GLN  1692       7.274  -6.756  22.405  1.00  0.00      PEP  H  
ATOM    376  HA  GLN  1692       7.159  -4.907  20.082  1.00  0.00      PEP  H  
ATOM    377  HB1 GLN  1692       9.542  -5.287  20.039  1.00  0.00      PEP  H  
ATOM    378  HB2 GLN  1692       9.477  -6.682  21.138  1.00  0.00      PEP  H  
ATOM    379  HG1 GLN  1692      10.476  -4.770  22.350  1.00  0.00      PEP  H  
ATOM    380  HG2 GLN  1692       8.686  -4.742  22.874  1.00  0.00      PEP  H  
ATOM    381 HE21 GLN  1692      10.000  -2.452  23.464  1.00  0.00      PEP  H  
ATOM    382 HE22 GLN  1692       9.518  -1.190  22.486  1.00  0.00      PEP  H  
ATOM    383  N   GLY  1693       6.759  -7.876  19.629  1.00 20.66      PEP  N  
ATOM    384  CA  GLY  1693       6.636  -9.051  18.745  1.00 17.88      PEP  C  
ATOM    385  C   GLY  1693       6.191  -8.752  17.364  1.00 20.02      PEP  C  
ATOM    386  O   GLY  1693       5.335  -7.951  17.033  1.00 21.63      PEP  O  
ATOM    387  HN  GLY  1693       6.217  -7.822  20.463  1.00  0.00      PEP  H  
ATOM    388  HA1 GLY  1693       5.998  -9.689  19.338  1.00  0.00      PEP  H  
ATOM    389  HA2 GLY  1693       7.650  -9.398  18.607  1.00  0.00      PEP  H  
ATOM    390  N   THR  1694       6.656  -9.600  16.451  1.00 20.87      PEP  N  
ATOM    391  CA  THR  1694       6.396  -9.438  14.990  1.00 21.06      PEP  C  
ATOM    392  C   THR  1694       5.766 -10.689  14.391  1.00 22.91      PEP  C  
ATOM    393  O   THR  1694       5.708 -10.814  13.161  1.00 26.96      PEP  O  
ATOM    394  CB  THR  1694       7.640  -9.075  14.135  1.00 30.41      PEP  C  
ATOM    395  CG2 THR  1694       7.977  -7.548  14.453  1.00 22.74      PEP  C  
ATOM    396  OG1 THR  1694       8.720  -9.862  14.520  1.00 28.04      PEP  O  
ATOM    397  HN  THR  1694       7.276 -10.309  16.778  1.00  0.00      PEP  H  
ATOM    398  HA  THR  1694       5.679  -8.645  14.840  1.00  0.00      PEP  H  
ATOM    399  HB  THR  1694       7.480  -9.260  13.052  1.00  0.00      PEP  H  
ATOM    400  HG1 THR  1694       8.985  -9.507  15.372  1.00  0.00      PEP  H  
ATOM    401 HG21 THR  1694       7.047  -6.942  14.407  1.00  0.00      PEP  H  
ATOM    402 HG22 THR  1694       8.631  -7.197  13.626  1.00  0.00      PEP  H  
ATOM    403 HG23 THR  1694       8.550  -7.465  15.401  1.00  0.00      PEP  H  
ATOM    404  N   CYS  1695       5.412 -11.708  15.152  1.00 19.01      PEP  N  
ATOM    405  CA  CYS  1695       4.668 -12.768  14.561  1.00 19.70      PEP  C  
ATOM    406  C   CYS  1695       3.127 -12.479  14.348  1.00 20.06      PEP  C  
ATOM    407  O   CYS  1695       2.578 -11.432  14.532  1.00 19.92      PEP  O  
ATOM    408  CB  CYS  1695       4.953 -14.155  15.309  1.00 22.63      PEP  C  
ATOM    409  SG  CYS  1695       6.739 -14.568  15.529  1.00 29.80      PEP  S  
ATOM    410  HN  CYS  1695       5.552 -11.785  16.136  1.00  0.00      PEP  H  
ATOM    411  HA  CYS  1695       5.022 -12.986  13.564  1.00  0.00      PEP  H  
ATOM    412  HB1 CYS  1695       4.406 -14.989  14.818  1.00  0.00      PEP  H  
ATOM    413  HB2 CYS  1695       4.474 -14.099  16.310  1.00  0.00      PEP  H  
ATOM    414  N   ASN  1696       2.381 -13.424  13.824  1.00 22.38      PEP  N  
ATOM    415  CA  ASN  1696       0.923 -13.532  13.715  1.00 25.50      PEP  C  
ATOM    416  C   ASN  1696       0.362 -14.223  14.989  1.00 21.71      PEP  C  
ATOM    417  O   ASN  1696       0.607 -15.416  15.171  1.00 25.26      PEP  O  
ATOM    418  CB  ASN  1696       0.684 -14.320  12.402  1.00 16.73      PEP  C  
ATOM    419  CG  ASN  1696      -0.795 -14.413  12.057  1.00 24.09      PEP  C  
ATOM    420  ND2 ASN  1696      -1.036 -15.137  10.907  1.00 21.05      PEP  N  
ATOM    421  OD1 ASN  1696      -1.647 -13.778  12.609  1.00 22.20      PEP  O  
ATOM    422  HN  ASN  1696       2.806 -14.298  13.600  1.00  0.00      PEP  H  
ATOM    423  HA  ASN  1696       0.521 -12.533  13.641  1.00  0.00      PEP  H  
ATOM    424  HB1 ASN  1696       1.140 -15.333  12.446  1.00  0.00      PEP  H  
ATOM    425  HB2 ASN  1696       1.184 -13.747  11.593  1.00  0.00      PEP  H  
ATOM    426 HD21 ASN  1696      -1.994 -15.098  10.620  1.00  0.00      PEP  H  
ATOM    427 HD22 ASN  1696      -0.370 -15.828  10.626  1.00  0.00      PEP  H  
ATOM    428  N   TYR  1697      -0.152 -13.441  15.930  1.00 20.32      PEP  N  
ATOM    429  CA  TYR  1697      -0.462 -13.957  17.247  1.00 16.81      PEP  C  
ATOM    430  C   TYR  1697      -1.944 -14.297  17.430  1.00 23.94      PEP  C  
ATOM    431  O   TYR  1697      -2.783 -13.877  16.653  1.00 16.52      PEP  O  
ATOM    432  CB  TYR  1697      -0.217 -12.845  18.323  1.00 17.69      PEP  C  
ATOM    433  CG  TYR  1697       1.253 -12.539  18.463  1.00 25.09      PEP  C  
ATOM    434  CD1 TYR  1697       2.113 -13.431  19.049  1.00 23.11      PEP  C  
ATOM    435  CD2 TYR  1697       1.847 -11.414  17.856  1.00 17.32      PEP  C  
ATOM    436  CE1 TYR  1697       3.514 -13.231  18.952  1.00 22.45      PEP  C  
ATOM    437  CE2 TYR  1697       3.205 -11.195  17.743  1.00 23.41      PEP  C  
ATOM    438  CZ  TYR  1697       4.054 -12.114  18.281  1.00 26.30      PEP  C  
ATOM    439  OH  TYR  1697       5.430 -12.135  18.063  1.00 25.41      PEP  O  
ATOM    440  HN  TYR  1697      -0.384 -12.502  15.691  1.00  0.00      PEP  H  
ATOM    441  HA  TYR  1697       0.170 -14.803  17.470  1.00  0.00      PEP  H  
ATOM    442  HB1 TYR  1697      -0.483 -13.323  19.290  1.00  0.00      PEP  H  
ATOM    443  HB2 TYR  1697      -0.725 -11.887  18.083  1.00  0.00      PEP  H  
ATOM    444  HD1 TYR  1697       1.746 -14.369  19.440  1.00  0.00      PEP  H  
ATOM    445  HD2 TYR  1697       1.284 -10.648  17.344  1.00  0.00      PEP  H  
ATOM    446  HE1 TYR  1697       4.055 -14.020  19.453  1.00  0.00      PEP  H  
ATOM    447  HE2 TYR  1697       3.622 -10.352  17.212  1.00  0.00      PEP  H  
ATOM    448  HH  TYR  1697       5.834 -12.921  18.438  1.00  0.00      PEP  H  
ATOM    449  N   VAL  1698      -2.278 -15.100  18.474  1.00 23.89      PEP  N  
ATOM    450  CA  VAL  1698      -3.588 -15.390  18.985  1.00 16.67      PEP  C  
ATOM    451  C   VAL  1698      -4.097 -14.372  19.885  1.00 18.24      PEP  C  
ATOM    452  O   VAL  1698      -3.898 -14.251  21.055  1.00 17.82      PEP  O  
ATOM    453  CB  VAL  1698      -3.694 -16.782  19.709  1.00 20.60      PEP  C  
ATOM    454  CG1 VAL  1698      -5.270 -17.113  19.975  1.00 19.20      PEP  C  
ATOM    455  CG2 VAL  1698      -2.982 -17.833  18.791  1.00 15.02      PEP  C  
ATOM    456  HN  VAL  1698      -1.545 -15.637  18.884  1.00  0.00      PEP  H  
ATOM    457  HA  VAL  1698      -4.310 -15.480  18.188  1.00  0.00      PEP  H  
ATOM    458  HB  VAL  1698      -3.142 -16.739  20.672  1.00  0.00      PEP  H  
ATOM    459 HG11 VAL  1698      -5.737 -17.486  19.038  1.00  0.00      PEP  H  
ATOM    460 HG12 VAL  1698      -5.803 -16.221  20.368  1.00  0.00      PEP  H  
ATOM    461 HG13 VAL  1698      -5.155 -17.837  20.810  1.00  0.00      PEP  H  
ATOM    462 HG21 VAL  1698      -3.442 -18.825  18.986  1.00  0.00      PEP  H  
ATOM    463 HG22 VAL  1698      -1.875 -17.916  18.750  1.00  0.00      PEP  H  
ATOM    464 HG23 VAL  1698      -3.355 -17.648  17.761  1.00  0.00      PEP  H  
ATOM    465  N   LEU  1699      -4.844 -13.412  19.335  1.00 19.37      PEP  N  
ATOM    466  CA  LEU  1699      -5.390 -12.298  20.129  1.00 17.57      PEP  C  
ATOM    467  C   LEU  1699      -6.434 -12.774  21.139  1.00 20.15      PEP  C  
ATOM    468  O   LEU  1699      -6.355 -12.465  22.339  1.00 20.02      PEP  O  
ATOM    469  CB  LEU  1699      -5.845 -11.233  19.177  1.00 14.96      PEP  C  
ATOM    470  CG  LEU  1699      -6.297  -9.916  19.918  1.00 22.81      PEP  C  
ATOM    471  CD1 LEU  1699      -5.133  -9.183  20.653  1.00 15.88      PEP  C  
ATOM    472  CD2 LEU  1699      -6.933  -9.000  18.929  1.00 17.07      PEP  C  
ATOM    473  HN  LEU  1699      -5.068 -13.471  18.366  1.00  0.00      PEP  H  
ATOM    474  HA  LEU  1699      -4.579 -11.899  20.719  1.00  0.00      PEP  H  
ATOM    475  HB1 LEU  1699      -6.703 -11.633  18.594  1.00  0.00      PEP  H  
ATOM    476  HB2 LEU  1699      -5.098 -10.885  18.433  1.00  0.00      PEP  H  
ATOM    477  HG  LEU  1699      -7.039 -10.253  20.673  1.00  0.00      PEP  H  
ATOM    478 HD11 LEU  1699      -4.892  -9.815  21.534  1.00  0.00      PEP  H  
ATOM    479 HD12 LEU  1699      -5.382  -8.198  21.104  1.00  0.00      PEP  H  
ATOM    480 HD13 LEU  1699      -4.259  -9.018  19.988  1.00  0.00      PEP  H  
ATOM    481 HD21 LEU  1699      -7.585  -8.238  19.407  1.00  0.00      PEP  H  
ATOM    482 HD22 LEU  1699      -7.625  -9.543  18.249  1.00  0.00      PEP  H  
ATOM    483 HD23 LEU  1699      -6.206  -8.430  18.311  1.00  0.00      PEP  H  
ATOM    484  N   ALA  1700      -7.329 -13.629  20.666  1.00 16.96      PEP  N  
ATOM    485  CA  ALA  1700      -8.352 -14.333  21.440  1.00 17.10      PEP  C  
ATOM    486  C   ALA  1700      -8.694 -15.675  20.790  1.00 24.48      PEP  C  
ATOM    487  O   ALA  1700      -8.738 -15.648  19.539  1.00 23.09      PEP  O  
ATOM    488  CB  ALA  1700      -9.578 -13.332  21.439  1.00 16.81      PEP  C  
ATOM    489  HN  ALA  1700      -7.218 -13.932  19.723  1.00  0.00      PEP  H  
ATOM    490  HA  ALA  1700      -7.962 -14.461  22.438  1.00  0.00      PEP  H  
ATOM    491  HB1 ALA  1700      -9.325 -12.276  21.671  1.00  0.00      PEP  H  
ATOM    492  HB2 ALA  1700     -10.313 -13.710  22.181  1.00  0.00      PEP  H  
ATOM    493  HB3 ALA  1700     -10.026 -13.264  20.424  1.00  0.00      PEP  H  
ATOM    494  N   THR  1701      -8.842 -16.795  21.478  1.00 20.76      PEP  N  
ATOM    495  CA  THR  1701      -9.331 -18.092  20.967  1.00 21.97      PEP  C  
ATOM    496  C   THR  1701     -10.174 -18.756  21.910  1.00 26.03      PEP  C  
ATOM    497  O   THR  1701     -10.047 -18.524  23.128  1.00 21.58      PEP  O  
ATOM    498  CB  THR  1701      -8.181 -19.014  20.480  1.00 26.42      PEP  C  
ATOM    499  CG2 THR  1701      -7.200 -19.526  21.603  1.00 18.09      PEP  C  
ATOM    500  OG1 THR  1701      -8.726 -20.137  19.822  1.00 26.51      PEP  O  
ATOM    501  HN  THR  1701      -8.753 -16.875  22.467  1.00  0.00      PEP  H  
ATOM    502  HA  THR  1701     -10.088 -17.961  20.208  1.00  0.00      PEP  H  
ATOM    503  HB  THR  1701      -7.536 -18.469  19.758  1.00  0.00      PEP  H  
ATOM    504  HG1 THR  1701      -8.598 -19.932  18.893  1.00  0.00      PEP  H  
ATOM    505 HG21 THR  1701      -7.842 -19.887  22.433  1.00  0.00      PEP  H  
ATOM    506 HG22 THR  1701      -6.538 -18.724  21.997  1.00  0.00      PEP  H  
ATOM    507 HG23 THR  1701      -6.502 -20.278  21.177  1.00  0.00      PEP  H  
ATOM    508  N   THR  1702     -11.098 -19.637  21.438  1.00 21.86      PEP  N  
ATOM    509  CA  THR  1702     -11.729 -20.555  22.390  1.00 29.09      PEP  C  
ATOM    510  C   THR  1702     -11.028 -21.891  22.493  1.00 29.31      PEP  C  
ATOM    511  O   THR  1702     -11.332 -22.615  23.430  1.00 28.28      PEP  O  
ATOM    512  CB  THR  1702     -13.218 -20.817  22.060  1.00 24.50      PEP  C  
ATOM    513  CG2 THR  1702     -14.090 -19.572  22.275  1.00 26.68      PEP  C  
ATOM    514  OG1 THR  1702     -13.248 -21.092  20.682  1.00 23.67      PEP  O  
ATOM    515  HN  THR  1702     -11.375 -19.788  20.492  1.00  0.00      PEP  H  
ATOM    516  HA  THR  1702     -11.588 -20.168  23.388  1.00  0.00      PEP  H  
ATOM    517  HB  THR  1702     -13.660 -21.641  22.660  1.00  0.00      PEP  H  
ATOM    518  HG1 THR  1702     -13.363 -22.044  20.627  1.00  0.00      PEP  H  
ATOM    519 HG21 THR  1702     -15.104 -19.760  21.862  1.00  0.00      PEP  H  
ATOM    520 HG22 THR  1702     -13.722 -18.685  21.717  1.00  0.00      PEP  H  
ATOM    521 HG23 THR  1702     -14.131 -19.134  23.295  1.00  0.00      PEP  H  
ATOM    522  N   GLY  1703     -10.069 -22.267  21.614  1.00 27.19      PEP  N  
ATOM    523  CA  GLY  1703      -9.576 -23.625  21.409  1.00 26.98      PEP  C  
ATOM    524  C   GLY  1703      -8.079 -23.744  21.627  1.00 31.40      PEP  C  
ATOM    525  O   GLY  1703      -7.436 -24.465  20.876  1.00 28.79      PEP  O  
ATOM    526  HN  GLY  1703      -9.825 -21.560  20.953  1.00  0.00      PEP  H  
ATOM    527  HA1 GLY  1703      -9.763 -23.955  20.397  1.00  0.00      PEP  H  
ATOM    528  HA2 GLY  1703      -9.873 -24.295  22.203  1.00  0.00      PEP  H  
ATOM    529  N   CYS  1704      -7.548 -23.097  22.691  1.00 26.53      PEP  N  
ATOM    530  CA  CYS  1704      -6.346 -23.506  23.299  1.00 30.94      PEP  C  
ATOM    531  C   CYS  1704      -6.482 -24.851  24.018  1.00 41.52      PEP  C  
ATOM    532  O   CYS  1704      -7.659 -25.216  24.316  1.00 40.75      PEP  O  
ATOM    533  CB  CYS  1704      -5.769 -22.452  24.238  1.00 28.50      PEP  C  
ATOM    534  SG  CYS  1704      -6.810 -22.177  25.724  1.00 28.75      PEP  S  
ATOM    535  HN  CYS  1704      -8.039 -22.452  23.272  1.00  0.00      PEP  H  
ATOM    536  HA  CYS  1704      -5.652 -23.666  22.486  1.00  0.00      PEP  H  
ATOM    537  HB1 CYS  1704      -5.659 -21.513  23.655  1.00  0.00      PEP  H  
ATOM    538  HB2 CYS  1704      -4.681 -22.633  24.374  1.00  0.00      PEP  H  
ATOM    539  N   PRO  1705      -5.402 -25.631  24.300  1.00 50.74      PEP  N  
ATOM    540  CA  PRO  1705      -5.650 -26.961  24.847  1.00 45.82      PEP  C  
ATOM    541  C   PRO  1705      -6.203 -26.966  26.256  1.00 47.94      PEP  C  
ATOM    542  O   PRO  1705      -6.901 -27.943  26.586  1.00 44.22      PEP  O  
ATOM    543  CB  PRO  1705      -4.333 -27.620  24.561  1.00 40.78      PEP  C  
ATOM    544  CG  PRO  1705      -3.223 -26.583  24.336  1.00 46.83      PEP  C  
ATOM    545  CD  PRO  1705      -4.106 -25.605  23.565  1.00 47.14      PEP  C  
ATOM    546  HA  PRO  1705      -6.429 -27.444  24.275  1.00  0.00      PEP  H  
ATOM    547  HB1 PRO  1705      -4.385 -28.078  23.551  1.00  0.00      PEP  H  
ATOM    548  HB2 PRO  1705      -3.953 -28.302  25.351  1.00  0.00      PEP  H  
ATOM    549  HG1 PRO  1705      -2.759 -26.210  25.274  1.00  0.00      PEP  H  
ATOM    550  HG2 PRO  1705      -2.517 -27.020  23.599  1.00  0.00      PEP  H  
ATOM    551  HD1 PRO  1705      -3.758 -24.550  23.553  1.00  0.00      PEP  H  
ATOM    552  HD2 PRO  1705      -4.273 -26.062  22.566  1.00  0.00      PEP  H  
ATOM    553  N   GLY  1706      -5.870 -25.927  27.093  1.00 49.49      PEP  N  
ATOM    554  CA  GLY  1706      -6.189 -25.884  28.506  1.00 47.38      PEP  C  
ATOM    555  C   GLY  1706      -7.669 -25.731  28.866  1.00 62.42      PEP  C  
ATOM    556  O   GLY  1706      -8.048 -26.198  29.936  1.00 62.96      PEP  O  
ATOM    557  HN  GLY  1706      -5.441 -25.149  26.640  1.00  0.00      PEP  H  
ATOM    558  HA1 GLY  1706      -5.512 -25.193  28.985  1.00  0.00      PEP  H  
ATOM    559  HA2 GLY  1706      -5.871 -26.827  28.927  1.00  0.00      PEP  H  
ATOM    560  N   VAL  1707      -8.499 -25.136  27.951  1.00 63.37      PEP  N  
ATOM    561  CA  VAL  1707      -9.819 -24.607  28.252  1.00 55.57      PEP  C  
ATOM    562  C   VAL  1707     -10.829 -25.232  27.341  1.00 59.47      PEP  C  
ATOM    563  O   VAL  1707     -10.641 -25.511  26.176  1.00 57.17      PEP  O  
ATOM    564  CB  VAL  1707      -9.781 -23.101  27.964  1.00 55.14      PEP  C  
ATOM    565  CG1 VAL  1707     -11.155 -22.384  28.178  1.00 41.20      PEP  C  
ATOM    566  CG2 VAL  1707      -8.851 -22.409  28.917  1.00 44.67      PEP  C  
ATOM    567  HN  VAL  1707      -8.191 -24.884  27.038  1.00  0.00      PEP  H  
ATOM    568  HA  VAL  1707     -10.012 -24.837  29.289  1.00  0.00      PEP  H  
ATOM    569  HB  VAL  1707      -9.470 -23.001  26.903  1.00  0.00      PEP  H  
ATOM    570 HG11 VAL  1707     -11.890 -22.722  27.416  1.00  0.00      PEP  H  
ATOM    571 HG12 VAL  1707     -11.124 -21.276  28.110  1.00  0.00      PEP  H  
ATOM    572 HG13 VAL  1707     -11.581 -22.615  29.178  1.00  0.00      PEP  H  
ATOM    573 HG21 VAL  1707      -8.851 -21.316  28.723  1.00  0.00      PEP  H  
ATOM    574 HG22 VAL  1707      -7.772 -22.657  28.822  1.00  0.00      PEP  H  
ATOM    575 HG23 VAL  1707      -9.125 -22.546  29.985  1.00  0.00      PEP  H  
ATOM    576  N   SER  1708     -12.017 -25.535  27.887  1.00 57.76      PEP  N  
ATOM    577  CA  SER  1708     -13.043 -26.315  27.223  1.00 66.37      PEP  C  
ATOM    578  C   SER  1708     -14.283 -25.327  27.081  1.00 71.11      PEP  C  
ATOM    579  O   SER  1708     -14.647 -24.621  28.026  1.00 79.33      PEP  O  
ATOM    580  CB  SER  1708     -13.407 -27.441  28.190  1.00 70.86      PEP  C  
ATOM    581  OG  SER  1708     -14.445 -28.265  27.666  1.00 80.25      PEP  O  
ATOM    582  HN  SER  1708     -12.233 -25.328  28.838  1.00  0.00      PEP  H  
ATOM    583  HA  SER  1708     -12.688 -26.601  26.243  1.00  0.00      PEP  H  
ATOM    584  HB1 SER  1708     -13.697 -27.068  29.196  1.00  0.00      PEP  H  
ATOM    585  HB2 SER  1708     -12.472 -28.036  28.269  1.00  0.00      PEP  H  
ATOM    586  HG1 SER  1708     -14.737 -28.874  28.349  1.00  0.00      PEP  H  
ATOM    587  N   THR  1709     -14.937 -25.148  25.943  1.00 64.82      PEP  N  
ATOM    588  CA  THR  1709     -15.958 -24.079  25.883  1.00 70.04      PEP  C  
ATOM    589  C   THR  1709     -17.176 -24.193  26.797  1.00 71.20      PEP  C  
ATOM    590  O   THR  1709     -17.571 -23.229  27.393  1.00 68.39      PEP  O  
ATOM    591  CB  THR  1709     -16.600 -23.923  24.456  1.00 73.25      PEP  C  
ATOM    592  CG2 THR  1709     -15.778 -23.098  23.467  1.00 67.80      PEP  C  
ATOM    593  OG1 THR  1709     -16.731 -25.229  23.869  1.00 59.17      PEP  O  
ATOM    594  HN  THR  1709     -14.523 -25.507  25.110  1.00  0.00      PEP  H  
ATOM    595  HA  THR  1709     -15.627 -23.090  26.166  1.00  0.00      PEP  H  
ATOM    596  HB  THR  1709     -17.593 -23.425  24.477  1.00  0.00      PEP  H  
ATOM    597  HG1 THR  1709     -17.673 -25.410  23.913  1.00  0.00      PEP  H  
ATOM    598 HG21 THR  1709     -16.391 -22.816  22.585  1.00  0.00      PEP  H  
ATOM    599 HG22 THR  1709     -14.835 -23.622  23.200  1.00  0.00      PEP  H  
ATOM    600 HG23 THR  1709     -15.601 -22.139  23.997  1.00  0.00      PEP  H  
ATOM    601  N   GLN  1710     -17.813 -25.444  26.835  1.00 58.80      PEP  N  
ATOM    602  CA  GLN  1710     -18.850 -25.901  27.723  1.00 49.05      PEP  C  
ATOM    603  C   GLN  1710     -20.220 -25.262  27.387  1.00 44.04      PEP  C  
ATOM    604  O   GLN  1710     -20.787 -24.561  28.232  1.00 43.22      PEP  O  
ATOM    605  CB  GLN  1710     -18.536 -25.820  29.256  1.00 55.66      PEP  C  
ATOM    606  CG  GLN  1710     -17.175 -26.386  29.701  1.00 61.41      PEP  C  
ATOM    607  CD  GLN  1710     -17.184 -26.571  31.167  1.00 72.39      PEP  C  
ATOM    608  NE2 GLN  1710     -17.160 -25.375  31.807  1.00 72.62      PEP  N  
ATOM    609  OE1 GLN  1710     -17.172 -27.625  31.819  1.00 73.22      PEP  O  
ATOM    610  HN  GLN  1710     -17.364 -26.147  26.289  1.00  0.00      PEP  H  
ATOM    611  HA  GLN  1710     -18.924 -26.924  27.384  1.00  0.00      PEP  H  
ATOM    612  HB1 GLN  1710     -19.372 -26.258  29.840  1.00  0.00      PEP  H  
ATOM    613  HB2 GLN  1710     -18.647 -24.727  29.426  1.00  0.00      PEP  H  
ATOM    614  HG1 GLN  1710     -16.178 -26.000  29.396  1.00  0.00      PEP  H  
ATOM    615  HG2 GLN  1710     -17.287 -27.410  29.284  1.00  0.00      PEP  H  
ATOM    616 HE21 GLN  1710     -17.114 -25.334  32.805  1.00  0.00      PEP  H  
ATOM    617 HE22 GLN  1710     -16.911 -24.614  31.208  1.00  0.00      PEP  H  
ATOM    618  N   GLY  1711     -20.784 -25.493  26.172  1.00 43.49      PEP  N  
ATOM    619  CA  GLY  1711     -21.982 -24.889  25.630  1.00 42.85      PEP  C  
ATOM    620  C   GLY  1711     -21.864 -23.391  25.258  1.00 44.12      PEP  C  
ATOM    621  O   GLY  1711     -22.716 -22.605  25.629  1.00 43.97      PEP  O  
ATOM    622  HN  GLY  1711     -20.199 -25.961  25.513  1.00  0.00      PEP  H  
ATOM    623  HA1 GLY  1711     -22.770 -24.938  26.368  1.00  0.00      PEP  H  
ATOM    624  HA2 GLY  1711     -22.181 -25.494  24.758  1.00  0.00      PEP  H  
ATOM    625  N   LEU  1712     -20.799 -22.898  24.601  1.00 42.55      PEP  N  
ATOM    626  CA  LEU  1712     -20.662 -21.532  24.159  1.00 38.28      PEP  C  
ATOM    627  C   LEU  1712     -20.026 -21.708  22.787  1.00 24.44      PEP  C  
ATOM    628  O   LEU  1712     -19.119 -22.524  22.531  1.00 30.31      PEP  O  
ATOM    629  CB  LEU  1712     -19.812 -20.740  25.168  1.00 23.07      PEP  C  
ATOM    630  CG  LEU  1712     -20.555 -20.444  26.518  1.00 34.09      PEP  C  
ATOM    631  CD1 LEU  1712     -19.581 -19.666  27.419  1.00 29.90      PEP  C  
ATOM    632  CD2 LEU  1712     -21.792 -19.540  26.311  1.00 28.05      PEP  C  
ATOM    633  HN  LEU  1712     -20.090 -23.514  24.266  1.00  0.00      PEP  H  
ATOM    634  HA  LEU  1712     -21.598 -21.022  23.983  1.00  0.00      PEP  H  
ATOM    635  HB1 LEU  1712     -19.497 -19.722  24.854  1.00  0.00      PEP  H  
ATOM    636  HB2 LEU  1712     -18.942 -21.369  25.457  1.00  0.00      PEP  H  
ATOM    637  HG  LEU  1712     -20.919 -21.367  27.020  1.00  0.00      PEP  H  
ATOM    638 HD11 LEU  1712     -20.112 -19.155  28.250  1.00  0.00      PEP  H  
ATOM    639 HD12 LEU  1712     -19.051 -18.872  26.850  1.00  0.00      PEP  H  
ATOM    640 HD13 LEU  1712     -18.752 -20.202  27.930  1.00  0.00      PEP  H  
ATOM    641 HD21 LEU  1712     -22.637 -20.113  25.869  1.00  0.00      PEP  H  
ATOM    642 HD22 LEU  1712     -21.558 -18.558  25.846  1.00  0.00      PEP  H  
ATOM    643 HD23 LEU  1712     -22.131 -19.185  27.307  1.00  0.00      PEP  H  
ATOM    644  N   THR  1713     -20.560 -20.969  21.741  1.00 24.45      PEP  N  
ATOM    645  CA  THR  1713     -20.034 -21.122  20.370  1.00 21.39      PEP  C  
ATOM    646  C   THR  1713     -18.554 -20.769  20.274  1.00 27.94      PEP  C  
ATOM    647  O   THR  1713     -18.167 -19.745  20.840  1.00 29.89      PEP  O  
ATOM    648  CB  THR  1713     -20.820 -20.206  19.445  1.00 24.74      PEP  C  
ATOM    649  CG2 THR  1713     -20.255 -20.158  18.025  1.00 23.52      PEP  C  
ATOM    650  OG1 THR  1713     -22.181 -20.601  19.319  1.00 28.12      PEP  O  
ATOM    651  HN  THR  1713     -21.162 -20.217  21.999  1.00  0.00      PEP  H  
ATOM    652  HA  THR  1713     -20.135 -22.143  20.034  1.00  0.00      PEP  H  
ATOM    653  HB  THR  1713     -20.766 -19.212  19.940  1.00  0.00      PEP  H  
ATOM    654  HG1 THR  1713     -22.128 -21.548  19.468  1.00  0.00      PEP  H  
ATOM    655 HG21 THR  1713     -20.136 -21.152  17.544  1.00  0.00      PEP  H  
ATOM    656 HG22 THR  1713     -19.250 -19.690  17.967  1.00  0.00      PEP  H  
ATOM    657 HG23 THR  1713     -20.994 -19.627  17.387  1.00  0.00      PEP  H  
ATOM    658  N   PRO  1714     -17.745 -21.626  19.677  1.00 24.94      PEP  N  
ATOM    659  CA  PRO  1714     -16.380 -21.210  19.431  1.00 28.31      PEP  C  
ATOM    660  C   PRO  1714     -15.958 -19.986  18.608  1.00 26.68      PEP  C  
ATOM    661  O   PRO  1714     -16.758 -19.477  17.804  1.00 24.33      PEP  O  
ATOM    662  CB  PRO  1714     -15.859 -22.414  18.647  1.00 24.97      PEP  C  
ATOM    663  CG  PRO  1714     -16.587 -23.617  19.219  1.00 22.57      PEP  C  
ATOM    664  CD  PRO  1714     -17.949 -23.028  19.361  1.00 21.63      PEP  C  
ATOM    665  HA  PRO  1714     -15.913 -21.095  20.397  1.00  0.00      PEP  H  
ATOM    666  HB1 PRO  1714     -14.770 -22.518  18.838  1.00  0.00      PEP  H  
ATOM    667  HB2 PRO  1714     -16.042 -22.276  17.559  1.00  0.00      PEP  H  
ATOM    668  HG1 PRO  1714     -16.595 -24.563  18.637  1.00  0.00      PEP  H  
ATOM    669  HG2 PRO  1714     -16.158 -23.850  20.218  1.00  0.00      PEP  H  
ATOM    670  HD1 PRO  1714     -18.654 -23.178  18.516  1.00  0.00      PEP  H  
ATOM    671  HD2 PRO  1714     -18.525 -23.479  20.198  1.00  0.00      PEP  H  
ATOM    672  N   PHE  1715     -14.742 -19.466  18.726  1.00 18.28      PEP  N  
ATOM    673  CA  PHE  1715     -14.270 -18.364  17.901  1.00 24.49      PEP  C  
ATOM    674  C   PHE  1715     -12.783 -18.431  17.981  1.00 21.57      PEP  C  
ATOM    675  O   PHE  1715     -12.201 -19.002  18.896  1.00 18.17      PEP  O  
ATOM    676  CB  PHE  1715     -14.881 -16.944  18.257  1.00 15.60      PEP  C  
ATOM    677  CG  PHE  1715     -14.212 -16.133  19.374  1.00 17.33      PEP  C  
ATOM    678  CD1 PHE  1715     -14.537 -16.352  20.705  1.00 23.24      PEP  C  
ATOM    679  CD2 PHE  1715     -13.272 -15.071  19.093  1.00 22.00      PEP  C  
ATOM    680  CE1 PHE  1715     -13.915 -15.726  21.776  1.00 21.22      PEP  C  
ATOM    681  CE2 PHE  1715     -12.628 -14.389  20.159  1.00 16.92      PEP  C  
ATOM    682  CZ  PHE  1715     -12.988 -14.637  21.506  1.00 21.49      PEP  C  
ATOM    683  HN  PHE  1715     -14.113 -19.892  19.371  1.00  0.00      PEP  H  
ATOM    684  HA  PHE  1715     -14.446 -18.407  16.836  1.00  0.00      PEP  H  
ATOM    685  HB1 PHE  1715     -15.928 -17.100  18.592  1.00  0.00      PEP  H  
ATOM    686  HB2 PHE  1715     -14.768 -16.363  17.317  1.00  0.00      PEP  H  
ATOM    687  HD1 PHE  1715     -15.245 -17.135  20.933  1.00  0.00      PEP  H  
ATOM    688  HD2 PHE  1715     -12.911 -14.850  18.100  1.00  0.00      PEP  H  
ATOM    689  HE1 PHE  1715     -14.277 -15.931  22.772  1.00  0.00      PEP  H  
ATOM    690  HE2 PHE  1715     -12.003 -13.518  20.019  1.00  0.00      PEP  H  
ATOM    691  HZ  PHE  1715     -12.428 -14.206  22.323  1.00  0.00      PEP  H  
ATOM    692  N   THR  1716     -12.052 -17.742  17.037  1.00 16.73      PEP  N  
ATOM    693  CA  THR  1716     -10.624 -17.353  17.084  1.00 21.15      PEP  C  
ATOM    694  C   THR  1716     -10.333 -16.015  16.322  1.00 23.49      PEP  C  
ATOM    695  O   THR  1716     -10.937 -15.682  15.246  1.00 21.25      PEP  O  
ATOM    696  CB  THR  1716      -9.683 -18.433  16.446  1.00 25.86      PEP  C  
ATOM    697  CG2 THR  1716      -8.161 -18.036  16.455  1.00 20.36      PEP  C  
ATOM    698  OG1 THR  1716      -9.786 -19.703  17.209  1.00 28.96      PEP  O  
ATOM    699  HN  THR  1716     -12.575 -17.398  16.260  1.00  0.00      PEP  H  
ATOM    700  HA  THR  1716     -10.271 -17.398  18.104  1.00  0.00      PEP  H  
ATOM    701  HB  THR  1716      -9.991 -18.601  15.391  1.00  0.00      PEP  H  
ATOM    702  HG1 THR  1716     -10.532 -20.177  16.835  1.00  0.00      PEP  H  
ATOM    703 HG21 THR  1716      -7.598 -18.899  16.042  1.00  0.00      PEP  H  
ATOM    704 HG22 THR  1716      -7.844 -17.860  17.505  1.00  0.00      PEP  H  
ATOM    705 HG23 THR  1716      -8.136 -17.163  15.769  1.00  0.00      PEP  H  
ATOM    706  N   VAL  1717      -9.484 -15.131  16.873  1.00 18.25      PEP  N  
ATOM    707  CA  VAL  1717      -8.894 -13.939  16.237  1.00 17.12      PEP  C  
ATOM    708  C   VAL  1717      -7.400 -14.071  16.180  1.00 21.86      PEP  C  
ATOM    709  O   VAL  1717      -6.797 -14.335  17.246  1.00 19.17      PEP  O  
ATOM    710  CB  VAL  1717      -9.385 -12.553  16.908  1.00 17.28      PEP  C  
ATOM    711  CG1 VAL  1717      -8.722 -11.397  16.312  1.00 13.08      PEP  C  
ATOM    712  CG2 VAL  1717     -10.918 -12.466  16.974  1.00 12.17      PEP  C  
ATOM    713  HN  VAL  1717      -9.169 -15.357  17.792  1.00  0.00      PEP  H  
ATOM    714  HA  VAL  1717      -9.236 -13.958  15.213  1.00  0.00      PEP  H  
ATOM    715  HB  VAL  1717      -9.050 -12.717  17.955  1.00  0.00      PEP  H  
ATOM    716 HG11 VAL  1717      -8.882 -11.468  15.216  1.00  0.00      PEP  H  
ATOM    717 HG12 VAL  1717      -7.612 -11.370  16.363  1.00  0.00      PEP  H  
ATOM    718 HG13 VAL  1717      -9.072 -10.442  16.760  1.00  0.00      PEP  H  
ATOM    719 HG21 VAL  1717     -11.205 -11.692  17.717  1.00  0.00      PEP  H  
ATOM    720 HG22 VAL  1717     -11.452 -13.421  17.166  1.00  0.00      PEP  H  
ATOM    721 HG23 VAL  1717     -11.327 -12.173  15.984  1.00  0.00      PEP  H  
ATOM    722  N   THR  1718      -6.811 -13.943  15.014  1.00 12.92      PEP  N  
ATOM    723  CA  THR  1718      -5.432 -13.862  14.879  1.00 18.80      PEP  C  
ATOM    724  C   THR  1718      -5.086 -12.426  14.396  1.00 19.11      PEP  C  
ATOM    725  O   THR  1718      -5.916 -11.651  13.925  1.00 18.75      PEP  O  
ATOM    726  CB  THR  1718      -4.755 -14.870  13.846  1.00 20.17      PEP  C  
ATOM    727  CG2 THR  1718      -4.974 -16.212  14.567  1.00 14.09      PEP  C  
ATOM    728  OG1 THR  1718      -5.463 -15.026  12.659  1.00 21.77      PEP  O  
ATOM    729  HN  THR  1718      -7.318 -13.666  14.201  1.00  0.00      PEP  H  
ATOM    730  HA  THR  1718      -4.917 -14.031  15.813  1.00  0.00      PEP  H  
ATOM    731  HB  THR  1718      -3.669 -14.684  13.698  1.00  0.00      PEP  H  
ATOM    732  HG1 THR  1718      -4.977 -15.687  12.160  1.00  0.00      PEP  H  
ATOM    733 HG21 THR  1718      -4.211 -16.969  14.287  1.00  0.00      PEP  H  
ATOM    734 HG22 THR  1718      -6.018 -16.591  14.521  1.00  0.00      PEP  H  
ATOM    735 HG23 THR  1718      -4.772 -16.055  15.648  1.00  0.00      PEP  H  
ATOM    736  N   THR  1719      -3.860 -11.950  14.682  1.00 19.30      PEP  N  
ATOM    737  CA  THR  1719      -3.374 -10.641  14.355  1.00 17.16      PEP  C  
ATOM    738  C   THR  1719      -1.952 -10.650  13.953  1.00 20.35      PEP  C  
ATOM    739  O   THR  1719      -1.093 -11.072  14.681  1.00 18.60      PEP  O  
ATOM    740  CB  THR  1719      -3.437  -9.626  15.508  1.00 17.61      PEP  C  
ATOM    741  CG2 THR  1719      -4.843  -9.191  15.662  1.00 16.41      PEP  C  
ATOM    742  OG1 THR  1719      -2.986 -10.156  16.697  1.00 14.26      PEP  O  
ATOM    743  HN  THR  1719      -3.278 -12.641  15.106  1.00  0.00      PEP  H  
ATOM    744  HA  THR  1719      -3.919 -10.261  13.504  1.00  0.00      PEP  H  
ATOM    745  HB  THR  1719      -2.951  -8.674  15.207  1.00  0.00      PEP  H  
ATOM    746  HG1 THR  1719      -2.259 -10.704  16.395  1.00  0.00      PEP  H  
ATOM    747 HG21 THR  1719      -5.351  -9.993  16.240  1.00  0.00      PEP  H  
ATOM    748 HG22 THR  1719      -5.323  -8.992  14.680  1.00  0.00      PEP  H  
ATOM    749 HG23 THR  1719      -4.815  -8.374  16.415  1.00  0.00      PEP  H  
ATOM    750  N   LYS  1720      -1.614 -10.033  12.865  1.00 21.92      PEP  N  
ATOM    751  CA  LYS  1720      -0.189  -9.999  12.507  1.00 21.79      PEP  C  
ATOM    752  C   LYS  1720       0.278  -8.596  12.813  1.00 18.31      PEP  C  
ATOM    753  O   LYS  1720      -0.284  -7.646  12.270  1.00 18.56      PEP  O  
ATOM    754  CB  LYS  1720      -0.003 -10.432  10.994  1.00 17.89      PEP  C  
ATOM    755  CG  LYS  1720       1.332 -10.282  10.263  1.00 24.68      PEP  C  
ATOM    756  CD  LYS  1720       2.550 -11.013  10.806  1.00 26.87      PEP  C  
ATOM    757  CE  LYS  1720       3.872 -10.781  10.115  1.00 28.95      PEP  C  
ATOM    758  NZ  LYS  1720       5.049 -11.508  10.640  1.00 31.04      PEP  N1+
ATOM    759  HN  LYS  1720      -2.282  -9.643  12.236  1.00  0.00      PEP  H  
ATOM    760  HA  LYS  1720       0.487 -10.664  13.021  1.00  0.00      PEP  H  
ATOM    761  HB1 LYS  1720      -0.589  -9.739  10.355  1.00  0.00      PEP  H  
ATOM    762  HB2 LYS  1720      -0.389 -11.468  10.877  1.00  0.00      PEP  H  
ATOM    763  HG1 LYS  1720       1.589  -9.204  10.352  1.00  0.00      PEP  H  
ATOM    764  HG2 LYS  1720       1.135 -10.508   9.194  1.00  0.00      PEP  H  
ATOM    765  HD1 LYS  1720       2.251 -12.071  10.637  1.00  0.00      PEP  H  
ATOM    766  HD2 LYS  1720       2.794 -10.875  11.881  1.00  0.00      PEP  H  
ATOM    767  HE1 LYS  1720       4.091  -9.694  10.188  1.00  0.00      PEP  H  
ATOM    768  HE2 LYS  1720       3.794 -11.086   9.049  1.00  0.00      PEP  H  
ATOM    769  HZ1 LYS  1720       4.988 -12.518  10.398  1.00  0.00      PEP  H  
ATOM    770  HZ2 LYS  1720       5.081 -11.299  11.658  1.00  0.00      PEP  H  
ATOM    771  HZ3 LYS  1720       5.902 -11.053  10.257  1.00  0.00      PEP  H  
ATOM    772  N   ASN  1721       1.410  -8.548  13.651  1.00 20.80      PEP  N  
ATOM    773  CA  ASN  1721       2.271  -7.399  13.902  1.00 17.44      PEP  C  
ATOM    774  C   ASN  1721       3.417  -7.504  12.993  1.00 20.63      PEP  C  
ATOM    775  O   ASN  1721       4.107  -8.547  12.892  1.00 23.91      PEP  O  
ATOM    776  CB  ASN  1721       2.897  -7.459  15.348  1.00 22.27      PEP  C  
ATOM    777  CG  ASN  1721       1.890  -7.538  16.510  1.00 27.62      PEP  C  
ATOM    778  ND2 ASN  1721       2.373  -7.467  17.738  1.00 18.39      PEP  N  
ATOM    779  OD1 ASN  1721       0.687  -7.765  16.251  1.00 22.76      PEP  O  
ATOM    780  HN  ASN  1721       1.661  -9.414  14.075  1.00  0.00      PEP  H  
ATOM    781  HA  ASN  1721       1.742  -6.468  13.763  1.00  0.00      PEP  H  
ATOM    782  HB1 ASN  1721       3.604  -6.602  15.331  1.00  0.00      PEP  H  
ATOM    783  HB2 ASN  1721       3.577  -8.337  15.350  1.00  0.00      PEP  H  
ATOM    784 HD21 ASN  1721       1.718  -7.338  18.483  1.00  0.00      PEP  H  
ATOM    785 HD22 ASN  1721       3.343  -7.309  17.920  1.00  0.00      PEP  H  
ATOM    786  N   GLN  1722       3.672  -6.364  12.264  1.00 25.17      PEP  N  
ATOM    787  CA  GLN  1722       4.813  -6.267  11.286  1.00 31.18      PEP  C  
ATOM    788  C   GLN  1722       5.387  -4.916  11.329  1.00 33.25      PEP  C  
ATOM    789  O   GLN  1722       4.652  -3.958  11.278  1.00 26.84      PEP  O  
ATOM    790  CB  GLN  1722       4.368  -6.689   9.915  1.00 28.88      PEP  C  
ATOM    791  CG  GLN  1722       5.378  -6.504   8.703  1.00 36.06      PEP  C  
ATOM    792  CD  GLN  1722       6.485  -7.492   8.640  1.00 46.61      PEP  C  
ATOM    793  NE2 GLN  1722       7.378  -7.312   7.612  1.00 40.17      PEP  N  
ATOM    794  OE1 GLN  1722       6.610  -8.339   9.519  1.00 57.62      PEP  O  
ATOM    795  HN  GLN  1722       3.075  -5.569  12.337  1.00  0.00      PEP  H  
ATOM    796  HA  GLN  1722       5.543  -6.946  11.703  1.00  0.00      PEP  H  
ATOM    797  HB1 GLN  1722       3.484  -6.081   9.624  1.00  0.00      PEP  H  
ATOM    798  HB2 GLN  1722       3.898  -7.691   9.833  1.00  0.00      PEP  H  
ATOM    799  HG1 GLN  1722       5.693  -5.441   8.774  1.00  0.00      PEP  H  
ATOM    800  HG2 GLN  1722       4.762  -6.754   7.814  1.00  0.00      PEP  H  
ATOM    801 HE21 GLN  1722       8.148  -7.946   7.683  1.00  0.00      PEP  H  
ATOM    802 HE22 GLN  1722       7.400  -6.481   7.057  1.00  0.00      PEP  H  
ATOM    803  N   ASN  1723       6.743  -4.807  11.245  1.00 27.55      PEP  N  
ATOM    804  CA  ASN  1723       7.605  -3.651  11.377  1.00 34.00      PEP  C  
ATOM    805  C   ASN  1723       8.318  -3.211  10.097  1.00 29.13      PEP  C  
ATOM    806  O   ASN  1723       8.566  -3.977   9.141  1.00 30.82      PEP  O  
ATOM    807  CB  ASN  1723       8.561  -3.752  12.665  1.00 38.85      PEP  C  
ATOM    808  CG  ASN  1723       9.968  -4.302  12.508  1.00 46.22      PEP  C  
ATOM    809  ND2 ASN  1723      10.890  -4.067  13.469  1.00 53.00      PEP  N  
ATOM    810  OD1 ASN  1723      10.317  -4.965  11.567  1.00 53.65      PEP  O  
ATOM    811  HN  ASN  1723       7.252  -5.622  10.978  1.00  0.00      PEP  H  
ATOM    812  HA  ASN  1723       6.886  -2.875  11.595  1.00  0.00      PEP  H  
ATOM    813  HB1 ASN  1723       8.006  -4.340  13.426  1.00  0.00      PEP  H  
ATOM    814  HB2 ASN  1723       8.734  -2.735  13.081  1.00  0.00      PEP  H  
ATOM    815 HD21 ASN  1723      11.784  -4.487  13.316  1.00  0.00      PEP  H  
ATOM    816 HD22 ASN  1723      10.664  -3.441  14.215  1.00  0.00      PEP  H  
ATOM    817  N   ARG  1724       8.591  -1.896  10.054  1.00 43.80      PEP  N  
ATOM    818  CA  ARG  1724       9.543  -1.384   9.085  1.00 50.36      PEP  C  
ATOM    819  C   ARG  1724      10.524  -0.312   9.524  1.00 44.54      PEP  C  
ATOM    820  O   ARG  1724      10.293   0.437  10.440  1.00 40.94      PEP  O  
ATOM    821  CB  ARG  1724       8.848  -0.791   7.842  1.00 45.52      PEP  C  
ATOM    822  CG  ARG  1724       8.344  -1.820   6.877  1.00 43.00      PEP  C  
ATOM    823  CD  ARG  1724       7.443  -1.255   5.766  1.00 34.79      PEP  C  
ATOM    824  NE  ARG  1724       6.120  -0.832   6.348  1.00 31.39      PEP  N  
ATOM    825  CZ  ARG  1724       5.437   0.170   5.820  1.00 44.92      PEP  C  
ATOM    826  NH1 ARG  1724       5.828   0.872   4.699  1.00 31.46      PEP  N1+
ATOM    827  NH2 ARG  1724       4.455   0.707   6.565  1.00 27.65      PEP  N  
ATOM    828  HN  ARG  1724       8.266  -1.346  10.819  1.00  0.00      PEP  H  
ATOM    829  HA  ARG  1724      10.089  -2.268   8.791  1.00  0.00      PEP  H  
ATOM    830  HB1 ARG  1724       9.468  -0.138   7.189  1.00  0.00      PEP  H  
ATOM    831  HB2 ARG  1724       7.965  -0.251   8.246  1.00  0.00      PEP  H  
ATOM    832  HG1 ARG  1724       7.736  -2.590   7.397  1.00  0.00      PEP  H  
ATOM    833  HG2 ARG  1724       9.281  -2.236   6.452  1.00  0.00      PEP  H  
ATOM    834  HD1 ARG  1724       7.278  -2.086   5.047  1.00  0.00      PEP  H  
ATOM    835  HD2 ARG  1724       8.037  -0.446   5.289  1.00  0.00      PEP  H  
ATOM    836  HE  ARG  1724       5.854  -1.042   7.290  1.00  0.00      PEP  H  
ATOM    837 HH11 ARG  1724       6.606   0.537   4.169  1.00  0.00      PEP  H  
ATOM    838 HH12 ARG  1724       5.395   1.759   4.539  1.00  0.00      PEP  H  
ATOM    839 HH21 ARG  1724       4.400   0.440   7.528  1.00  0.00      PEP  H  
ATOM    840 HH22 ARG  1724       3.888   1.365   6.071  1.00  0.00      PEP  H  
ATOM    841  N   GLY  1725      11.667  -0.257   8.864  1.00 41.80      PEP  N  
ATOM    842  CA  GLY  1725      12.611   0.885   8.902  1.00 46.98      PEP  C  
ATOM    843  C   GLY  1725      13.480   1.080  10.106  1.00 47.16      PEP  C  
ATOM    844  O   GLY  1725      13.497   0.281  11.105  1.00 56.55      PEP  O  
ATOM    845  HN  GLY  1725      11.778  -0.866   8.083  1.00  0.00      PEP  H  
ATOM    846  HA1 GLY  1725      12.107   1.827   8.741  1.00  0.00      PEP  H  
ATOM    847  HA2 GLY  1725      13.318   0.667   8.117  1.00  0.00      PEP  H  
ATOM    848  N   ASN  1726      14.295   2.144  10.130  1.00 66.13      PEP  N  
ATOM    849  CA  ASN  1726      15.175   2.557  11.253  1.00 71.38      PEP  C  
ATOM    850  C   ASN  1726      14.974   4.040  11.576  1.00 70.70      PEP  C  
ATOM    851  O   ASN  1726      15.216   4.832  10.676  1.00 72.95      PEP  O  
ATOM    852  CB  ASN  1726      16.629   2.307  10.769  1.00 73.91      PEP  C  
ATOM    853  CG  ASN  1726      17.548   2.405  12.015  1.00 82.76      PEP  C  
ATOM    854  ND2 ASN  1726      18.890   2.466  11.846  1.00 73.40      PEP  N  
ATOM    855  OD1 ASN  1726      17.050   2.443  13.145  1.00 93.90      PEP  O  
ATOM    856  HN  ASN  1726      14.282   2.741   9.332  1.00  0.00      PEP  H  
ATOM    857  HA  ASN  1726      14.976   2.010  12.162  1.00  0.00      PEP  H  
ATOM    858  HB1 ASN  1726      16.967   2.999   9.968  1.00  0.00      PEP  H  
ATOM    859  HB2 ASN  1726      16.768   1.308  10.304  1.00  0.00      PEP  H  
ATOM    860 HD21 ASN  1726      19.567   2.596  12.571  1.00  0.00      PEP  H  
ATOM    861 HD22 ASN  1726      19.219   2.645  10.919  1.00  0.00      PEP  H  
ATOM    862  N   PRO  1727      14.611   4.472  12.797  1.00 68.40      PEP  N  
ATOM    863  CA  PRO  1727      13.971   3.610  13.863  1.00 69.32      PEP  C  
ATOM    864  C   PRO  1727      12.653   2.861  13.561  1.00 64.18      PEP  C  
ATOM    865  O   PRO  1727      11.805   3.420  12.877  1.00 44.83      PEP  O  
ATOM    866  CB  PRO  1727      13.658   4.705  14.940  1.00 69.34      PEP  C  
ATOM    867  CG  PRO  1727      13.306   5.951  14.132  1.00 70.52      PEP  C  
ATOM    868  CD  PRO  1727      14.266   5.912  12.902  1.00 72.52      PEP  C  
ATOM    869  HA  PRO  1727      14.676   2.874  14.222  1.00  0.00      PEP  H  
ATOM    870  HB1 PRO  1727      14.596   4.958  15.477  1.00  0.00      PEP  H  
ATOM    871  HB2 PRO  1727      12.840   4.292  15.569  1.00  0.00      PEP  H  
ATOM    872  HG1 PRO  1727      12.285   5.774  13.732  1.00  0.00      PEP  H  
ATOM    873  HG2 PRO  1727      13.246   6.914  14.681  1.00  0.00      PEP  H  
ATOM    874  HD1 PRO  1727      13.818   6.488  12.064  1.00  0.00      PEP  H  
ATOM    875  HD2 PRO  1727      15.175   6.451  13.244  1.00  0.00      PEP  H  
ATOM    876  N   ALA  1728      12.416   1.647  14.095  1.00 53.98      PEP  N  
ATOM    877  CA  ALA  1728      11.386   0.807  13.645  1.00 50.53      PEP  C  
ATOM    878  C   ALA  1728       9.996   1.311  14.023  1.00 42.04      PEP  C  
ATOM    879  O   ALA  1728       9.747   1.778  15.111  1.00 40.86      PEP  O  
ATOM    880  CB  ALA  1728      11.652  -0.676  14.033  1.00 41.21      PEP  C  
ATOM    881  HN  ALA  1728      12.974   1.200  14.790  1.00  0.00      PEP  H  
ATOM    882  HA  ALA  1728      11.400   0.808  12.565  1.00  0.00      PEP  H  
ATOM    883  HB1 ALA  1728      12.709  -0.891  13.762  1.00  0.00      PEP  H  
ATOM    884  HB2 ALA  1728      10.971  -1.385  13.517  1.00  0.00      PEP  H  
ATOM    885  HB3 ALA  1728      11.561  -0.786  15.135  1.00  0.00      PEP  H  
ATOM    886  N   VAL  1729       9.070   1.197  13.145  1.00 37.26      PEP  N  
ATOM    887  CA  VAL  1729       7.639   1.427  13.316  1.00 29.32      PEP  C  
ATOM    888  C   VAL  1729       6.840   0.166  13.071  1.00 30.96      PEP  C  
ATOM    889  O   VAL  1729       7.189  -0.592  12.174  1.00 30.82      PEP  O  
ATOM    890  CB  VAL  1729       7.142   2.509  12.423  1.00 25.46      PEP  C  
ATOM    891  CG1 VAL  1729       5.554   2.676  12.685  1.00 26.88      PEP  C  
ATOM    892  CG2 VAL  1729       7.793   3.816  12.962  1.00 26.21      PEP  C  
ATOM    893  HN  VAL  1729       9.314   0.940  12.213  1.00  0.00      PEP  H  
ATOM    894  HA  VAL  1729       7.461   1.693  14.348  1.00  0.00      PEP  H  
ATOM    895  HB  VAL  1729       7.360   2.431  11.337  1.00  0.00      PEP  H  
ATOM    896 HG11 VAL  1729       5.268   2.847  13.745  1.00  0.00      PEP  H  
ATOM    897 HG12 VAL  1729       4.895   1.825  12.409  1.00  0.00      PEP  H  
ATOM    898 HG13 VAL  1729       5.235   3.548  12.076  1.00  0.00      PEP  H  
ATOM    899 HG21 VAL  1729       7.318   4.701  12.487  1.00  0.00      PEP  H  
ATOM    900 HG22 VAL  1729       8.858   3.629  12.709  1.00  0.00      PEP  H  
ATOM    901 HG23 VAL  1729       7.683   3.912  14.063  1.00  0.00      PEP  H  
ATOM    902  N   SER  1730       5.874  -0.210  13.828  1.00 23.20      PEP  N  
ATOM    903  CA  SER  1730       5.273  -1.517  13.782  1.00 22.88      PEP  C  
ATOM    904  C   SER  1730       3.776  -1.434  14.103  1.00 26.58      PEP  C  
ATOM    905  O   SER  1730       3.387  -0.536  14.862  1.00 21.07      PEP  O  
ATOM    906  CB  SER  1730       5.936  -2.486  14.821  1.00 21.94      PEP  C  
ATOM    907  OG  SER  1730       5.508  -3.842  14.745  1.00 24.54      PEP  O  
ATOM    908  HN  SER  1730       5.525   0.379  14.554  1.00  0.00      PEP  H  
ATOM    909  HA  SER  1730       5.367  -1.886  12.771  1.00  0.00      PEP  H  
ATOM    910  HB1 SER  1730       5.854  -2.159  15.880  1.00  0.00      PEP  H  
ATOM    911  HB2 SER  1730       7.017  -2.410  14.572  1.00  0.00      PEP  H  
ATOM    912  HG1 SER  1730       5.601  -4.270  15.600  1.00  0.00      PEP  H  
ATOM    913  N   TYR  1731       2.875  -2.187  13.467  1.00 19.49      PEP  N  
ATOM    914  CA  TYR  1731       1.407  -2.084  13.734  1.00 25.48      PEP  C  
ATOM    915  C   TYR  1731       0.803  -3.394  13.304  1.00 25.77      PEP  C  
ATOM    916  O   TYR  1731       1.367  -4.218  12.673  1.00 19.27      PEP  O  
ATOM    917  CB  TYR  1731       0.746  -0.936  12.887  1.00 19.91      PEP  C  
ATOM    918  CG  TYR  1731       0.946  -0.877  11.466  1.00 28.99      PEP  C  
ATOM    919  CD1 TYR  1731       2.006  -0.041  11.015  1.00 27.06      PEP  C  
ATOM    920  CD2 TYR  1731       0.288  -1.643  10.508  1.00 25.54      PEP  C  
ATOM    921  CE1 TYR  1731       2.635  -0.336   9.807  1.00 29.28      PEP  C  
ATOM    922  CE2 TYR  1731       0.790  -1.722   9.184  1.00 25.01      PEP  C  
ATOM    923  CZ  TYR  1731       1.978  -1.111   8.831  1.00 35.92      PEP  C  
ATOM    924  OH  TYR  1731       2.637  -1.272   7.624  1.00 38.52      PEP  O  
ATOM    925  HN  TYR  1731       3.134  -3.007  12.964  1.00  0.00      PEP  H  
ATOM    926  HA  TYR  1731       1.165  -1.880  14.766  1.00  0.00      PEP  H  
ATOM    927  HB1 TYR  1731       1.192  -0.019  13.330  1.00  0.00      PEP  H  
ATOM    928  HB2 TYR  1731      -0.346  -0.760  12.995  1.00  0.00      PEP  H  
ATOM    929  HD1 TYR  1731       2.467   0.559  11.786  1.00  0.00      PEP  H  
ATOM    930  HD2 TYR  1731      -0.567  -2.258  10.748  1.00  0.00      PEP  H  
ATOM    931  HE1 TYR  1731       3.527   0.156   9.448  1.00  0.00      PEP  H  
ATOM    932  HE2 TYR  1731       0.281  -2.412   8.527  1.00  0.00      PEP  H  
ATOM    933  HH  TYR  1731       2.024  -1.736   7.048  1.00  0.00      PEP  H  
ATOM    934  N   VAL  1732      -0.525  -3.545  13.617  1.00 18.65      PEP  N  
ATOM    935  CA  VAL  1732      -1.214  -4.733  13.146  1.00 20.42      PEP  C  
ATOM    936  C   VAL  1732      -1.654  -4.572  11.688  1.00 19.77      PEP  C  
ATOM    937  O   VAL  1732      -2.564  -3.785  11.477  1.00 20.76      PEP  O  
ATOM    938  CB  VAL  1732      -2.419  -5.012  14.130  1.00 19.47      PEP  C  
ATOM    939  CG1 VAL  1732      -3.161  -6.226  13.656  1.00 16.62      PEP  C  
ATOM    940  CG2 VAL  1732      -1.920  -5.256  15.604  1.00 19.53      PEP  C  
ATOM    941  HN  VAL  1732      -0.863  -2.982  14.367  1.00  0.00      PEP  H  
ATOM    942  HA  VAL  1732      -0.495  -5.535  13.225  1.00  0.00      PEP  H  
ATOM    943  HB  VAL  1732      -3.118  -4.148  14.153  1.00  0.00      PEP  H  
ATOM    944 HG11 VAL  1732      -3.636  -6.175  12.652  1.00  0.00      PEP  H  
ATOM    945 HG12 VAL  1732      -3.984  -6.400  14.383  1.00  0.00      PEP  H  
ATOM    946 HG13 VAL  1732      -2.474  -7.098  13.666  1.00  0.00      PEP  H  
ATOM    947 HG21 VAL  1732      -1.234  -6.126  15.686  1.00  0.00      PEP  H  
ATOM    948 HG22 VAL  1732      -2.808  -5.344  16.266  1.00  0.00      PEP  H  
ATOM    949 HG23 VAL  1732      -1.221  -4.489  16.004  1.00  0.00      PEP  H  
ATOM    950  N   ARG  1733      -0.995  -5.346  10.723  1.00 20.64      PEP  N  
ATOM    951  CA  ARG  1733      -1.218  -5.035   9.294  1.00 20.02      PEP  C  
ATOM    952  C   ARG  1733      -2.442  -5.886   8.864  1.00 22.75      PEP  C  
ATOM    953  O   ARG  1733      -2.927  -5.502   7.783  1.00 23.36      PEP  O  
ATOM    954  CB  ARG  1733       0.022  -5.390   8.504  1.00 23.56      PEP  C  
ATOM    955  CG  ARG  1733       0.375  -6.839   8.346  1.00 39.45      PEP  C  
ATOM    956  CD  ARG  1733       1.454  -7.114   7.314  1.00 36.22      PEP  C  
ATOM    957  NE  ARG  1733       1.764  -8.578   7.234  1.00 34.33      PEP  N  
ATOM    958  CZ  ARG  1733       0.865  -9.502   6.830  1.00 35.41      PEP  C  
ATOM    959  NH1 ARG  1733      -0.332  -9.161   6.491  1.00 40.67      PEP  N1+
ATOM    960  NH2 ARG  1733       1.074 -10.802   6.616  1.00 41.69      PEP  N  
ATOM    961  HN  ARG  1733      -0.420  -6.141  10.903  1.00  0.00      PEP  H  
ATOM    962  HA  ARG  1733      -1.369  -3.968   9.364  1.00  0.00      PEP  H  
ATOM    963  HB1 ARG  1733       0.860  -4.899   9.043  1.00  0.00      PEP  H  
ATOM    964  HB2 ARG  1733       0.041  -4.861   7.526  1.00  0.00      PEP  H  
ATOM    965  HG1 ARG  1733      -0.510  -7.399   7.975  1.00  0.00      PEP  H  
ATOM    966  HG2 ARG  1733       0.692  -7.282   9.314  1.00  0.00      PEP  H  
ATOM    967  HD1 ARG  1733       2.446  -6.672   7.551  1.00  0.00      PEP  H  
ATOM    968  HD2 ARG  1733       1.024  -6.856   6.322  1.00  0.00      PEP  H  
ATOM    969  HE  ARG  1733       2.734  -8.820   7.266  1.00  0.00      PEP  H  
ATOM    970 HH11 ARG  1733      -0.660  -8.217   6.445  1.00  0.00      PEP  H  
ATOM    971 HH12 ARG  1733      -1.007  -9.758   6.058  1.00  0.00      PEP  H  
ATOM    972 HH21 ARG  1733       1.958 -11.243   6.769  1.00  0.00      PEP  H  
ATOM    973 HH22 ARG  1733       0.275 -11.394   6.500  1.00  0.00      PEP  H  
ATOM    974  N   VAL  1734      -3.045  -6.838   9.654  1.00 18.39      PEP  N  
ATOM    975  CA  VAL  1734      -4.225  -7.560   9.370  1.00 21.78      PEP  C  
ATOM    976  C   VAL  1734      -4.885  -8.013  10.715  1.00 23.62      PEP  C  
ATOM    977  O   VAL  1734      -4.107  -8.275  11.619  1.00 20.35      PEP  O  
ATOM    978  CB  VAL  1734      -4.054  -8.643   8.343  1.00 22.38      PEP  C  
ATOM    979  CG1 VAL  1734      -2.894  -9.515   8.850  1.00 21.15      PEP  C  
ATOM    980  CG2 VAL  1734      -5.272  -9.558   8.181  1.00 26.55      PEP  C  
ATOM    981  HN  VAL  1734      -2.773  -7.021  10.595  1.00  0.00      PEP  H  
ATOM    982  HA  VAL  1734      -4.852  -6.859   8.839  1.00  0.00      PEP  H  
ATOM    983  HB  VAL  1734      -3.783  -8.181   7.369  1.00  0.00      PEP  H  
ATOM    984 HG11 VAL  1734      -1.898  -9.119   8.557  1.00  0.00      PEP  H  
ATOM    985 HG12 VAL  1734      -3.109 -10.452   8.292  1.00  0.00      PEP  H  
ATOM    986 HG13 VAL  1734      -3.008  -9.676   9.943  1.00  0.00      PEP  H  
ATOM    987 HG21 VAL  1734      -5.547  -9.937   9.189  1.00  0.00      PEP  H  
ATOM    988 HG22 VAL  1734      -5.140 -10.464   7.551  1.00  0.00      PEP  H  
ATOM    989 HG23 VAL  1734      -6.193  -8.999   7.909  1.00  0.00      PEP  H  
ATOM    990  N   VAL  1735      -6.193  -7.957  10.879  1.00 17.50      PEP  N  
ATOM    991  CA  VAL  1735      -6.848  -8.745  11.938  1.00 18.29      PEP  C  
ATOM    992  C   VAL  1735      -7.739  -9.901  11.223  1.00 25.53      PEP  C  
ATOM    993  O   VAL  1735      -8.658  -9.634  10.434  1.00 20.10      PEP  O  
ATOM    994  CB  VAL  1735      -7.794  -7.915  12.801  1.00 28.49      PEP  C  
ATOM    995  CG1 VAL  1735      -8.357  -8.748  13.983  1.00 12.56      PEP  C  
ATOM    996  CG2 VAL  1735      -7.114  -6.647  13.281  1.00 24.19      PEP  C  
ATOM    997  HN  VAL  1735      -6.773  -7.582  10.160  1.00  0.00      PEP  H  
ATOM    998  HA  VAL  1735      -6.160  -9.164  12.657  1.00  0.00      PEP  H  
ATOM    999  HB  VAL  1735      -8.681  -7.611  12.204  1.00  0.00      PEP  H  
ATOM   1000 HG11 VAL  1735      -8.821  -8.055  14.718  1.00  0.00      PEP  H  
ATOM   1001 HG12 VAL  1735      -7.579  -9.257  14.591  1.00  0.00      PEP  H  
ATOM   1002 HG13 VAL  1735      -9.115  -9.468  13.603  1.00  0.00      PEP  H  
ATOM   1003 HG21 VAL  1735      -6.942  -6.051  12.359  1.00  0.00      PEP  H  
ATOM   1004 HG22 VAL  1735      -6.123  -6.741  13.776  1.00  0.00      PEP  H  
ATOM   1005 HG23 VAL  1735      -7.786  -6.060  13.943  1.00  0.00      PEP  H  
ATOM   1006  N   THR  1736      -7.503 -11.171  11.452  1.00 17.75      PEP  N  
ATOM   1007  CA  THR  1736      -8.234 -12.290  10.819  1.00 21.89      PEP  C  
ATOM   1008  C   THR  1736      -9.091 -12.970  11.863  1.00 22.00      PEP  C  
ATOM   1009  O   THR  1736      -8.627 -13.514  12.836  1.00 19.26      PEP  O  
ATOM   1010  CB  THR  1736      -7.371 -13.371  10.222  1.00 20.82      PEP  C  
ATOM   1011  CG2 THR  1736      -8.144 -14.509   9.517  1.00 25.65      PEP  C  
ATOM   1012  OG1 THR  1736      -6.553 -12.776   9.215  1.00 29.58      PEP  O  
ATOM   1013  HN  THR  1736      -6.690 -11.337  12.003  1.00  0.00      PEP  H  
ATOM   1014  HA  THR  1736      -8.830 -11.954   9.983  1.00  0.00      PEP  H  
ATOM   1015  HB  THR  1736      -6.732 -13.825  11.009  1.00  0.00      PEP  H  
ATOM   1016  HG1 THR  1736      -5.953 -12.393   9.859  1.00  0.00      PEP  H  
ATOM   1017 HG21 THR  1736      -7.410 -15.103   8.931  1.00  0.00      PEP  H  
ATOM   1018 HG22 THR  1736      -8.855 -14.106   8.766  1.00  0.00      PEP  H  
ATOM   1019 HG23 THR  1736      -8.571 -15.123  10.338  1.00  0.00      PEP  H  
ATOM   1020  N   VAL  1737     -10.395 -12.984  11.604  1.00 20.20      PEP  N  
ATOM   1021  CA  VAL  1737     -11.407 -13.636  12.414  1.00 17.91      PEP  C  
ATOM   1022  C   VAL  1737     -11.821 -14.973  11.820  1.00 21.79      PEP  C  
ATOM   1023  O   VAL  1737     -12.332 -14.999  10.678  1.00 19.38      PEP  O  
ATOM   1024  CB  VAL  1737     -12.689 -12.871  12.609  1.00 21.81      PEP  C  
ATOM   1025  CG1 VAL  1737     -13.481 -13.498  13.808  1.00 14.87      PEP  C  
ATOM   1026  CG2 VAL  1737     -12.330 -11.469  13.083  1.00 17.26      PEP  C  
ATOM   1027  HN  VAL  1737     -10.714 -12.591  10.746  1.00  0.00      PEP  H  
ATOM   1028  HA  VAL  1737     -11.007 -13.807  13.403  1.00  0.00      PEP  H  
ATOM   1029  HB  VAL  1737     -13.265 -12.849  11.657  1.00  0.00      PEP  H  
ATOM   1030 HG11 VAL  1737     -14.460 -12.973  13.799  1.00  0.00      PEP  H  
ATOM   1031 HG12 VAL  1737     -13.102 -13.331  14.839  1.00  0.00      PEP  H  
ATOM   1032 HG13 VAL  1737     -13.535 -14.598  13.659  1.00  0.00      PEP  H  
ATOM   1033 HG21 VAL  1737     -11.777 -10.860  12.337  1.00  0.00      PEP  H  
ATOM   1034 HG22 VAL  1737     -11.671 -11.568  13.972  1.00  0.00      PEP  H  
ATOM   1035 HG23 VAL  1737     -13.282 -10.983  13.388  1.00  0.00      PEP  H  
ATOM   1036  N   ALA  1738     -11.713 -16.109  12.610  1.00 19.75      PEP  N  
ATOM   1037  CA  ALA  1738     -12.243 -17.341  12.149  1.00 29.86      PEP  C  
ATOM   1038  C   ALA  1738     -13.477 -17.782  13.000  1.00 17.55      PEP  C  
ATOM   1039  O   ALA  1738     -13.334 -17.933  14.221  1.00 19.40      PEP  O  
ATOM   1040  CB  ALA  1738     -11.134 -18.479  12.307  1.00 18.31      PEP  C  
ATOM   1041  HN  ALA  1738     -11.360 -16.026  13.538  1.00  0.00      PEP  H  
ATOM   1042  HA  ALA  1738     -12.590 -17.331  11.127  1.00  0.00      PEP  H  
ATOM   1043  HB1 ALA  1738     -10.695 -18.596  13.320  1.00  0.00      PEP  H  
ATOM   1044  HB2 ALA  1738     -10.273 -18.237  11.647  1.00  0.00      PEP  H  
ATOM   1045  HB3 ALA  1738     -11.518 -19.468  11.980  1.00  0.00      PEP  H  
ATOM   1046  N   ALA  1739     -14.683 -17.755  12.378  1.00 21.91      PEP  N  
ATOM   1047  CA  ALA  1739     -15.926 -18.070  13.122  1.00 24.40      PEP  C  
ATOM   1048  C   ALA  1739     -16.928 -18.730  12.207  1.00 27.77      PEP  C  
ATOM   1049  O   ALA  1739     -16.961 -18.494  10.965  1.00 21.17      PEP  O  
ATOM   1050  CB  ALA  1739     -16.481 -16.896  13.886  1.00 18.92      PEP  C  
ATOM   1051  HN  ALA  1739     -14.832 -17.609  11.402  1.00  0.00      PEP  H  
ATOM   1052  HA  ALA  1739     -15.714 -18.973  13.673  1.00  0.00      PEP  H  
ATOM   1053  HB1 ALA  1739     -16.332 -15.985  13.268  1.00  0.00      PEP  H  
ATOM   1054  HB2 ALA  1739     -16.071 -16.764  14.909  1.00  0.00      PEP  H  
ATOM   1055  HB3 ALA  1739     -17.574 -16.984  14.065  1.00  0.00      PEP  H  
ATOM   1056  N   LEU  1740     -17.720 -19.691  12.812  1.00 25.09      PEP  N  
ATOM   1057  CA  LEU  1740     -18.872 -20.355  12.216  1.00 23.95      PEP  C  
ATOM   1058  C   LEU  1740     -18.604 -21.037  10.878  1.00 27.36      PEP  C  
ATOM   1059  O   LEU  1740     -19.545 -21.343  10.151  1.00 28.86      PEP  O  
ATOM   1060  CB  LEU  1740     -20.243 -19.593  12.284  1.00 20.84      PEP  C  
ATOM   1061  CG  LEU  1740     -20.799 -19.244  13.742  1.00 24.03      PEP  C  
ATOM   1062  CD1 LEU  1740     -21.858 -18.097  13.687  1.00 20.55      PEP  C  
ATOM   1063  CD2 LEU  1740     -21.500 -20.486  14.351  1.00 25.22      PEP  C  
ATOM   1064  HN  LEU  1740     -17.655 -19.863  13.791  1.00  0.00      PEP  H  
ATOM   1065  HA  LEU  1740     -19.051 -21.258  12.780  1.00  0.00      PEP  H  
ATOM   1066  HB1 LEU  1740     -21.015 -20.237  11.810  1.00  0.00      PEP  H  
ATOM   1067  HB2 LEU  1740     -20.251 -18.639  11.716  1.00  0.00      PEP  H  
ATOM   1068  HG  LEU  1740     -19.934 -18.831  14.302  1.00  0.00      PEP  H  
ATOM   1069 HD11 LEU  1740     -22.336 -17.846  14.659  1.00  0.00      PEP  H  
ATOM   1070 HD12 LEU  1740     -22.543 -18.299  12.837  1.00  0.00      PEP  H  
ATOM   1071 HD13 LEU  1740     -21.217 -17.230  13.420  1.00  0.00      PEP  H  
ATOM   1072 HD21 LEU  1740     -22.305 -20.866  13.684  1.00  0.00      PEP  H  
ATOM   1073 HD22 LEU  1740     -21.782 -20.234  15.395  1.00  0.00      PEP  H  
ATOM   1074 HD23 LEU  1740     -20.870 -21.400  14.309  1.00  0.00      PEP  H  
ATOM   1075  N   GLY  1741     -17.343 -21.370  10.596  1.00 21.53      PEP  N  
ATOM   1076  CA  GLY  1741     -16.907 -21.986   9.368  1.00 25.88      PEP  C  
ATOM   1077  C   GLY  1741     -16.532 -21.101   8.251  1.00 33.15      PEP  C  
ATOM   1078  O   GLY  1741     -16.318 -21.496   7.138  1.00 32.75      PEP  O  
ATOM   1079  HN  GLY  1741     -16.727 -21.194  11.360  1.00  0.00      PEP  H  
ATOM   1080  HA1 GLY  1741     -17.650 -22.684   9.012  1.00  0.00      PEP  H  
ATOM   1081  HA2 GLY  1741     -15.991 -22.490   9.638  1.00  0.00      PEP  H  
ATOM   1082  N   THR  1742     -16.387 -19.791   8.536  1.00 27.86      PEP  N  
ATOM   1083  CA  THR  1742     -16.123 -18.696   7.549  1.00 26.90      PEP  C  
ATOM   1084  C   THR  1742     -15.069 -17.797   8.104  1.00 25.80      PEP  C  
ATOM   1085  O   THR  1742     -15.048 -17.508   9.311  1.00 29.06      PEP  O  
ATOM   1086  CB  THR  1742     -17.383 -17.859   7.379  1.00 30.43      PEP  C  
ATOM   1087  CG2 THR  1742     -17.133 -16.718   6.359  1.00 22.40      PEP  C  
ATOM   1088  OG1 THR  1742     -18.397 -18.684   6.839  1.00 31.02      PEP  O  
ATOM   1089  HN  THR  1742     -16.441 -19.405   9.454  1.00  0.00      PEP  H  
ATOM   1090  HA  THR  1742     -15.733 -19.256   6.713  1.00  0.00      PEP  H  
ATOM   1091  HB  THR  1742     -17.765 -17.376   8.304  1.00  0.00      PEP  H  
ATOM   1092  HG1 THR  1742     -18.747 -19.369   7.415  1.00  0.00      PEP  H  
ATOM   1093 HG21 THR  1742     -18.023 -16.081   6.168  1.00  0.00      PEP  H  
ATOM   1094 HG22 THR  1742     -16.625 -17.138   5.464  1.00  0.00      PEP  H  
ATOM   1095 HG23 THR  1742     -16.349 -16.054   6.782  1.00  0.00      PEP  H  
ATOM   1096  N   ASN  1743     -14.061 -17.437   7.272  1.00 31.08      PEP  N  
ATOM   1097  CA  ASN  1743     -12.975 -16.626   7.743  1.00 23.56      PEP  C  
ATOM   1098  C   ASN  1743     -13.037 -15.237   7.230  1.00 28.68      PEP  C  
ATOM   1099  O   ASN  1743     -13.094 -14.995   6.028  1.00 28.41      PEP  O  
ATOM   1100  CB  ASN  1743     -11.633 -17.327   7.256  1.00 36.10      PEP  C  
ATOM   1101  CG  ASN  1743     -11.615 -18.693   7.925  1.00 37.11      PEP  C  
ATOM   1102  ND2 ASN  1743     -10.748 -19.493   7.296  1.00 39.35      PEP  N  
ATOM   1103  OD1 ASN  1743     -12.206 -18.905   8.923  1.00 37.42      PEP  O  
ATOM   1104  HN  ASN  1743     -14.052 -17.738   6.322  1.00  0.00      PEP  H  
ATOM   1105  HA  ASN  1743     -12.933 -16.541   8.820  1.00  0.00      PEP  H  
ATOM   1106  HB1 ASN  1743     -10.799 -16.711   7.657  1.00  0.00      PEP  H  
ATOM   1107  HB2 ASN  1743     -11.511 -17.453   6.160  1.00  0.00      PEP  H  
ATOM   1108 HD21 ASN  1743     -10.565 -20.384   7.712  1.00  0.00      PEP  H  
ATOM   1109 HD22 ASN  1743     -10.301 -19.095   6.495  1.00  0.00      PEP  H  
ATOM   1110  N   ILE  1744     -12.969 -14.225   8.067  1.00 23.90      PEP  N  
ATOM   1111  CA  ILE  1744     -12.858 -12.866   7.616  1.00 20.56      PEP  C  
ATOM   1112  C   ILE  1744     -11.621 -12.218   8.089  1.00 24.39      PEP  C  
ATOM   1113  O   ILE  1744     -11.416 -12.038   9.276  1.00 22.42      PEP  O  
ATOM   1114  CB  ILE  1744     -14.080 -12.054   7.826  1.00 21.70      PEP  C  
ATOM   1115  CG1 ILE  1744     -15.388 -12.705   7.353  1.00 23.59      PEP  C  
ATOM   1116  CG2 ILE  1744     -13.924 -10.784   7.035  1.00 18.05      PEP  C  
ATOM   1117  CD  ILE  1744     -16.166 -13.509   8.487  1.00 29.20      PEP  C  
ATOM   1118  HN  ILE  1744     -12.724 -14.463   9.003  1.00  0.00      PEP  H  
ATOM   1119  HA  ILE  1744     -12.713 -12.792   6.548  1.00  0.00      PEP  H  
ATOM   1120  HB  ILE  1744     -14.223 -11.667   8.857  1.00  0.00      PEP  H  
ATOM   1121 HG11 ILE  1744     -15.186 -13.479   6.582  1.00  0.00      PEP  H  
ATOM   1122 HG12 ILE  1744     -16.128 -11.965   6.979  1.00  0.00      PEP  H  
ATOM   1123 HG21 ILE  1744     -13.792 -10.927   5.942  1.00  0.00      PEP  H  
ATOM   1124 HG22 ILE  1744     -13.077 -10.135   7.344  1.00  0.00      PEP  H  
ATOM   1125 HG23 ILE  1744     -14.798 -10.108   7.161  1.00  0.00      PEP  H  
ATOM   1126  HD1 ILE  1744     -17.132 -13.874   8.078  1.00  0.00      PEP  H  
ATOM   1127  HD2 ILE  1744     -16.424 -12.771   9.277  1.00  0.00      PEP  H  
ATOM   1128  HD3 ILE  1744     -15.568 -14.401   8.768  1.00  0.00      PEP  H  
ATOM   1129  N   SER  1745     -10.736 -11.792   7.164  1.00 19.01      PEP  N  
ATOM   1130  CA  SER  1745      -9.505 -11.098   7.362  1.00 23.15      PEP  C  
ATOM   1131  C   SER  1745      -9.817  -9.653   6.823  1.00 23.33      PEP  C  
ATOM   1132  O   SER  1745     -10.130  -9.397   5.646  1.00 21.84      PEP  O  
ATOM   1133  CB  SER  1745      -8.260 -11.554   6.496  1.00 18.35      PEP  C  
ATOM   1134  OG  SER  1745      -7.984 -12.931   6.740  1.00 29.41      PEP  O  
ATOM   1135  HN  SER  1745     -10.876 -11.825   6.178  1.00  0.00      PEP  H  
ATOM   1136  HA  SER  1745      -9.164 -11.139   8.385  1.00  0.00      PEP  H  
ATOM   1137  HB1 SER  1745      -7.367 -11.025   6.893  1.00  0.00      PEP  H  
ATOM   1138  HB2 SER  1745      -8.377 -11.336   5.413  1.00  0.00      PEP  H  
ATOM   1139  HG1 SER  1745      -7.505 -12.964   7.572  1.00  0.00      PEP  H  
ATOM   1140  N   ILE  1746      -9.429  -8.663   7.699  1.00 23.51      PEP  N  
ATOM   1141  CA  ILE  1746      -9.450  -7.290   7.356  1.00 22.10      PEP  C  
ATOM   1142  C   ILE  1746      -8.011  -6.777   7.396  1.00 25.11      PEP  C  
ATOM   1143  O   ILE  1746      -7.235  -7.019   8.320  1.00 20.02      PEP  O  
ATOM   1144  CB  ILE  1746     -10.325  -6.476   8.358  1.00 21.45      PEP  C  
ATOM   1145  CG1 ILE  1746     -11.813  -6.993   8.593  1.00 19.33      PEP  C  
ATOM   1146  CG2 ILE  1746     -10.374  -4.964   8.049  1.00 17.30      PEP  C  
ATOM   1147  CD  ILE  1746     -11.918  -8.031   9.745  1.00 20.71      PEP  C  
ATOM   1148  HN  ILE  1746      -9.066  -8.954   8.582  1.00  0.00      PEP  H  
ATOM   1149  HA  ILE  1746      -9.758  -7.201   6.325  1.00  0.00      PEP  H  
ATOM   1150  HB  ILE  1746      -9.810  -6.534   9.341  1.00  0.00      PEP  H  
ATOM   1151 HG11 ILE  1746     -12.328  -7.449   7.721  1.00  0.00      PEP  H  
ATOM   1152 HG12 ILE  1746     -12.436  -6.158   8.977  1.00  0.00      PEP  H  
ATOM   1153 HG21 ILE  1746     -10.627  -4.363   8.950  1.00  0.00      PEP  H  
ATOM   1154 HG22 ILE  1746     -11.068  -4.828   7.193  1.00  0.00      PEP  H  
ATOM   1155 HG23 ILE  1746      -9.437  -4.398   7.858  1.00  0.00      PEP  H  
ATOM   1156  HD1 ILE  1746     -11.569  -9.039   9.432  1.00  0.00      PEP  H  
ATOM   1157  HD2 ILE  1746     -12.974  -8.153  10.069  1.00  0.00      PEP  H  
ATOM   1158  HD3 ILE  1746     -11.253  -7.661  10.555  1.00  0.00      PEP  H  
ATOM   1159  N   HSE  1747      -7.613  -6.006   6.329  1.00 16.73      PEP  N  
ATOM   1160  CA  HSE  1747      -6.182  -5.658   6.054  1.00 20.97      PEP  C  
ATOM   1161  C   HSE  1747      -5.916  -4.176   6.113  1.00 19.78      PEP  C  
ATOM   1162  O   HSE  1747      -6.828  -3.366   5.976  1.00 20.72      PEP  O  
ATOM   1163  CB  HSE  1747      -5.830  -6.097   4.591  1.00 24.68      PEP  C  
ATOM   1164  CG  HSE  1747      -5.681  -7.565   4.457  1.00 31.83      PEP  C  
ATOM   1165  CD2 HSE  1747      -6.532  -8.572   4.128  1.00 32.69      PEP  C  
ATOM   1166  ND1 HSE  1747      -4.383  -8.008   4.457  1.00 29.78      PEP  N  
ATOM   1167  CE1 HSE  1747      -4.501  -9.292   4.280  1.00 31.42      PEP  C  
ATOM   1168  NE2 HSE  1747      -5.756  -9.687   4.052  1.00 35.46      PEP  N  
ATOM   1169  HN  HSE  1747      -8.309  -5.810   5.642  1.00  0.00      PEP  H  
ATOM   1170  HA  HSE  1747      -5.560  -6.125   6.803  1.00  0.00      PEP  H  
ATOM   1171  HB1 HSE  1747      -4.905  -5.638   4.183  1.00  0.00      PEP  H  
ATOM   1172  HB2 HSE  1747      -6.703  -5.760   3.994  1.00  0.00      PEP  H  
ATOM   1173  HD2 HSE  1747      -7.608  -8.563   4.009  1.00  0.00      PEP  H  
ATOM   1174  HE1 HSE  1747      -3.691 -10.018   4.352  1.00  0.00      PEP  H  
ATOM   1175  HE2 HSE  1747      -6.156 -10.563   3.781  1.00  0.00      PEP  H  
ATOM   1176  N   LYS  1748      -4.633  -3.807   6.222  1.00 20.57      PEP  N  
ATOM   1177  CA  LYS  1748      -4.124  -2.484   6.132  1.00 27.35      PEP  C  
ATOM   1178  C   LYS  1748      -4.526  -1.859   4.764  1.00 23.22      PEP  C  
ATOM   1179  O   LYS  1748      -4.395  -2.510   3.722  1.00 22.06      PEP  O  
ATOM   1180  CB  LYS  1748      -2.562  -2.493   6.420  1.00 23.21      PEP  C  
ATOM   1181  CG  LYS  1748      -1.797  -1.230   6.375  1.00 22.11      PEP  C  
ATOM   1182  CD  LYS  1748      -2.306  -0.235   7.384  1.00 25.46      PEP  C  
ATOM   1183  CE  LYS  1748      -1.322   0.932   7.607  1.00 30.42      PEP  C  
ATOM   1184  NZ  LYS  1748      -1.180   1.956   6.497  1.00 24.77      PEP  N1+
ATOM   1185  HN  LYS  1748      -3.939  -4.416   6.595  1.00  0.00      PEP  H  
ATOM   1186  HA  LYS  1748      -4.525  -1.807   6.872  1.00  0.00      PEP  H  
ATOM   1187  HB1 LYS  1748      -1.993  -3.220   5.802  1.00  0.00      PEP  H  
ATOM   1188  HB2 LYS  1748      -2.460  -2.846   7.468  1.00  0.00      PEP  H  
ATOM   1189  HG1 LYS  1748      -1.841  -0.846   5.333  1.00  0.00      PEP  H  
ATOM   1190  HG2 LYS  1748      -0.744  -1.328   6.715  1.00  0.00      PEP  H  
ATOM   1191  HD1 LYS  1748      -2.360  -0.637   8.418  1.00  0.00      PEP  H  
ATOM   1192  HD2 LYS  1748      -3.323   0.137   7.134  1.00  0.00      PEP  H  
ATOM   1193  HE1 LYS  1748      -0.279   0.565   7.721  1.00  0.00      PEP  H  
ATOM   1194  HE2 LYS  1748      -1.509   1.460   8.568  1.00  0.00      PEP  H  
ATOM   1195  HZ1 LYS  1748      -0.597   1.486   5.775  1.00  0.00      PEP  H  
ATOM   1196  HZ2 LYS  1748      -0.766   2.836   6.868  1.00  0.00      PEP  H  
ATOM   1197  HZ3 LYS  1748      -2.124   2.175   6.121  1.00  0.00      PEP  H  
ATOM   1198  N   ASP  1749      -4.943  -0.584   4.870  1.00 23.72      PEP  N  
ATOM   1199  CA  ASP  1749      -5.185   0.272   3.776  1.00 30.39      PEP  C  
ATOM   1200  C   ASP  1749      -6.276  -0.062   2.831  1.00 38.06      PEP  C  
ATOM   1201  O   ASP  1749      -6.564   0.602   1.872  1.00 36.77      PEP  O  
ATOM   1202  CB  ASP  1749      -3.985   0.516   2.917  1.00 27.62      PEP  C  
ATOM   1203  CG  ASP  1749      -2.857   1.085   3.768  1.00 30.75      PEP  C  
ATOM   1204  OD1 ASP  1749      -3.154   1.753   4.803  1.00 36.42      PEP  O  
ATOM   1205  OD2 ASP  1749      -1.649   1.011   3.296  1.00 39.25      PEP  O1-
ATOM   1206  HN  ASP  1749      -5.066  -0.180   5.773  1.00  0.00      PEP  H  
ATOM   1207  HA  ASP  1749      -5.555   1.211   4.162  1.00  0.00      PEP  H  
ATOM   1208  HB1 ASP  1749      -4.243   1.197   2.077  1.00  0.00      PEP  H  
ATOM   1209  HB2 ASP  1749      -3.626  -0.387   2.379  1.00  0.00      PEP  H  
ATOM   1210  N   GLU  1750      -7.039  -1.096   3.199  1.00 29.57      PEP  N  
ATOM   1211  CA  GLU  1750      -8.123  -1.670   2.381  1.00 23.43      PEP  C  
ATOM   1212  C   GLU  1750      -9.415  -0.974   2.721  1.00 21.96      PEP  C  
ATOM   1213  O   GLU  1750     -10.490  -1.470   2.448  1.00 29.51      PEP  O  
ATOM   1214  CB  GLU  1750      -8.123  -3.234   2.240  1.00 24.99      PEP  C  
ATOM   1215  CG  GLU  1750      -6.883  -3.822   1.478  1.00 30.94      PEP  C  
ATOM   1216  CD  GLU  1750      -6.976  -5.193   0.842  1.00 36.57      PEP  C  
ATOM   1217  OE1 GLU  1750      -6.894  -5.290  -0.392  1.00 33.45      PEP  O  
ATOM   1218  OE2 GLU  1750      -7.109  -6.204   1.523  1.00 39.71      PEP  O1-
ATOM   1219  HN  GLU  1750      -6.831  -1.652   4.000  1.00  0.00      PEP  H  
ATOM   1220  HA  GLU  1750      -8.001  -1.457   1.329  1.00  0.00      PEP  H  
ATOM   1221  HB1 GLU  1750      -9.034  -3.607   1.725  1.00  0.00      PEP  H  
ATOM   1222  HB2 GLU  1750      -8.053  -3.643   3.271  1.00  0.00      PEP  H  
ATOM   1223  HG1 GLU  1750      -6.007  -3.901   2.155  1.00  0.00      PEP  H  
ATOM   1224  HG2 GLU  1750      -6.714  -3.093   0.656  1.00  0.00      PEP  H  
ATOM   1225  N   ILE  1751      -9.291   0.238   3.336  1.00 27.13      PEP  N  
ATOM   1226  CA  ILE  1751     -10.392   1.079   3.760  1.00 19.27      PEP  C  
ATOM   1227  C   ILE  1751     -11.693   0.989   2.917  1.00 27.68      PEP  C  
ATOM   1228  O   ILE  1751     -11.787   1.414   1.780  1.00 26.21      PEP  O  
ATOM   1229  CB  ILE  1751      -9.998   2.501   3.888  1.00 29.02      PEP  C  
ATOM   1230  CG1 ILE  1751      -8.812   2.647   4.879  1.00 25.62      PEP  C  
ATOM   1231  CG2 ILE  1751     -11.159   3.464   4.289  1.00 23.78      PEP  C  
ATOM   1232  CD  ILE  1751      -7.875   3.852   4.569  1.00 36.74      PEP  C  
ATOM   1233  HN  ILE  1751      -8.364   0.604   3.393  1.00  0.00      PEP  H  
ATOM   1234  HA  ILE  1751     -10.600   0.741   4.765  1.00  0.00      PEP  H  
ATOM   1235  HB  ILE  1751      -9.649   2.934   2.926  1.00  0.00      PEP  H  
ATOM   1236 HG11 ILE  1751      -8.281   1.673   4.939  1.00  0.00      PEP  H  
ATOM   1237 HG12 ILE  1751      -9.336   2.807   5.846  1.00  0.00      PEP  H  
ATOM   1238 HG21 ILE  1751     -11.522   3.164   5.295  1.00  0.00      PEP  H  
ATOM   1239 HG22 ILE  1751     -11.987   3.571   3.556  1.00  0.00      PEP  H  
ATOM   1240 HG23 ILE  1751     -10.735   4.472   4.483  1.00  0.00      PEP  H  
ATOM   1241  HD1 ILE  1751      -7.035   3.788   5.294  1.00  0.00      PEP  H  
ATOM   1242  HD2 ILE  1751      -8.404   4.790   4.841  1.00  0.00      PEP  H  
ATOM   1243  HD3 ILE  1751      -7.584   3.837   3.496  1.00  0.00      PEP  H  
ATOM   1244  N   GLY  1752     -12.753   0.516   3.551  1.00 27.42      PEP  N  
ATOM   1245  CA  GLY  1752     -14.083   0.118   3.008  1.00 25.64      PEP  C  
ATOM   1246  C   GLY  1752     -14.112  -1.220   2.294  1.00 29.64      PEP  C  
ATOM   1247  O   GLY  1752     -15.064  -1.558   1.619  1.00 30.86      PEP  O  
ATOM   1248  HN  GLY  1752     -12.580   0.215   4.485  1.00  0.00      PEP  H  
ATOM   1249  HA1 GLY  1752     -14.301   0.733   2.147  1.00  0.00      PEP  H  
ATOM   1250  HA2 GLY  1752     -14.821  -0.031   3.781  1.00  0.00      PEP  H  
ATOM   1251  N   LYS  1753     -13.101  -2.043   2.475  1.00 23.60      PEP  N  
ATOM   1252  CA  LYS  1753     -13.123  -3.318   1.885  1.00 19.40      PEP  C  
ATOM   1253  C   LYS  1753     -12.535  -4.353   2.866  1.00 25.86      PEP  C  
ATOM   1254  O   LYS  1753     -11.796  -3.980   3.828  1.00 25.44      PEP  O  
ATOM   1255  CB  LYS  1753     -12.334  -3.354   0.538  1.00 28.14      PEP  C  
ATOM   1256  CG  LYS  1753     -12.903  -2.437  -0.537  1.00 34.54      PEP  C  
ATOM   1257  CD  LYS  1753     -12.191  -2.519  -1.880  1.00 44.32      PEP  C  
ATOM   1258  CE  LYS  1753     -12.838  -1.741  -3.043  1.00 48.70      PEP  C  
ATOM   1259  NZ  LYS  1753     -12.136  -2.026  -4.264  1.00 47.94      PEP  N1+
ATOM   1260  HN  LYS  1753     -12.260  -1.693   2.881  1.00  0.00      PEP  H  
ATOM   1261  HA  LYS  1753     -14.114  -3.711   1.708  1.00  0.00      PEP  H  
ATOM   1262  HB1 LYS  1753     -12.333  -4.380   0.111  1.00  0.00      PEP  H  
ATOM   1263  HB2 LYS  1753     -11.267  -3.054   0.604  1.00  0.00      PEP  H  
ATOM   1264  HG1 LYS  1753     -12.812  -1.396  -0.156  1.00  0.00      PEP  H  
ATOM   1265  HG2 LYS  1753     -14.003  -2.590  -0.592  1.00  0.00      PEP  H  
ATOM   1266  HD1 LYS  1753     -12.345  -3.596  -2.101  1.00  0.00      PEP  H  
ATOM   1267  HD2 LYS  1753     -11.123  -2.295  -1.671  1.00  0.00      PEP  H  
ATOM   1268  HE1 LYS  1753     -12.747  -0.669  -2.770  1.00  0.00      PEP  H  
ATOM   1269  HE2 LYS  1753     -13.929  -1.924  -3.154  1.00  0.00      PEP  H  
ATOM   1270  HZ1 LYS  1753     -11.101  -1.979  -4.194  1.00  0.00      PEP  H  
ATOM   1271  HZ2 LYS  1753     -12.488  -1.407  -5.023  1.00  0.00      PEP  H  
ATOM   1272  HZ3 LYS  1753     -12.343  -3.033  -4.425  1.00  0.00      PEP  H  
ATOM   1273  N   VAL  1754     -12.796  -5.670   2.669  1.00 28.10      PEP  N  
ATOM   1274  CA  VAL  1754     -12.437  -6.710   3.598  1.00 25.77      PEP  C  
ATOM   1275  C   VAL  1754     -12.078  -7.911   2.787  1.00 31.10      PEP  C  
ATOM   1276  O   VAL  1754     -12.436  -8.011   1.627  1.00 24.19      PEP  O  
ATOM   1277  CB  VAL  1754     -13.500  -7.059   4.672  1.00 28.12      PEP  C  
ATOM   1278  CG1 VAL  1754     -13.611  -5.883   5.700  1.00 20.00      PEP  C  
ATOM   1279  CG2 VAL  1754     -14.811  -7.475   3.955  1.00 20.62      PEP  C  
ATOM   1280  HN  VAL  1754     -13.302  -6.011   1.880  1.00  0.00      PEP  H  
ATOM   1281  HA  VAL  1754     -11.582  -6.398   4.180  1.00  0.00      PEP  H  
ATOM   1282  HB  VAL  1754     -13.145  -7.907   5.297  1.00  0.00      PEP  H  
ATOM   1283 HG11 VAL  1754     -12.694  -5.814   6.324  1.00  0.00      PEP  H  
ATOM   1284 HG12 VAL  1754     -14.472  -5.956   6.397  1.00  0.00      PEP  H  
ATOM   1285 HG13 VAL  1754     -13.712  -4.953   5.100  1.00  0.00      PEP  H  
ATOM   1286 HG21 VAL  1754     -15.624  -7.796   4.640  1.00  0.00      PEP  H  
ATOM   1287 HG22 VAL  1754     -14.634  -8.323   3.261  1.00  0.00      PEP  H  
ATOM   1288 HG23 VAL  1754     -15.240  -6.712   3.270  1.00  0.00      PEP  H  
ATOM   1289  N   ARG  1755     -11.411  -8.926   3.355  1.00 30.08      PEP  N  
ATOM   1290  CA  ARG  1755     -11.144 -10.166   2.653  1.00 28.46      PEP  C  
ATOM   1291  C   ARG  1755     -11.798 -11.323   3.342  1.00 28.76      PEP  C  
ATOM   1292  O   ARG  1755     -11.448 -11.692   4.474  1.00 26.52      PEP  O  
ATOM   1293  CB  ARG  1755      -9.619 -10.341   2.415  1.00 29.78      PEP  C  
ATOM   1294  CG  ARG  1755      -9.004  -9.255   1.504  1.00 23.65      PEP  C  
ATOM   1295  CD  ARG  1755      -7.725  -9.726   0.717  1.00 30.71      PEP  C  
ATOM   1296  NE  ARG  1755      -7.252  -8.507  -0.025  1.00 46.68      PEP  N  
ATOM   1297  CZ  ARG  1755      -6.649  -8.539  -1.234  1.00 39.42      PEP  C  
ATOM   1298  NH1 ARG  1755      -6.401  -9.649  -1.891  1.00 46.42      PEP  N1+
ATOM   1299  NH2 ARG  1755      -6.241  -7.395  -1.860  1.00 38.32      PEP  N  
ATOM   1300  HN  ARG  1755     -11.084  -8.930   4.297  1.00  0.00      PEP  H  
ATOM   1301  HA  ARG  1755     -11.572 -10.132   1.663  1.00  0.00      PEP  H  
ATOM   1302  HB1 ARG  1755      -9.292 -11.365   2.134  1.00  0.00      PEP  H  
ATOM   1303  HB2 ARG  1755      -9.106 -10.211   3.391  1.00  0.00      PEP  H  
ATOM   1304  HG1 ARG  1755      -8.835  -8.230   1.897  1.00  0.00      PEP  H  
ATOM   1305  HG2 ARG  1755      -9.794  -9.106   0.736  1.00  0.00      PEP  H  
ATOM   1306  HD1 ARG  1755      -8.117 -10.499   0.021  1.00  0.00      PEP  H  
ATOM   1307  HD2 ARG  1755      -6.900 -10.096   1.362  1.00  0.00      PEP  H  
ATOM   1308  HE  ARG  1755      -7.198  -7.606   0.404  1.00  0.00      PEP  H  
ATOM   1309 HH11 ARG  1755      -6.434 -10.516  -1.394  1.00  0.00      PEP  H  
ATOM   1310 HH12 ARG  1755      -6.044  -9.588  -2.824  1.00  0.00      PEP  H  
ATOM   1311 HH21 ARG  1755      -6.518  -6.572  -1.364  1.00  0.00      PEP  H  
ATOM   1312 HH22 ARG  1755      -5.940  -7.456  -2.811  1.00  0.00      PEP  H  
ATOM   1313  N   VAL  1756     -12.763 -11.932   2.607  1.00 28.90      PEP  N  
ATOM   1314  CA  VAL  1756     -13.594 -12.993   3.076  1.00 27.30      PEP  C  
ATOM   1315  C   VAL  1756     -13.065 -14.300   2.417  1.00 30.54      PEP  C  
ATOM   1316  O   VAL  1756     -13.189 -14.558   1.221  1.00 36.55      PEP  O  
ATOM   1317  CB  VAL  1756     -15.095 -12.829   2.720  1.00 27.09      PEP  C  
ATOM   1318  CG1 VAL  1756     -15.894 -14.066   3.216  1.00 20.96      PEP  C  
ATOM   1319  CG2 VAL  1756     -15.743 -11.687   3.578  1.00 20.67      PEP  C  
ATOM   1320  HN  VAL  1756     -12.933 -11.538   1.708  1.00  0.00      PEP  H  
ATOM   1321  HA  VAL  1756     -13.448 -13.109   4.141  1.00  0.00      PEP  H  
ATOM   1322  HB  VAL  1756     -15.345 -12.721   1.643  1.00  0.00      PEP  H  
ATOM   1323 HG11 VAL  1756     -16.991 -13.964   3.078  1.00  0.00      PEP  H  
ATOM   1324 HG12 VAL  1756     -15.675 -14.190   4.299  1.00  0.00      PEP  H  
ATOM   1325 HG13 VAL  1756     -15.597 -14.903   2.548  1.00  0.00      PEP  H  
ATOM   1326 HG21 VAL  1756     -16.795 -11.938   3.834  1.00  0.00      PEP  H  
ATOM   1327 HG22 VAL  1756     -15.696 -10.714   3.044  1.00  0.00      PEP  H  
ATOM   1328 HG23 VAL  1756     -15.164 -11.641   4.525  1.00  0.00      PEP  H  
ATOM   1329  N   ASN  1757     -12.546 -15.143   3.274  1.00 32.27      PEP  N  
ATOM   1330  CA  ASN  1757     -11.845 -16.300   2.907  1.00 36.46      PEP  C  
ATOM   1331  C   ASN  1757     -10.647 -16.019   1.932  1.00 35.63      PEP  C  
ATOM   1332  O   ASN  1757     -10.480 -16.702   0.910  1.00 28.95      PEP  O  
ATOM   1333  CB  ASN  1757     -12.843 -17.426   2.361  1.00 28.96      PEP  C  
ATOM   1334  CG  ASN  1757     -13.956 -17.688   3.375  1.00 32.92      PEP  C  
ATOM   1335  ND2 ASN  1757     -15.199 -17.708   2.854  1.00 34.29      PEP  N  
ATOM   1336  OD1 ASN  1757     -13.735 -17.995   4.543  1.00 33.57      PEP  O  
ATOM   1337  HN  ASN  1757     -12.607 -14.970   4.254  1.00  0.00      PEP  H  
ATOM   1338  HA  ASN  1757     -11.344 -16.681   3.784  1.00  0.00      PEP  H  
ATOM   1339  HB1 ASN  1757     -12.244 -18.346   2.531  1.00  0.00      PEP  H  
ATOM   1340  HB2 ASN  1757     -13.121 -17.450   1.285  1.00  0.00      PEP  H  
ATOM   1341 HD21 ASN  1757     -15.990 -17.891   3.438  1.00  0.00      PEP  H  
ATOM   1342 HD22 ASN  1757     -15.284 -17.443   1.894  1.00  0.00      PEP  H  
ATOM   1343  N   GLY  1758     -10.004 -14.942   2.244  1.00 33.80      PEP  N  
ATOM   1344  CA  GLY  1758      -9.105 -14.311   1.325  1.00 23.54      PEP  C  
ATOM   1345  C   GLY  1758      -9.613 -13.523   0.145  1.00 39.07      PEP  C  
ATOM   1346  O   GLY  1758      -8.782 -12.998  -0.552  1.00 36.66      PEP  O  
ATOM   1347  HN  GLY  1758     -10.159 -14.575   3.158  1.00  0.00      PEP  H  
ATOM   1348  HA1 GLY  1758      -8.379 -15.042   1.000  1.00  0.00      PEP  H  
ATOM   1349  HA2 GLY  1758      -8.651 -13.606   2.005  1.00  0.00      PEP  H  
ATOM   1350  N   VAL  1759     -10.973 -13.480  -0.066  1.00 31.45      PEP  N  
ATOM   1351  CA  VAL  1759     -11.438 -12.764  -1.249  1.00 28.51      PEP  C  
ATOM   1352  C   VAL  1759     -11.808 -11.268  -0.940  1.00 31.14      PEP  C  
ATOM   1353  O   VAL  1759     -12.557 -10.889  -0.017  1.00 28.73      PEP  O  
ATOM   1354  CB  VAL  1759     -12.557 -13.428  -1.942  1.00 28.17      PEP  C  
ATOM   1355  CG1 VAL  1759     -12.973 -12.620  -3.177  1.00 23.77      PEP  C  
ATOM   1356  CG2 VAL  1759     -12.117 -14.875  -2.281  1.00 30.34      PEP  C  
ATOM   1357  HN  VAL  1759     -11.638 -13.987   0.479  1.00  0.00      PEP  H  
ATOM   1358  HA  VAL  1759     -10.620 -12.657  -1.945  1.00  0.00      PEP  H  
ATOM   1359  HB  VAL  1759     -13.399 -13.532  -1.225  1.00  0.00      PEP  H  
ATOM   1360 HG11 VAL  1759     -13.289 -11.583  -2.933  1.00  0.00      PEP  H  
ATOM   1361 HG12 VAL  1759     -13.780 -13.095  -3.776  1.00  0.00      PEP  H  
ATOM   1362 HG13 VAL  1759     -12.072 -12.538  -3.822  1.00  0.00      PEP  H  
ATOM   1363 HG21 VAL  1759     -12.679 -15.110  -3.210  1.00  0.00      PEP  H  
ATOM   1364 HG22 VAL  1759     -12.550 -15.483  -1.458  1.00  0.00      PEP  H  
ATOM   1365 HG23 VAL  1759     -11.029 -14.980  -2.479  1.00  0.00      PEP  H  
ATOM   1366  N   LEU  1760     -11.215 -10.344  -1.707  1.00 26.86      PEP  N  
ATOM   1367  CA  LEU  1760     -11.409  -8.942  -1.644  1.00 28.87      PEP  C  
ATOM   1368  C   LEU  1760     -12.852  -8.525  -2.055  1.00 34.95      PEP  C  
ATOM   1369  O   LEU  1760     -13.217  -8.310  -3.228  1.00 30.96      PEP  O  
ATOM   1370  CB  LEU  1760     -10.468  -8.175  -2.590  1.00 24.62      PEP  C  
ATOM   1371  CG  LEU  1760     -10.528  -6.627  -2.485  1.00 37.35      PEP  C  
ATOM   1372  CD1 LEU  1760     -10.405  -6.150  -0.961  1.00 32.30      PEP  C  
ATOM   1373  CD2 LEU  1760      -9.476  -5.922  -3.384  1.00 36.02      PEP  C  
ATOM   1374  HN  LEU  1760     -10.624 -10.549  -2.483  1.00  0.00      PEP  H  
ATOM   1375  HA  LEU  1760     -11.278  -8.775  -0.585  1.00  0.00      PEP  H  
ATOM   1376  HB1 LEU  1760     -10.652  -8.411  -3.659  1.00  0.00      PEP  H  
ATOM   1377  HB2 LEU  1760      -9.419  -8.492  -2.409  1.00  0.00      PEP  H  
ATOM   1378  HG  LEU  1760     -11.541  -6.372  -2.861  1.00  0.00      PEP  H  
ATOM   1379 HD11 LEU  1760      -9.491  -6.693  -0.637  1.00  0.00      PEP  H  
ATOM   1380 HD12 LEU  1760     -11.307  -6.502  -0.418  1.00  0.00      PEP  H  
ATOM   1381 HD13 LEU  1760     -10.292  -5.045  -0.976  1.00  0.00      PEP  H  
ATOM   1382 HD21 LEU  1760      -9.508  -6.205  -4.458  1.00  0.00      PEP  H  
ATOM   1383 HD22 LEU  1760      -8.475  -6.096  -2.932  1.00  0.00      PEP  H  
ATOM   1384 HD23 LEU  1760      -9.738  -4.842  -3.358  1.00  0.00      PEP  H  
ATOM   1385  N   THR  1761     -13.566  -8.201  -1.029  1.00 23.35      PEP  N  
ATOM   1386  CA  THR  1761     -15.018  -7.903  -1.268  1.00 27.24      PEP  C  
ATOM   1387  C   THR  1761     -15.280  -6.601  -0.530  1.00 31.91      PEP  C  
ATOM   1388  O   THR  1761     -14.917  -6.436   0.593  1.00 30.38      PEP  O  
ATOM   1389  CB  THR  1761     -15.946  -8.921  -0.626  1.00 30.08      PEP  C  
ATOM   1390  CG2 THR  1761     -17.454  -8.704  -0.951  1.00 28.70      PEP  C  
ATOM   1391  OG1 THR  1761     -15.546 -10.224  -1.020  1.00 34.69      PEP  O  
ATOM   1392  HN  THR  1761     -13.297  -8.276  -0.073  1.00  0.00      PEP  H  
ATOM   1393  HA  THR  1761     -15.365  -7.785  -2.283  1.00  0.00      PEP  H  
ATOM   1394  HB  THR  1761     -16.034  -9.005   0.479  1.00  0.00      PEP  H  
ATOM   1395  HG1 THR  1761     -14.610 -10.189  -0.811  1.00  0.00      PEP  H  
ATOM   1396 HG21 THR  1761     -17.965  -9.547  -0.439  1.00  0.00      PEP  H  
ATOM   1397 HG22 THR  1761     -17.732  -8.734  -2.026  1.00  0.00      PEP  H  
ATOM   1398 HG23 THR  1761     -17.790  -7.706  -0.596  1.00  0.00      PEP  H  
ATOM   1399  N   ALA  1762     -16.017  -5.700  -1.153  1.00 34.31      PEP  N  
ATOM   1400  CA  ALA  1762     -16.391  -4.409  -0.533  1.00 27.34      PEP  C  
ATOM   1401  C   ALA  1762     -17.467  -4.516   0.483  1.00 27.79      PEP  C  
ATOM   1402  O   ALA  1762     -18.412  -5.300   0.316  1.00 32.55      PEP  O  
ATOM   1403  CB  ALA  1762     -16.719  -3.272  -1.565  1.00 29.71      PEP  C  
ATOM   1404  HN  ALA  1762     -16.249  -5.875  -2.107  1.00  0.00      PEP  H  
ATOM   1405  HA  ALA  1762     -15.546  -4.026   0.017  1.00  0.00      PEP  H  
ATOM   1406  HB1 ALA  1762     -16.930  -2.268  -1.137  1.00  0.00      PEP  H  
ATOM   1407  HB2 ALA  1762     -17.521  -3.632  -2.245  1.00  0.00      PEP  H  
ATOM   1408  HB3 ALA  1762     -15.801  -3.108  -2.168  1.00  0.00      PEP  H  
ATOM   1409  N   LEU  1763     -17.426  -3.775   1.592  1.00 26.87      PEP  N  
ATOM   1410  CA  LEU  1763     -18.452  -3.609   2.638  1.00 24.01      PEP  C  
ATOM   1411  C   LEU  1763     -19.662  -2.873   2.148  1.00 31.65      PEP  C  
ATOM   1412  O   LEU  1763     -19.615  -2.229   1.090  1.00 29.33      PEP  O  
ATOM   1413  CB  LEU  1763     -17.884  -2.765   3.869  1.00 25.45      PEP  C  
ATOM   1414  CG  LEU  1763     -16.799  -3.513   4.672  1.00 25.91      PEP  C  
ATOM   1415  CD1 LEU  1763     -16.475  -2.646   5.871  1.00 22.87      PEP  C  
ATOM   1416  CD2 LEU  1763     -17.207  -4.897   5.061  1.00 19.03      PEP  C  
ATOM   1417  HN  LEU  1763     -16.568  -3.296   1.754  1.00  0.00      PEP  H  
ATOM   1418  HA  LEU  1763     -18.809  -4.607   2.847  1.00  0.00      PEP  H  
ATOM   1419  HB1 LEU  1763     -18.703  -2.623   4.605  1.00  0.00      PEP  H  
ATOM   1420  HB2 LEU  1763     -17.440  -1.836   3.451  1.00  0.00      PEP  H  
ATOM   1421  HG  LEU  1763     -15.910  -3.498   4.004  1.00  0.00      PEP  H  
ATOM   1422 HD11 LEU  1763     -16.026  -1.705   5.487  1.00  0.00      PEP  H  
ATOM   1423 HD12 LEU  1763     -15.920  -3.227   6.639  1.00  0.00      PEP  H  
ATOM   1424 HD13 LEU  1763     -17.495  -2.409   6.243  1.00  0.00      PEP  H  
ATOM   1425 HD21 LEU  1763     -18.200  -5.007   5.546  1.00  0.00      PEP  H  
ATOM   1426 HD22 LEU  1763     -16.458  -5.257   5.798  1.00  0.00      PEP  H  
ATOM   1427 HD23 LEU  1763     -17.203  -5.583   4.187  1.00  0.00      PEP  H  
ATOM   1428  N   PRO  1764     -20.847  -2.876   2.715  1.00 25.69      PEP  N  
ATOM   1429  CA  PRO  1764     -21.413  -3.981   3.586  1.00 25.03      PEP  C  
ATOM   1430  C   PRO  1764     -21.127  -5.450   3.223  1.00 28.34      PEP  C  
ATOM   1431  O   PRO  1764     -21.051  -5.761   2.039  1.00 28.03      PEP  O  
ATOM   1432  CB  PRO  1764     -22.899  -3.736   3.658  1.00 18.48      PEP  C  
ATOM   1433  CG  PRO  1764     -22.970  -2.219   3.344  1.00 19.86      PEP  C  
ATOM   1434  CD  PRO  1764     -21.872  -1.915   2.311  1.00 21.49      PEP  C  
ATOM   1435  HA  PRO  1764     -21.006  -3.906   4.584  1.00  0.00      PEP  H  
ATOM   1436  HB1 PRO  1764     -23.339  -3.906   4.664  1.00  0.00      PEP  H  
ATOM   1437  HB2 PRO  1764     -23.560  -4.308   2.973  1.00  0.00      PEP  H  
ATOM   1438  HG1 PRO  1764     -24.013  -1.939   3.082  1.00  0.00      PEP  H  
ATOM   1439  HG2 PRO  1764     -22.695  -1.683   4.277  1.00  0.00      PEP  H  
ATOM   1440  HD1 PRO  1764     -22.152  -2.272   1.297  1.00  0.00      PEP  H  
ATOM   1441  HD2 PRO  1764     -21.647  -0.826   2.309  1.00  0.00      PEP  H  
ATOM   1442  N   VAL  1765     -21.011  -6.317   4.235  1.00 19.21      PEP  N  
ATOM   1443  CA  VAL  1765     -20.777  -7.705   4.001  1.00 24.16      PEP  C  
ATOM   1444  C   VAL  1765     -21.714  -8.467   4.927  1.00 30.12      PEP  C  
ATOM   1445  O   VAL  1765     -21.877  -8.190   6.088  1.00 25.99      PEP  O  
ATOM   1446  CB  VAL  1765     -19.320  -8.170   4.109  1.00 23.64      PEP  C  
ATOM   1447  CG1 VAL  1765     -19.049  -9.590   4.643  1.00 19.87      PEP  C  
ATOM   1448  CG2 VAL  1765     -18.692  -7.926   2.778  1.00 22.85      PEP  C  
ATOM   1449  HN  VAL  1765     -21.166  -6.062   5.185  1.00  0.00      PEP  H  
ATOM   1450  HA  VAL  1765     -21.078  -8.007   3.009  1.00  0.00      PEP  H  
ATOM   1451  HB  VAL  1765     -18.768  -7.475   4.777  1.00  0.00      PEP  H  
ATOM   1452 HG11 VAL  1765     -17.965  -9.825   4.690  1.00  0.00      PEP  H  
ATOM   1453 HG12 VAL  1765     -19.615 -10.306   4.008  1.00  0.00      PEP  H  
ATOM   1454 HG13 VAL  1765     -19.417  -9.655   5.689  1.00  0.00      PEP  H  
ATOM   1455 HG21 VAL  1765     -18.676  -6.910   2.329  1.00  0.00      PEP  H  
ATOM   1456 HG22 VAL  1765     -19.310  -8.449   2.017  1.00  0.00      PEP  H  
ATOM   1457 HG23 VAL  1765     -17.675  -8.372   2.759  1.00  0.00      PEP  H  
ATOM   1458  N   SER  1766     -22.268  -9.604   4.471  1.00 28.68      PEP  N  
ATOM   1459  CA  SER  1766     -22.985 -10.501   5.330  1.00 26.81      PEP  C  
ATOM   1460  C   SER  1766     -22.631 -11.803   4.837  1.00 28.39      PEP  C  
ATOM   1461  O   SER  1766     -22.419 -11.950   3.623  1.00 32.57      PEP  O  
ATOM   1462  CB  SER  1766     -24.546 -10.159   5.451  1.00 24.66      PEP  C  
ATOM   1463  OG  SER  1766     -25.127 -11.115   6.378  1.00 36.13      PEP  O  
ATOM   1464  HN  SER  1766     -22.172  -9.742   3.489  1.00  0.00      PEP  H  
ATOM   1465  HA  SER  1766     -22.607 -10.412   6.338  1.00  0.00      PEP  H  
ATOM   1466  HB1 SER  1766     -25.033 -10.313   4.466  1.00  0.00      PEP  H  
ATOM   1467  HB2 SER  1766     -24.547  -9.123   5.853  1.00  0.00      PEP  H  
ATOM   1468  HG1 SER  1766     -24.862 -10.774   7.235  1.00  0.00      PEP  H  
ATOM   1469  N   VAL  1767     -22.413 -12.788   5.737  1.00 21.16      PEP  N  
ATOM   1470  CA  VAL  1767     -21.887 -14.140   5.506  1.00 27.66      PEP  C  
ATOM   1471  C   VAL  1767     -22.325 -15.160   6.500  1.00 22.33      PEP  C  
ATOM   1472  O   VAL  1767     -22.743 -14.862   7.607  1.00 25.94      PEP  O  
ATOM   1473  CB  VAL  1767     -20.428 -14.175   5.436  1.00 30.15      PEP  C  
ATOM   1474  CG1 VAL  1767     -19.833 -13.501   4.185  1.00 23.31      PEP  C  
ATOM   1475  CG2 VAL  1767     -19.784 -13.381   6.671  1.00 23.57      PEP  C  
ATOM   1476  HN  VAL  1767     -22.473 -12.617   6.718  1.00  0.00      PEP  H  
ATOM   1477  HA  VAL  1767     -22.405 -14.433   4.605  1.00  0.00      PEP  H  
ATOM   1478  HB  VAL  1767     -19.984 -15.192   5.383  1.00  0.00      PEP  H  
ATOM   1479 HG11 VAL  1767     -20.097 -12.451   3.938  1.00  0.00      PEP  H  
ATOM   1480 HG12 VAL  1767     -19.985 -14.157   3.301  1.00  0.00      PEP  H  
ATOM   1481 HG13 VAL  1767     -18.753 -13.473   4.440  1.00  0.00      PEP  H  
ATOM   1482 HG21 VAL  1767     -19.868 -14.013   7.581  1.00  0.00      PEP  H  
ATOM   1483 HG22 VAL  1767     -20.251 -12.384   6.826  1.00  0.00      PEP  H  
ATOM   1484 HG23 VAL  1767     -18.714 -13.242   6.407  1.00  0.00      PEP  H  
ATOM   1485  N   ALA  1768     -22.008 -16.392   6.159  1.00 28.23      PEP  N  
ATOM   1486  CA  ALA  1768     -22.172 -17.484   7.128  1.00 26.51      PEP  C  
ATOM   1487  C   ALA  1768     -23.648 -17.808   7.506  1.00 24.05      PEP  C  
ATOM   1488  O   ALA  1768     -24.000 -18.217   8.609  1.00 29.38      PEP  O  
ATOM   1489  CB  ALA  1768     -21.263 -17.324   8.383  1.00 24.07      PEP  C  
ATOM   1490  HN  ALA  1768     -21.566 -16.585   5.287  1.00  0.00      PEP  H  
ATOM   1491  HA  ALA  1768     -21.801 -18.338   6.581  1.00  0.00      PEP  H  
ATOM   1492  HB1 ALA  1768     -21.474 -16.445   9.029  1.00  0.00      PEP  H  
ATOM   1493  HB2 ALA  1768     -20.216 -17.252   8.020  1.00  0.00      PEP  H  
ATOM   1494  HB3 ALA  1768     -21.341 -18.233   9.017  1.00  0.00      PEP  H  
ATOM   1495  N   ASP  1769     -24.481 -17.773   6.415  1.00 34.71      PEP  N  
ATOM   1496  CA  ASP  1769     -25.877 -17.979   6.493  1.00 29.60      PEP  C  
ATOM   1497  C   ASP  1769     -26.620 -16.780   7.036  1.00 33.94      PEP  C  
ATOM   1498  O   ASP  1769     -27.768 -16.885   7.406  1.00 34.12      PEP  O  
ATOM   1499  CB  ASP  1769     -26.185 -19.296   7.180  1.00 37.16      PEP  C  
ATOM   1500  CG  ASP  1769     -25.636 -20.529   6.592  1.00 54.27      PEP  C  
ATOM   1501  OD1 ASP  1769     -25.084 -20.535   5.507  1.00 63.02      PEP  O  
ATOM   1502  OD2 ASP  1769     -25.840 -21.552   7.230  1.00 62.70      PEP  O1-
ATOM   1503  HN  ASP  1769     -24.161 -17.474   5.519  1.00  0.00      PEP  H  
ATOM   1504  HA  ASP  1769     -26.206 -17.920   5.466  1.00  0.00      PEP  H  
ATOM   1505  HB1 ASP  1769     -27.281 -19.303   6.999  1.00  0.00      PEP  H  
ATOM   1506  HB2 ASP  1769     -26.029 -19.094   8.261  1.00  0.00      PEP  H  
ATOM   1507  N   GLY  1770     -25.987 -15.574   7.027  1.00 32.52      PEP  N  
ATOM   1508  CA  GLY  1770     -26.476 -14.292   7.635  1.00 20.73      PEP  C  
ATOM   1509  C   GLY  1770     -26.321 -14.145   9.175  1.00 26.60      PEP  C  
ATOM   1510  O   GLY  1770     -26.875 -13.207   9.796  1.00 33.88      PEP  O  
ATOM   1511  HN  GLY  1770     -25.125 -15.427   6.548  1.00  0.00      PEP  H  
ATOM   1512  HA1 GLY  1770     -27.530 -14.267   7.402  1.00  0.00      PEP  H  
ATOM   1513  HA2 GLY  1770     -25.929 -13.514   7.123  1.00  0.00      PEP  H  
ATOM   1514  N   ARG  1771     -25.489 -15.046   9.729  1.00 25.22      PEP  N  
ATOM   1515  CA  ARG  1771     -25.156 -15.028  11.133  1.00 25.05      PEP  C  
ATOM   1516  C   ARG  1771     -23.870 -14.186  11.457  1.00 21.38      PEP  C  
ATOM   1517  O   ARG  1771     -23.548 -13.929  12.598  1.00 24.94      PEP  O  
ATOM   1518  CB  ARG  1771     -24.905 -16.535  11.493  1.00 23.98      PEP  C  
ATOM   1519  CG  ARG  1771     -26.085 -17.391  11.537  1.00 23.98      PEP  C  
ATOM   1520  CD  ARG  1771     -25.878 -18.865  11.930  1.00 24.29      PEP  C  
ATOM   1521  NE  ARG  1771     -25.135 -19.479  10.828  1.00 22.48      PEP  N  
ATOM   1522  CZ  ARG  1771     -24.216 -20.427  10.912  1.00 25.20      PEP  C  
ATOM   1523  NH1 ARG  1771     -24.098 -21.178  11.961  1.00 19.17      PEP  N1+
ATOM   1524  NH2 ARG  1771     -23.536 -20.763   9.830  1.00 21.68      PEP  N  
ATOM   1525  HN  ARG  1771     -25.126 -15.684   9.054  1.00  0.00      PEP  H  
ATOM   1526  HA  ARG  1771     -25.935 -14.542  11.703  1.00  0.00      PEP  H  
ATOM   1527  HB1 ARG  1771     -24.432 -16.583  12.497  1.00  0.00      PEP  H  
ATOM   1528  HB2 ARG  1771     -24.145 -16.949  10.797  1.00  0.00      PEP  H  
ATOM   1529  HG1 ARG  1771     -26.615 -17.374  10.560  1.00  0.00      PEP  H  
ATOM   1530  HG2 ARG  1771     -26.840 -16.986  12.244  1.00  0.00      PEP  H  
ATOM   1531  HD1 ARG  1771     -26.844 -19.378  12.128  1.00  0.00      PEP  H  
ATOM   1532  HD2 ARG  1771     -25.221 -18.789  12.823  1.00  0.00      PEP  H  
ATOM   1533  HE  ARG  1771     -25.161 -19.069   9.916  1.00  0.00      PEP  H  
ATOM   1534 HH11 ARG  1771     -24.799 -21.155  12.673  1.00  0.00      PEP  H  
ATOM   1535 HH12 ARG  1771     -23.585 -21.994  11.694  1.00  0.00      PEP  H  
ATOM   1536 HH21 ARG  1771     -23.537 -20.126   9.059  1.00  0.00      PEP  H  
ATOM   1537 HH22 ARG  1771     -22.818 -21.439   9.999  1.00  0.00      PEP  H  
ATOM   1538  N   ILE  1772     -23.206 -13.607  10.390  1.00 24.06      PEP  N  
ATOM   1539  CA  ILE  1772     -22.098 -12.658  10.589  1.00 22.79      PEP  C  
ATOM   1540  C   ILE  1772     -22.255 -11.467   9.704  1.00 22.65      PEP  C  
ATOM   1541  O   ILE  1772     -22.471 -11.613   8.498  1.00 25.45      PEP  O  
ATOM   1542  CB  ILE  1772     -20.771 -13.378  10.373  1.00 21.78      PEP  C  
ATOM   1543  CG1 ILE  1772     -20.518 -14.540  11.333  1.00 22.15      PEP  C  
ATOM   1544  CG2 ILE  1772     -19.621 -12.333  10.348  1.00 20.89      PEP  C  
ATOM   1545  CD  ILE  1772     -19.369 -15.465  10.873  1.00 19.51      PEP  C  
ATOM   1546  HN  ILE  1772     -23.466 -13.798   9.446  1.00  0.00      PEP  H  
ATOM   1547  HA  ILE  1772     -22.000 -12.301  11.604  1.00  0.00      PEP  H  
ATOM   1548  HB  ILE  1772     -20.862 -13.813   9.355  1.00  0.00      PEP  H  
ATOM   1549 HG11 ILE  1772     -21.462 -15.123  11.395  1.00  0.00      PEP  H  
ATOM   1550 HG12 ILE  1772     -20.309 -14.116  12.338  1.00  0.00      PEP  H  
ATOM   1551 HG21 ILE  1772     -19.864 -11.475  11.011  1.00  0.00      PEP  H  
ATOM   1552 HG22 ILE  1772     -19.463 -11.854   9.358  1.00  0.00      PEP  H  
ATOM   1553 HG23 ILE  1772     -18.697 -12.835  10.707  1.00  0.00      PEP  H  
ATOM   1554  HD1 ILE  1772     -19.476 -16.360  11.522  1.00  0.00      PEP  H  
ATOM   1555  HD2 ILE  1772     -18.399 -14.947  11.026  1.00  0.00      PEP  H  
ATOM   1556  HD3 ILE  1772     -19.405 -15.774   9.806  1.00  0.00      PEP  H  
ATOM   1557  N   SER  1773     -22.133 -10.229  10.270  1.00 20.53      PEP  N  
ATOM   1558  CA  SER  1773     -22.382  -8.941   9.482  1.00 23.34      PEP  C  
ATOM   1559  C   SER  1773     -21.207  -8.036   9.678  1.00 21.80      PEP  C  
ATOM   1560  O   SER  1773     -20.843  -7.741  10.805  1.00 19.18      PEP  O  
ATOM   1561  CB  SER  1773     -23.777  -8.257   9.698  1.00 17.57      PEP  C  
ATOM   1562  OG  SER  1773     -24.844  -8.808   8.899  1.00 42.46      PEP  O  
ATOM   1563  HN  SER  1773     -21.733 -10.150  11.180  1.00  0.00      PEP  H  
ATOM   1564  HA  SER  1773     -22.345  -9.096   8.414  1.00  0.00      PEP  H  
ATOM   1565  HB1 SER  1773     -23.679  -7.168   9.504  1.00  0.00      PEP  H  
ATOM   1566  HB2 SER  1773     -23.960  -8.354  10.789  1.00  0.00      PEP  H  
ATOM   1567  HG1 SER  1773     -25.075  -9.595   9.399  1.00  0.00      PEP  H  
ATOM   1568  N   VAL  1774     -20.691  -7.501   8.535  1.00 18.97      PEP  N  
ATOM   1569  CA  VAL  1774     -19.541  -6.633   8.564  1.00 19.45      PEP  C  
ATOM   1570  C   VAL  1774     -20.004  -5.258   8.036  1.00 25.34      PEP  C  
ATOM   1571  O   VAL  1774     -20.656  -5.119   6.974  1.00 27.81      PEP  O  
ATOM   1572  CB  VAL  1774     -18.328  -7.173   7.775  1.00 23.40      PEP  C  
ATOM   1573  CG1 VAL  1774     -17.086  -6.557   8.382  1.00 19.31      PEP  C  
ATOM   1574  CG2 VAL  1774     -18.089  -8.691   7.910  1.00 19.21      PEP  C  
ATOM   1575  HN  VAL  1774     -20.807  -7.743   7.575  1.00  0.00      PEP  H  
ATOM   1576  HA  VAL  1774     -19.200  -6.573   9.587  1.00  0.00      PEP  H  
ATOM   1577  HB  VAL  1774     -18.315  -6.870   6.706  1.00  0.00      PEP  H  
ATOM   1578 HG11 VAL  1774     -17.228  -5.463   8.254  1.00  0.00      PEP  H  
ATOM   1579 HG12 VAL  1774     -16.114  -6.893   7.963  1.00  0.00      PEP  H  
ATOM   1580 HG13 VAL  1774     -17.031  -6.702   9.483  1.00  0.00      PEP  H  
ATOM   1581 HG21 VAL  1774     -17.995  -9.026   8.966  1.00  0.00      PEP  H  
ATOM   1582 HG22 VAL  1774     -17.242  -8.976   7.250  1.00  0.00      PEP  H  
ATOM   1583 HG23 VAL  1774     -18.980  -9.204   7.489  1.00  0.00      PEP  H  
ATOM   1584  N   ALA  1775     -19.665  -4.213   8.737  1.00 19.94      PEP  N  
ATOM   1585  CA  ALA  1775     -20.086  -2.883   8.277  1.00 23.53      PEP  C  
ATOM   1586  C   ALA  1775     -19.042  -1.784   8.585  1.00 26.72      PEP  C  
ATOM   1587  O   ALA  1775     -18.095  -2.084   9.369  1.00 23.65      PEP  O  
ATOM   1588  CB  ALA  1775     -21.545  -2.439   8.909  1.00 22.19      PEP  C  
ATOM   1589  HN  ALA  1775     -19.134  -4.174   9.579  1.00  0.00      PEP  H  
ATOM   1590  HA  ALA  1775     -20.093  -2.900   7.197  1.00  0.00      PEP  H  
ATOM   1591  HB1 ALA  1775     -22.337  -3.173   8.648  1.00  0.00      PEP  H  
ATOM   1592  HB2 ALA  1775     -21.921  -1.418   8.684  1.00  0.00      PEP  H  
ATOM   1593  HB3 ALA  1775     -21.575  -2.507  10.017  1.00  0.00      PEP  H  
ATOM   1594  N   GLN  1776     -19.076  -0.584   7.966  1.00 28.85      PEP  N  
ATOM   1595  CA  GLN  1776     -18.188   0.456   8.433  1.00 24.77      PEP  C  
ATOM   1596  C   GLN  1776     -18.915   1.728   8.841  1.00 24.71      PEP  C  
ATOM   1597  O   GLN  1776     -20.019   1.969   8.435  1.00 32.50      PEP  O  
ATOM   1598  CB  GLN  1776     -17.307   0.933   7.283  1.00 29.86      PEP  C  
ATOM   1599  CG  GLN  1776     -18.012   1.664   6.139  1.00 32.90      PEP  C  
ATOM   1600  CD  GLN  1776     -17.415   1.650   4.770  1.00 36.41      PEP  C  
ATOM   1601  NE2 GLN  1776     -18.070   1.057   3.749  1.00 43.66      PEP  N  
ATOM   1602  OE1 GLN  1776     -16.360   2.265   4.582  1.00 31.99      PEP  O  
ATOM   1603  HN  GLN  1776     -19.816  -0.512   7.302  1.00  0.00      PEP  H  
ATOM   1604  HA  GLN  1776     -17.564   0.216   9.280  1.00  0.00      PEP  H  
ATOM   1605  HB1 GLN  1776     -16.794   0.028   6.895  1.00  0.00      PEP  H  
ATOM   1606  HB2 GLN  1776     -16.551   1.650   7.670  1.00  0.00      PEP  H  
ATOM   1607  HG1 GLN  1776     -18.124   2.744   6.376  1.00  0.00      PEP  H  
ATOM   1608  HG2 GLN  1776     -19.046   1.269   6.042  1.00  0.00      PEP  H  
ATOM   1609 HE21 GLN  1776     -17.760   1.161   2.804  1.00  0.00      PEP  H  
ATOM   1610 HE22 GLN  1776     -18.929   0.590   3.959  1.00  0.00      PEP  H  
ATOM   1611  N   GLY  1777     -18.331   2.474   9.772  1.00 33.22      PEP  N  
ATOM   1612  CA  GLY  1777     -19.061   3.500  10.454  1.00 26.74      PEP  C  
ATOM   1613  C   GLY  1777     -18.249   3.825  11.675  1.00 34.30      PEP  C  
ATOM   1614  O   GLY  1777     -17.569   2.970  12.283  1.00 33.21      PEP  O  
ATOM   1615  HN  GLY  1777     -17.485   2.151  10.190  1.00  0.00      PEP  H  
ATOM   1616  HA1 GLY  1777     -20.021   3.047  10.648  1.00  0.00      PEP  H  
ATOM   1617  HA2 GLY  1777     -19.104   4.350   9.788  1.00  0.00      PEP  H  
ATOM   1618  N   ALA  1778     -18.099   5.099  11.932  1.00 36.39      PEP  N  
ATOM   1619  CA  ALA  1778     -17.432   5.658  13.056  1.00 34.40      PEP  C  
ATOM   1620  C   ALA  1778     -15.973   5.584  12.901  1.00 30.52      PEP  C  
ATOM   1621  O   ALA  1778     -15.235   5.816  13.843  1.00 34.10      PEP  O  
ATOM   1622  CB  ALA  1778     -17.903   5.065  14.457  1.00 31.62      PEP  C  
ATOM   1623  HN  ALA  1778     -18.638   5.776  11.436  1.00  0.00      PEP  H  
ATOM   1624  HA  ALA  1778     -17.646   6.716  13.057  1.00  0.00      PEP  H  
ATOM   1625  HB1 ALA  1778     -17.432   5.592  15.313  1.00  0.00      PEP  H  
ATOM   1626  HB2 ALA  1778     -17.463   4.044  14.429  1.00  0.00      PEP  H  
ATOM   1627  HB3 ALA  1778     -19.013   5.082  14.504  1.00  0.00      PEP  H  
ATOM   1628  N   SER  1779     -15.540   5.354  11.590  1.00 27.72      PEP  N  
ATOM   1629  CA  SER  1779     -14.131   5.235  11.227  1.00 33.87      PEP  C  
ATOM   1630  C   SER  1779     -13.499   3.827  11.426  1.00 32.80      PEP  C  
ATOM   1631  O   SER  1779     -12.297   3.620  11.490  1.00 28.49      PEP  O  
ATOM   1632  CB  SER  1779     -13.214   6.420  11.771  1.00 34.00      PEP  C  
ATOM   1633  OG  SER  1779     -13.562   7.686  11.218  1.00 43.57      PEP  O  
ATOM   1634  HN  SER  1779     -16.180   5.127  10.860  1.00  0.00      PEP  H  
ATOM   1635  HA  SER  1779     -14.061   5.341  10.155  1.00  0.00      PEP  H  
ATOM   1636  HB1 SER  1779     -12.200   6.150  11.406  1.00  0.00      PEP  H  
ATOM   1637  HB2 SER  1779     -13.112   6.447  12.877  1.00  0.00      PEP  H  
ATOM   1638  HG1 SER  1779     -14.459   7.807  11.536  1.00  0.00      PEP  H  
ATOM   1639  N   LYS  1780     -14.276   2.846  11.491  1.00 34.33      PEP  N  
ATOM   1640  CA  LYS  1780     -13.698   1.435  11.495  1.00 31.86      PEP  C  
ATOM   1641  C   LYS  1780     -14.592   0.323  11.046  1.00 25.26      PEP  C  
ATOM   1642  O   LYS  1780     -15.803   0.565  10.779  1.00 26.50      PEP  O  
ATOM   1643  CB  LYS  1780     -13.196   1.042  12.965  1.00 24.20      PEP  C  
ATOM   1644  CG  LYS  1780     -14.135   1.383  14.184  1.00 35.62      PEP  C  
ATOM   1645  CD  LYS  1780     -15.534   0.675  14.160  1.00 31.96      PEP  C  
ATOM   1646  CE  LYS  1780     -16.314   0.769  15.436  1.00 35.79      PEP  C  
ATOM   1647  NZ  LYS  1780     -15.432   0.478  16.550  1.00 59.93      PEP  N1+
ATOM   1648  HN  LYS  1780     -15.267   2.953  11.521  1.00  0.00      PEP  H  
ATOM   1649  HA  LYS  1780     -12.895   1.291  10.787  1.00  0.00      PEP  H  
ATOM   1650  HB1 LYS  1780     -12.242   1.611  12.977  1.00  0.00      PEP  H  
ATOM   1651  HB2 LYS  1780     -12.991  -0.049  13.002  1.00  0.00      PEP  H  
ATOM   1652  HG1 LYS  1780     -14.120   2.473  14.399  1.00  0.00      PEP  H  
ATOM   1653  HG2 LYS  1780     -13.601   0.974  15.069  1.00  0.00      PEP  H  
ATOM   1654  HD1 LYS  1780     -15.283  -0.381  13.924  1.00  0.00      PEP  H  
ATOM   1655  HD2 LYS  1780     -16.163   1.040  13.320  1.00  0.00      PEP  H  
ATOM   1656  HE1 LYS  1780     -17.178   0.077  15.514  1.00  0.00      PEP  H  
ATOM   1657  HE2 LYS  1780     -16.854   1.727  15.593  1.00  0.00      PEP  H  
ATOM   1658  HZ1 LYS  1780     -14.591   0.036  16.129  1.00  0.00      PEP  H  
ATOM   1659  HZ2 LYS  1780     -15.814  -0.222  17.218  1.00  0.00      PEP  H  
ATOM   1660  HZ3 LYS  1780     -15.209   1.280  17.173  1.00  0.00      PEP  H  
ATOM   1661  N   ALA  1781     -14.059  -0.877  10.695  1.00 17.45      PEP  N  
ATOM   1662  CA  ALA  1781     -14.833  -1.940  10.118  1.00 20.28      PEP  C  
ATOM   1663  C   ALA  1781     -15.357  -2.833  11.345  1.00 21.83      PEP  C  
ATOM   1664  O   ALA  1781     -14.537  -3.488  12.063  1.00 17.84      PEP  O  
ATOM   1665  CB  ALA  1781     -13.985  -2.746   9.211  1.00 22.73      PEP  C  
ATOM   1666  HN  ALA  1781     -13.077  -1.035  10.765  1.00  0.00      PEP  H  
ATOM   1667  HA  ALA  1781     -15.650  -1.450   9.611  1.00  0.00      PEP  H  
ATOM   1668  HB1 ALA  1781     -13.285  -2.156   8.581  1.00  0.00      PEP  H  
ATOM   1669  HB2 ALA  1781     -14.579  -3.329   8.475  1.00  0.00      PEP  H  
ATOM   1670  HB3 ALA  1781     -13.286  -3.401   9.773  1.00  0.00      PEP  H  
ATOM   1671  N   LEU  1782     -16.679  -2.840  11.645  1.00 17.45      PEP  N  
ATOM   1672  CA  LEU  1782     -17.106  -3.558  12.790  1.00 18.14      PEP  C  
ATOM   1673  C   LEU  1782     -17.663  -4.867  12.289  1.00 21.61      PEP  C  
ATOM   1674  O   LEU  1782     -18.563  -4.909  11.488  1.00 17.84      PEP  O  
ATOM   1675  CB  LEU  1782     -18.268  -2.789  13.551  1.00 19.67      PEP  C  
ATOM   1676  CG  LEU  1782     -18.867  -3.525  14.766  1.00 24.93      PEP  C  
ATOM   1677  CD1 LEU  1782     -17.733  -3.634  15.782  1.00 24.54      PEP  C  
ATOM   1678  CD2 LEU  1782     -20.090  -2.743  15.245  1.00 19.99      PEP  C  
ATOM   1679  HN  LEU  1782     -17.299  -2.254  11.130  1.00  0.00      PEP  H  
ATOM   1680  HA  LEU  1782     -16.334  -3.929  13.449  1.00  0.00      PEP  H  
ATOM   1681  HB1 LEU  1782     -19.090  -2.555  12.840  1.00  0.00      PEP  H  
ATOM   1682  HB2 LEU  1782     -17.771  -1.864  13.913  1.00  0.00      PEP  H  
ATOM   1683  HG  LEU  1782     -19.153  -4.548  14.440  1.00  0.00      PEP  H  
ATOM   1684 HD11 LEU  1782     -16.901  -4.222  15.340  1.00  0.00      PEP  H  
ATOM   1685 HD12 LEU  1782     -18.131  -4.086  16.716  1.00  0.00      PEP  H  
ATOM   1686 HD13 LEU  1782     -17.474  -2.611  16.126  1.00  0.00      PEP  H  
ATOM   1687 HD21 LEU  1782     -20.435  -3.171  16.211  1.00  0.00      PEP  H  
ATOM   1688 HD22 LEU  1782     -20.865  -2.867  14.459  1.00  0.00      PEP  H  
ATOM   1689 HD23 LEU  1782     -20.021  -1.640  15.355  1.00  0.00      PEP  H  
ATOM   1690  N   LEU  1783     -17.170  -5.987  12.859  1.00 17.20      PEP  N  
ATOM   1691  CA  LEU  1783     -17.676  -7.294  12.532  1.00 16.54      PEP  C  
ATOM   1692  C   LEU  1783     -18.488  -7.811  13.674  1.00 19.55      PEP  C  
ATOM   1693  O   LEU  1783     -17.998  -7.942  14.786  1.00 17.53      PEP  O  
ATOM   1694  CB  LEU  1783     -16.605  -8.220  12.150  1.00 13.86      PEP  C  
ATOM   1695  CG  LEU  1783     -16.913  -9.693  11.720  1.00 13.93      PEP  C  
ATOM   1696  CD1 LEU  1783     -15.824 -10.072  10.690  1.00 12.38      PEP  C  
ATOM   1697  CD2 LEU  1783     -16.956 -10.749  12.831  1.00 16.24      PEP  C  
ATOM   1698  HN  LEU  1783     -16.356  -5.930  13.431  1.00  0.00      PEP  H  
ATOM   1699  HA  LEU  1783     -18.274  -7.208  11.636  1.00  0.00      PEP  H  
ATOM   1700  HB1 LEU  1783     -15.932  -8.350  13.025  1.00  0.00      PEP  H  
ATOM   1701  HB2 LEU  1783     -16.161  -7.677  11.288  1.00  0.00      PEP  H  
ATOM   1702  HG  LEU  1783     -17.855  -9.684  11.131  1.00  0.00      PEP  H  
ATOM   1703 HD11 LEU  1783     -15.874 -11.117  10.318  1.00  0.00      PEP  H  
ATOM   1704 HD12 LEU  1783     -14.855  -9.938  11.218  1.00  0.00      PEP  H  
ATOM   1705 HD13 LEU  1783     -15.881  -9.376   9.825  1.00  0.00      PEP  H  
ATOM   1706 HD21 LEU  1783     -15.974 -10.814  13.348  1.00  0.00      PEP  H  
ATOM   1707 HD22 LEU  1783     -17.217 -11.714  12.345  1.00  0.00      PEP  H  
ATOM   1708 HD23 LEU  1783     -17.791 -10.575  13.542  1.00  0.00      PEP  H  
ATOM   1709  N   VAL  1784     -19.754  -8.242  13.406  1.00 17.89      PEP  N  
ATOM   1710  CA  VAL  1784     -20.616  -8.687  14.537  1.00 18.53      PEP  C  
ATOM   1711  C   VAL  1784     -21.050 -10.099  14.163  1.00 18.01      PEP  C  
ATOM   1712  O   VAL  1784     -21.552 -10.404  13.046  1.00 17.46      PEP  O  
ATOM   1713  CB  VAL  1784     -21.824  -7.757  14.686  1.00 22.01      PEP  C  
ATOM   1714  CG1 VAL  1784     -22.618  -8.268  15.897  1.00 20.67      PEP  C  
ATOM   1715  CG2 VAL  1784     -21.402  -6.354  14.921  1.00 26.38      PEP  C  
ATOM   1716  HN  VAL  1784     -20.219  -7.996  12.559  1.00  0.00      PEP  H  
ATOM   1717  HA  VAL  1784     -20.163  -8.685  15.518  1.00  0.00      PEP  H  
ATOM   1718  HB  VAL  1784     -22.553  -7.910  13.861  1.00  0.00      PEP  H  
ATOM   1719 HG11 VAL  1784     -23.537  -7.666  16.062  1.00  0.00      PEP  H  
ATOM   1720 HG12 VAL  1784     -22.079  -8.308  16.869  1.00  0.00      PEP  H  
ATOM   1721 HG13 VAL  1784     -23.012  -9.285  15.691  1.00  0.00      PEP  H  
ATOM   1722 HG21 VAL  1784     -20.841  -5.981  14.040  1.00  0.00      PEP  H  
ATOM   1723 HG22 VAL  1784     -20.743  -6.232  15.809  1.00  0.00      PEP  H  
ATOM   1724 HG23 VAL  1784     -22.291  -5.693  15.006  1.00  0.00      PEP  H  
ATOM   1725  N   ALA  1785     -20.764 -11.111  15.057  1.00 17.38      PEP  N  
ATOM   1726  CA  ALA  1785     -21.103 -12.472  14.984  1.00 23.80      PEP  C  
ATOM   1727  C   ALA  1785     -22.299 -12.684  15.817  1.00 26.50      PEP  C  
ATOM   1728  O   ALA  1785     -22.418 -12.072  16.858  1.00 23.03      PEP  O  
ATOM   1729  CB  ALA  1785     -19.954 -13.454  15.424  1.00 13.42      PEP  C  
ATOM   1730  HN  ALA  1785     -20.199 -10.791  15.812  1.00  0.00      PEP  H  
ATOM   1731  HA  ALA  1785     -21.336 -12.701  13.955  1.00  0.00      PEP  H  
ATOM   1732  HB1 ALA  1785     -20.198 -14.517  15.215  1.00  0.00      PEP  H  
ATOM   1733  HB2 ALA  1785     -19.795 -13.313  16.516  1.00  0.00      PEP  H  
ATOM   1734  HB3 ALA  1785     -19.014 -13.298  14.854  1.00  0.00      PEP  H  
ATOM   1735  N   ASP  1786     -23.180 -13.668  15.503  1.00 23.09      PEP  N  
ATOM   1736  CA  ASP  1786     -24.510 -13.855  16.090  1.00 24.78      PEP  C  
ATOM   1737  C   ASP  1786     -24.513 -14.003  17.598  1.00 24.07      PEP  C  
ATOM   1738  O   ASP  1786     -25.356 -13.529  18.317  1.00 24.41      PEP  O  
ATOM   1739  CB  ASP  1786     -25.165 -15.117  15.477  1.00 20.55      PEP  C  
ATOM   1740  CG  ASP  1786     -26.637 -15.358  15.793  1.00 25.98      PEP  C  
ATOM   1741  OD1 ASP  1786     -27.071 -16.577  15.860  1.00 25.95      PEP  O  
ATOM   1742  OD2 ASP  1786     -27.435 -14.401  15.879  1.00 37.05      PEP  O1-
ATOM   1743  HN  ASP  1786     -23.054 -14.209  14.675  1.00  0.00      PEP  H  
ATOM   1744  HA  ASP  1786     -24.916 -12.873  15.894  1.00  0.00      PEP  H  
ATOM   1745  HB1 ASP  1786     -24.614 -15.998  15.870  1.00  0.00      PEP  H  
ATOM   1746  HB2 ASP  1786     -25.041 -15.099  14.373  1.00  0.00      PEP  H  
ATOM   1747  N   PHE  1787     -23.637 -14.837  18.084  1.00 25.97      PEP  N  
ATOM   1748  CA  PHE  1787     -23.379 -15.104  19.506  1.00 22.58      PEP  C  
ATOM   1749  C   PHE  1787     -22.933 -13.900  20.335  1.00 25.29      PEP  C  
ATOM   1750  O   PHE  1787     -22.766 -13.960  21.528  1.00 21.16      PEP  O  
ATOM   1751  CB  PHE  1787     -22.566 -16.364  19.814  1.00 21.63      PEP  C  
ATOM   1752  CG  PHE  1787     -21.214 -16.454  19.068  1.00 27.21      PEP  C  
ATOM   1753  CD1 PHE  1787     -21.131 -16.936  17.804  1.00 24.66      PEP  C  
ATOM   1754  CD2 PHE  1787     -20.052 -15.933  19.654  1.00 24.76      PEP  C  
ATOM   1755  CE1 PHE  1787     -19.881 -16.935  17.093  1.00 22.61      PEP  C  
ATOM   1756  CE2 PHE  1787     -18.861 -15.922  19.069  1.00 24.35      PEP  C  
ATOM   1757  CZ  PHE  1787     -18.739 -16.511  17.775  1.00 20.50      PEP  C  
ATOM   1758  HN  PHE  1787     -23.082 -15.428  17.503  1.00  0.00      PEP  H  
ATOM   1759  HA  PHE  1787     -24.378 -15.310  19.860  1.00  0.00      PEP  H  
ATOM   1760  HB1 PHE  1787     -23.141 -17.230  19.423  1.00  0.00      PEP  H  
ATOM   1761  HB2 PHE  1787     -22.301 -16.507  20.884  1.00  0.00      PEP  H  
ATOM   1762  HD1 PHE  1787     -21.966 -17.176  17.162  1.00  0.00      PEP  H  
ATOM   1763  HD2 PHE  1787     -20.140 -15.607  20.679  1.00  0.00      PEP  H  
ATOM   1764  HE1 PHE  1787     -19.766 -17.329  16.095  1.00  0.00      PEP  H  
ATOM   1765  HE2 PHE  1787     -17.934 -15.587  19.513  1.00  0.00      PEP  H  
ATOM   1766  HZ  PHE  1787     -17.764 -16.666  17.338  1.00  0.00      PEP  H  
ATOM   1767  N   GLY  1788     -22.663 -12.721  19.681  1.00 23.85      PEP  N  
ATOM   1768  CA  GLY  1788     -22.335 -11.447  20.420  1.00 21.49      PEP  C  
ATOM   1769  C   GLY  1788     -21.010 -10.842  20.114  1.00 25.42      PEP  C  
ATOM   1770  O   GLY  1788     -20.743  -9.683  20.435  1.00 15.72      PEP  O  
ATOM   1771  HN  GLY  1788     -22.763 -12.638  18.693  1.00  0.00      PEP  H  
ATOM   1772  HA1 GLY  1788     -22.385 -11.635  21.482  1.00  0.00      PEP  H  
ATOM   1773  HA2 GLY  1788     -23.087 -10.725  20.141  1.00  0.00      PEP  H  
ATOM   1774  N   LEU  1789     -20.036 -11.698  19.578  1.00 19.97      PEP  N  
ATOM   1775  CA  LEU  1789     -18.682 -11.237  19.353  1.00 19.97      PEP  C  
ATOM   1776  C   LEU  1789     -18.578 -10.128  18.411  1.00 18.72      PEP  C  
ATOM   1777  O   LEU  1789     -19.167 -10.191  17.328  1.00 21.58      PEP  O  
ATOM   1778  CB  LEU  1789     -17.981 -12.443  18.780  1.00 18.18      PEP  C  
ATOM   1779  CG  LEU  1789     -16.645 -12.198  18.053  1.00 15.00      PEP  C  
ATOM   1780  CD1 LEU  1789     -15.670 -11.691  19.039  1.00 14.42      PEP  C  
ATOM   1781  CD2 LEU  1789     -16.041 -13.458  17.345  1.00 15.17      PEP  C  
ATOM   1782  HN  LEU  1789     -20.298 -12.601  19.247  1.00  0.00      PEP  H  
ATOM   1783  HA  LEU  1789     -18.157 -10.925  20.244  1.00  0.00      PEP  H  
ATOM   1784  HB1 LEU  1789     -18.650 -12.915  18.028  1.00  0.00      PEP  H  
ATOM   1785  HB2 LEU  1789     -17.874 -13.227  19.559  1.00  0.00      PEP  H  
ATOM   1786  HG  LEU  1789     -16.803 -11.447  17.250  1.00  0.00      PEP  H  
ATOM   1787 HD11 LEU  1789     -14.712 -11.579  18.487  1.00  0.00      PEP  H  
ATOM   1788 HD12 LEU  1789     -15.544 -12.491  19.799  1.00  0.00      PEP  H  
ATOM   1789 HD13 LEU  1789     -15.933 -10.704  19.477  1.00  0.00      PEP  H  
ATOM   1790 HD21 LEU  1789     -15.178 -13.193  16.698  1.00  0.00      PEP  H  
ATOM   1791 HD22 LEU  1789     -16.810 -14.031  16.785  1.00  0.00      PEP  H  
ATOM   1792 HD23 LEU  1789     -15.572 -14.022  18.178  1.00  0.00      PEP  H  
ATOM   1793  N   GLN  1790     -17.869  -9.048  18.786  1.00 16.14      PEP  N  
ATOM   1794  CA  GLN  1790     -17.669  -7.929  18.002  1.00 20.63      PEP  C  
ATOM   1795  C   GLN  1790     -16.213  -7.571  17.808  1.00 22.08      PEP  C  
ATOM   1796  O   GLN  1790     -15.442  -7.383  18.806  1.00 17.89      PEP  O  
ATOM   1797  CB  GLN  1790     -18.472  -6.699  18.618  1.00 22.04      PEP  C  
ATOM   1798  CG  GLN  1790     -20.028  -6.656  18.437  1.00 31.63      PEP  C  
ATOM   1799  CD  GLN  1790     -20.776  -5.308  18.716  1.00 25.02      PEP  C  
ATOM   1800  NE2 GLN  1790     -22.103  -5.290  18.498  1.00 35.85      PEP  N  
ATOM   1801  OE1 GLN  1790     -20.134  -4.273  19.049  1.00 36.90      PEP  O  
ATOM   1802  HN  GLN  1790     -17.515  -9.015  19.718  1.00  0.00      PEP  H  
ATOM   1803  HA  GLN  1790     -18.078  -8.167  17.032  1.00  0.00      PEP  H  
ATOM   1804  HB1 GLN  1790     -18.127  -5.898  17.928  1.00  0.00      PEP  H  
ATOM   1805  HB2 GLN  1790     -18.069  -6.533  19.639  1.00  0.00      PEP  H  
ATOM   1806  HG1 GLN  1790     -20.446  -7.338  19.208  1.00  0.00      PEP  H  
ATOM   1807  HG2 GLN  1790     -20.422  -7.130  17.512  1.00  0.00      PEP  H  
ATOM   1808 HE21 GLN  1790     -22.562  -4.488  18.880  1.00  0.00      PEP  H  
ATOM   1809 HE22 GLN  1790     -22.592  -6.158  18.401  1.00  0.00      PEP  H  
ATOM   1810  N   VAL  1791     -15.772  -7.538  16.574  1.00 16.86      PEP  N  
ATOM   1811  CA  VAL  1791     -14.349  -7.287  16.317  1.00 16.01      PEP  C  
ATOM   1812  C   VAL  1791     -14.308  -6.188  15.348  1.00 16.85      PEP  C  
ATOM   1813  O   VAL  1791     -14.943  -6.249  14.283  1.00 17.99      PEP  O  
ATOM   1814  CB  VAL  1791     -13.630  -8.530  15.713  1.00 14.66      PEP  C  
ATOM   1815  CG1 VAL  1791     -12.139  -8.170  15.227  1.00 11.32      PEP  C  
ATOM   1816  CG2 VAL  1791     -13.663  -9.693  16.691  1.00 14.17      PEP  C  
ATOM   1817  HN  VAL  1791     -16.336  -7.795  15.791  1.00  0.00      PEP  H  
ATOM   1818  HA  VAL  1791     -13.733  -7.009  17.159  1.00  0.00      PEP  H  
ATOM   1819  HB  VAL  1791     -14.151  -8.931  14.816  1.00  0.00      PEP  H  
ATOM   1820 HG11 VAL  1791     -11.581  -9.092  14.955  1.00  0.00      PEP  H  
ATOM   1821 HG12 VAL  1791     -11.566  -7.686  16.048  1.00  0.00      PEP  H  
ATOM   1822 HG13 VAL  1791     -12.115  -7.502  14.340  1.00  0.00      PEP  H  
ATOM   1823 HG21 VAL  1791     -13.199  -9.474  17.675  1.00  0.00      PEP  H  
ATOM   1824 HG22 VAL  1791     -13.034 -10.521  16.298  1.00  0.00      PEP  H  
ATOM   1825 HG23 VAL  1791     -14.679 -10.125  16.811  1.00  0.00      PEP  H  
ATOM   1826  N   SER  1792     -13.559  -5.130  15.769  1.00 18.28      PEP  N  
ATOM   1827  CA  SER  1792     -13.366  -3.892  15.114  1.00 17.02      PEP  C  
ATOM   1828  C   SER  1792     -11.864  -3.661  14.641  1.00 17.85      PEP  C  
ATOM   1829  O   SER  1792     -10.884  -4.061  15.329  1.00 15.67      PEP  O  
ATOM   1830  CB  SER  1792     -13.916  -2.747  16.064  1.00 19.79      PEP  C  
ATOM   1831  OG  SER  1792     -13.399  -1.466  15.664  1.00 24.27      PEP  O  
ATOM   1832  HN  SER  1792     -13.033  -5.242  16.609  1.00  0.00      PEP  H  
ATOM   1833  HA  SER  1792     -13.935  -3.905  14.196  1.00  0.00      PEP  H  
ATOM   1834  HB1 SER  1792     -13.825  -2.914  17.159  1.00  0.00      PEP  H  
ATOM   1835  HB2 SER  1792     -15.026  -2.685  16.060  1.00  0.00      PEP  H  
ATOM   1836  HG1 SER  1792     -12.476  -1.380  15.911  1.00  0.00      PEP  H  
ATOM   1837  N   TYR  1793     -11.687  -3.037  13.453  1.00 16.66      PEP  N  
ATOM   1838  CA  TYR  1793     -10.328  -2.623  12.968  1.00 18.66      PEP  C  
ATOM   1839  C   TYR  1793     -10.517  -1.366  12.093  1.00 25.86      PEP  C  
ATOM   1840  O   TYR  1793     -11.458  -1.338  11.333  1.00 21.44      PEP  O  
ATOM   1841  CB  TYR  1793      -9.709  -3.790  12.181  1.00 18.66      PEP  C  
ATOM   1842  CG  TYR  1793      -8.301  -3.561  11.561  1.00 22.52      PEP  C  
ATOM   1843  CD1 TYR  1793      -7.313  -2.807  12.173  1.00 16.18      PEP  C  
ATOM   1844  CD2 TYR  1793      -7.923  -4.208  10.363  1.00 18.58      PEP  C  
ATOM   1845  CE1 TYR  1793      -6.088  -2.489  11.578  1.00 15.74      PEP  C  
ATOM   1846  CE2 TYR  1793      -6.769  -3.823   9.685  1.00 24.83      PEP  C  
ATOM   1847  CZ  TYR  1793      -5.839  -3.019  10.340  1.00 19.64      PEP  C  
ATOM   1848  OH  TYR  1793      -4.567  -2.783   9.726  1.00 21.05      PEP  O  
ATOM   1849  HN  TYR  1793     -12.457  -2.881  12.838  1.00  0.00      PEP  H  
ATOM   1850  HA  TYR  1793      -9.654  -2.500  13.802  1.00  0.00      PEP  H  
ATOM   1851  HB1 TYR  1793     -10.471  -4.197  11.483  1.00  0.00      PEP  H  
ATOM   1852  HB2 TYR  1793      -9.660  -4.679  12.844  1.00  0.00      PEP  H  
ATOM   1853  HD1 TYR  1793      -7.498  -2.381  13.148  1.00  0.00      PEP  H  
ATOM   1854  HD2 TYR  1793      -8.559  -4.921   9.858  1.00  0.00      PEP  H  
ATOM   1855  HE1 TYR  1793      -5.450  -1.832  12.149  1.00  0.00      PEP  H  
ATOM   1856  HE2 TYR  1793      -6.433  -4.287   8.770  1.00  0.00      PEP  H  
ATOM   1857  HH  TYR  1793      -3.915  -2.574  10.399  1.00  0.00      PEP  H  
ATOM   1858  N   ASP  1794      -9.689  -0.325  12.237  1.00 15.62      PEP  N  
ATOM   1859  CA  ASP  1794      -9.884   0.946  11.653  1.00 19.36      PEP  C  
ATOM   1860  C   ASP  1794      -9.184   0.996  10.342  1.00 24.84      PEP  C  
ATOM   1861  O   ASP  1794      -9.069   2.064   9.715  1.00 22.57      PEP  O  
ATOM   1862  CB  ASP  1794      -9.280   2.040  12.683  1.00 21.84      PEP  C  
ATOM   1863  CG  ASP  1794      -7.806   1.975  12.914  1.00 27.31      PEP  C  
ATOM   1864  OD1 ASP  1794      -7.249   0.877  12.838  1.00 23.54      PEP  O  
ATOM   1865  OD2 ASP  1794      -7.249   2.987  13.385  1.00 23.12      PEP  O1-
ATOM   1866  HN  ASP  1794      -8.942  -0.297  12.897  1.00  0.00      PEP  H  
ATOM   1867  HA  ASP  1794     -10.938   1.130  11.499  1.00  0.00      PEP  H  
ATOM   1868  HB1 ASP  1794      -9.832   2.037  13.647  1.00  0.00      PEP  H  
ATOM   1869  HB2 ASP  1794      -9.460   3.010  12.173  1.00  0.00      PEP  H  
ATOM   1870  N   TRP  1795      -8.611  -0.158   9.882  1.00 23.71      PEP  N  
ATOM   1871  CA  TRP  1795      -7.818  -0.276   8.701  1.00 22.88      PEP  C  
ATOM   1872  C   TRP  1795      -6.370   0.359   8.850  1.00 26.87      PEP  C  
ATOM   1873  O   TRP  1795      -5.654   0.665   7.890  1.00 26.24      PEP  O  
ATOM   1874  CB  TRP  1795      -8.475   0.224   7.367  1.00 20.77      PEP  C  
ATOM   1875  CG  TRP  1795      -9.759  -0.599   6.956  1.00 21.33      PEP  C  
ATOM   1876  CD1 TRP  1795      -9.814  -1.756   6.155  1.00 21.23      PEP  C  
ATOM   1877  CD2 TRP  1795     -11.073  -0.173   7.158  1.00 21.71      PEP  C  
ATOM   1878  CE2 TRP  1795     -11.866  -1.077   6.404  1.00 16.64      PEP  C  
ATOM   1879  CE3 TRP  1795     -11.589   0.942   7.674  1.00 21.59      PEP  C  
ATOM   1880  NE1 TRP  1795     -11.109  -2.056   5.865  1.00 19.78      PEP  N  
ATOM   1881  CZ2 TRP  1795     -13.224  -0.844   6.285  1.00 26.91      PEP  C  
ATOM   1882  CZ3 TRP  1795     -12.955   1.165   7.664  1.00 21.65      PEP  C  
ATOM   1883  CH2 TRP  1795     -13.759   0.208   7.012  1.00 24.04      PEP  C  
ATOM   1884  HN  TRP  1795      -8.736  -0.993  10.411  1.00  0.00      PEP  H  
ATOM   1885  HA  TRP  1795      -7.694  -1.346   8.616  1.00  0.00      PEP  H  
ATOM   1886  HB1 TRP  1795      -7.714   0.059   6.575  1.00  0.00      PEP  H  
ATOM   1887  HB2 TRP  1795      -8.650   1.321   7.400  1.00  0.00      PEP  H  
ATOM   1888  HD1 TRP  1795      -8.957  -2.397   6.006  1.00  0.00      PEP  H  
ATOM   1889  HE1 TRP  1795     -11.393  -2.655   5.149  1.00  0.00      PEP  H  
ATOM   1890  HE3 TRP  1795     -11.003   1.748   8.089  1.00  0.00      PEP  H  
ATOM   1891  HZ2 TRP  1795     -13.870  -1.546   5.781  1.00  0.00      PEP  H  
ATOM   1892  HZ3 TRP  1795     -13.337   2.159   7.845  1.00  0.00      PEP  H  
ATOM   1893  HH2 TRP  1795     -14.753   0.523   6.731  1.00  0.00      PEP  H  
ATOM   1894  N   ASN  1796      -5.927   0.758  10.078  1.00 21.13      PEP  N  
ATOM   1895  CA  ASN  1796      -4.617   1.360  10.232  1.00 28.50      PEP  C  
ATOM   1896  C   ASN  1796      -3.823   0.652  11.276  1.00 22.51      PEP  C  
ATOM   1897  O   ASN  1796      -2.863  -0.077  11.001  1.00 24.72      PEP  O  
ATOM   1898  CB  ASN  1796      -4.905   2.844  10.444  1.00 20.43      PEP  C  
ATOM   1899  CG  ASN  1796      -3.697   3.724  10.581  1.00 25.40      PEP  C  
ATOM   1900  ND2 ASN  1796      -3.902   4.987  11.126  1.00 20.54      PEP  N  
ATOM   1901  OD1 ASN  1796      -2.583   3.370  10.095  1.00 25.45      PEP  O  
ATOM   1902  HN  ASN  1796      -6.423   0.664  10.938  1.00  0.00      PEP  H  
ATOM   1903  HA  ASN  1796      -4.037   1.215   9.331  1.00  0.00      PEP  H  
ATOM   1904  HB1 ASN  1796      -5.534   2.865  11.359  1.00  0.00      PEP  H  
ATOM   1905  HB2 ASN  1796      -5.436   3.273   9.567  1.00  0.00      PEP  H  
ATOM   1906 HD21 ASN  1796      -3.164   5.652  11.021  1.00  0.00      PEP  H  
ATOM   1907 HD22 ASN  1796      -4.730   5.222  11.636  1.00  0.00      PEP  H  
ATOM   1908  N   TRP  1797      -4.306   0.785  12.512  1.00 22.19      PEP  N  
ATOM   1909  CA  TRP  1797      -3.458   0.376  13.604  1.00 27.20      PEP  C  
ATOM   1910  C   TRP  1797      -4.305   0.112  14.889  1.00 24.15      PEP  C  
ATOM   1911  O   TRP  1797      -3.720  -0.393  15.868  1.00 21.93      PEP  O  
ATOM   1912  CB  TRP  1797      -2.494   1.598  13.866  1.00 22.83      PEP  C  
ATOM   1913  CG  TRP  1797      -3.088   2.963  14.060  1.00 24.46      PEP  C  
ATOM   1914  CD1 TRP  1797      -4.238   3.405  14.693  1.00 24.23      PEP  C  
ATOM   1915  CD2 TRP  1797      -2.455   4.186  13.675  1.00 26.24      PEP  C  
ATOM   1916  CE2 TRP  1797      -3.246   5.251  14.126  1.00 27.42      PEP  C  
ATOM   1917  CE3 TRP  1797      -1.218   4.454  13.097  1.00 27.25      PEP  C  
ATOM   1918  NE1 TRP  1797      -4.310   4.762  14.693  1.00 25.44      PEP  N  
ATOM   1919  CZ2 TRP  1797      -2.893   6.577  13.902  1.00 24.28      PEP  C  
ATOM   1920  CZ3 TRP  1797      -0.969   5.806  12.746  1.00 38.70      PEP  C  
ATOM   1921  CH2 TRP  1797      -1.773   6.822  13.093  1.00 33.85      PEP  C  
ATOM   1922  HN  TRP  1797      -5.119   1.341  12.660  1.00  0.00      PEP  H  
ATOM   1923  HA  TRP  1797      -3.014  -0.594  13.434  1.00  0.00      PEP  H  
ATOM   1924  HB1 TRP  1797      -1.677   1.652  13.117  1.00  0.00      PEP  H  
ATOM   1925  HB2 TRP  1797      -1.886   1.380  14.771  1.00  0.00      PEP  H  
ATOM   1926  HD1 TRP  1797      -4.947   2.731  15.150  1.00  0.00      PEP  H  
ATOM   1927  HE1 TRP  1797      -5.128   5.242  14.923  1.00  0.00      PEP  H  
ATOM   1928  HE3 TRP  1797      -0.522   3.665  12.854  1.00  0.00      PEP  H  
ATOM   1929  HZ2 TRP  1797      -3.528   7.391  14.219  1.00  0.00      PEP  H  
ATOM   1930  HZ3 TRP  1797      -0.077   5.932  12.151  1.00  0.00      PEP  H  
ATOM   1931  HH2 TRP  1797      -1.720   7.822  12.687  1.00  0.00      PEP  H  
ATOM   1932  N   ARG  1798      -5.651   0.278  14.931  1.00 21.95      PEP  N  
ATOM   1933  CA  ARG  1798      -6.338   0.042  16.142  1.00 27.80      PEP  C  
ATOM   1934  C   ARG  1798      -7.267  -1.154  16.036  1.00 22.70      PEP  C  
ATOM   1935  O   ARG  1798      -8.238  -1.172  15.265  1.00 21.82      PEP  O  
ATOM   1936  CB  ARG  1798      -7.185   1.198  16.676  1.00 25.36      PEP  C  
ATOM   1937  CG  ARG  1798      -7.701   0.954  18.131  1.00 37.30      PEP  C  
ATOM   1938  CD  ARG  1798      -8.334   2.226  18.769  1.00 47.09      PEP  C  
ATOM   1939  NE  ARG  1798      -8.923   1.737  20.119  1.00 58.57      PEP  N  
ATOM   1940  CZ  ARG  1798      -8.455   1.900  21.341  1.00 53.86      PEP  C  
ATOM   1941  NH1 ARG  1798      -7.331   2.503  21.667  1.00 37.68      PEP  N1+
ATOM   1942  NH2 ARG  1798      -9.315   1.549  22.310  1.00 36.28      PEP  N  
ATOM   1943  HN  ARG  1798      -6.204   0.448  14.119  1.00  0.00      PEP  H  
ATOM   1944  HA  ARG  1798      -5.642  -0.274  16.905  1.00  0.00      PEP  H  
ATOM   1945  HB1 ARG  1798      -8.157   1.408  16.180  1.00  0.00      PEP  H  
ATOM   1946  HB2 ARG  1798      -6.498   2.069  16.728  1.00  0.00      PEP  H  
ATOM   1947  HG1 ARG  1798      -6.849   0.718  18.804  1.00  0.00      PEP  H  
ATOM   1948  HG2 ARG  1798      -8.421   0.111  18.191  1.00  0.00      PEP  H  
ATOM   1949  HD1 ARG  1798      -9.189   2.487  18.109  1.00  0.00      PEP  H  
ATOM   1950  HD2 ARG  1798      -7.693   3.129  18.868  1.00  0.00      PEP  H  
ATOM   1951  HE  ARG  1798      -9.836   1.333  20.076  1.00  0.00      PEP  H  
ATOM   1952 HH11 ARG  1798      -6.987   3.047  20.901  1.00  0.00      PEP  H  
ATOM   1953 HH12 ARG  1798      -7.262   2.860  22.599  1.00  0.00      PEP  H  
ATOM   1954 HH21 ARG  1798     -10.192   1.201  21.980  1.00  0.00      PEP  H  
ATOM   1955 HH22 ARG  1798      -9.220   1.961  23.216  1.00  0.00      PEP  H  
ATOM   1956  N   VAL  1799      -7.094  -2.128  16.925  1.00 24.15      PEP  N  
ATOM   1957  CA  VAL  1799      -7.917  -3.294  16.973  1.00 20.62      PEP  C  
ATOM   1958  C   VAL  1799      -8.690  -3.480  18.253  1.00 24.20      PEP  C  
ATOM   1959  O   VAL  1799      -8.117  -3.380  19.388  1.00 18.12      PEP  O  
ATOM   1960  CB  VAL  1799      -7.209  -4.596  16.858  1.00 20.84      PEP  C  
ATOM   1961  CG1 VAL  1799      -8.090  -5.863  16.713  1.00 15.22      PEP  C  
ATOM   1962  CG2 VAL  1799      -6.290  -4.453  15.582  1.00 18.10      PEP  C  
ATOM   1963  HN  VAL  1799      -6.396  -2.183  17.635  1.00  0.00      PEP  H  
ATOM   1964  HA  VAL  1799      -8.646  -3.358  16.178  1.00  0.00      PEP  H  
ATOM   1965  HB  VAL  1799      -6.522  -4.774  17.713  1.00  0.00      PEP  H  
ATOM   1966 HG11 VAL  1799      -8.810  -5.721  15.879  1.00  0.00      PEP  H  
ATOM   1967 HG12 VAL  1799      -8.690  -6.040  17.632  1.00  0.00      PEP  H  
ATOM   1968 HG13 VAL  1799      -7.502  -6.786  16.520  1.00  0.00      PEP  H  
ATOM   1969 HG21 VAL  1799      -5.923  -5.443  15.235  1.00  0.00      PEP  H  
ATOM   1970 HG22 VAL  1799      -5.477  -3.722  15.772  1.00  0.00      PEP  H  
ATOM   1971 HG23 VAL  1799      -6.934  -4.053  14.770  1.00  0.00      PEP  H  
ATOM   1972  N   ASP  1800     -10.016  -3.816  18.129  1.00 17.76      PEP  N  
ATOM   1973  CA  ASP  1800     -10.987  -3.994  19.301  1.00 26.26      PEP  C  
ATOM   1974  C   ASP  1800     -11.640  -5.421  19.170  1.00 27.27      PEP  C  
ATOM   1975  O   ASP  1800     -12.053  -5.807  18.088  1.00 22.18      PEP  O  
ATOM   1976  CB  ASP  1800     -11.761  -2.695  19.534  1.00 26.03      PEP  C  
ATOM   1977  CG  ASP  1800     -12.979  -2.669  20.424  1.00 24.30      PEP  C  
ATOM   1978  OD1 ASP  1800     -13.570  -3.747  20.783  1.00 20.47      PEP  O  
ATOM   1979  OD2 ASP  1800     -13.539  -1.580  20.718  1.00 31.86      PEP  O1-
ATOM   1980  HN  ASP  1800     -10.415  -3.973  17.228  1.00  0.00      PEP  H  
ATOM   1981  HA  ASP  1800     -10.448  -4.036  20.235  1.00  0.00      PEP  H  
ATOM   1982  HB1 ASP  1800     -12.154  -2.455  18.523  1.00  0.00      PEP  H  
ATOM   1983  HB2 ASP  1800     -10.964  -1.936  19.685  1.00  0.00      PEP  H  
ATOM   1984  N   VAL  1801     -11.545  -6.169  20.304  1.00 23.12      PEP  N  
ATOM   1985  CA  VAL  1801     -12.132  -7.578  20.469  1.00 20.28      PEP  C  
ATOM   1986  C   VAL  1801     -13.063  -7.419  21.589  1.00 26.78      PEP  C  
ATOM   1987  O   VAL  1801     -12.663  -7.018  22.671  1.00 20.25      PEP  O  
ATOM   1988  CB  VAL  1801     -11.058  -8.663  20.679  1.00 21.65      PEP  C  
ATOM   1989  CG1 VAL  1801     -11.621  -9.832  21.394  1.00 19.39      PEP  C  
ATOM   1990  CG2 VAL  1801     -10.354  -8.934  19.333  1.00 20.18      PEP  C  
ATOM   1991  HN  VAL  1801     -11.161  -5.735  21.115  1.00  0.00      PEP  H  
ATOM   1992  HA  VAL  1801     -12.787  -7.744  19.626  1.00  0.00      PEP  H  
ATOM   1993  HB  VAL  1801     -10.345  -8.157  21.364  1.00  0.00      PEP  H  
ATOM   1994 HG11 VAL  1801     -12.505 -10.206  20.835  1.00  0.00      PEP  H  
ATOM   1995 HG12 VAL  1801     -11.860  -9.616  22.458  1.00  0.00      PEP  H  
ATOM   1996 HG13 VAL  1801     -10.855 -10.633  21.470  1.00  0.00      PEP  H  
ATOM   1997 HG21 VAL  1801     -10.910  -9.527  18.576  1.00  0.00      PEP  H  
ATOM   1998 HG22 VAL  1801      -9.438  -9.515  19.566  1.00  0.00      PEP  H  
ATOM   1999 HG23 VAL  1801     -10.010  -7.983  18.872  1.00  0.00      PEP  H  
ATOM   2000  N   THR  1802     -14.421  -7.553  21.396  1.00 19.75      PEP  N  
ATOM   2001  CA  THR  1802     -15.414  -7.332  22.461  1.00 24.58      PEP  C  
ATOM   2002  C   THR  1802     -16.214  -8.588  22.539  1.00 18.98      PEP  C  
ATOM   2003  O   THR  1802     -16.778  -9.157  21.575  1.00 23.41      PEP  O  
ATOM   2004  CB  THR  1802     -16.204  -5.995  22.232  1.00 28.69      PEP  C  
ATOM   2005  CG2 THR  1802     -17.315  -6.008  23.292  1.00 28.89      PEP  C  
ATOM   2006  OG1 THR  1802     -15.432  -4.795  22.440  1.00 27.36      PEP  O  
ATOM   2007  HN  THR  1802     -14.742  -7.886  20.513  1.00  0.00      PEP  H  
ATOM   2008  HA  THR  1802     -14.887  -7.305  23.402  1.00  0.00      PEP  H  
ATOM   2009  HB  THR  1802     -16.636  -6.033  21.209  1.00  0.00      PEP  H  
ATOM   2010  HG1 THR  1802     -14.782  -4.684  21.743  1.00  0.00      PEP  H  
ATOM   2011 HG21 THR  1802     -16.779  -6.130  24.258  1.00  0.00      PEP  H  
ATOM   2012 HG22 THR  1802     -17.987  -6.864  23.071  1.00  0.00      PEP  H  
ATOM   2013 HG23 THR  1802     -17.937  -5.087  23.316  1.00  0.00      PEP  H  
ATOM   2014  N   LEU  1803     -16.251  -9.198  23.750  1.00 20.22      PEP  N  
ATOM   2015  CA  LEU  1803     -16.907 -10.495  23.928  1.00 21.15      PEP  C  
ATOM   2016  C   LEU  1803     -17.999 -10.368  24.955  1.00 27.13      PEP  C  
ATOM   2017  O   LEU  1803     -17.906  -9.682  25.973  1.00 28.96      PEP  O  
ATOM   2018  CB  LEU  1803     -15.852 -11.505  24.401  1.00 24.81      PEP  C  
ATOM   2019  CG  LEU  1803     -16.175 -13.015  24.391  1.00 30.63      PEP  C  
ATOM   2020  CD1 LEU  1803     -16.520 -13.469  22.936  1.00 24.74      PEP  C  
ATOM   2021  CD2 LEU  1803     -14.924 -13.780  24.951  1.00 21.74      PEP  C  
ATOM   2022  HN  LEU  1803     -15.892  -8.737  24.557  1.00  0.00      PEP  H  
ATOM   2023  HA  LEU  1803     -17.328 -10.789  22.977  1.00  0.00      PEP  H  
ATOM   2024  HB1 LEU  1803     -15.551 -11.148  25.409  1.00  0.00      PEP  H  
ATOM   2025  HB2 LEU  1803     -15.034 -11.316  23.674  1.00  0.00      PEP  H  
ATOM   2026  HG  LEU  1803     -17.071 -13.179  25.026  1.00  0.00      PEP  H  
ATOM   2027 HD11 LEU  1803     -17.417 -12.925  22.568  1.00  0.00      PEP  H  
ATOM   2028 HD12 LEU  1803     -16.741 -14.552  23.051  1.00  0.00      PEP  H  
ATOM   2029 HD13 LEU  1803     -15.762 -13.150  22.191  1.00  0.00      PEP  H  
ATOM   2030 HD21 LEU  1803     -13.977 -13.295  24.629  1.00  0.00      PEP  H  
ATOM   2031 HD22 LEU  1803     -14.885 -14.818  24.557  1.00  0.00      PEP  H  
ATOM   2032 HD23 LEU  1803     -14.947 -13.856  26.058  1.00  0.00      PEP  H  
ATOM   2033  N   PRO  1804     -19.161 -11.051  24.770  1.00 23.55      PEP  N  
ATOM   2034  CA  PRO  1804     -19.978 -11.393  25.955  1.00 24.67      PEP  C  
ATOM   2035  C   PRO  1804     -19.246 -11.842  27.258  1.00 29.06      PEP  C  
ATOM   2036  O   PRO  1804     -18.220 -12.473  27.183  1.00 25.54      PEP  O  
ATOM   2037  CB  PRO  1804     -21.032 -12.384  25.380  1.00 23.08      PEP  C  
ATOM   2038  CG  PRO  1804     -21.111 -12.027  23.909  1.00 28.30      PEP  C  
ATOM   2039  CD  PRO  1804     -19.677 -11.712  23.553  1.00 21.58      PEP  C  
ATOM   2040  HA  PRO  1804     -20.469 -10.468  26.220  1.00  0.00      PEP  H  
ATOM   2041  HB1 PRO  1804     -21.986 -12.322  25.947  1.00  0.00      PEP  H  
ATOM   2042  HB2 PRO  1804     -20.592 -13.404  25.407  1.00  0.00      PEP  H  
ATOM   2043  HG1 PRO  1804     -21.430 -12.935  23.356  1.00  0.00      PEP  H  
ATOM   2044  HG2 PRO  1804     -21.787 -11.188  23.636  1.00  0.00      PEP  H  
ATOM   2045  HD1 PRO  1804     -19.087 -12.653  23.534  1.00  0.00      PEP  H  
ATOM   2046  HD2 PRO  1804     -19.641 -11.151  22.595  1.00  0.00      PEP  H  
ATOM   2047  N   SER  1805     -19.719 -11.411  28.469  1.00 29.14      PEP  N  
ATOM   2048  CA  SER  1805     -19.198 -11.749  29.791  1.00 41.92      PEP  C  
ATOM   2049  C   SER  1805     -19.198 -13.260  30.091  1.00 28.73      PEP  C  
ATOM   2050  O   SER  1805     -18.295 -13.706  30.798  1.00 30.77      PEP  O  
ATOM   2051  CB  SER  1805     -19.914 -10.998  30.959  1.00 33.50      PEP  C  
ATOM   2052  OG  SER  1805     -21.295 -11.279  30.920  1.00 51.63      PEP  O  
ATOM   2053  HN  SER  1805     -20.576 -10.903  28.482  1.00  0.00      PEP  H  
ATOM   2054  HA  SER  1805     -18.160 -11.452  29.756  1.00  0.00      PEP  H  
ATOM   2055  HB1 SER  1805     -19.841  -9.897  30.836  1.00  0.00      PEP  H  
ATOM   2056  HB2 SER  1805     -19.427 -11.218  31.932  1.00  0.00      PEP  H  
ATOM   2057  HG1 SER  1805     -21.722 -10.736  30.253  1.00  0.00      PEP  H  
ATOM   2058  N   SER  1806     -20.158 -14.093  29.594  1.00 28.38      PEP  N  
ATOM   2059  CA  SER  1806     -20.318 -15.473  29.965  1.00 24.76      PEP  C  
ATOM   2060  C   SER  1806     -19.185 -16.385  29.546  1.00 37.64      PEP  C  
ATOM   2061  O   SER  1806     -19.260 -17.536  29.949  1.00 35.59      PEP  O  
ATOM   2062  CB  SER  1806     -21.723 -16.058  29.647  1.00 30.16      PEP  C  
ATOM   2063  OG  SER  1806     -22.746 -15.319  30.297  1.00 36.52      PEP  O  
ATOM   2064  HN  SER  1806     -20.921 -13.784  29.031  1.00  0.00      PEP  H  
ATOM   2065  HA  SER  1806     -20.320 -15.508  31.045  1.00  0.00      PEP  H  
ATOM   2066  HB1 SER  1806     -21.918 -17.017  30.174  1.00  0.00      PEP  H  
ATOM   2067  HB2 SER  1806     -22.007 -16.260  28.593  1.00  0.00      PEP  H  
ATOM   2068  HG1 SER  1806     -22.809 -14.413  29.986  1.00  0.00      PEP  H  
ATOM   2069  N   TYR  1807     -18.248 -15.863  28.821  1.00 33.70      PEP  N  
ATOM   2070  CA  TYR  1807     -17.140 -16.528  28.247  1.00 28.72      PEP  C  
ATOM   2071  C   TYR  1807     -16.038 -16.729  29.215  1.00 30.34      PEP  C  
ATOM   2072  O   TYR  1807     -15.024 -17.299  28.842  1.00 26.29      PEP  O  
ATOM   2073  CB  TYR  1807     -16.661 -15.787  26.918  1.00 21.90      PEP  C  
ATOM   2074  CG  TYR  1807     -17.348 -16.438  25.647  1.00 21.15      PEP  C  
ATOM   2075  CD1 TYR  1807     -18.558 -15.900  25.173  1.00 19.66      PEP  C  
ATOM   2076  CD2 TYR  1807     -16.709 -17.409  24.807  1.00 21.72      PEP  C  
ATOM   2077  CE1 TYR  1807     -19.169 -16.371  24.020  1.00 22.65      PEP  C  
ATOM   2078  CE2 TYR  1807     -17.278 -17.813  23.655  1.00 24.99      PEP  C  
ATOM   2079  CZ  TYR  1807     -18.576 -17.308  23.245  1.00 24.35      PEP  C  
ATOM   2080  OH  TYR  1807     -19.365 -17.857  22.177  1.00 21.26      PEP  O  
ATOM   2081  HN  TYR  1807     -18.380 -14.882  28.698  1.00  0.00      PEP  H  
ATOM   2082  HA  TYR  1807     -17.393 -17.565  28.083  1.00  0.00      PEP  H  
ATOM   2083  HB1 TYR  1807     -15.555 -15.863  26.840  1.00  0.00      PEP  H  
ATOM   2084  HB2 TYR  1807     -16.966 -14.721  26.973  1.00  0.00      PEP  H  
ATOM   2085  HD1 TYR  1807     -18.997 -15.106  25.759  1.00  0.00      PEP  H  
ATOM   2086  HD2 TYR  1807     -15.711 -17.802  24.930  1.00  0.00      PEP  H  
ATOM   2087  HE1 TYR  1807     -20.177 -16.054  23.793  1.00  0.00      PEP  H  
ATOM   2088  HE2 TYR  1807     -16.902 -18.646  23.079  1.00  0.00      PEP  H  
ATOM   2089  HH  TYR  1807     -18.768 -18.357  21.615  1.00  0.00      PEP  H  
ATOM   2090  N   HSE  1808     -16.206 -16.401  30.509  1.00 25.60      PEP  N  
ATOM   2091  CA  HSE  1808     -15.261 -16.710  31.631  1.00 32.07      PEP  C  
ATOM   2092  C   HSE  1808     -15.027 -18.249  31.769  1.00 32.10      PEP  C  
ATOM   2093  O   HSE  1808     -15.935 -19.107  31.910  1.00 28.63      PEP  O  
ATOM   2094  CB  HSE  1808     -15.750 -16.077  32.959  1.00 34.17      PEP  C  
ATOM   2095  CG  HSE  1808     -17.063 -16.610  33.478  1.00 57.82      PEP  C  
ATOM   2096  CD2 HSE  1808     -17.439 -17.040  34.778  1.00 50.13      PEP  C  
ATOM   2097  ND1 HSE  1808     -18.124 -16.451  32.626  1.00 60.95      PEP  N  
ATOM   2098  CE1 HSE  1808     -19.157 -16.861  33.389  1.00 47.77      PEP  C  
ATOM   2099  NE2 HSE  1808     -18.749 -17.230  34.685  1.00 51.68      PEP  N  
ATOM   2100  HN  HSE  1808     -17.023 -15.872  30.722  1.00  0.00      PEP  H  
ATOM   2101  HA  HSE  1808     -14.337 -16.241  31.323  1.00  0.00      PEP  H  
ATOM   2102  HB1 HSE  1808     -15.918 -14.996  32.767  1.00  0.00      PEP  H  
ATOM   2103  HB2 HSE  1808     -15.008 -16.049  33.786  1.00  0.00      PEP  H  
ATOM   2104  HD2 HSE  1808     -16.913 -17.234  35.705  1.00  0.00      PEP  H  
ATOM   2105  HE1 HSE  1808     -20.228 -16.851  33.187  1.00  0.00      PEP  H  
ATOM   2106  HE2 HSE  1808     -19.436 -17.569  35.328  1.00  0.00      PEP  H  
ATOM   2107  N   GLY  1809     -13.767 -18.665  31.603  1.00 25.19      PEP  N  
ATOM   2108  CA  GLY  1809     -13.425 -20.082  31.551  1.00 26.10      PEP  C  
ATOM   2109  C   GLY  1809     -13.737 -20.834  30.264  1.00 25.03      PEP  C  
ATOM   2110  O   GLY  1809     -13.632 -22.034  30.126  1.00 27.93      PEP  O  
ATOM   2111  HN  GLY  1809     -13.080 -17.944  31.647  1.00  0.00      PEP  H  
ATOM   2112  HA1 GLY  1809     -14.043 -20.549  32.305  1.00  0.00      PEP  H  
ATOM   2113  HA2 GLY  1809     -12.359 -20.196  31.678  1.00  0.00      PEP  H  
ATOM   2114  N   ALA  1810     -14.090 -20.047  29.173  1.00 24.26      PEP  N  
ATOM   2115  CA  ALA  1810     -14.392 -20.503  27.798  1.00 29.39      PEP  C  
ATOM   2116  C   ALA  1810     -13.531 -19.893  26.788  1.00 30.90      PEP  C  
ATOM   2117  O   ALA  1810     -13.734 -20.120  25.587  1.00 27.82      PEP  O  
ATOM   2118  CB  ALA  1810     -15.858 -20.261  27.413  1.00 29.51      PEP  C  
ATOM   2119  HN  ALA  1810     -14.189 -19.077  29.384  1.00  0.00      PEP  H  
ATOM   2120  HA  ALA  1810     -14.079 -21.536  27.797  1.00  0.00      PEP  H  
ATOM   2121  HB1 ALA  1810     -16.145 -20.888  26.542  1.00  0.00      PEP  H  
ATOM   2122  HB2 ALA  1810     -16.111 -19.226  27.098  1.00  0.00      PEP  H  
ATOM   2123  HB3 ALA  1810     -16.495 -20.508  28.289  1.00  0.00      PEP  H  
ATOM   2124  N   VAL  1811     -12.480 -19.087  27.132  1.00 20.40      PEP  N  
ATOM   2125  CA  VAL  1811     -11.725 -18.294  26.176  1.00 29.29      PEP  C  
ATOM   2126  C   VAL  1811     -10.277 -18.214  26.704  1.00 29.94      PEP  C  
ATOM   2127  O   VAL  1811     -10.034 -18.515  27.883  1.00 27.85      PEP  O  
ATOM   2128  CB  VAL  1811     -12.340 -16.855  26.173  1.00 22.27      PEP  C  
ATOM   2129  CG1 VAL  1811     -12.024 -16.007  27.393  1.00 24.55      PEP  C  
ATOM   2130  CG2 VAL  1811     -11.789 -16.027  24.926  1.00 19.79      PEP  C  
ATOM   2131  HN  VAL  1811     -12.246 -18.973  28.095  1.00  0.00      PEP  H  
ATOM   2132  HA  VAL  1811     -11.795 -18.669  25.166  1.00  0.00      PEP  H  
ATOM   2133  HB  VAL  1811     -13.439 -17.001  26.114  1.00  0.00      PEP  H  
ATOM   2134 HG11 VAL  1811     -12.381 -16.543  28.298  1.00  0.00      PEP  H  
ATOM   2135 HG12 VAL  1811     -12.490 -15.005  27.276  1.00  0.00      PEP  H  
ATOM   2136 HG13 VAL  1811     -10.959 -15.725  27.535  1.00  0.00      PEP  H  
ATOM   2137 HG21 VAL  1811     -12.412 -15.171  24.586  1.00  0.00      PEP  H  
ATOM   2138 HG22 VAL  1811     -11.793 -16.799  24.127  1.00  0.00      PEP  H  
ATOM   2139 HG23 VAL  1811     -10.802 -15.542  25.083  1.00  0.00      PEP  H  
ATOM   2140  N   CYS  1812      -9.297 -17.977  25.836  1.00 24.14      PEP  N  
ATOM   2141  CA  CYS  1812      -7.926 -17.947  26.225  1.00 25.41      PEP  C  
ATOM   2142  C   CYS  1812      -7.215 -17.090  25.197  1.00 28.29      PEP  C  
ATOM   2143  O   CYS  1812      -7.790 -16.665  24.195  1.00 27.40      PEP  O  
ATOM   2144  CB  CYS  1812      -7.286 -19.419  26.291  1.00 18.63      PEP  C  
ATOM   2145  SG  CYS  1812      -7.808 -20.614  25.107  1.00 24.57      PEP  S  
ATOM   2146  HN  CYS  1812      -9.518 -17.790  24.882  1.00  0.00      PEP  H  
ATOM   2147  HA  CYS  1812      -7.886 -17.522  27.218  1.00  0.00      PEP  H  
ATOM   2148  HB1 CYS  1812      -7.457 -19.855  27.298  1.00  0.00      PEP  H  
ATOM   2149  HB2 CYS  1812      -6.192 -19.282  26.163  1.00  0.00      PEP  H  
ATOM   2150  N   GLY  1813      -5.896 -16.832  25.336  1.00 22.79      PEP  N  
ATOM   2151  CA  GLY  1813      -5.128 -15.990  24.503  1.00 24.33      PEP  C  
ATOM   2152  C   GLY  1813      -4.560 -14.772  25.166  1.00 18.94      PEP  C  
ATOM   2153  O   GLY  1813      -4.574 -14.683  26.370  1.00 20.56      PEP  O  
ATOM   2154  HN  GLY  1813      -5.440 -16.999  26.206  1.00  0.00      PEP  H  
ATOM   2155  HA1 GLY  1813      -5.804 -15.677  23.721  1.00  0.00      PEP  H  
ATOM   2156  HA2 GLY  1813      -4.289 -16.577  24.161  1.00  0.00      PEP  H  
ATOM   2157  N   LEU  1814      -3.942 -13.796  24.363  1.00 17.11      PEP  N  
ATOM   2158  CA  LEU  1814      -3.368 -12.495  24.784  1.00 17.13      PEP  C  
ATOM   2159  C   LEU  1814      -4.404 -11.722  25.552  1.00 24.28      PEP  C  
ATOM   2160  O   LEU  1814      -4.097 -11.078  26.542  1.00 20.89      PEP  O  
ATOM   2161  CB  LEU  1814      -2.999 -11.546  23.560  1.00 20.78      PEP  C  
ATOM   2162  CG  LEU  1814      -1.762 -12.122  22.730  1.00 19.66      PEP  C  
ATOM   2163  CD1 LEU  1814      -1.588 -11.254  21.448  1.00 16.15      PEP  C  
ATOM   2164  CD2 LEU  1814      -0.415 -12.231  23.498  1.00 21.58      PEP  C  
ATOM   2165  HN  LEU  1814      -3.851 -14.058  23.405  1.00  0.00      PEP  H  
ATOM   2166  HA  LEU  1814      -2.414 -12.635  25.271  1.00  0.00      PEP  H  
ATOM   2167  HB1 LEU  1814      -2.807 -10.562  24.039  1.00  0.00      PEP  H  
ATOM   2168  HB2 LEU  1814      -3.816 -11.334  22.837  1.00  0.00      PEP  H  
ATOM   2169  HG  LEU  1814      -2.172 -13.096  22.390  1.00  0.00      PEP  H  
ATOM   2170 HD11 LEU  1814      -0.600 -11.579  21.060  1.00  0.00      PEP  H  
ATOM   2171 HD12 LEU  1814      -1.465 -10.192  21.751  1.00  0.00      PEP  H  
ATOM   2172 HD13 LEU  1814      -2.322 -11.247  20.615  1.00  0.00      PEP  H  
ATOM   2173 HD21 LEU  1814      -0.436 -12.961  24.335  1.00  0.00      PEP  H  
ATOM   2174 HD22 LEU  1814      -0.237 -11.158  23.727  1.00  0.00      PEP  H  
ATOM   2175 HD23 LEU  1814       0.276 -12.531  22.682  1.00  0.00      PEP  H  
ATOM   2176  N   CYS  1815      -5.689 -11.711  25.052  1.00 22.18      PEP  N  
ATOM   2177  CA  CYS  1815      -6.816 -10.973  25.635  1.00 20.51      PEP  C  
ATOM   2178  C   CYS  1815      -7.239 -11.458  26.959  1.00 16.39      PEP  C  
ATOM   2179  O   CYS  1815      -7.702 -10.693  27.813  1.00 21.79      PEP  O  
ATOM   2180  CB  CYS  1815      -8.061 -10.903  24.684  1.00 18.49      PEP  C  
ATOM   2181  SG  CYS  1815      -7.997  -9.539  23.545  1.00 22.74      PEP  S  
ATOM   2182  HN  CYS  1815      -5.830 -12.205  24.197  1.00  0.00      PEP  H  
ATOM   2183  HA  CYS  1815      -6.476  -9.949  25.683  1.00  0.00      PEP  H  
ATOM   2184  HB1 CYS  1815      -9.034 -10.705  25.183  1.00  0.00      PEP  H  
ATOM   2185  HB2 CYS  1815      -8.149 -11.824  24.069  1.00  0.00      PEP  H  
ATOM   2186  N   GLY  1816      -6.973 -12.754  27.251  1.00 24.51      PEP  N  
ATOM   2187  CA  GLY  1816      -6.995 -13.419  28.579  1.00 24.34      PEP  C  
ATOM   2188  C   GLY  1816      -7.972 -14.588  28.648  1.00 34.28      PEP  C  
ATOM   2189  O   GLY  1816      -8.396 -15.087  27.547  1.00 26.06      PEP  O  
ATOM   2190  HN  GLY  1816      -6.822 -13.293  26.426  1.00  0.00      PEP  H  
ATOM   2191  HA1 GLY  1816      -7.427 -12.714  29.273  1.00  0.00      PEP  H  
ATOM   2192  HA2 GLY  1816      -6.000 -13.663  28.918  1.00  0.00      PEP  H  
ATOM   2193  N   ASN  1817      -8.322 -15.078  29.833  1.00 20.44      PEP  N  
ATOM   2194  CA  ASN  1817      -9.195 -16.130  30.063  1.00 23.42      PEP  C  
ATOM   2195  C   ASN  1817     -10.414 -15.650  30.897  1.00 25.54      PEP  C  
ATOM   2196  O   ASN  1817     -11.450 -16.368  31.082  1.00 23.68      PEP  O  
ATOM   2197  CB  ASN  1817      -8.447 -17.317  30.739  1.00 29.14      PEP  C  
ATOM   2198  CG  ASN  1817      -9.340 -18.440  31.336  1.00 31.20      PEP  C  
ATOM   2199  ND2 ASN  1817      -9.894 -19.345  30.577  1.00 38.38      PEP  N  
ATOM   2200  OD1 ASN  1817      -9.478 -18.442  32.553  1.00 28.12      PEP  O  
ATOM   2201  HN  ASN  1817      -7.826 -14.661  30.590  1.00  0.00      PEP  H  
ATOM   2202  HA  ASN  1817      -9.643 -16.417  29.123  1.00  0.00      PEP  H  
ATOM   2203  HB1 ASN  1817      -7.828 -17.024  31.613  1.00  0.00      PEP  H  
ATOM   2204  HB2 ASN  1817      -7.715 -17.842  30.088  1.00  0.00      PEP  H  
ATOM   2205 HD21 ASN  1817     -10.244 -20.143  31.066  1.00  0.00      PEP  H  
ATOM   2206 HD22 ASN  1817      -9.871 -19.302  29.579  1.00  0.00      PEP  H  
ATOM   2207  N   MET  1818     -10.333 -14.404  31.344  1.00 25.23      PEP  N  
ATOM   2208  CA  MET  1818     -11.499 -13.711  31.843  1.00 34.63      PEP  C  
ATOM   2209  C   MET  1818     -11.903 -14.166  33.233  1.00 33.53      PEP  C  
ATOM   2210  O   MET  1818     -12.544 -15.182  33.443  1.00 31.88      PEP  O  
ATOM   2211  CB  MET  1818     -12.716 -13.617  30.811  1.00 29.39      PEP  C  
ATOM   2212  CG  MET  1818     -13.757 -12.520  31.067  1.00 33.56      PEP  C  
ATOM   2213  SD  MET  1818     -15.355 -12.622  30.054  1.00 43.10      PEP  S  
ATOM   2214  CE  MET  1818     -14.484 -12.188  28.544  1.00 29.51      PEP  C  
ATOM   2215  HN  MET  1818      -9.532 -13.811  31.344  1.00  0.00      PEP  H  
ATOM   2216  HA  MET  1818     -11.292 -12.677  32.078  1.00  0.00      PEP  H  
ATOM   2217  HB1 MET  1818     -13.196 -14.615  30.729  1.00  0.00      PEP  H  
ATOM   2218  HB2 MET  1818     -12.174 -13.575  29.843  1.00  0.00      PEP  H  
ATOM   2219  HG1 MET  1818     -13.231 -11.618  30.689  1.00  0.00      PEP  H  
ATOM   2220  HG2 MET  1818     -13.965 -12.494  32.158  1.00  0.00      PEP  H  
ATOM   2221  HE1 MET  1818     -14.138 -11.135  28.622  1.00  0.00      PEP  H  
ATOM   2222  HE2 MET  1818     -15.143 -12.189  27.649  1.00  0.00      PEP  H  
ATOM   2223  HE3 MET  1818     -13.660 -12.901  28.325  1.00  0.00      PEP  H  
ATOM   2224  N   ASP  1819     -11.591 -13.361  34.239  1.00 30.47      PEP  N  
ATOM   2225  CA  ASP  1819     -12.128 -13.525  35.574  1.00 34.39      PEP  C  
ATOM   2226  C   ASP  1819     -12.225 -12.236  36.465  1.00 36.25      PEP  C  
ATOM   2227  O   ASP  1819     -12.414 -12.182  37.678  1.00 35.39      PEP  O  
ATOM   2228  CB  ASP  1819     -11.272 -14.658  36.276  1.00 30.94      PEP  C  
ATOM   2229  CG  ASP  1819     -11.951 -15.289  37.478  1.00 38.36      PEP  C  
ATOM   2230  OD1 ASP  1819     -13.074 -15.034  37.929  1.00 30.85      PEP  O  
ATOM   2231  OD2 ASP  1819     -11.183 -16.096  38.080  1.00 30.17      PEP  O1-
ATOM   2232  HN  ASP  1819     -10.911 -12.643  34.114  1.00  0.00      PEP  H  
ATOM   2233  HA  ASP  1819     -13.129 -13.926  35.515  1.00  0.00      PEP  H  
ATOM   2234  HB1 ASP  1819     -10.341 -14.160  36.623  1.00  0.00      PEP  H  
ATOM   2235  HB2 ASP  1819     -10.961 -15.415  35.525  1.00  0.00      PEP  H  
ATOM   2236  N   ARG  1820     -11.971 -11.110  35.684  1.00 31.63      PEP  N  
ATOM   2237  CA  ARG  1820     -12.071  -9.690  36.128  1.00 38.09      PEP  C  
ATOM   2238  C   ARG  1820     -10.895  -9.132  36.875  1.00 44.07      PEP  C  
ATOM   2239  O   ARG  1820     -10.876  -8.052  37.347  1.00 44.01      PEP  O  
ATOM   2240  CB  ARG  1820     -13.455  -9.162  36.707  1.00 41.14      PEP  C  
ATOM   2241  CG  ARG  1820     -14.630  -8.930  35.700  1.00 45.16      PEP  C  
ATOM   2242  CD  ARG  1820     -14.926  -9.997  34.700  1.00 46.36      PEP  C  
ATOM   2243  NE  ARG  1820     -16.277  -9.673  34.123  1.00 46.45      PEP  N  
ATOM   2244  CZ  ARG  1820     -16.587  -8.753  33.208  1.00 47.35      PEP  C  
ATOM   2245  NH1 ARG  1820     -15.665  -8.053  32.495  1.00 51.48      PEP  N1+
ATOM   2246  NH2 ARG  1820     -17.847  -8.458  33.051  1.00 45.28      PEP  N  
ATOM   2247  HN  ARG  1820     -11.872 -11.169  34.694  1.00  0.00      PEP  H  
ATOM   2248  HA  ARG  1820     -11.969  -9.233  35.156  1.00  0.00      PEP  H  
ATOM   2249  HB1 ARG  1820     -13.283  -8.132  37.087  1.00  0.00      PEP  H  
ATOM   2250  HB2 ARG  1820     -13.818  -9.878  37.475  1.00  0.00      PEP  H  
ATOM   2251  HG1 ARG  1820     -14.360  -8.072  35.050  1.00  0.00      PEP  H  
ATOM   2252  HG2 ARG  1820     -15.513  -8.619  36.298  1.00  0.00      PEP  H  
ATOM   2253  HD1 ARG  1820     -14.974 -10.976  35.222  1.00  0.00      PEP  H  
ATOM   2254  HD2 ARG  1820     -14.150 -10.053  33.907  1.00  0.00      PEP  H  
ATOM   2255  HE  ARG  1820     -17.059 -10.109  34.565  1.00  0.00      PEP  H  
ATOM   2256 HH11 ARG  1820     -14.742  -8.434  32.455  1.00  0.00      PEP  H  
ATOM   2257 HH12 ARG  1820     -15.915  -7.324  31.857  1.00  0.00      PEP  H  
ATOM   2258 HH21 ARG  1820     -18.541  -8.844  33.659  1.00  0.00      PEP  H  
ATOM   2259 HH22 ARG  1820     -18.014  -7.684  32.440  1.00  0.00      PEP  H  
ATOM   2260  N   ASN  1821      -9.806  -9.939  36.926  1.00 41.22      PEP  N  
ATOM   2261  CA  ASN  1821      -8.646  -9.706  37.813  1.00 33.84      PEP  C  
ATOM   2262  C   ASN  1821      -7.391  -9.269  36.968  1.00 39.34      PEP  C  
ATOM   2263  O   ASN  1821      -6.976 -10.084  36.102  1.00 31.29      PEP  O  
ATOM   2264  CB  ASN  1821      -8.416 -10.861  38.901  1.00 33.17      PEP  C  
ATOM   2265  CG  ASN  1821      -7.146 -10.646  39.763  1.00 43.33      PEP  C  
ATOM   2266  ND2 ASN  1821      -7.301  -9.899  40.890  1.00 41.36      PEP  N  
ATOM   2267  OD1 ASN  1821      -6.087 -11.137  39.291  1.00 48.17      PEP  O  
ATOM   2268  HN  ASN  1821      -9.671 -10.765  36.384  1.00  0.00      PEP  H  
ATOM   2269  HA  ASN  1821      -8.845  -8.914  38.518  1.00  0.00      PEP  H  
ATOM   2270  HB1 ASN  1821      -8.318 -11.823  38.356  1.00  0.00      PEP  H  
ATOM   2271  HB2 ASN  1821      -9.351 -10.850  39.501  1.00  0.00      PEP  H  
ATOM   2272 HD21 ASN  1821      -8.220  -9.628  41.175  1.00  0.00      PEP  H  
ATOM   2273 HD22 ASN  1821      -6.486  -9.528  41.336  1.00  0.00      PEP  H  
ATOM   2274  N   PRO  1822      -6.731  -8.161  37.100  1.00 38.26      PEP  N  
ATOM   2275  CA  PRO  1822      -5.582  -7.968  36.213  1.00 33.52      PEP  C  
ATOM   2276  C   PRO  1822      -4.313  -8.637  36.725  1.00 42.45      PEP  C  
ATOM   2277  O   PRO  1822      -3.411  -8.803  35.879  1.00 42.39      PEP  O  
ATOM   2278  CB  PRO  1822      -5.459  -6.428  36.224  1.00 40.07      PEP  C  
ATOM   2279  CG  PRO  1822      -6.071  -5.922  37.557  1.00 35.51      PEP  C  
ATOM   2280  CD  PRO  1822      -7.040  -7.031  37.918  1.00 37.97      PEP  C  
ATOM   2281  HA  PRO  1822      -5.749  -8.381  35.229  1.00  0.00      PEP  H  
ATOM   2282  HB1 PRO  1822      -6.053  -6.083  35.351  1.00  0.00      PEP  H  
ATOM   2283  HB2 PRO  1822      -4.471  -5.946  36.062  1.00  0.00      PEP  H  
ATOM   2284  HG1 PRO  1822      -5.180  -6.064  38.205  1.00  0.00      PEP  H  
ATOM   2285  HG2 PRO  1822      -6.424  -4.874  37.445  1.00  0.00      PEP  H  
ATOM   2286  HD1 PRO  1822      -6.861  -7.311  38.978  1.00  0.00      PEP  H  
ATOM   2287  HD2 PRO  1822      -8.132  -6.859  37.802  1.00  0.00      PEP  H  
ATOM   2288  N   ASN  1823      -4.197  -8.952  38.067  1.00 38.16      PEP  N  
ATOM   2289  CA  ASN  1823      -2.957  -9.571  38.655  1.00 37.82      PEP  C  
ATOM   2290  C   ASN  1823      -2.623 -10.992  38.096  1.00 34.85      PEP  C  
ATOM   2291  O   ASN  1823      -1.492 -11.294  37.662  1.00 40.89      PEP  O  
ATOM   2292  CB  ASN  1823      -2.958  -9.601  40.217  1.00 37.71      PEP  C  
ATOM   2293  CG  ASN  1823      -3.577  -8.336  40.826  1.00 41.38      PEP  C  
ATOM   2294  ND2 ASN  1823      -2.755  -7.516  41.506  1.00 46.25      PEP  N  
ATOM   2295  OD1 ASN  1823      -4.748  -8.004  40.717  1.00 44.55      PEP  O  
ATOM   2296  HN  ASN  1823      -4.954  -8.781  38.692  1.00  0.00      PEP  H  
ATOM   2297  HA  ASN  1823      -2.103  -8.929  38.500  1.00  0.00      PEP  H  
ATOM   2298  HB1 ASN  1823      -1.929  -9.724  40.615  1.00  0.00      PEP  H  
ATOM   2299  HB2 ASN  1823      -3.548 -10.481  40.550  1.00  0.00      PEP  H  
ATOM   2300 HD21 ASN  1823      -3.224  -6.656  41.703  1.00  0.00      PEP  H  
ATOM   2301 HD22 ASN  1823      -1.901  -7.844  41.910  1.00  0.00      PEP  H  
ATOM   2302  N   ASN  1824      -3.603 -11.904  38.100  1.00 40.15      PEP  N  
ATOM   2303  CA  ASN  1824      -3.490 -13.288  37.872  1.00 36.99      PEP  C  
ATOM   2304  C   ASN  1824      -3.762 -13.600  36.435  1.00 37.56      PEP  C  
ATOM   2305  O   ASN  1824      -3.782 -14.745  36.092  1.00 42.78      PEP  O  
ATOM   2306  CB  ASN  1824      -4.369 -14.132  38.780  1.00 34.94      PEP  C  
ATOM   2307  CG  ASN  1824      -3.938 -14.067  40.247  1.00 36.29      PEP  C  
ATOM   2308  ND2 ASN  1824      -4.720 -14.686  41.209  1.00 34.60      PEP  N  
ATOM   2309  OD1 ASN  1824      -2.983 -13.371  40.634  1.00 34.15      PEP  O  
ATOM   2310  HN  ASN  1824      -4.499 -11.660  38.463  1.00  0.00      PEP  H  
ATOM   2311  HA  ASN  1824      -2.473 -13.620  38.026  1.00  0.00      PEP  H  
ATOM   2312  HB1 ASN  1824      -4.049 -15.159  38.502  1.00  0.00      PEP  H  
ATOM   2313  HB2 ASN  1824      -5.466 -13.953  38.808  1.00  0.00      PEP  H  
ATOM   2314 HD21 ASN  1824      -4.348 -14.551  42.127  1.00  0.00      PEP  H  
ATOM   2315 HD22 ASN  1824      -5.446 -15.308  40.917  1.00  0.00      PEP  H  
ATOM   2316  N   ASP  1825      -3.948 -12.536  35.601  1.00 36.03      PEP  N  
ATOM   2317  CA  ASP  1825      -3.965 -12.642  34.133  1.00 42.12      PEP  C  
ATOM   2318  C   ASP  1825      -2.641 -13.147  33.606  1.00 45.66      PEP  C  
ATOM   2319  O   ASP  1825      -1.686 -13.354  34.333  1.00 43.57      PEP  O  
ATOM   2320  CB  ASP  1825      -4.476 -11.288  33.460  1.00 37.97      PEP  C  
ATOM   2321  CG  ASP  1825      -5.012 -11.390  32.041  1.00 36.96      PEP  C  
ATOM   2322  OD1 ASP  1825      -5.340 -10.253  31.537  1.00 28.59      PEP  O  
ATOM   2323  OD2 ASP  1825      -5.034 -12.425  31.408  1.00 35.32      PEP  O1-
ATOM   2324  HN  ASP  1825      -4.008 -11.634  36.024  1.00  0.00      PEP  H  
ATOM   2325  HA  ASP  1825      -4.767 -13.321  33.884  1.00  0.00      PEP  H  
ATOM   2326  HB1 ASP  1825      -3.636 -10.565  33.542  1.00  0.00      PEP  H  
ATOM   2327  HB2 ASP  1825      -5.387 -11.038  34.044  1.00  0.00      PEP  H  
ATOM   2328  N   GLN  1826      -2.635 -13.451  32.348  1.00 38.76      PEP  N  
ATOM   2329  CA  GLN  1826      -1.492 -13.939  31.612  1.00 42.06      PEP  C  
ATOM   2330  C   GLN  1826      -1.086 -15.407  31.821  1.00 44.07      PEP  C  
ATOM   2331  O   GLN  1826      -0.121 -15.790  32.594  1.00 52.45      PEP  O  
ATOM   2332  CB  GLN  1826      -0.392 -12.920  31.502  1.00 44.76      PEP  C  
ATOM   2333  CG  GLN  1826       1.095 -13.459  31.383  1.00 41.99      PEP  C  
ATOM   2334  CD  GLN  1826       2.108 -12.417  30.978  1.00 52.29      PEP  C  
ATOM   2335  NE2 GLN  1826       3.407 -12.683  31.319  1.00 49.11      PEP  N  
ATOM   2336  OE1 GLN  1826       1.872 -11.430  30.279  1.00 44.20      PEP  O  
ATOM   2337  HN  GLN  1826      -3.447 -13.263  31.802  1.00  0.00      PEP  H  
ATOM   2338  HA  GLN  1826      -1.920 -13.970  30.620  1.00  0.00      PEP  H  
ATOM   2339  HB1 GLN  1826      -0.382 -12.281  32.411  1.00  0.00      PEP  H  
ATOM   2340  HB2 GLN  1826      -0.557 -12.269  30.618  1.00  0.00      PEP  H  
ATOM   2341  HG1 GLN  1826       1.076 -14.241  30.594  1.00  0.00      PEP  H  
ATOM   2342  HG2 GLN  1826       1.489 -13.967  32.290  1.00  0.00      PEP  H  
ATOM   2343 HE21 GLN  1826       4.058 -11.937  31.467  1.00  0.00      PEP  H  
ATOM   2344 HE22 GLN  1826       3.502 -13.426  31.981  1.00  0.00      PEP  H  
ATOM   2345  N   VAL  1827      -1.900 -16.283  31.233  1.00 39.95      PEP  N  
ATOM   2346  CA  VAL  1827      -1.925 -17.739  31.456  1.00 41.22      PEP  C  
ATOM   2347  C   VAL  1827      -1.556 -18.464  30.134  1.00 43.68      PEP  C  
ATOM   2348  O   VAL  1827      -2.066 -18.218  29.039  1.00 36.33      PEP  O  
ATOM   2349  CB  VAL  1827      -3.323 -18.174  31.799  1.00 46.77      PEP  C  
ATOM   2350  CG1 VAL  1827      -3.408 -19.716  31.802  1.00 47.14      PEP  C  
ATOM   2351  CG2 VAL  1827      -3.632 -17.783  33.215  1.00 47.95      PEP  C  
ATOM   2352  HN  VAL  1827      -2.536 -15.778  30.654  1.00  0.00      PEP  H  
ATOM   2353  HA  VAL  1827      -1.197 -18.020  32.203  1.00  0.00      PEP  H  
ATOM   2354  HB  VAL  1827      -4.073 -17.805  31.068  1.00  0.00      PEP  H  
ATOM   2355 HG11 VAL  1827      -2.615 -20.192  32.417  1.00  0.00      PEP  H  
ATOM   2356 HG12 VAL  1827      -3.393 -20.156  30.783  1.00  0.00      PEP  H  
ATOM   2357 HG13 VAL  1827      -4.413 -20.058  32.132  1.00  0.00      PEP  H  
ATOM   2358 HG21 VAL  1827      -3.581 -16.673  33.224  1.00  0.00      PEP  H  
ATOM   2359 HG22 VAL  1827      -2.760 -18.180  33.776  1.00  0.00      PEP  H  
ATOM   2360 HG23 VAL  1827      -4.614 -18.107  33.620  1.00  0.00      PEP  H  
ATOM   2361  N   PHE  1828      -0.630 -19.456  30.138  1.00 34.69      PEP  N  
ATOM   2362  CA  PHE  1828      -0.187 -20.312  29.105  1.00 30.15      PEP  C  
ATOM   2363  C   PHE  1828      -1.356 -21.005  28.320  1.00 37.11      PEP  C  
ATOM   2364  O   PHE  1828      -2.462 -21.177  28.852  1.00 37.68      PEP  O  
ATOM   2365  CB  PHE  1828       0.860 -21.464  29.506  1.00 43.79      PEP  C  
ATOM   2366  CG  PHE  1828       2.172 -20.871  29.720  1.00 46.93      PEP  C  
ATOM   2367  CD1 PHE  1828       2.778 -20.176  28.636  1.00 53.77      PEP  C  
ATOM   2368  CD2 PHE  1828       2.851 -20.879  30.922  1.00 48.23      PEP  C  
ATOM   2369  CE1 PHE  1828       4.030 -19.512  28.748  1.00 48.65      PEP  C  
ATOM   2370  CE2 PHE  1828       4.017 -20.179  31.105  1.00 53.50      PEP  C  
ATOM   2371  CZ  PHE  1828       4.633 -19.531  29.984  1.00 57.19      PEP  C  
ATOM   2372  HN  PHE  1828      -0.413 -19.772  31.058  1.00  0.00      PEP  H  
ATOM   2373  HA  PHE  1828       0.161 -19.725  28.269  1.00  0.00      PEP  H  
ATOM   2374  HB1 PHE  1828       0.819 -22.262  28.735  1.00  0.00      PEP  H  
ATOM   2375  HB2 PHE  1828       0.541 -21.969  30.443  1.00  0.00      PEP  H  
ATOM   2376  HD1 PHE  1828       2.468 -20.337  27.615  1.00  0.00      PEP  H  
ATOM   2377  HD2 PHE  1828       2.471 -21.434  31.767  1.00  0.00      PEP  H  
ATOM   2378  HE1 PHE  1828       4.499 -19.171  27.837  1.00  0.00      PEP  H  
ATOM   2379  HE2 PHE  1828       4.493 -20.103  32.071  1.00  0.00      PEP  H  
ATOM   2380  HZ  PHE  1828       5.630 -19.132  30.097  1.00  0.00      PEP  H  
ATOM   2381  N   PRO  1829      -1.158 -21.553  27.103  1.00 37.39      PEP  N  
ATOM   2382  CA  PRO  1829      -2.229 -22.229  26.399  1.00 29.82      PEP  C  
ATOM   2383  C   PRO  1829      -2.708 -23.462  27.184  1.00 45.39      PEP  C  
ATOM   2384  O   PRO  1829      -3.879 -23.733  27.224  1.00 43.10      PEP  O  
ATOM   2385  CB  PRO  1829      -1.587 -22.700  25.009  1.00 29.63      PEP  C  
ATOM   2386  CG  PRO  1829      -0.469 -21.678  24.785  1.00 35.22      PEP  C  
ATOM   2387  CD  PRO  1829      -0.156 -21.113  26.170  1.00 26.24      PEP  C  
ATOM   2388  HA  PRO  1829      -3.069 -21.553  26.454  1.00  0.00      PEP  H  
ATOM   2389  HB1 PRO  1829      -2.280 -22.715  24.141  1.00  0.00      PEP  H  
ATOM   2390  HB2 PRO  1829      -1.132 -23.670  25.308  1.00  0.00      PEP  H  
ATOM   2391  HG1 PRO  1829       0.414 -22.095  24.256  1.00  0.00      PEP  H  
ATOM   2392  HG2 PRO  1829      -0.735 -20.806  24.149  1.00  0.00      PEP  H  
ATOM   2393  HD1 PRO  1829       0.855 -21.427  26.510  1.00  0.00      PEP  H  
ATOM   2394  HD2 PRO  1829      -0.261 -20.008  26.177  1.00  0.00      PEP  H  
ATOM   2395  N   ASN  1830      -1.783 -24.213  27.829  1.00 48.15      PEP  N  
ATOM   2396  CA  ASN  1830      -2.151 -25.457  28.562  1.00 47.88      PEP  C  
ATOM   2397  C   ASN  1830      -2.236 -25.247  30.060  1.00 44.94      PEP  C  
ATOM   2398  O   ASN  1830      -2.359 -26.233  30.825  1.00 61.64      PEP  O  
ATOM   2399  CB  ASN  1830      -1.461 -26.736  28.009  1.00 47.41      PEP  C  
ATOM   2400  CG  ASN  1830       0.006 -26.676  28.248  1.00 53.19      PEP  C  
ATOM   2401  ND2 ASN  1830       0.845 -27.736  27.853  1.00 57.63      PEP  N  
ATOM   2402  OD1 ASN  1830       0.605 -25.681  28.726  1.00 53.47      PEP  O  
ATOM   2403  HN  ASN  1830      -0.841 -23.918  27.693  1.00  0.00      PEP  H  
ATOM   2404  HA  ASN  1830      -3.183 -25.684  28.337  1.00  0.00      PEP  H  
ATOM   2405  HB1 ASN  1830      -1.595 -26.890  26.917  1.00  0.00      PEP  H  
ATOM   2406  HB2 ASN  1830      -1.810 -27.641  28.550  1.00  0.00      PEP  H  
ATOM   2407 HD21 ASN  1830       1.826 -27.611  28.003  1.00  0.00      PEP  H  
ATOM   2408 HD22 ASN  1830       0.583 -28.663  27.583  1.00  0.00      PEP  H  
ATOM   2409  N   GLY  1831      -2.319 -23.952  30.485  1.00 39.27      PEP  N  
ATOM   2410  CA  GLY  1831      -2.450 -23.641  31.877  1.00 44.61      PEP  C  
ATOM   2411  C   GLY  1831      -1.140 -23.416  32.601  1.00 53.92      PEP  C  
ATOM   2412  O   GLY  1831      -0.025 -23.709  32.117  1.00 51.00      PEP  O  
ATOM   2413  HN  GLY  1831      -2.260 -23.246  29.782  1.00  0.00      PEP  H  
ATOM   2414  HA1 GLY  1831      -2.980 -24.430  32.391  1.00  0.00      PEP  H  
ATOM   2415  HA2 GLY  1831      -3.035 -22.733  31.837  1.00  0.00      PEP  H  
ATOM   2416  N   THR  1832      -1.192 -22.833  33.852  1.00 42.95      PEP  N  
ATOM   2417  CA  THR  1832      -0.160 -22.184  34.573  1.00 49.46      PEP  C  
ATOM   2418  C   THR  1832       0.083 -20.743  34.211  1.00 53.43      PEP  C  
ATOM   2419  O   THR  1832       0.063 -20.402  33.009  1.00 48.79      PEP  O  
ATOM   2420  CB  THR  1832       1.173 -22.944  34.752  1.00 55.96      PEP  C  
ATOM   2421  CG2 THR  1832       1.957 -22.503  36.004  1.00 50.10      PEP  C  
ATOM   2422  OG1 THR  1832       0.872 -24.311  34.829  1.00 63.70      PEP  O  
ATOM   2423  HN  THR  1832      -2.111 -22.612  34.164  1.00  0.00      PEP  H  
ATOM   2424  HA  THR  1832      -0.583 -22.065  35.560  1.00  0.00      PEP  H  
ATOM   2425  HB  THR  1832       1.770 -22.728  33.842  1.00  0.00      PEP  H  
ATOM   2426  HG1 THR  1832       0.211 -24.368  34.136  1.00  0.00      PEP  H  
ATOM   2427 HG21 THR  1832       2.280 -21.440  36.031  1.00  0.00      PEP  H  
ATOM   2428 HG22 THR  1832       2.904 -23.084  36.024  1.00  0.00      PEP  H  
ATOM   2429 HG23 THR  1832       1.501 -22.876  36.946  1.00  0.00      PEP  H  
ATOM   2430  N   LEU  1833       0.132 -19.842  35.226  1.00 49.23      PEP  N  
ATOM   2431  CA  LEU  1833       0.575 -18.445  35.069  1.00 52.61      PEP  C  
ATOM   2432  C   LEU  1833       2.062 -18.355  34.600  1.00 58.78      PEP  C  
ATOM   2433  O   LEU  1833       2.935 -19.166  34.872  1.00 48.07      PEP  O  
ATOM   2434  CB  LEU  1833       0.312 -17.501  36.283  1.00 55.62      PEP  C  
ATOM   2435  CG  LEU  1833       0.821 -15.993  36.377  1.00 62.91      PEP  C  
ATOM   2436  CD1 LEU  1833       0.001 -15.125  37.347  1.00 68.39      PEP  C  
ATOM   2437  CD2 LEU  1833       2.307 -15.781  36.757  1.00 67.91      PEP  C  
ATOM   2438  HN  LEU  1833      -0.004 -20.077  36.185  1.00  0.00      PEP  H  
ATOM   2439  HA  LEU  1833       0.093 -17.957  34.235  1.00  0.00      PEP  H  
ATOM   2440  HB1 LEU  1833       0.773 -17.936  37.196  1.00  0.00      PEP  H  
ATOM   2441  HB2 LEU  1833      -0.787 -17.488  36.452  1.00  0.00      PEP  H  
ATOM   2442  HG  LEU  1833       0.636 -15.596  35.357  1.00  0.00      PEP  H  
ATOM   2443 HD11 LEU  1833       0.238 -15.462  38.379  1.00  0.00      PEP  H  
ATOM   2444 HD12 LEU  1833      -1.082 -15.209  37.112  1.00  0.00      PEP  H  
ATOM   2445 HD13 LEU  1833       0.303 -14.061  37.237  1.00  0.00      PEP  H  
ATOM   2446 HD21 LEU  1833       2.425 -16.215  37.773  1.00  0.00      PEP  H  
ATOM   2447 HD22 LEU  1833       2.674 -14.735  36.835  1.00  0.00      PEP  H  
ATOM   2448 HD23 LEU  1833       2.977 -16.291  36.033  1.00  0.00      PEP  H  
ATOM   2449  N   ALA  1834       2.279 -17.313  33.716  1.00 55.47      PEP  N  
ATOM   2450  CA  ALA  1834       3.607 -17.039  33.143  1.00 54.66      PEP  C  
ATOM   2451  C   ALA  1834       4.322 -15.821  33.759  1.00 55.20      PEP  C  
ATOM   2452  O   ALA  1834       3.794 -14.741  33.585  1.00 61.46      PEP  O  
ATOM   2453  CB  ALA  1834       3.351 -16.704  31.616  1.00 57.04      PEP  C  
ATOM   2454  HN  ALA  1834       1.579 -16.630  33.520  1.00  0.00      PEP  H  
ATOM   2455  HA  ALA  1834       4.266 -17.895  33.181  1.00  0.00      PEP  H  
ATOM   2456  HB1 ALA  1834       4.332 -16.326  31.257  1.00  0.00      PEP  H  
ATOM   2457  HB2 ALA  1834       2.626 -15.868  31.510  1.00  0.00      PEP  H  
ATOM   2458  HB3 ALA  1834       2.973 -17.586  31.056  1.00  0.00      PEP  H  
ATOM   2459  N   PRO  1835       5.487 -16.025  34.328  1.00 58.60      PEP  N  
ATOM   2460  CA  PRO  1835       6.282 -14.870  34.891  1.00 56.85      PEP  C  
ATOM   2461  C   PRO  1835       6.710 -13.868  33.815  1.00 59.30      PEP  C  
ATOM   2462  O   PRO  1835       6.831 -12.680  34.134  1.00 65.17      PEP  O  
ATOM   2463  CB  PRO  1835       7.496 -15.621  35.512  1.00 51.03      PEP  C  
ATOM   2464  CG  PRO  1835       6.874 -16.900  36.025  1.00 54.60      PEP  C  
ATOM   2465  CD  PRO  1835       5.955 -17.243  34.875  1.00 53.84      PEP  C  
ATOM   2466  HA  PRO  1835       5.681 -14.399  35.655  1.00  0.00      PEP  H  
ATOM   2467  HB1 PRO  1835       7.945 -15.046  36.349  1.00  0.00      PEP  H  
ATOM   2468  HB2 PRO  1835       8.271 -15.842  34.747  1.00  0.00      PEP  H  
ATOM   2469  HG1 PRO  1835       7.665 -17.601  36.366  1.00  0.00      PEP  H  
ATOM   2470  HG2 PRO  1835       6.174 -16.697  36.864  1.00  0.00      PEP  H  
ATOM   2471  HD1 PRO  1835       6.685 -17.636  34.136  1.00  0.00      PEP  H  
ATOM   2472  HD2 PRO  1835       5.137 -17.901  35.236  1.00  0.00      PEP  H  
ATOM   2473  N   SER  1836       6.975 -14.288  32.550  1.00 49.63      PEP  N  
ATOM   2474  CA  SER  1836       7.565 -13.348  31.578  1.00 49.67      PEP  C  
ATOM   2475  C   SER  1836       6.906 -13.314  30.221  1.00 38.33      PEP  C  
ATOM   2476  O   SER  1836       6.633 -14.396  29.667  1.00 32.64      PEP  O  
ATOM   2477  CB  SER  1836       9.124 -13.385  31.633  1.00 34.86      PEP  C  
ATOM   2478  OG  SER  1836       9.605 -12.587  30.546  1.00 41.37      PEP  O  
ATOM   2479  HN  SER  1836       6.999 -15.264  32.347  1.00  0.00      PEP  H  
ATOM   2480  HA  SER  1836       7.248 -12.378  31.933  1.00  0.00      PEP  H  
ATOM   2481  HB1 SER  1836       9.589 -14.394  31.632  1.00  0.00      PEP  H  
ATOM   2482  HB2 SER  1836       9.503 -12.977  32.594  1.00  0.00      PEP  H  
ATOM   2483  HG1 SER  1836       9.459 -11.670  30.790  1.00  0.00      PEP  H  
ATOM   2484  N   ILE  1837       6.619 -12.114  29.689  1.00 32.46      PEP  N  
ATOM   2485  CA  ILE  1837       5.800 -11.875  28.546  1.00 34.59      PEP  C  
ATOM   2486  C   ILE  1837       6.403 -12.442  27.199  1.00 34.25      PEP  C  
ATOM   2487  O   ILE  1837       5.580 -12.852  26.369  1.00 28.20      PEP  O  
ATOM   2488  CB  ILE  1837       5.468 -10.353  28.447  1.00 30.37      PEP  C  
ATOM   2489  CG1 ILE  1837       4.884  -9.677  29.725  1.00 35.82      PEP  C  
ATOM   2490  CG2 ILE  1837       4.553 -10.090  27.245  1.00 38.51      PEP  C  
ATOM   2491  CD  ILE  1837       4.922  -8.114  29.862  1.00 30.46      PEP  C  
ATOM   2492  HN  ILE  1837       6.859 -11.296  30.207  1.00  0.00      PEP  H  
ATOM   2493  HA  ILE  1837       4.911 -12.487  28.594  1.00  0.00      PEP  H  
ATOM   2494  HB  ILE  1837       6.416  -9.800  28.279  1.00  0.00      PEP  H  
ATOM   2495 HG11 ILE  1837       5.415 -10.017  30.640  1.00  0.00      PEP  H  
ATOM   2496 HG12 ILE  1837       3.813  -9.965  29.756  1.00  0.00      PEP  H  
ATOM   2497 HG21 ILE  1837       4.910 -10.460  26.259  1.00  0.00      PEP  H  
ATOM   2498 HG22 ILE  1837       4.372  -9.005  27.092  1.00  0.00      PEP  H  
ATOM   2499 HG23 ILE  1837       3.534 -10.512  27.378  1.00  0.00      PEP  H  
ATOM   2500  HD1 ILE  1837       4.333  -7.680  29.026  1.00  0.00      PEP  H  
ATOM   2501  HD2 ILE  1837       5.944  -7.683  29.940  1.00  0.00      PEP  H  
ATOM   2502  HD3 ILE  1837       4.343  -7.860  30.774  1.00  0.00      PEP  H  
ATOM   2503  N   PRO  1838       7.652 -12.469  26.791  1.00 36.09      PEP  N  
ATOM   2504  CA  PRO  1838       7.980 -12.916  25.416  1.00 28.65      PEP  C  
ATOM   2505  C   PRO  1838       7.881 -14.465  25.195  1.00 23.50      PEP  C  
ATOM   2506  O   PRO  1838       7.552 -14.889  24.091  1.00 23.87      PEP  O  
ATOM   2507  CB  PRO  1838       9.333 -12.260  25.195  1.00 35.43      PEP  C  
ATOM   2508  CG  PRO  1838       9.297 -10.992  25.947  1.00 33.03      PEP  C  
ATOM   2509  CD  PRO  1838       8.633 -11.474  27.205  1.00 36.22      PEP  C  
ATOM   2510  HA  PRO  1838       7.234 -12.569  24.716  1.00  0.00      PEP  H  
ATOM   2511  HB1 PRO  1838       9.390 -12.040  24.107  1.00  0.00      PEP  H  
ATOM   2512  HB2 PRO  1838      10.186 -12.888  25.530  1.00  0.00      PEP  H  
ATOM   2513  HG1 PRO  1838      10.335 -10.635  26.118  1.00  0.00      PEP  H  
ATOM   2514  HG2 PRO  1838       8.640 -10.305  25.374  1.00  0.00      PEP  H  
ATOM   2515  HD1 PRO  1838       9.398 -11.961  27.847  1.00  0.00      PEP  H  
ATOM   2516  HD2 PRO  1838       8.242 -10.609  27.781  1.00  0.00      PEP  H  
ATOM   2517  N   ILE  1839       8.228 -15.316  26.133  1.00 28.30      PEP  N  
ATOM   2518  CA  ILE  1839       7.859 -16.733  25.939  1.00 28.60      PEP  C  
ATOM   2519  C   ILE  1839       6.318 -17.051  25.958  1.00 28.48      PEP  C  
ATOM   2520  O   ILE  1839       5.896 -17.824  25.126  1.00 23.34      PEP  O  
ATOM   2521  CB  ILE  1839       8.525 -17.547  26.975  1.00 41.48      PEP  C  
ATOM   2522  CG1 ILE  1839      10.035 -17.409  26.798  1.00 44.46      PEP  C  
ATOM   2523  CG2 ILE  1839       8.073 -19.025  27.048  1.00 27.30      PEP  C  
ATOM   2524  CD  ILE  1839      10.624 -18.123  25.532  1.00 42.48      PEP  C  
ATOM   2525  HN  ILE  1839       8.728 -15.065  26.958  1.00  0.00      PEP  H  
ATOM   2526  HA  ILE  1839       8.216 -16.965  24.946  1.00  0.00      PEP  H  
ATOM   2527  HB  ILE  1839       8.308 -17.149  27.988  1.00  0.00      PEP  H  
ATOM   2528 HG11 ILE  1839      10.524 -17.760  27.732  1.00  0.00      PEP  H  
ATOM   2529 HG12 ILE  1839      10.381 -16.355  26.861  1.00  0.00      PEP  H  
ATOM   2530 HG21 ILE  1839       8.233 -19.459  26.038  1.00  0.00      PEP  H  
ATOM   2531 HG22 ILE  1839       7.009 -19.121  27.354  1.00  0.00      PEP  H  
ATOM   2532 HG23 ILE  1839       8.711 -19.604  27.749  1.00  0.00      PEP  H  
ATOM   2533  HD1 ILE  1839      10.301 -19.186  25.555  1.00  0.00      PEP  H  
ATOM   2534  HD2 ILE  1839      11.722 -18.181  25.698  1.00  0.00      PEP  H  
ATOM   2535  HD3 ILE  1839      10.340 -17.644  24.571  1.00  0.00      PEP  H  
ATOM   2536  N   TRP  1840       5.549 -16.442  26.858  1.00 27.20      PEP  N  
ATOM   2537  CA  TRP  1840       4.059 -16.490  26.780  1.00 28.45      PEP  C  
ATOM   2538  C   TRP  1840       3.568 -15.892  25.486  1.00 23.72      PEP  C  
ATOM   2539  O   TRP  1840       2.755 -16.465  24.784  1.00 23.33      PEP  O  
ATOM   2540  CB  TRP  1840       3.452 -15.720  28.009  1.00 27.81      PEP  C  
ATOM   2541  CG  TRP  1840       1.925 -15.591  27.980  1.00 27.43      PEP  C  
ATOM   2542  CD1 TRP  1840       1.020 -16.504  28.501  1.00 26.63      PEP  C  
ATOM   2543  CD2 TRP  1840       1.190 -14.422  27.702  1.00 25.04      PEP  C  
ATOM   2544  CE2 TRP  1840      -0.178 -14.643  28.037  1.00 27.10      PEP  C  
ATOM   2545  CE3 TRP  1840       1.567 -13.172  27.236  1.00 21.08      PEP  C  
ATOM   2546  NE1 TRP  1840      -0.231 -15.890  28.509  1.00 30.96      PEP  N  
ATOM   2547  CZ2 TRP  1840      -1.170 -13.607  27.926  1.00 25.01      PEP  C  
ATOM   2548  CZ3 TRP  1840       0.522 -12.257  26.960  1.00 27.53      PEP  C  
ATOM   2549  CH2 TRP  1840      -0.747 -12.402  27.425  1.00 25.15      PEP  C  
ATOM   2550  HN  TRP  1840       5.975 -15.841  27.528  1.00  0.00      PEP  H  
ATOM   2551  HA  TRP  1840       3.855 -17.551  26.783  1.00  0.00      PEP  H  
ATOM   2552  HB1 TRP  1840       3.863 -14.691  28.107  1.00  0.00      PEP  H  
ATOM   2553  HB2 TRP  1840       3.691 -16.427  28.831  1.00  0.00      PEP  H  
ATOM   2554  HD1 TRP  1840       1.264 -17.476  28.905  1.00  0.00      PEP  H  
ATOM   2555  HE1 TRP  1840      -1.000 -16.467  28.672  1.00  0.00      PEP  H  
ATOM   2556  HE3 TRP  1840       2.510 -12.846  26.824  1.00  0.00      PEP  H  
ATOM   2557  HZ2 TRP  1840      -2.149 -13.631  28.380  1.00  0.00      PEP  H  
ATOM   2558  HZ3 TRP  1840       0.825 -11.372  26.420  1.00  0.00      PEP  H  
ATOM   2559  HH2 TRP  1840      -1.472 -11.601  27.419  1.00  0.00      PEP  H  
ATOM   2560  N   GLY  1841       3.961 -14.772  25.082  1.00 26.17      PEP  N  
ATOM   2561  CA  GLY  1841       3.530 -14.221  23.835  1.00 23.07      PEP  C  
ATOM   2562  C   GLY  1841       3.962 -15.023  22.607  1.00 30.20      PEP  C  
ATOM   2563  O   GLY  1841       3.275 -15.184  21.627  1.00 28.12      PEP  O  
ATOM   2564  HN  GLY  1841       4.678 -14.299  25.587  1.00  0.00      PEP  H  
ATOM   2565  HA1 GLY  1841       4.093 -13.317  23.656  1.00  0.00      PEP  H  
ATOM   2566  HA2 GLY  1841       2.453 -14.131  23.869  1.00  0.00      PEP  H  
ATOM   2567  N   GLY  1842       5.154 -15.630  22.671  1.00 26.23      PEP  N  
ATOM   2568  CA  GLY  1842       5.568 -16.637  21.744  1.00 21.44      PEP  C  
ATOM   2569  C   GLY  1842       4.872 -17.943  21.751  1.00 20.12      PEP  C  
ATOM   2570  O   GLY  1842       5.047 -18.737  20.874  1.00 31.92      PEP  O  
ATOM   2571  HN  GLY  1842       5.871 -15.306  23.285  1.00  0.00      PEP  H  
ATOM   2572  HA1 GLY  1842       6.609 -16.905  21.849  1.00  0.00      PEP  H  
ATOM   2573  HA2 GLY  1842       5.402 -16.211  20.765  1.00  0.00      PEP  H  
ATOM   2574  N   SER  1843       4.165 -18.258  22.878  1.00 24.37      PEP  N  
ATOM   2575  CA  SER  1843       3.276 -19.437  22.995  1.00 22.01      PEP  C  
ATOM   2576  C   SER  1843       1.877 -19.089  22.367  1.00 28.12      PEP  C  
ATOM   2577  O   SER  1843       1.088 -20.007  22.126  1.00 31.90      PEP  O  
ATOM   2578  CB  SER  1843       2.972 -19.904  24.474  1.00 27.84      PEP  C  
ATOM   2579  OG  SER  1843       2.101 -19.031  25.257  1.00 35.60      PEP  O  
ATOM   2580  HN  SER  1843       4.029 -17.502  23.512  1.00  0.00      PEP  H  
ATOM   2581  HA  SER  1843       3.730 -20.201  22.380  1.00  0.00      PEP  H  
ATOM   2582  HB1 SER  1843       3.938 -19.948  25.022  1.00  0.00      PEP  H  
ATOM   2583  HB2 SER  1843       2.628 -20.960  24.443  1.00  0.00      PEP  H  
ATOM   2584  HG1 SER  1843       2.375 -18.149  24.992  1.00  0.00      PEP  H  
ATOM   2585  N   TRP  1844       1.612 -17.791  22.115  1.00 27.03      PEP  N  
ATOM   2586  CA  TRP  1844       0.420 -17.372  21.448  1.00 21.71      PEP  C  
ATOM   2587  C   TRP  1844       0.752 -17.032  19.968  1.00 25.37      PEP  C  
ATOM   2588  O   TRP  1844      -0.034 -16.267  19.423  1.00 21.64      PEP  O  
ATOM   2589  CB  TRP  1844      -0.354 -16.190  22.158  1.00 23.41      PEP  C  
ATOM   2590  CG  TRP  1844      -0.942 -16.601  23.440  1.00 28.66      PEP  C  
ATOM   2591  CD1 TRP  1844      -0.577 -16.072  24.673  1.00 25.32      PEP  C  
ATOM   2592  CD2 TRP  1844      -1.939 -17.677  23.673  1.00 20.99      PEP  C  
ATOM   2593  CE2 TRP  1844      -2.013 -17.806  25.063  1.00 25.96      PEP  C  
ATOM   2594  CE3 TRP  1844      -2.651 -18.621  22.852  1.00 19.91      PEP  C  
ATOM   2595  NE1 TRP  1844      -1.262 -16.833  25.583  1.00 23.84      PEP  N  
ATOM   2596  CZ2 TRP  1844      -2.918 -18.638  25.663  1.00 24.35      PEP  C  
ATOM   2597  CZ3 TRP  1844      -3.603 -19.444  23.495  1.00 22.71      PEP  C  
ATOM   2598  CH2 TRP  1844      -3.686 -19.483  24.890  1.00 20.48      PEP  C  
ATOM   2599  HN  TRP  1844       2.218 -17.044  22.375  1.00  0.00      PEP  H  
ATOM   2600  HA  TRP  1844      -0.267 -18.203  21.389  1.00  0.00      PEP  H  
ATOM   2601  HB1 TRP  1844      -1.154 -15.836  21.474  1.00  0.00      PEP  H  
ATOM   2602  HB2 TRP  1844       0.285 -15.291  22.294  1.00  0.00      PEP  H  
ATOM   2603  HD1 TRP  1844       0.054 -15.210  24.834  1.00  0.00      PEP  H  
ATOM   2604  HE1 TRP  1844      -1.001 -16.779  26.523  1.00  0.00      PEP  H  
ATOM   2605  HE3 TRP  1844      -2.639 -18.606  21.773  1.00  0.00      PEP  H  
ATOM   2606  HZ2 TRP  1844      -2.935 -18.710  26.740  1.00  0.00      PEP  H  
ATOM   2607  HZ3 TRP  1844      -4.234 -20.100  22.913  1.00  0.00      PEP  H  
ATOM   2608  HH2 TRP  1844      -4.432 -20.149  25.298  1.00  0.00      PEP  H  
ATOM   2609  N   ARG  1845       1.834 -17.529  19.427  1.00 19.47      PEP  N  
ATOM   2610  CA  ARG  1845       1.991 -17.473  17.953  1.00 21.67      PEP  C  
ATOM   2611  C   ARG  1845       0.924 -18.390  17.254  1.00 26.84      PEP  C  
ATOM   2612  O   ARG  1845       0.767 -19.530  17.647  1.00 23.71      PEP  O  
ATOM   2613  CB  ARG  1845       3.358 -18.082  17.507  1.00 23.66      PEP  C  
ATOM   2614  CG  ARG  1845       4.557 -17.239  17.867  1.00 24.16      PEP  C  
ATOM   2615  CD  ARG  1845       5.975 -17.862  17.602  1.00 29.16      PEP  C  
ATOM   2616  NE  ARG  1845       7.059 -16.809  17.839  1.00 27.17      PEP  N  
ATOM   2617  CZ  ARG  1845       8.285 -16.948  17.436  1.00 27.49      PEP  C  
ATOM   2618  NH1 ARG  1845       8.551 -17.696  16.367  1.00 27.51      PEP  N1+
ATOM   2619  NH2 ARG  1845       9.257 -16.269  18.032  1.00 28.73      PEP  N  
ATOM   2620  HN  ARG  1845       2.551 -17.974  19.959  1.00  0.00      PEP  H  
ATOM   2621  HA  ARG  1845       1.825 -16.444  17.671  1.00  0.00      PEP  H  
ATOM   2622  HB1 ARG  1845       3.425 -18.067  16.398  1.00  0.00      PEP  H  
ATOM   2623  HB2 ARG  1845       3.462 -19.130  17.859  1.00  0.00      PEP  H  
ATOM   2624  HG1 ARG  1845       4.488 -17.033  18.957  1.00  0.00      PEP  H  
ATOM   2625  HG2 ARG  1845       4.560 -16.288  17.291  1.00  0.00      PEP  H  
ATOM   2626  HD1 ARG  1845       6.041 -18.318  16.592  1.00  0.00      PEP  H  
ATOM   2627  HD2 ARG  1845       6.059 -18.737  18.282  1.00  0.00      PEP  H  
ATOM   2628  HE  ARG  1845       6.957 -16.045  18.477  1.00  0.00      PEP  H  
ATOM   2629 HH11 ARG  1845       7.821 -18.224  15.933  1.00  0.00      PEP  H  
ATOM   2630 HH12 ARG  1845       9.372 -17.525  15.824  1.00  0.00      PEP  H  
ATOM   2631 HH21 ARG  1845       8.984 -15.673  18.787  1.00  0.00      PEP  H  
ATOM   2632 HH22 ARG  1845      10.219 -16.367  17.774  1.00  0.00      PEP  H  
ATOM   2633  N   ALA  1846       0.303 -17.886  16.174  1.00 27.41      PEP  N  
ATOM   2634  CA  ALA  1846      -0.783 -18.616  15.453  1.00 29.67      PEP  C  
ATOM   2635  C   ALA  1846      -0.130 -19.778  14.679  1.00 31.38      PEP  C  
ATOM   2636  O   ALA  1846       0.926 -19.477  14.106  1.00 28.47      PEP  O  
ATOM   2637  CB  ALA  1846      -1.582 -17.717  14.444  1.00 21.19      PEP  C  
ATOM   2638  HN  ALA  1846       0.465 -16.944  15.891  1.00  0.00      PEP  H  
ATOM   2639  HA  ALA  1846      -1.431 -18.975  16.238  1.00  0.00      PEP  H  
ATOM   2640  HB1 ALA  1846      -1.856 -16.769  14.956  1.00  0.00      PEP  H  
ATOM   2641  HB2 ALA  1846      -2.551 -18.226  14.254  1.00  0.00      PEP  H  
ATOM   2642  HB3 ALA  1846      -1.034 -17.650  13.480  1.00  0.00      PEP  H  
ATOM   2643  N   PRO  1847      -0.637 -21.025  14.604  1.00 40.33      PEP  N  
ATOM   2644  CA  PRO  1847      -0.030 -22.145  13.916  1.00 43.94      PEP  C  
ATOM   2645  C   PRO  1847       0.455 -21.886  12.545  1.00 44.69      PEP  C  
ATOM   2646  O   PRO  1847      -0.221 -21.264  11.736  1.00 45.08      PEP  O  
ATOM   2647  CB  PRO  1847      -1.105 -23.253  13.953  1.00 37.53      PEP  C  
ATOM   2648  CG  PRO  1847      -1.782 -22.985  15.353  1.00 40.19      PEP  C  
ATOM   2649  CD  PRO  1847      -1.820 -21.455  15.433  1.00 36.02      PEP  C  
ATOM   2650  HA  PRO  1847       0.831 -22.440  14.496  1.00  0.00      PEP  H  
ATOM   2651  HB1 PRO  1847      -0.665 -24.267  13.840  1.00  0.00      PEP  H  
ATOM   2652  HB2 PRO  1847      -1.870 -23.170  13.151  1.00  0.00      PEP  H  
ATOM   2653  HG1 PRO  1847      -2.835 -23.335  15.380  1.00  0.00      PEP  H  
ATOM   2654  HG2 PRO  1847      -1.202 -23.432  16.189  1.00  0.00      PEP  H  
ATOM   2655  HD1 PRO  1847      -2.682 -20.881  15.031  1.00  0.00      PEP  H  
ATOM   2656  HD2 PRO  1847      -1.807 -21.047  16.466  1.00  0.00      PEP  H  
ATOM   2657  N   GLY  1848       1.664 -22.294  12.160  1.00 40.63      PEP  N  
ATOM   2658  CA  GLY  1848       2.382 -21.956  10.991  1.00 40.79      PEP  C  
ATOM   2659  C   GLY  1848       3.013 -20.556  10.938  1.00 46.99      PEP  C  
ATOM   2660  O   GLY  1848       2.938 -19.824   9.992  1.00 51.60      PEP  O  
ATOM   2661  HN  GLY  1848       2.251 -22.767  12.812  1.00  0.00      PEP  H  
ATOM   2662  HA1 GLY  1848       1.665 -21.937  10.183  1.00  0.00      PEP  H  
ATOM   2663  HA2 GLY  1848       3.109 -22.734  10.809  1.00  0.00      PEP  H  
ATOM   2664  N   TRP  1849       3.630 -19.962  12.032  1.00 52.37      PEP  N  
ATOM   2665  CA  TRP  1849       4.059 -18.620  12.105  1.00 49.06      PEP  C  
ATOM   2666  C   TRP  1849       5.304 -18.381  11.197  1.00 52.94      PEP  C  
ATOM   2667  O   TRP  1849       6.063 -19.278  10.786  1.00 58.73      PEP  O  
ATOM   2668  CB  TRP  1849       4.343 -18.286  13.575  1.00 61.67      PEP  C  
ATOM   2669  CG  TRP  1849       5.311 -19.134  14.251  1.00 66.14      PEP  C  
ATOM   2670  CD1 TRP  1849       6.616 -19.128  13.977  1.00 61.11      PEP  C  
ATOM   2671  CD2 TRP  1849       5.020 -20.236  15.176  1.00 64.20      PEP  C  
ATOM   2672  CE2 TRP  1849       6.254 -20.707  15.597  1.00 62.61      PEP  C  
ATOM   2673  CE3 TRP  1849       3.836 -20.844  15.588  1.00 60.94      PEP  C  
ATOM   2674  NE1 TRP  1849       7.218 -20.118  14.828  1.00 59.38      PEP  N  
ATOM   2675  CZ2 TRP  1849       6.406 -21.736  16.538  1.00 65.11      PEP  C  
ATOM   2676  CZ3 TRP  1849       3.998 -21.831  16.488  1.00 56.07      PEP  C  
ATOM   2677  CH2 TRP  1849       5.189 -22.326  16.897  1.00 54.14      PEP  C  
ATOM   2678  HN  TRP  1849       3.814 -20.506  12.846  1.00  0.00      PEP  H  
ATOM   2679  HA  TRP  1849       3.290 -17.952  11.740  1.00  0.00      PEP  H  
ATOM   2680  HB1 TRP  1849       3.469 -17.966  14.184  1.00  0.00      PEP  H  
ATOM   2681  HB2 TRP  1849       4.833 -17.291  13.518  1.00  0.00      PEP  H  
ATOM   2682  HD1 TRP  1849       7.033 -18.492  13.209  1.00  0.00      PEP  H  
ATOM   2683  HE1 TRP  1849       8.047 -20.538  14.531  1.00  0.00      PEP  H  
ATOM   2684  HE3 TRP  1849       2.867 -20.500  15.257  1.00  0.00      PEP  H  
ATOM   2685  HZ2 TRP  1849       7.361 -22.176  16.777  1.00  0.00      PEP  H  
ATOM   2686  HZ3 TRP  1849       3.115 -22.287  16.909  1.00  0.00      PEP  H  
ATOM   2687  HH2 TRP  1849       5.311 -23.157  17.575  1.00  0.00      PEP  H  
ATOM   2688  N   ASP  1850       5.626 -17.116  10.813  1.00 52.58      PEP  N  
ATOM   2689  CA  ASP  1850       6.726 -16.777   9.886  1.00 50.44      PEP  C  
ATOM   2690  C   ASP  1850       8.166 -17.146  10.410  1.00 50.47      PEP  C  
ATOM   2691  O   ASP  1850       8.344 -17.075  11.625  1.00 46.91      PEP  O  
ATOM   2692  CB  ASP  1850       6.629 -15.270   9.541  1.00 44.85      PEP  C  
ATOM   2693  CG  ASP  1850       5.225 -14.877   9.332  1.00 54.01      PEP  C  
ATOM   2694  OD1 ASP  1850       4.762 -13.976  10.066  1.00 51.09      PEP  O  
ATOM   2695  OD2 ASP  1850       4.455 -15.410   8.495  1.00 45.71      PEP  O1-
ATOM   2696  HN  ASP  1850       5.030 -16.369  11.098  1.00  0.00      PEP  H  
ATOM   2697  HA  ASP  1850       6.468 -17.340   9.002  1.00  0.00      PEP  H  
ATOM   2698  HB1 ASP  1850       7.296 -14.962   8.708  1.00  0.00      PEP  H  
ATOM   2699  HB2 ASP  1850       6.927 -14.802  10.504  1.00  0.00      PEP  H  
ATOM   2700  N   PRO  1851       9.157 -17.582   9.587  1.00 48.62      PEP  N  
ATOM   2701  CA  PRO  1851      10.437 -18.088  10.109  1.00 41.40      PEP  C  
ATOM   2702  C   PRO  1851      11.326 -17.085  10.789  1.00 42.77      PEP  C  
ATOM   2703  O   PRO  1851      11.880 -17.477  11.845  1.00 44.84      PEP  O  
ATOM   2704  CB  PRO  1851      11.040 -18.797   8.960  1.00 49.28      PEP  C  
ATOM   2705  CG  PRO  1851       9.843 -19.316   8.156  1.00 46.22      PEP  C  
ATOM   2706  CD  PRO  1851       8.980 -18.058   8.190  1.00 53.58      PEP  C  
ATOM   2707  HA  PRO  1851      10.226 -18.877  10.814  1.00  0.00      PEP  H  
ATOM   2708  HB1 PRO  1851      11.766 -19.565   9.305  1.00  0.00      PEP  H  
ATOM   2709  HB2 PRO  1851      11.614 -18.070   8.346  1.00  0.00      PEP  H  
ATOM   2710  HG1 PRO  1851       9.993 -19.477   7.066  1.00  0.00      PEP  H  
ATOM   2711  HG2 PRO  1851       9.299 -20.213   8.522  1.00  0.00      PEP  H  
ATOM   2712  HD1 PRO  1851       9.462 -17.340   7.494  1.00  0.00      PEP  H  
ATOM   2713  HD2 PRO  1851       7.934 -18.268   7.876  1.00  0.00      PEP  H  
ATOM   2714  N   LEU  1852      11.534 -15.792  10.321  1.00 45.95      PEP  N  
ATOM   2715  CA  LEU  1852      12.448 -14.834  11.000  1.00 33.26      PEP  C  
ATOM   2716  C   LEU  1852      11.842 -14.069  12.197  1.00 35.50      PEP  C  
ATOM   2717  O   LEU  1852      12.603 -13.645  13.051  1.00 42.57      PEP  O  
ATOM   2718  CB  LEU  1852      13.062 -13.770  10.100  1.00 49.42      PEP  C  
ATOM   2719  CG  LEU  1852      14.185 -14.242   9.114  1.00 46.92      PEP  C  
ATOM   2720  CD1 LEU  1852      13.745 -15.093   7.878  1.00 52.41      PEP  C  
ATOM   2721  CD2 LEU  1852      15.004 -13.004   8.542  1.00 43.00      PEP  C  
ATOM   2722  HN  LEU  1852      11.198 -15.582   9.405  1.00  0.00      PEP  H  
ATOM   2723  HA  LEU  1852      13.265 -15.403  11.420  1.00  0.00      PEP  H  
ATOM   2724  HB1 LEU  1852      13.426 -12.963  10.771  1.00  0.00      PEP  H  
ATOM   2725  HB2 LEU  1852      12.259 -13.432   9.410  1.00  0.00      PEP  H  
ATOM   2726  HG  LEU  1852      14.771 -14.927   9.764  1.00  0.00      PEP  H  
ATOM   2727 HD11 LEU  1852      14.673 -15.454   7.383  1.00  0.00      PEP  H  
ATOM   2728 HD12 LEU  1852      13.153 -14.395   7.249  1.00  0.00      PEP  H  
ATOM   2729 HD13 LEU  1852      13.123 -15.961   8.182  1.00  0.00      PEP  H  
ATOM   2730 HD21 LEU  1852      15.187 -12.309   9.389  1.00  0.00      PEP  H  
ATOM   2731 HD22 LEU  1852      14.378 -12.493   7.781  1.00  0.00      PEP  H  
ATOM   2732 HD23 LEU  1852      15.948 -13.311   8.041  1.00  0.00      PEP  H  
ATOM   2733  N   CYS  1853      10.487 -14.009  12.286  1.00 34.06      PEP  N  
ATOM   2734  CA  CYS  1853       9.720 -13.378  13.314  1.00 34.48      PEP  C  
ATOM   2735  C   CYS  1853      10.077 -13.516  14.774  1.00 33.47      PEP  C  
ATOM   2736  O   CYS  1853      10.321 -14.596  15.321  1.00 34.20      PEP  O  
ATOM   2737  CB  CYS  1853       8.164 -13.424  13.132  1.00 22.52      PEP  C  
ATOM   2738  SG  CYS  1853       7.424 -14.963  13.678  1.00 28.97      PEP  S  
ATOM   2739  HN  CYS  1853       9.916 -14.419  11.579  1.00  0.00      PEP  H  
ATOM   2740  HA  CYS  1853       9.963 -12.362  13.038  1.00  0.00      PEP  H  
ATOM   2741  HB1 CYS  1853       7.989 -13.401  12.035  1.00  0.00      PEP  H  
ATOM   2742  HB2 CYS  1853       7.745 -12.540  13.658  1.00  0.00      PEP  H  
ATOM   2743  N   TRP  1854      10.190 -12.377  15.508  1.00 32.47      PEP  N  
ATOM   2744  CA  TRP  1854      10.672 -12.428  16.845  1.00 25.37      PEP  C  
ATOM   2745  C   TRP  1854       9.630 -11.843  17.861  1.00 24.35      PEP  C  
ATOM   2746  O   TRP  1854       8.731 -11.064  17.505  1.00 21.17      PEP  O  
ATOM   2747  CB  TRP  1854      11.972 -11.544  17.047  1.00 33.58      PEP  C  
ATOM   2748  CG  TRP  1854      11.842 -10.213  16.280  1.00 28.31      PEP  C  
ATOM   2749  CD1 TRP  1854      11.056  -9.129  16.699  1.00 27.95      PEP  C  
ATOM   2750  CD2 TRP  1854      12.274  -9.870  14.937  1.00 39.90      PEP  C  
ATOM   2751  CE2 TRP  1854      11.778  -8.554  14.673  1.00 34.74      PEP  C  
ATOM   2752  CE3 TRP  1854      12.976 -10.523  13.977  1.00 40.69      PEP  C  
ATOM   2753  NE1 TRP  1854      11.057  -8.130  15.713  1.00 29.61      PEP  N  
ATOM   2754  CZ2 TRP  1854      12.118  -7.935  13.412  1.00 48.65      PEP  C  
ATOM   2755  CZ3 TRP  1854      13.431  -9.855  12.840  1.00 55.18      PEP  C  
ATOM   2756  CH2 TRP  1854      12.924  -8.611  12.597  1.00 53.00      PEP  C  
ATOM   2757  HN  TRP  1854       9.825 -11.508  15.186  1.00  0.00      PEP  H  
ATOM   2758  HA  TRP  1854      10.914 -13.408  17.228  1.00  0.00      PEP  H  
ATOM   2759  HB1 TRP  1854      12.819 -12.121  16.621  1.00  0.00      PEP  H  
ATOM   2760  HB2 TRP  1854      12.268 -11.296  18.089  1.00  0.00      PEP  H  
ATOM   2761  HD1 TRP  1854      10.773  -8.868  17.708  1.00  0.00      PEP  H  
ATOM   2762  HE1 TRP  1854      10.755  -7.202  15.738  1.00  0.00      PEP  H  
ATOM   2763  HE3 TRP  1854      13.432 -11.468  14.233  1.00  0.00      PEP  H  
ATOM   2764  HZ2 TRP  1854      11.715  -6.954  13.205  1.00  0.00      PEP  H  
ATOM   2765  HZ3 TRP  1854      14.096 -10.380  12.172  1.00  0.00      PEP  H  
ATOM   2766  HH2 TRP  1854      13.140  -8.244  11.605  1.00  0.00      PEP  H  
ATOM   2767  N   ASP  1855       9.713 -12.250  19.138  1.00 23.22      PEP  N  
ATOM   2768  CA  ASP  1855       8.724 -11.904  20.138  1.00 24.81      PEP  C  
ATOM   2769  C   ASP  1855       9.237 -10.904  21.165  1.00 28.37      PEP  C  
ATOM   2770  O   ASP  1855       8.472 -10.295  21.936  1.00 20.83      PEP  O  
ATOM   2771  CB  ASP  1855       8.206 -13.133  20.918  1.00 24.45      PEP  C  
ATOM   2772  CG  ASP  1855       7.738 -14.314  20.079  1.00 30.33      PEP  C  
ATOM   2773  OD1 ASP  1855       6.986 -14.169  19.081  1.00 23.50      PEP  O  
ATOM   2774  OD2 ASP  1855       8.136 -15.432  20.415  1.00 27.38      PEP  O1-
ATOM   2775  HN  ASP  1855      10.531 -12.743  19.421  1.00  0.00      PEP  H  
ATOM   2776  HA  ASP  1855       7.869 -11.503  19.612  1.00  0.00      PEP  H  
ATOM   2777  HB1 ASP  1855       7.274 -12.870  21.462  1.00  0.00      PEP  H  
ATOM   2778  HB2 ASP  1855       8.894 -13.504  21.708  1.00  0.00      PEP  H  
ATOM   2779  N   GLU  1856      10.499 -10.509  21.042  1.00 25.83      PEP  N  
ATOM   2780  CA  GLU  1856      11.185  -9.555  21.865  1.00 30.74      PEP  C  
ATOM   2781  C   GLU  1856      12.306  -8.933  21.081  1.00 31.18      PEP  C  
ATOM   2782  O   GLU  1856      12.985  -9.597  20.312  1.00 24.70      PEP  O  
ATOM   2783  CB  GLU  1856      11.491 -10.064  23.274  1.00 32.72      PEP  C  
ATOM   2784  CG  GLU  1856      12.311  -9.286  24.267  1.00 39.82      PEP  C  
ATOM   2785  CD  GLU  1856      11.664  -8.012  24.685  1.00 53.84      PEP  C  
ATOM   2786  OE1 GLU  1856      10.949  -7.315  23.855  1.00 49.30      PEP  O  
ATOM   2787  OE2 GLU  1856      11.853  -7.628  25.887  1.00 52.52      PEP  O1-
ATOM   2788  HN  GLU  1856      11.207 -10.954  20.498  1.00  0.00      PEP  H  
ATOM   2789  HA  GLU  1856      10.499  -8.724  21.945  1.00  0.00      PEP  H  
ATOM   2790  HB1 GLU  1856      11.694 -11.156  23.301  1.00  0.00      PEP  H  
ATOM   2791  HB2 GLU  1856      10.461 -10.040  23.689  1.00  0.00      PEP  H  
ATOM   2792  HG1 GLU  1856      13.309  -9.109  23.812  1.00  0.00      PEP  H  
ATOM   2793  HG2 GLU  1856      12.467  -9.943  25.149  1.00  0.00      PEP  H  
ATOM   2794  N   CYS  1857      12.554  -7.630  21.331  1.00 38.33      PEP  N  
ATOM   2795  CA  CYS  1857      13.648  -6.847  20.817  1.00 39.11      PEP  C  
ATOM   2796  C   CYS  1857      14.724  -6.657  21.787  1.00 55.34      PEP  C  
ATOM   2797  O   CYS  1857      14.402  -6.334  22.934  1.00 64.00      PEP  O  
ATOM   2798  CB  CYS  1857      13.061  -5.497  20.340  1.00 49.22      PEP  C  
ATOM   2799  SG  CYS  1857      12.011  -5.613  18.873  1.00 78.60      PEP  S  
ATOM   2800  HN  CYS  1857      11.995  -7.230  22.053  1.00  0.00      PEP  H  
ATOM   2801  HA  CYS  1857      14.016  -7.399  19.966  1.00  0.00      PEP  H  
ATOM   2802  HB1 CYS  1857      13.941  -4.840  20.175  1.00  0.00      PEP  H  
ATOM   2803  HB2 CYS  1857      12.438  -5.129  21.183  1.00  0.00      PEP  H  
ATOM   2804  N   ARG  1858      15.986  -6.820  21.512  1.00 67.20      PEP  N  
ATOM   2805  CA  ARG  1858      17.002  -6.636  22.559  1.00 67.74      PEP  C  
ATOM   2806  C   ARG  1858      17.643  -5.309  22.262  1.00 78.66      PEP  C  
ATOM   2807  O   ARG  1858      18.292  -5.156  21.264  1.00 76.05      PEP  O  
ATOM   2808  CB  ARG  1858      17.985  -7.811  22.610  1.00 56.41      PEP  C  
ATOM   2809  CG  ARG  1858      17.252  -9.165  22.524  1.00 50.63      PEP  C  
ATOM   2810  CD  ARG  1858      16.425  -9.545  23.732  1.00 59.12      PEP  C  
ATOM   2811  NE  ARG  1858      15.788 -10.865  23.358  1.00 70.73      PEP  N  
ATOM   2812  CZ  ARG  1858      14.921 -11.551  24.074  1.00 64.43      PEP  C  
ATOM   2813  NH1 ARG  1858      14.819 -11.283  25.342  1.00 52.69      PEP  N1+
ATOM   2814  NH2 ARG  1858      14.204 -12.501  23.471  1.00 56.06      PEP  N  
ATOM   2815  HN  ARG  1858      16.161  -7.181  20.599  1.00  0.00      PEP  H  
ATOM   2816  HA  ARG  1858      16.536  -6.572  23.531  1.00  0.00      PEP  H  
ATOM   2817  HB1 ARG  1858      18.569  -7.809  23.555  1.00  0.00      PEP  H  
ATOM   2818  HB2 ARG  1858      18.695  -7.725  21.760  1.00  0.00      PEP  H  
ATOM   2819  HG1 ARG  1858      18.041  -9.897  22.247  1.00  0.00      PEP  H  
ATOM   2820  HG2 ARG  1858      16.564  -9.248  21.656  1.00  0.00      PEP  H  
ATOM   2821  HD1 ARG  1858      15.653  -8.757  23.863  1.00  0.00      PEP  H  
ATOM   2822  HD2 ARG  1858      17.064  -9.752  24.618  1.00  0.00      PEP  H  
ATOM   2823  HE  ARG  1858      15.982 -11.022  22.390  1.00  0.00      PEP  H  
ATOM   2824 HH11 ARG  1858      14.148 -11.700  25.956  1.00  0.00      PEP  H  
ATOM   2825 HH12 ARG  1858      15.246 -10.467  25.730  1.00  0.00      PEP  H  
ATOM   2826 HH21 ARG  1858      14.558 -12.883  22.617  1.00  0.00      PEP  H  
ATOM   2827 HH22 ARG  1858      13.726 -13.142  24.071  1.00  0.00      PEP  H  
ATOM   2828  N   GLY  1859      17.396  -4.236  23.095  1.00 80.47      PEP  N  
ATOM   2829  CA  GLY  1859      17.414  -2.826  22.599  1.00 82.29      PEP  C  
ATOM   2830  C   GLY  1859      16.577  -2.498  21.318  1.00 83.54      PEP  C  
ATOM   2831  O   GLY  1859      15.405  -2.935  21.182  1.00 73.04      PEP  O  
ATOM   2832  HN  GLY  1859      16.954  -4.414  23.971  1.00  0.00      PEP  H  
ATOM   2833  HA1 GLY  1859      18.436  -2.554  22.381  1.00  0.00      PEP  H  
ATOM   2834  HA2 GLY  1859      17.157  -2.138  23.392  1.00  0.00      PEP  H  
ATOM   2835  N   SER  1860      17.147  -1.664  20.395  1.00 84.39      PEP  N  
ATOM   2836  CA  SER  1860      16.485  -1.342  19.116  1.00 82.51      PEP  C  
ATOM   2837  C   SER  1860      16.159  -2.575  18.293  1.00 78.05      PEP  C  
ATOM   2838  O   SER  1860      16.782  -3.588  18.253  1.00 79.61      PEP  O  
ATOM   2839  CB  SER  1860      17.305  -0.396  18.218  1.00 80.28      PEP  C  
ATOM   2840  OG  SER  1860      18.573  -0.982  17.812  1.00 85.84      PEP  O  
ATOM   2841  HN  SER  1860      17.991  -1.159  20.564  1.00  0.00      PEP  H  
ATOM   2842  HA  SER  1860      15.513  -0.884  19.210  1.00  0.00      PEP  H  
ATOM   2843  HB1 SER  1860      17.442   0.531  18.813  1.00  0.00      PEP  H  
ATOM   2844  HB2 SER  1860      16.707  -0.261  17.291  1.00  0.00      PEP  H  
ATOM   2845  HG1 SER  1860      19.221  -0.867  18.509  1.00  0.00      PEP  H  
ATOM   2846  N   CYS  1861      15.066  -2.470  17.571  1.00 73.50      PEP  N  
ATOM   2847  CA  CYS  1861      14.429  -3.609  16.943  1.00 85.24      PEP  C  
ATOM   2848  C   CYS  1861      15.063  -3.967  15.635  1.00 72.24      PEP  C  
ATOM   2849  O   CYS  1861      15.408  -3.114  14.796  1.00 62.91      PEP  O  
ATOM   2850  CB  CYS  1861      12.897  -3.351  16.710  1.00 72.42      PEP  C  
ATOM   2851  SG  CYS  1861      11.850  -3.622  18.324  1.00 84.67      PEP  S  
ATOM   2852  HN  CYS  1861      14.549  -1.622  17.657  1.00  0.00      PEP  H  
ATOM   2853  HA  CYS  1861      14.546  -4.420  17.647  1.00  0.00      PEP  H  
ATOM   2854  HB1 CYS  1861      12.374  -4.019  15.991  1.00  0.00      PEP  H  
ATOM   2855  HB2 CYS  1861      12.726  -2.335  16.293  1.00  0.00      PEP  H  
ATOM   2856  N   PRO  1862      15.418  -5.225  15.305  1.00 83.81      PEP  N  
ATOM   2857  CA  PRO  1862      15.710  -5.551  13.871  1.00 74.47      PEP  C  
ATOM   2858  C   PRO  1862      14.556  -5.266  12.830  1.00 64.92      PEP  C  
ATOM   2859  O   PRO  1862      13.412  -5.030  13.211  1.00 74.24      PEP  O  
ATOM   2860  CB  PRO  1862      16.180  -6.993  13.890  1.00 77.31      PEP  C  
ATOM   2861  CG  PRO  1862      16.066  -7.461  15.309  1.00 79.91      PEP  C  
ATOM   2862  CD  PRO  1862      15.244  -6.439  16.072  1.00 80.73      PEP  C  
ATOM   2863  HA  PRO  1862      16.470  -4.851  13.556  1.00  0.00      PEP  H  
ATOM   2864  HB1 PRO  1862      17.273  -7.115  13.734  1.00  0.00      PEP  H  
ATOM   2865  HB2 PRO  1862      15.707  -7.681  13.158  1.00  0.00      PEP  H  
ATOM   2866  HG1 PRO  1862      15.578  -8.452  15.421  1.00  0.00      PEP  H  
ATOM   2867  HG2 PRO  1862      17.058  -7.526  15.806  1.00  0.00      PEP  H  
ATOM   2868  HD1 PRO  1862      14.161  -6.686  16.072  1.00  0.00      PEP  H  
ATOM   2869  HD2 PRO  1862      15.617  -6.304  17.110  1.00  0.00      PEP  H  
ATOM   2870  N   THR  1863      14.909  -5.354  11.518  1.00 66.32      PEP  N  
ATOM   2871  CA  THR  1863      13.893  -5.195  10.473  1.00 70.06      PEP  C  
ATOM   2872  C   THR  1863      14.496  -5.650   9.148  1.00 78.03      PEP  C  
ATOM   2873  O   THR  1863      15.735  -5.844   9.027  1.00 76.68      PEP  O  
ATOM   2874  CB  THR  1863      13.328  -3.774  10.261  1.00 79.90      PEP  C  
ATOM   2875  CG2 THR  1863      14.340  -2.792   9.680  1.00 79.95      PEP  C  
ATOM   2876  OG1 THR  1863      12.189  -3.649   9.451  1.00 77.28      PEP  O  
ATOM   2877  HN  THR  1863      15.817  -5.572  11.171  1.00  0.00      PEP  H  
ATOM   2878  HA  THR  1863      13.184  -5.981  10.690  1.00  0.00      PEP  H  
ATOM   2879  HB  THR  1863      13.006  -3.339  11.231  1.00  0.00      PEP  H  
ATOM   2880  HG1 THR  1863      11.553  -4.179   9.935  1.00  0.00      PEP  H  
ATOM   2881 HG21 THR  1863      15.353  -2.843  10.132  1.00  0.00      PEP  H  
ATOM   2882 HG22 THR  1863      13.885  -1.780   9.645  1.00  0.00      PEP  H  
ATOM   2883 HG23 THR  1863      14.426  -3.194   8.647  1.00  0.00      PEP  H  
ATOM   2884  N   CYS  1864      13.635  -5.900   8.116  1.00 75.98      PEP  N  
ATOM   2885  CA  CYS  1864      14.158  -6.274   6.843  1.00 67.90      PEP  C  
ATOM   2886  C   CYS  1864      13.009  -6.221   5.851  1.00 63.38      PEP  C  
ATOM   2887  O   CYS  1864      11.974  -6.816   6.087  1.00 66.00      PEP  O  
ATOM   2888  CB  CYS  1864      14.721  -7.734   6.832  1.00 65.36      PEP  C  
ATOM   2889  SG  CYS  1864      15.260  -8.298   5.154  1.00 69.66      PEP  S  
ATOM   2890  HN  CYS  1864      12.656  -5.743   8.223  1.00  0.00      PEP  H  
ATOM   2891  HA  CYS  1864      14.886  -5.507   6.623  1.00  0.00      PEP  H  
ATOM   2892  HB1 CYS  1864      13.922  -8.466   7.078  1.00  0.00      PEP  H  
ATOM   2893  HB2 CYS  1864      15.518  -7.806   7.603  1.00  0.00      PEP  H  
ATOM   2894  N   PRO  1865      13.025  -5.383   4.809  1.00 61.84      PEP  N  
ATOM   2895  CA  PRO  1865      11.923  -5.226   3.904  1.00 66.61      PEP  C  
ATOM   2896  C   PRO  1865      11.464  -6.491   3.213  1.00 62.10      PEP  C  
ATOM   2897  O   PRO  1865      12.349  -7.315   2.898  1.00 66.20      PEP  O  
ATOM   2898  CB  PRO  1865      12.568  -4.312   2.809  1.00 73.47      PEP  C  
ATOM   2899  CG  PRO  1865      13.323  -3.292   3.732  1.00 60.89      PEP  C  
ATOM   2900  CD  PRO  1865      13.934  -4.199   4.700  1.00 61.84      PEP  C  
ATOM   2901  HA  PRO  1865      11.163  -4.619   4.374  1.00  0.00      PEP  H  
ATOM   2902  HB1 PRO  1865      11.783  -3.838   2.182  1.00  0.00      PEP  H  
ATOM   2903  HB2 PRO  1865      13.302  -4.817   2.144  1.00  0.00      PEP  H  
ATOM   2904  HG1 PRO  1865      14.097  -2.630   3.289  1.00  0.00      PEP  H  
ATOM   2905  HG2 PRO  1865      12.555  -2.649   4.212  1.00  0.00      PEP  H  
ATOM   2906  HD1 PRO  1865      14.932  -4.534   4.341  1.00  0.00      PEP  H  
ATOM   2907  HD2 PRO  1865      14.099  -3.649   5.650  1.00  0.00      PEP  H  
ATOM   2908  N   GLU  1866      10.157  -6.713   3.105  1.00 64.62      PEP  N  
ATOM   2909  CA  GLU  1866       9.657  -7.982   2.615  1.00 66.31      PEP  C  
ATOM   2910  C   GLU  1866      10.187  -8.445   1.293  1.00 61.97      PEP  C  
ATOM   2911  O   GLU  1866      10.510  -9.612   1.149  1.00 61.07      PEP  O  
ATOM   2912  CB  GLU  1866       8.124  -7.942   2.703  1.00 64.84      PEP  C  
ATOM   2913  CG  GLU  1866       7.562  -8.059   4.138  1.00 72.97      PEP  C  
ATOM   2914  CD  GLU  1866       6.073  -7.712   4.125  1.00 73.33      PEP  C  
ATOM   2915  OE1 GLU  1866       5.627  -6.639   4.609  1.00 73.83      PEP  O  
ATOM   2916  OE2 GLU  1866       5.318  -8.570   3.529  1.00 84.43      PEP  O1-
ATOM   2917  HN  GLU  1866       9.494  -6.114   3.546  1.00  0.00      PEP  H  
ATOM   2918  HA  GLU  1866      10.108  -8.731   3.248  1.00  0.00      PEP  H  
ATOM   2919  HB1 GLU  1866       7.672  -8.815   2.187  1.00  0.00      PEP  H  
ATOM   2920  HB2 GLU  1866       7.886  -7.028   2.120  1.00  0.00      PEP  H  
ATOM   2921  HG1 GLU  1866       7.994  -7.190   4.679  1.00  0.00      PEP  H  
ATOM   2922  HG2 GLU  1866       7.712  -9.087   4.530  1.00  0.00      PEP  H  
ATOM   2923  N   ASP  1867      10.289  -7.537   0.251  1.00 77.49      PEP  N  
ATOM   2924  CA  ASP  1867      10.943  -7.863  -1.000  1.00 75.79      PEP  C  
ATOM   2925  C   ASP  1867      12.385  -8.285  -0.826  1.00 70.76      PEP  C  
ATOM   2926  O   ASP  1867      12.713  -9.319  -1.422  1.00 66.82      PEP  O  
ATOM   2927  CB  ASP  1867      10.882  -6.791  -2.138  1.00 71.01      PEP  C  
ATOM   2928  CG  ASP  1867       9.521  -6.636  -2.666  1.00 78.60      PEP  C  
ATOM   2929  OD1 ASP  1867       9.360  -5.843  -3.637  1.00 73.63      PEP  O  
ATOM   2930  OD2 ASP  1867       8.515  -7.190  -2.137  1.00 94.18      PEP  O1-
ATOM   2931  HN  ASP  1867       9.755  -6.698   0.325  1.00  0.00      PEP  H  
ATOM   2932  HA  ASP  1867      10.506  -8.797  -1.319  1.00  0.00      PEP  H  
ATOM   2933  HB1 ASP  1867      11.464  -7.242  -2.970  1.00  0.00      PEP  H  
ATOM   2934  HB2 ASP  1867      11.214  -5.773  -1.842  1.00  0.00      PEP  H  
ATOM   2935  N   ARG  1868      13.228  -7.542  -0.144  1.00 65.58      PEP  N  
ATOM   2936  CA  ARG  1868      14.601  -7.785   0.079  1.00 54.37      PEP  C  
ATOM   2937  C   ARG  1868      14.904  -9.136   0.658  1.00 54.26      PEP  C  
ATOM   2938  O   ARG  1868      15.799  -9.890   0.270  1.00 51.72      PEP  O  
ATOM   2939  CB  ARG  1868      15.307  -6.668   0.795  1.00 48.33      PEP  C  
ATOM   2940  CG  ARG  1868      15.282  -5.222   0.173  1.00  0.00      PEP  C  
ATOM   2941  CD  ARG  1868      15.690  -5.095  -1.224  1.00  0.00      PEP  C  
ATOM   2942  NE  ARG  1868      17.075  -5.505  -1.459  1.00  0.00      PEP  N  
ATOM   2943  CZ  ARG  1868      17.452  -6.182  -2.552  1.00  0.00      PEP  C  
ATOM   2944  NH1 ARG  1868      18.722  -6.545  -2.504  1.00  0.00      PEP  N1+
ATOM   2945  NH2 ARG  1868      16.738  -6.425  -3.641  1.00  0.00      PEP  N  
ATOM   2946  HN  ARG  1868      12.844  -6.729   0.287  1.00  0.00      PEP  H  
ATOM   2947  HA  ARG  1868      15.011  -7.832  -0.919  1.00  0.00      PEP  H  
ATOM   2948  HB1 ARG  1868      16.373  -6.870   1.034  1.00  0.00      PEP  H  
ATOM   2949  HB2 ARG  1868      14.903  -6.507   1.818  1.00  0.00      PEP  H  
ATOM   2950  HG1 ARG  1868      15.790  -4.516   0.864  1.00  0.00      PEP  H  
ATOM   2951  HG2 ARG  1868      14.256  -4.795   0.226  1.00  0.00      PEP  H  
ATOM   2952  HD1 ARG  1868      15.607  -4.062  -1.623  1.00  0.00      PEP  H  
ATOM   2953  HD2 ARG  1868      15.046  -5.660  -1.932  1.00  0.00      PEP  H  
ATOM   2954  HE  ARG  1868      17.758  -5.424  -0.734  1.00  0.00      PEP  H  
ATOM   2955 HH11 ARG  1868      19.155  -6.614  -1.605  1.00  0.00      PEP  H  
ATOM   2956 HH12 ARG  1868      19.049  -7.035  -3.312  1.00  0.00      PEP  H  
ATOM   2957 HH21 ARG  1868      15.743  -6.332  -3.622  1.00  0.00      PEP  H  
ATOM   2958 HH22 ARG  1868      17.217  -6.508  -4.515  1.00  0.00      PEP  H  
ATOM   2959  N   LEU  1869      14.046  -9.460   1.601  1.00 50.67      PEP  N  
ATOM   2960  CA  LEU  1869      14.118 -10.681   2.354  1.00 47.35      PEP  C  
ATOM   2961  C   LEU  1869      14.134 -11.946   1.422  1.00 43.60      PEP  C  
ATOM   2962  O   LEU  1869      14.932 -12.863   1.641  1.00 42.09      PEP  O  
ATOM   2963  CB  LEU  1869      12.974 -10.681   3.355  1.00 48.59      PEP  C  
ATOM   2964  CG  LEU  1869      13.103 -11.782   4.375  1.00 52.61      PEP  C  
ATOM   2965  CD1 LEU  1869      12.312 -11.450   5.604  1.00 51.28      PEP  C  
ATOM   2966  CD2 LEU  1869      12.650 -13.100   3.908  1.00 44.34      PEP  C  
ATOM   2967  HN  LEU  1869      13.325  -8.823   1.863  1.00  0.00      PEP  H  
ATOM   2968  HA  LEU  1869      15.051 -10.760   2.892  1.00  0.00      PEP  H  
ATOM   2969  HB1 LEU  1869      11.995 -10.595   2.840  1.00  0.00      PEP  H  
ATOM   2970  HB2 LEU  1869      12.999  -9.735   3.937  1.00  0.00      PEP  H  
ATOM   2971  HG  LEU  1869      14.117 -11.925   4.804  1.00  0.00      PEP  H  
ATOM   2972 HD11 LEU  1869      12.629 -10.437   5.934  1.00  0.00      PEP  H  
ATOM   2973 HD12 LEU  1869      12.551 -12.199   6.390  1.00  0.00      PEP  H  
ATOM   2974 HD13 LEU  1869      11.241 -11.381   5.318  1.00  0.00      PEP  H  
ATOM   2975 HD21 LEU  1869      13.315 -13.637   3.198  1.00  0.00      PEP  H  
ATOM   2976 HD22 LEU  1869      11.668 -13.031   3.392  1.00  0.00      PEP  H  
ATOM   2977 HD23 LEU  1869      12.510 -13.751   4.797  1.00  0.00      PEP  H  
ATOM   2978  N   GLU  1870      13.295 -11.901   0.424  1.00 33.64      PEP  N  
ATOM   2979  CA  GLU  1870      13.012 -13.042  -0.393  1.00 36.97      PEP  C  
ATOM   2980  C   GLU  1870      14.185 -13.221  -1.391  1.00 34.82      PEP  C  
ATOM   2981  O   GLU  1870      14.596 -14.320  -1.815  1.00 38.35      PEP  O  
ATOM   2982  CB  GLU  1870      11.562 -12.886  -0.965  1.00 33.63      PEP  C  
ATOM   2983  CG  GLU  1870      10.385 -13.127  -0.018  1.00  0.00      PEP  C  
ATOM   2984  CD  GLU  1870       9.031 -13.503  -0.616  1.00  0.00      PEP  C  
ATOM   2985  OE1 GLU  1870       8.026 -13.640   0.122  1.00  0.00      PEP  O  
ATOM   2986  OE2 GLU  1870       9.014 -13.627  -1.888  1.00  0.00      PEP  O1-
ATOM   2987  HN  GLU  1870      12.704 -11.097   0.401  1.00  0.00      PEP  H  
ATOM   2988  HA  GLU  1870      12.921 -13.944   0.195  1.00  0.00      PEP  H  
ATOM   2989  HB1 GLU  1870      11.486 -13.667  -1.751  1.00  0.00      PEP  H  
ATOM   2990  HB2 GLU  1870      11.399 -11.891  -1.431  1.00  0.00      PEP  H  
ATOM   2991  HG1 GLU  1870      10.245 -12.117   0.426  1.00  0.00      PEP  H  
ATOM   2992  HG2 GLU  1870      10.628 -13.821   0.815  1.00  0.00      PEP  H  
ATOM   2993  N   GLN  1871      14.760 -12.125  -1.812  1.00 27.85      PEP  N  
ATOM   2994  CA  GLN  1871      15.890 -12.039  -2.746  1.00 32.98      PEP  C  
ATOM   2995  C   GLN  1871      17.146 -12.496  -2.157  1.00 32.01      PEP  C  
ATOM   2996  O   GLN  1871      17.927 -13.085  -2.864  1.00 28.19      PEP  O  
ATOM   2997  CB  GLN  1871      16.030 -10.596  -3.199  1.00 29.72      PEP  C  
ATOM   2998  CG  GLN  1871      14.895 -10.038  -4.176  1.00 24.37      PEP  C  
ATOM   2999  CD  GLN  1871      14.627 -11.069  -5.319  1.00 31.08      PEP  C  
ATOM   3000  NE2 GLN  1871      13.354 -11.444  -5.433  1.00 31.62      PEP  N  
ATOM   3001  OE1 GLN  1871      15.643 -11.424  -5.947  1.00 37.12      PEP  O  
ATOM   3002  HN  GLN  1871      14.448 -11.231  -1.500  1.00  0.00      PEP  H  
ATOM   3003  HA  GLN  1871      15.695 -12.762  -3.524  1.00  0.00      PEP  H  
ATOM   3004  HB1 GLN  1871      17.031 -10.521  -3.676  1.00  0.00      PEP  H  
ATOM   3005  HB2 GLN  1871      16.008  -9.806  -2.419  1.00  0.00      PEP  H  
ATOM   3006  HG1 GLN  1871      15.239  -9.123  -4.704  1.00  0.00      PEP  H  
ATOM   3007  HG2 GLN  1871      13.986  -9.828  -3.572  1.00  0.00      PEP  H  
ATOM   3008 HE21 GLN  1871      13.196 -12.063  -6.202  1.00  0.00      PEP  H  
ATOM   3009 HE22 GLN  1871      12.609 -11.140  -4.840  1.00  0.00      PEP  H  
ATOM   3010  N   TYR  1872      17.260 -12.335  -0.840  1.00 26.80      PEP  N  
ATOM   3011  CA  TYR  1872      18.415 -12.730  -0.036  1.00 30.98      PEP  C  
ATOM   3012  C   TYR  1872      18.268 -14.123   0.473  1.00 33.18      PEP  C  
ATOM   3013  O   TYR  1872      19.264 -14.808   0.693  1.00 26.25      PEP  O  
ATOM   3014  CB  TYR  1872      18.698 -11.832   1.179  1.00 31.11      PEP  C  
ATOM   3015  CG  TYR  1872      19.008 -10.393   0.871  1.00 32.54      PEP  C  
ATOM   3016  CD1 TYR  1872      19.642 -10.066  -0.359  1.00 28.86      PEP  C  
ATOM   3017  CD2 TYR  1872      18.664  -9.383   1.774  1.00 46.71      PEP  C  
ATOM   3018  CE1 TYR  1872      20.106  -8.805  -0.598  1.00 35.61      PEP  C  
ATOM   3019  CE2 TYR  1872      18.931  -8.084   1.398  1.00 42.95      PEP  C  
ATOM   3020  CZ  TYR  1872      19.697  -7.774   0.274  1.00 41.02      PEP  C  
ATOM   3021  OH  TYR  1872      20.036  -6.400   0.060  1.00 42.27      PEP  O  
ATOM   3022  HN  TYR  1872      16.539 -11.814  -0.389  1.00  0.00      PEP  H  
ATOM   3023  HA  TYR  1872      19.261 -12.756  -0.707  1.00  0.00      PEP  H  
ATOM   3024  HB1 TYR  1872      19.597 -12.279   1.656  1.00  0.00      PEP  H  
ATOM   3025  HB2 TYR  1872      17.811 -11.779   1.847  1.00  0.00      PEP  H  
ATOM   3026  HD1 TYR  1872      19.911 -10.859  -1.041  1.00  0.00      PEP  H  
ATOM   3027  HD2 TYR  1872      18.197  -9.619   2.719  1.00  0.00      PEP  H  
ATOM   3028  HE1 TYR  1872      20.621  -8.598  -1.524  1.00  0.00      PEP  H  
ATOM   3029  HE2 TYR  1872      18.656  -7.271   2.053  1.00  0.00      PEP  H  
ATOM   3030  HH  TYR  1872      19.741  -5.887   0.817  1.00  0.00      PEP  H  
ATOM   3031  N   GLU  1873      17.027 -14.616   0.520  1.00 29.76      PEP  N  
ATOM   3032  CA  GLU  1873      16.723 -16.025   0.460  1.00 31.63      PEP  C  
ATOM   3033  C   GLU  1873      17.188 -16.817  -0.723  1.00 27.75      PEP  C  
ATOM   3034  O   GLU  1873      17.634 -17.960  -0.705  1.00 30.57      PEP  O  
ATOM   3035  CB  GLU  1873      15.270 -16.407   0.763  1.00 31.82      PEP  C  
ATOM   3036  CG  GLU  1873      15.026 -16.447   2.280  1.00 38.29      PEP  C  
ATOM   3037  CD  GLU  1873      13.625 -16.937   2.635  1.00 43.73      PEP  C  
ATOM   3038  OE1 GLU  1873      13.407 -17.197   3.880  1.00 48.86      PEP  O  
ATOM   3039  OE2 GLU  1873      12.719 -17.016   1.758  1.00 44.97      PEP  O1-
ATOM   3040  HN  GLU  1873      16.217 -14.038   0.587  1.00  0.00      PEP  H  
ATOM   3041  HA  GLU  1873      17.359 -16.502   1.190  1.00  0.00      PEP  H  
ATOM   3042  HB1 GLU  1873      14.979 -17.403   0.367  1.00  0.00      PEP  H  
ATOM   3043  HB2 GLU  1873      14.610 -15.677   0.246  1.00  0.00      PEP  H  
ATOM   3044  HG1 GLU  1873      15.240 -15.480   2.783  1.00  0.00      PEP  H  
ATOM   3045  HG2 GLU  1873      15.716 -17.183   2.745  1.00  0.00      PEP  H  
ATOM   3046  N   GLY  1874      16.995 -16.193  -1.872  1.00 33.82      PEP  N  
ATOM   3047  CA  GLY  1874      17.084 -16.705  -3.267  1.00 21.43      PEP  C  
ATOM   3048  C   GLY  1874      18.483 -16.828  -3.856  1.00 35.35      PEP  C  
ATOM   3049  O   GLY  1874      19.471 -16.683  -3.152  1.00 34.92      PEP  O  
ATOM   3050  HN  GLY  1874      16.778 -15.222  -1.820  1.00  0.00      PEP  H  
ATOM   3051  HA1 GLY  1874      16.612 -15.936  -3.860  1.00  0.00      PEP  H  
ATOM   3052  HA2 GLY  1874      16.585 -17.662  -3.245  1.00  0.00      PEP  H  
ATOM   3053  N   PRO  1875      18.544 -17.080  -5.192  1.00 37.50      PEP  N  
ATOM   3054  CA  PRO  1875      19.798 -17.178  -5.947  1.00 38.24      PEP  C  
ATOM   3055  C   PRO  1875      20.863 -16.132  -5.680  1.00 37.82      PEP  C  
ATOM   3056  O   PRO  1875      20.625 -14.905  -5.659  1.00 34.72      PEP  O  
ATOM   3057  CB  PRO  1875      19.372 -17.199  -7.410  1.00 38.05      PEP  C  
ATOM   3058  CG  PRO  1875      18.054 -17.976  -7.367  1.00 37.46      PEP  C  
ATOM   3059  CD  PRO  1875      17.463 -17.562  -5.980  1.00 38.58      PEP  C  
ATOM   3060  HA  PRO  1875      20.248 -18.105  -5.626  1.00  0.00      PEP  H  
ATOM   3061  HB1 PRO  1875      20.157 -17.569  -8.104  1.00  0.00      PEP  H  
ATOM   3062  HB2 PRO  1875      19.143 -16.137  -7.645  1.00  0.00      PEP  H  
ATOM   3063  HG1 PRO  1875      17.445 -17.626  -8.228  1.00  0.00      PEP  H  
ATOM   3064  HG2 PRO  1875      18.001 -19.085  -7.414  1.00  0.00      PEP  H  
ATOM   3065  HD1 PRO  1875      16.654 -16.803  -6.041  1.00  0.00      PEP  H  
ATOM   3066  HD2 PRO  1875      17.038 -18.489  -5.539  1.00  0.00      PEP  H  
ATOM   3067  N   GLY  1876      22.110 -16.632  -5.507  1.00 34.24      PEP  N  
ATOM   3068  CA  GLY  1876      23.327 -15.790  -5.326  1.00 24.65      PEP  C  
ATOM   3069  C   GLY  1876      23.596 -15.365  -3.866  1.00 33.56      PEP  C  
ATOM   3070  O   GLY  1876      24.497 -14.607  -3.571  1.00 26.55      PEP  O  
ATOM   3071  HN  GLY  1876      22.218 -17.621  -5.559  1.00  0.00      PEP  H  
ATOM   3072  HA1 GLY  1876      23.258 -14.924  -5.967  1.00  0.00      PEP  H  
ATOM   3073  HA2 GLY  1876      24.193 -16.309  -5.708  1.00  0.00      PEP  H  
ATOM   3074  N   PHE  1877      22.655 -15.817  -2.981  1.00 23.97      PEP  N  
ATOM   3075  CA  PHE  1877      22.624 -15.392  -1.623  1.00 30.35      PEP  C  
ATOM   3076  C   PHE  1877      22.663 -16.530  -0.688  1.00 30.01      PEP  C  
ATOM   3077  O   PHE  1877      23.654 -17.280  -0.539  1.00 27.29      PEP  O  
ATOM   3078  CB  PHE  1877      21.534 -14.369  -1.293  1.00 20.17      PEP  C  
ATOM   3079  CG  PHE  1877      21.844 -13.020  -1.994  1.00 26.02      PEP  C  
ATOM   3080  CD1 PHE  1877      22.540 -12.038  -1.234  1.00 29.31      PEP  C  
ATOM   3081  CD2 PHE  1877      21.350 -12.713  -3.230  1.00 26.03      PEP  C  
ATOM   3082  CE1 PHE  1877      22.779 -10.781  -1.837  1.00 25.95      PEP  C  
ATOM   3083  CE2 PHE  1877      21.660 -11.476  -3.932  1.00 22.86      PEP  C  
ATOM   3084  CZ  PHE  1877      22.393 -10.472  -3.181  1.00 23.14      PEP  C  
ATOM   3085  HN  PHE  1877      21.945 -16.396  -3.375  1.00  0.00      PEP  H  
ATOM   3086  HA  PHE  1877      23.567 -14.874  -1.535  1.00  0.00      PEP  H  
ATOM   3087  HB1 PHE  1877      21.507 -14.118  -0.211  1.00  0.00      PEP  H  
ATOM   3088  HB2 PHE  1877      20.547 -14.699  -1.679  1.00  0.00      PEP  H  
ATOM   3089  HD1 PHE  1877      22.861 -12.209  -0.217  1.00  0.00      PEP  H  
ATOM   3090  HD2 PHE  1877      20.783 -13.488  -3.724  1.00  0.00      PEP  H  
ATOM   3091  HE1 PHE  1877      23.226 -10.032  -1.201  1.00  0.00      PEP  H  
ATOM   3092  HE2 PHE  1877      21.370 -11.230  -4.943  1.00  0.00      PEP  H  
ATOM   3093  HZ  PHE  1877      22.713  -9.521  -3.580  1.00  0.00      PEP  H  
ATOM   3094  N   CYS  1878      21.536 -16.771  -0.008  1.00 23.83      PEP  N  
ATOM   3095  CA  CYS  1878      21.472 -17.913   0.923  1.00 29.63      PEP  C  
ATOM   3096  C   CYS  1878      20.884 -19.249   0.432  1.00 33.20      PEP  C  
ATOM   3097  O   CYS  1878      20.831 -20.213   1.143  1.00 28.65      PEP  O  
ATOM   3098  CB  CYS  1878      20.725 -17.563   2.212  1.00 18.22      PEP  C  
ATOM   3099  SG  CYS  1878      21.377 -16.001   3.132  1.00 27.48      PEP  S  
ATOM   3100  HN  CYS  1878      20.785 -16.115  -0.002  1.00  0.00      PEP  H  
ATOM   3101  HA  CYS  1878      22.471 -18.017   1.318  1.00  0.00      PEP  H  
ATOM   3102  HB1 CYS  1878      20.876 -18.401   2.925  1.00  0.00      PEP  H  
ATOM   3103  HB2 CYS  1878      19.623 -17.468   2.105  1.00  0.00      PEP  H  
ATOM   3104  N   GLY  1879      20.584 -19.294  -0.854  1.00 26.73      PEP  N  
ATOM   3105  CA  GLY  1879      19.975 -20.425  -1.533  1.00 26.02      PEP  C  
ATOM   3106  C   GLY  1879      20.762 -21.759  -1.439  1.00 28.90      PEP  C  
ATOM   3107  O   GLY  1879      20.066 -22.751  -1.494  1.00 31.03      PEP  O  
ATOM   3108  HN  GLY  1879      20.711 -18.407  -1.292  1.00  0.00      PEP  H  
ATOM   3109  HA1 GLY  1879      19.941 -20.100  -2.563  1.00  0.00      PEP  H  
ATOM   3110  HA2 GLY  1879      18.950 -20.570  -1.225  1.00  0.00      PEP  H  
ATOM   3111  N   PRO  1880      22.072 -21.906  -1.242  1.00 30.82      PEP  N  
ATOM   3112  CA  PRO  1880      22.661 -23.216  -0.888  1.00 26.35      PEP  C  
ATOM   3113  C   PRO  1880      22.203 -23.933   0.400  1.00 28.41      PEP  C  
ATOM   3114  O   PRO  1880      22.581 -25.100   0.582  1.00 28.82      PEP  O  
ATOM   3115  CB  PRO  1880      24.144 -22.917  -0.838  1.00 28.94      PEP  C  
ATOM   3116  CG  PRO  1880      24.334 -21.896  -1.901  1.00 33.21      PEP  C  
ATOM   3117  CD  PRO  1880      23.082 -20.961  -1.557  1.00 23.93      PEP  C  
ATOM   3118  HA  PRO  1880      22.473 -23.884  -1.714  1.00  0.00      PEP  H  
ATOM   3119  HB1 PRO  1880      24.701 -23.850  -1.069  1.00  0.00      PEP  H  
ATOM   3120  HB2 PRO  1880      24.373 -22.564   0.190  1.00  0.00      PEP  H  
ATOM   3121  HG1 PRO  1880      25.248 -21.267  -1.836  1.00  0.00      PEP  H  
ATOM   3122  HG2 PRO  1880      24.082 -22.257  -2.920  1.00  0.00      PEP  H  
ATOM   3123  HD1 PRO  1880      23.266 -20.264  -0.712  1.00  0.00      PEP  H  
ATOM   3124  HD2 PRO  1880      22.791 -20.331  -2.426  1.00  0.00      PEP  H  
ATOM   3125  N   LEU  1881      21.488 -23.210   1.271  1.00 21.51      PEP  N  
ATOM   3126  CA  LEU  1881      21.042 -23.776   2.554  1.00 28.65      PEP  C  
ATOM   3127  C   LEU  1881      19.534 -23.945   2.460  1.00 27.52      PEP  C  
ATOM   3128  O   LEU  1881      18.841 -24.457   3.369  1.00 30.77      PEP  O  
ATOM   3129  CB  LEU  1881      21.462 -22.969   3.760  1.00 19.64      PEP  C  
ATOM   3130  CG  LEU  1881      22.998 -22.744   3.899  1.00 23.64      PEP  C  
ATOM   3131  CD1 LEU  1881      23.317 -21.746   5.047  1.00 22.56      PEP  C  
ATOM   3132  CD2 LEU  1881      23.758 -24.040   4.147  1.00 20.94      PEP  C  
ATOM   3133  HN  LEU  1881      21.219 -22.276   1.049  1.00  0.00      PEP  H  
ATOM   3134  HA  LEU  1881      21.516 -24.738   2.674  1.00  0.00      PEP  H  
ATOM   3135  HB1 LEU  1881      21.063 -23.447   4.681  1.00  0.00      PEP  H  
ATOM   3136  HB2 LEU  1881      20.996 -21.964   3.664  1.00  0.00      PEP  H  
ATOM   3137  HG  LEU  1881      23.382 -22.360   2.929  1.00  0.00      PEP  H  
ATOM   3138 HD11 LEU  1881      22.941 -20.726   4.824  1.00  0.00      PEP  H  
ATOM   3139 HD12 LEU  1881      24.419 -21.627   5.122  1.00  0.00      PEP  H  
ATOM   3140 HD13 LEU  1881      22.954 -22.056   6.050  1.00  0.00      PEP  H  
ATOM   3141 HD21 LEU  1881      24.774 -23.717   4.460  1.00  0.00      PEP  H  
ATOM   3142 HD22 LEU  1881      23.888 -24.689   3.256  1.00  0.00      PEP  H  
ATOM   3143 HD23 LEU  1881      23.407 -24.610   5.034  1.00  0.00      PEP  H  
ATOM   3144  N   ALA  1882      18.976 -23.594   1.351  1.00 33.44      PEP  N  
ATOM   3145  CA  ALA  1882      17.644 -24.017   1.038  1.00 36.33      PEP  C  
ATOM   3146  C   ALA  1882      17.460 -25.488   0.778  1.00 41.60      PEP  C  
ATOM   3147  O   ALA  1882      18.428 -26.243   0.770  1.00 40.72      PEP  O  
ATOM   3148  CB  ALA  1882      17.224 -23.086  -0.117  1.00 30.90      PEP  C  
ATOM   3149  HN  ALA  1882      19.510 -23.061   0.699  1.00  0.00      PEP  H  
ATOM   3150  HA  ALA  1882      17.115 -23.825   1.959  1.00  0.00      PEP  H  
ATOM   3151  HB1 ALA  1882      17.730 -23.388  -1.059  1.00  0.00      PEP  H  
ATOM   3152  HB2 ALA  1882      17.420 -21.996  -0.029  1.00  0.00      PEP  H  
ATOM   3153  HB3 ALA  1882      16.132 -23.197  -0.289  1.00  0.00      PEP  H  
ATOM   3154  N   SER  1883      16.249 -25.897   0.474  1.00 55.26      PEP  N  
ATOM   3155  CA  SER  1883      15.991 -27.192  -0.083  1.00 65.51      PEP  C  
ATOM   3156  C   SER  1883      15.666 -27.059  -1.557  1.00 63.81      PEP  C  
ATOM   3157  O   SER  1883      14.887 -26.212  -1.979  1.00 69.18      PEP  O  
ATOM   3158  CB  SER  1883      14.800 -27.781   0.637  1.00 65.11      PEP  C  
ATOM   3159  OG  SER  1883      14.365 -29.069   0.268  1.00 75.94      PEP  O  
ATOM   3160  HN  SER  1883      15.462 -25.283   0.476  1.00  0.00      PEP  H  
ATOM   3161  HA  SER  1883      16.811 -27.867   0.113  1.00  0.00      PEP  H  
ATOM   3162  HB1 SER  1883      13.978 -27.045   0.506  1.00  0.00      PEP  H  
ATOM   3163  HB2 SER  1883      15.061 -27.798   1.716  1.00  0.00      PEP  H  
ATOM   3164  HG1 SER  1883      14.978 -29.725   0.610  1.00  0.00      PEP  H  
ATOM   3165  N   GLY  1884      16.240 -27.909  -2.443  1.00 50.31      PEP  N  
ATOM   3166  CA  GLY  1884      15.841 -27.940  -3.889  1.00 49.19      PEP  C  
ATOM   3167  C   GLY  1884      16.705 -27.145  -4.833  1.00 58.75      PEP  C  
ATOM   3168  O   GLY  1884      16.340 -26.685  -5.897  1.00 66.46      PEP  O  
ATOM   3169  HN  GLY  1884      16.891 -28.622  -2.195  1.00  0.00      PEP  H  
ATOM   3170  HA1 GLY  1884      14.853 -27.517  -3.995  1.00  0.00      PEP  H  
ATOM   3171  HA2 GLY  1884      15.880 -28.997  -4.106  1.00  0.00      PEP  H  
ATOM   3172  N   THR  1885      17.917 -26.856  -4.369  1.00 65.32      PEP  N  
ATOM   3173  CA  THR  1885      18.892 -26.016  -4.894  1.00 62.81      PEP  C  
ATOM   3174  C   THR  1885      20.266 -26.654  -5.006  1.00 64.89      PEP  C  
ATOM   3175  O   THR  1885      21.245 -25.913  -5.375  1.00 64.00      PEP  O  
ATOM   3176  CB  THR  1885      19.109 -24.797  -4.022  1.00 58.01      PEP  C  
ATOM   3177  CG2 THR  1885      17.898 -23.905  -3.908  1.00 45.64      PEP  C  
ATOM   3178  OG1 THR  1885      19.403 -25.093  -2.641  1.00 60.01      PEP  O  
ATOM   3179  HN  THR  1885      18.383 -27.162  -3.541  1.00  0.00      PEP  H  
ATOM   3180  HA  THR  1885      18.560 -25.714  -5.876  1.00  0.00      PEP  H  
ATOM   3181  HB  THR  1885      19.902 -24.179  -4.494  1.00  0.00      PEP  H  
ATOM   3182  HG1 THR  1885      19.599 -24.240  -2.247  1.00  0.00      PEP  H  
ATOM   3183 HG21 THR  1885      17.076 -24.459  -3.408  1.00  0.00      PEP  H  
ATOM   3184 HG22 THR  1885      17.559 -23.483  -4.878  1.00  0.00      PEP  H  
ATOM   3185 HG23 THR  1885      18.077 -22.991  -3.302  1.00  0.00      PEP  H  
ATOM   3186  N   GLY  1886      20.341 -27.986  -4.841  1.00 62.47      PEP  N  
ATOM   3187  CA  GLY  1886      21.570 -28.672  -4.701  1.00 62.55      PEP  C  
ATOM   3188  C   GLY  1886      22.634 -27.997  -3.929  1.00 61.93      PEP  C  
ATOM   3189  O   GLY  1886      22.379 -27.364  -2.900  1.00 62.01      PEP  O  
ATOM   3190  HN  GLY  1886      19.555 -28.558  -4.615  1.00  0.00      PEP  H  
ATOM   3191  HA1 GLY  1886      21.949 -28.835  -5.699  1.00  0.00      PEP  H  
ATOM   3192  HA2 GLY  1886      21.257 -29.590  -4.224  1.00  0.00      PEP  H  
ATOM   3193  N   GLY  1887      23.913 -28.186  -4.339  1.00 47.36      PEP  N  
ATOM   3194  CA  GLY  1887      25.028 -27.530  -3.638  1.00 36.95      PEP  C  
ATOM   3195  C   GLY  1887      25.754 -28.444  -2.738  1.00 38.42      PEP  C  
ATOM   3196  O   GLY  1887      25.413 -29.569  -2.558  1.00 47.86      PEP  O  
ATOM   3197  HN  GLY  1887      23.954 -28.689  -5.199  1.00  0.00      PEP  H  
ATOM   3198  HA1 GLY  1887      24.671 -26.643  -3.139  1.00  0.00      PEP  H  
ATOM   3199  HA2 GLY  1887      25.690 -27.324  -4.467  1.00  0.00      PEP  H  
ATOM   3200  N   PRO  1888      26.965 -27.987  -2.229  1.00 38.35      PEP  N  
ATOM   3201  CA  PRO  1888      28.042 -28.695  -1.588  1.00 39.87      PEP  C  
ATOM   3202  C   PRO  1888      27.605 -29.074  -0.221  1.00 40.38      PEP  C  
ATOM   3203  O   PRO  1888      28.274 -29.959   0.369  1.00 39.37      PEP  O  
ATOM   3204  CB  PRO  1888      29.202 -27.655  -1.632  1.00 46.06      PEP  C  
ATOM   3205  CG  PRO  1888      28.555 -26.330  -1.488  1.00 44.26      PEP  C  
ATOM   3206  CD  PRO  1888      27.247 -26.551  -2.220  1.00 40.05      PEP  C  
ATOM   3207  HA  PRO  1888      28.307 -29.571  -2.162  1.00  0.00      PEP  H  
ATOM   3208  HB1 PRO  1888      29.612 -27.729  -2.662  1.00  0.00      PEP  H  
ATOM   3209  HB2 PRO  1888      29.920 -27.813  -0.800  1.00  0.00      PEP  H  
ATOM   3210  HG1 PRO  1888      28.354 -26.088  -0.422  1.00  0.00      PEP  H  
ATOM   3211  HG2 PRO  1888      29.189 -25.515  -1.901  1.00  0.00      PEP  H  
ATOM   3212  HD1 PRO  1888      26.424 -26.066  -1.652  1.00  0.00      PEP  H  
ATOM   3213  HD2 PRO  1888      27.237 -26.178  -3.267  1.00  0.00      PEP  H  
ATOM   3214  N   PHE  1889      26.583 -28.424   0.320  1.00 35.24      PEP  N  
ATOM   3215  CA  PHE  1889      26.199 -28.478   1.738  1.00 35.59      PEP  C  
ATOM   3216  C   PHE  1889      25.101 -29.463   1.913  1.00 34.16      PEP  C  
ATOM   3217  O   PHE  1889      24.715 -29.820   3.028  1.00 25.39      PEP  O  
ATOM   3218  CB  PHE  1889      25.615 -27.154   2.227  1.00 33.62      PEP  C  
ATOM   3219  CG  PHE  1889      26.635 -26.007   2.101  1.00 33.93      PEP  C  
ATOM   3220  CD1 PHE  1889      27.979 -26.071   2.464  1.00 38.03      PEP  C  
ATOM   3221  CD2 PHE  1889      26.130 -24.803   1.487  1.00 32.79      PEP  C  
ATOM   3222  CE1 PHE  1889      28.794 -24.996   2.329  1.00 38.39      PEP  C  
ATOM   3223  CE2 PHE  1889      27.018 -23.709   1.270  1.00 34.34      PEP  C  
ATOM   3224  CZ  PHE  1889      28.316 -23.822   1.739  1.00 34.75      PEP  C  
ATOM   3225  HN  PHE  1889      26.171 -27.683  -0.203  1.00  0.00      PEP  H  
ATOM   3226  HA  PHE  1889      26.998 -28.934   2.305  1.00  0.00      PEP  H  
ATOM   3227  HB1 PHE  1889      25.284 -27.084   3.285  1.00  0.00      PEP  H  
ATOM   3228  HB2 PHE  1889      24.754 -26.916   1.567  1.00  0.00      PEP  H  
ATOM   3229  HD1 PHE  1889      28.348 -27.003   2.864  1.00  0.00      PEP  H  
ATOM   3230  HD2 PHE  1889      25.078 -24.670   1.283  1.00  0.00      PEP  H  
ATOM   3231  HE1 PHE  1889      29.853 -25.127   2.493  1.00  0.00      PEP  H  
ATOM   3232  HE2 PHE  1889      26.502 -22.852   0.864  1.00  0.00      PEP  H  
ATOM   3233  HZ  PHE  1889      28.934 -22.939   1.820  1.00  0.00      PEP  H  
ATOM   3234  N   THR  1890      24.711 -30.084   0.877  1.00 35.23      PEP  N  
ATOM   3235  CA  THR  1890      23.660 -31.093   0.903  1.00 37.74      PEP  C  
ATOM   3236  C   THR  1890      24.079 -32.358   1.625  1.00 34.43      PEP  C  
ATOM   3237  O   THR  1890      23.251 -33.035   2.272  1.00 30.50      PEP  O  
ATOM   3238  CB  THR  1890      23.280 -31.499  -0.499  1.00 38.03      PEP  C  
ATOM   3239  CG2 THR  1890      22.518 -30.330  -1.181  1.00 33.85      PEP  C  
ATOM   3240  OG1 THR  1890      24.356 -31.785  -1.309  1.00 42.50      PEP  O  
ATOM   3241  HN  THR  1890      25.028 -29.957  -0.061  1.00  0.00      PEP  H  
ATOM   3242  HA  THR  1890      22.778 -30.660   1.352  1.00  0.00      PEP  H  
ATOM   3243  HB  THR  1890      22.603 -32.372  -0.388  1.00  0.00      PEP  H  
ATOM   3244  HG1 THR  1890      24.569 -30.985  -1.796  1.00  0.00      PEP  H  
ATOM   3245 HG21 THR  1890      22.249 -30.568  -2.231  1.00  0.00      PEP  H  
ATOM   3246 HG22 THR  1890      23.060 -29.363  -1.261  1.00  0.00      PEP  H  
ATOM   3247 HG23 THR  1890      21.531 -30.217  -0.682  1.00  0.00      PEP  H  
ATOM   3248  N   THR  1891      25.375 -32.785   1.531  1.00 29.64      PEP  N  
ATOM   3249  CA  THR  1891      25.990 -33.942   2.262  1.00 37.57      PEP  C  
ATOM   3250  C   THR  1891      25.988 -33.816   3.749  1.00 33.21      PEP  C  
ATOM   3251  O   THR  1891      25.931 -34.851   4.452  1.00 32.79      PEP  O  
ATOM   3252  CB  THR  1891      27.393 -34.275   1.820  1.00 38.37      PEP  C  
ATOM   3253  CG2 THR  1891      28.328 -33.166   2.088  1.00 37.32      PEP  C  
ATOM   3254  OG1 THR  1891      27.949 -35.444   2.386  1.00 37.90      PEP  O  
ATOM   3255  HN  THR  1891      25.917 -32.270   0.872  1.00  0.00      PEP  H  
ATOM   3256  HA  THR  1891      25.481 -34.820   1.893  1.00  0.00      PEP  H  
ATOM   3257  HB  THR  1891      27.371 -34.351   0.713  1.00  0.00      PEP  H  
ATOM   3258  HG1 THR  1891      27.711 -36.150   1.780  1.00  0.00      PEP  H  
ATOM   3259 HG21 THR  1891      28.636 -33.016   3.146  1.00  0.00      PEP  H  
ATOM   3260 HG22 THR  1891      28.142 -32.128   1.741  1.00  0.00      PEP  H  
ATOM   3261 HG23 THR  1891      29.335 -33.443   1.708  1.00  0.00      PEP  H  
ATOM   3262  N   CYS  1892      25.975 -32.575   4.316  1.00 35.43      PEP  N  
ATOM   3263  CA  CYS  1892      25.787 -32.380   5.750  1.00 34.02      PEP  C  
ATOM   3264  C   CYS  1892      24.410 -31.944   6.220  1.00 31.61      PEP  C  
ATOM   3265  O   CYS  1892      24.118 -32.020   7.396  1.00 29.11      PEP  O  
ATOM   3266  CB  CYS  1892      26.778 -31.304   6.224  1.00 21.84      PEP  C  
ATOM   3267  SG  CYS  1892      26.974 -30.998   7.948  1.00 23.03      PEP  S  
ATOM   3268  HN  CYS  1892      26.150 -31.784   3.735  1.00  0.00      PEP  H  
ATOM   3269  HA  CYS  1892      26.019 -33.299   6.266  1.00  0.00      PEP  H  
ATOM   3270  HB1 CYS  1892      26.670 -30.379   5.618  1.00  0.00      PEP  H  
ATOM   3271  HB2 CYS  1892      27.775 -31.679   5.909  1.00  0.00      PEP  H  
ATOM   3272  N   HSE  1893      23.450 -31.579   5.334  1.00 33.12      PEP  N  
ATOM   3273  CA  HSE  1893      22.146 -31.005   5.724  1.00 30.87      PEP  C  
ATOM   3274  C   HSE  1893      21.292 -31.852   6.625  1.00 32.58      PEP  C  
ATOM   3275  O   HSE  1893      20.687 -31.279   7.511  1.00 34.25      PEP  O  
ATOM   3276  CB  HSE  1893      21.199 -30.594   4.593  1.00 33.06      PEP  C  
ATOM   3277  CG  HSE  1893      21.532 -29.466   3.609  1.00 41.89      PEP  C  
ATOM   3278  CD2 HSE  1893      22.338 -28.372   3.883  1.00 40.57      PEP  C  
ATOM   3279  ND1 HSE  1893      20.988 -29.348   2.373  1.00 43.16      PEP  N  
ATOM   3280  CE1 HSE  1893      21.385 -28.157   1.881  1.00 40.17      PEP  C  
ATOM   3281  NE2 HSE  1893      22.197 -27.548   2.794  1.00 35.54      PEP  N  
ATOM   3282  HN  HSE  1893      23.653 -31.551   4.358  1.00  0.00      PEP  H  
ATOM   3283  HA  HSE  1893      22.327 -30.187   6.404  1.00  0.00      PEP  H  
ATOM   3284  HB1 HSE  1893      20.224 -30.191   4.941  1.00  0.00      PEP  H  
ATOM   3285  HB2 HSE  1893      21.021 -31.468   3.929  1.00  0.00      PEP  H  
ATOM   3286  HD2 HSE  1893      22.799 -28.241   4.855  1.00  0.00      PEP  H  
ATOM   3287  HE1 HSE  1893      21.115 -27.726   0.917  1.00  0.00      PEP  H  
ATOM   3288  HE2 HSE  1893      22.709 -26.734   2.517  1.00  0.00      PEP  H  
ATOM   3289  N   ALA  1894      21.228 -33.199   6.477  1.00 26.70      PEP  N  
ATOM   3290  CA  ALA  1894      20.596 -33.965   7.522  1.00 37.20      PEP  C  
ATOM   3291  C   ALA  1894      21.409 -34.010   8.821  1.00 38.05      PEP  C  
ATOM   3292  O   ALA  1894      20.857 -33.788   9.891  1.00 47.28      PEP  O  
ATOM   3293  CB  ALA  1894      20.219 -35.384   7.052  1.00 25.30      PEP  C  
ATOM   3294  HN  ALA  1894      21.912 -33.694   5.946  1.00  0.00      PEP  H  
ATOM   3295  HA  ALA  1894      19.650 -33.540   7.822  1.00  0.00      PEP  H  
ATOM   3296  HB1 ALA  1894      19.613 -35.895   7.831  1.00  0.00      PEP  H  
ATOM   3297  HB2 ALA  1894      21.094 -36.065   6.971  1.00  0.00      PEP  H  
ATOM   3298  HB3 ALA  1894      19.657 -35.504   6.101  1.00  0.00      PEP  H  
ATOM   3299  N   HSE  1895      22.707 -34.333   8.739  1.00 37.00      PEP  N  
ATOM   3300  CA  HSE  1895      23.673 -34.442   9.899  1.00 36.75      PEP  C  
ATOM   3301  C   HSE  1895      23.737 -33.201  10.853  1.00 38.08      PEP  C  
ATOM   3302  O   HSE  1895      23.793 -33.366  12.062  1.00 39.86      PEP  O  
ATOM   3303  CB  HSE  1895      25.094 -34.698   9.454  1.00 30.55      PEP  C  
ATOM   3304  CG  HSE  1895      25.357 -36.137   8.941  1.00 39.57      PEP  C  
ATOM   3305  CD2 HSE  1895      25.993 -36.594   7.819  1.00 39.16      PEP  C  
ATOM   3306  ND1 HSE  1895      25.151 -37.122   9.845  1.00 39.21      PEP  N  
ATOM   3307  CE1 HSE  1895      25.711 -38.193   9.274  1.00 40.98      PEP  C  
ATOM   3308  NE2 HSE  1895      26.144 -37.940   8.029  1.00 42.49      PEP  N  
ATOM   3309  HN  HSE  1895      23.186 -34.610   7.910  1.00  0.00      PEP  H  
ATOM   3310  HA  HSE  1895      23.284 -35.210  10.551  1.00  0.00      PEP  H  
ATOM   3311  HB1 HSE  1895      25.914 -34.575  10.194  1.00  0.00      PEP  H  
ATOM   3312  HB2 HSE  1895      25.285 -34.007   8.606  1.00  0.00      PEP  H  
ATOM   3313  HD2 HSE  1895      26.367 -35.980   7.009  1.00  0.00      PEP  H  
ATOM   3314  HE1 HSE  1895      25.702 -39.216   9.648  1.00  0.00      PEP  H  
ATOM   3315  HE2 HSE  1895      26.725 -38.617   7.577  1.00  0.00      PEP  H  
ATOM   3316  N   VAL  1896      23.763 -32.001  10.318  1.00 32.35      PEP  N  
ATOM   3317  CA  VAL  1896      23.744 -30.739  11.094  1.00 33.32      PEP  C  
ATOM   3318  C   VAL  1896      22.646 -29.945  10.410  1.00 31.17      PEP  C  
ATOM   3319  O   VAL  1896      22.810 -29.677   9.254  1.00 31.76      PEP  O  
ATOM   3320  CB  VAL  1896      25.027 -29.956  10.924  1.00 27.84      PEP  C  
ATOM   3321  CG1 VAL  1896      24.927 -28.716  11.822  1.00 29.22      PEP  C  
ATOM   3322  CG2 VAL  1896      26.182 -30.849  11.325  1.00 29.86      PEP  C  
ATOM   3323  HN  VAL  1896      23.632 -31.884   9.336  1.00  0.00      PEP  H  
ATOM   3324  HA  VAL  1896      23.531 -30.938  12.133  1.00  0.00      PEP  H  
ATOM   3325  HB  VAL  1896      25.262 -29.729   9.862  1.00  0.00      PEP  H  
ATOM   3326 HG11 VAL  1896      24.777 -29.087  12.859  1.00  0.00      PEP  H  
ATOM   3327 HG12 VAL  1896      24.028 -28.156  11.487  1.00  0.00      PEP  H  
ATOM   3328 HG13 VAL  1896      25.769 -27.994  11.769  1.00  0.00      PEP  H  
ATOM   3329 HG21 VAL  1896      27.129 -30.270  11.284  1.00  0.00      PEP  H  
ATOM   3330 HG22 VAL  1896      26.322 -31.717  10.645  1.00  0.00      PEP  H  
ATOM   3331 HG23 VAL  1896      26.079 -31.252  12.355  1.00  0.00      PEP  H  
ATOM   3332  N   PRO  1897      21.526 -29.616  11.110  1.00 31.70      PEP  N  
ATOM   3333  CA  PRO  1897      20.537 -28.670  10.620  1.00 33.20      PEP  C  
ATOM   3334  C   PRO  1897      21.028 -27.340   9.951  1.00 29.18      PEP  C  
ATOM   3335  O   PRO  1897      21.910 -26.707  10.500  1.00 32.87      PEP  O  
ATOM   3336  CB  PRO  1897      19.676 -28.455  11.837  1.00 30.99      PEP  C  
ATOM   3337  CG  PRO  1897      19.757 -29.800  12.574  1.00 40.54      PEP  C  
ATOM   3338  CD  PRO  1897      21.144 -30.267  12.365  1.00 37.11      PEP  C  
ATOM   3339  HA  PRO  1897      19.973 -29.250   9.905  1.00  0.00      PEP  H  
ATOM   3340  HB1 PRO  1897      18.631 -28.128  11.647  1.00  0.00      PEP  H  
ATOM   3341  HB2 PRO  1897      20.184 -27.624  12.372  1.00  0.00      PEP  H  
ATOM   3342  HG1 PRO  1897      19.606 -29.474  13.625  1.00  0.00      PEP  H  
ATOM   3343  HG2 PRO  1897      18.942 -30.515  12.328  1.00  0.00      PEP  H  
ATOM   3344  HD1 PRO  1897      21.715 -29.860  13.226  1.00  0.00      PEP  H  
ATOM   3345  HD2 PRO  1897      21.300 -31.366  12.308  1.00  0.00      PEP  H  
ATOM   3346  N   PRO  1898      20.514 -26.860   8.833  1.00 27.03      PEP  N  
ATOM   3347  CA  PRO  1898      21.022 -25.715   8.185  1.00 26.95      PEP  C  
ATOM   3348  C   PRO  1898      20.184 -24.566   8.530  1.00 32.01      PEP  C  
ATOM   3349  O   PRO  1898      20.464 -23.463   8.067  1.00 26.77      PEP  O  
ATOM   3350  CB  PRO  1898      20.989 -26.073   6.643  1.00 23.25      PEP  C  
ATOM   3351  CG  PRO  1898      19.748 -26.904   6.534  1.00 28.56      PEP  C  
ATOM   3352  CD  PRO  1898      19.928 -27.767   7.847  1.00 21.38      PEP  C  
ATOM   3353  HA  PRO  1898      21.984 -25.420   8.576  1.00  0.00      PEP  H  
ATOM   3354  HB1 PRO  1898      21.916 -26.633   6.392  1.00  0.00      PEP  H  
ATOM   3355  HB2 PRO  1898      20.932 -25.118   6.078  1.00  0.00      PEP  H  
ATOM   3356  HG1 PRO  1898      18.810 -26.324   6.667  1.00  0.00      PEP  H  
ATOM   3357  HG2 PRO  1898      19.586 -27.566   5.657  1.00  0.00      PEP  H  
ATOM   3358  HD1 PRO  1898      18.945 -28.237   8.066  1.00  0.00      PEP  H  
ATOM   3359  HD2 PRO  1898      20.583 -28.661   7.770  1.00  0.00      PEP  H  
ATOM   3360  N   GLU  1899      19.044 -24.825   9.141  1.00 31.19      PEP  N  
ATOM   3361  CA  GLU  1899      17.928 -23.929   9.287  1.00 27.08      PEP  C  
ATOM   3362  C   GLU  1899      18.182 -22.617  10.035  1.00 34.19      PEP  C  
ATOM   3363  O   GLU  1899      17.672 -21.555   9.676  1.00 31.35      PEP  O  
ATOM   3364  CB  GLU  1899      16.902 -24.638  10.075  1.00 30.18      PEP  C  
ATOM   3365  CG  GLU  1899      16.214 -25.893   9.344  1.00 53.40      PEP  C  
ATOM   3366  CD  GLU  1899      15.409 -26.714  10.249  1.00 54.65      PEP  C  
ATOM   3367  OE1 GLU  1899      15.928 -27.774  10.785  1.00 45.12      PEP  O  
ATOM   3368  OE2 GLU  1899      14.245 -26.286  10.589  1.00 52.46      PEP  O1-
ATOM   3369  HN  GLU  1899      18.849 -25.682   9.610  1.00  0.00      PEP  H  
ATOM   3370  HA  GLU  1899      17.643 -23.650   8.283  1.00  0.00      PEP  H  
ATOM   3371  HB1 GLU  1899      16.062 -23.914  10.144  1.00  0.00      PEP  H  
ATOM   3372  HB2 GLU  1899      17.321 -24.945  11.057  1.00  0.00      PEP  H  
ATOM   3373  HG1 GLU  1899      17.149 -26.421   9.060  1.00  0.00      PEP  H  
ATOM   3374  HG2 GLU  1899      15.568 -25.461   8.549  1.00  0.00      PEP  H  
ATOM   3375  N   SER  1900      18.909 -22.658  11.180  1.00 29.44      PEP  N  
ATOM   3376  CA  SER  1900      19.367 -21.463  11.893  1.00 27.72      PEP  C  
ATOM   3377  C   SER  1900      20.189 -20.567  11.002  1.00 27.59      PEP  C  
ATOM   3378  O   SER  1900      19.893 -19.415  10.866  1.00 32.12      PEP  O  
ATOM   3379  CB  SER  1900      20.210 -21.926  13.106  1.00 24.20      PEP  C  
ATOM   3380  OG  SER  1900      21.265 -22.836  12.605  1.00 35.28      PEP  O  
ATOM   3381  HN  SER  1900      19.378 -23.468  11.524  1.00  0.00      PEP  H  
ATOM   3382  HA  SER  1900      18.509 -20.997  12.355  1.00  0.00      PEP  H  
ATOM   3383  HB1 SER  1900      19.507 -22.468  13.774  1.00  0.00      PEP  H  
ATOM   3384  HB2 SER  1900      20.549 -21.131  13.804  1.00  0.00      PEP  H  
ATOM   3385  HG1 SER  1900      22.010 -22.557  13.144  1.00  0.00      PEP  H  
ATOM   3386  N   PHE  1901      21.171 -21.200  10.299  1.00 24.92      PEP  N  
ATOM   3387  CA  PHE  1901      22.005 -20.479   9.354  1.00 30.03      PEP  C  
ATOM   3388  C   PHE  1901      21.326 -19.866   8.146  1.00 29.60      PEP  C  
ATOM   3389  O   PHE  1901      21.770 -18.827   7.722  1.00 28.19      PEP  O  
ATOM   3390  CB  PHE  1901      23.257 -21.267   8.914  1.00 25.09      PEP  C  
ATOM   3391  CG  PHE  1901      24.024 -21.650  10.178  1.00 27.49      PEP  C  
ATOM   3392  CD1 PHE  1901      24.021 -23.000  10.535  1.00 28.68      PEP  C  
ATOM   3393  CD2 PHE  1901      24.901 -20.755  10.795  1.00 25.03      PEP  C  
ATOM   3394  CE1 PHE  1901      24.780 -23.470  11.606  1.00 29.88      PEP  C  
ATOM   3395  CE2 PHE  1901      25.784 -21.238  11.747  1.00 34.84      PEP  C  
ATOM   3396  CZ  PHE  1901      25.724 -22.637  12.193  1.00 28.42      PEP  C  
ATOM   3397  HN  PHE  1901      21.359 -22.161  10.487  1.00  0.00      PEP  H  
ATOM   3398  HA  PHE  1901      22.323 -19.619   9.924  1.00  0.00      PEP  H  
ATOM   3399  HB1 PHE  1901      23.870 -20.565   8.310  1.00  0.00      PEP  H  
ATOM   3400  HB2 PHE  1901      22.930 -22.141   8.312  1.00  0.00      PEP  H  
ATOM   3401  HD1 PHE  1901      23.382 -23.591   9.896  1.00  0.00      PEP  H  
ATOM   3402  HD2 PHE  1901      24.882 -19.731  10.451  1.00  0.00      PEP  H  
ATOM   3403  HE1 PHE  1901      24.829 -24.508  11.899  1.00  0.00      PEP  H  
ATOM   3404  HE2 PHE  1901      26.422 -20.464  12.150  1.00  0.00      PEP  H  
ATOM   3405  HZ  PHE  1901      26.184 -23.000  13.100  1.00  0.00      PEP  H  
ATOM   3406  N   PHE  1902      20.330 -20.586   7.535  1.00 26.35      PEP  N  
ATOM   3407  CA  PHE  1902      19.603 -20.171   6.318  1.00 30.34      PEP  C  
ATOM   3408  C   PHE  1902      18.884 -18.863   6.622  1.00 36.71      PEP  C  
ATOM   3409  O   PHE  1902      18.892 -17.896   5.880  1.00 27.39      PEP  O  
ATOM   3410  CB  PHE  1902      18.627 -21.328   5.908  1.00 24.90      PEP  C  
ATOM   3411  CG  PHE  1902      17.824 -21.048   4.640  1.00 35.16      PEP  C  
ATOM   3412  CD1 PHE  1902      18.413 -20.328   3.600  1.00 26.74      PEP  C  
ATOM   3413  CD2 PHE  1902      16.470 -21.454   4.566  1.00 38.63      PEP  C  
ATOM   3414  CE1 PHE  1902      17.714 -20.107   2.421  1.00 35.84      PEP  C  
ATOM   3415  CE2 PHE  1902      15.717 -21.156   3.408  1.00 39.27      PEP  C  
ATOM   3416  CZ  PHE  1902      16.351 -20.434   2.343  1.00 33.53      PEP  C  
ATOM   3417  HN  PHE  1902      20.044 -21.480   7.869  1.00  0.00      PEP  H  
ATOM   3418  HA  PHE  1902      20.357 -20.176   5.545  1.00  0.00      PEP  H  
ATOM   3419  HB1 PHE  1902      17.999 -21.617   6.778  1.00  0.00      PEP  H  
ATOM   3420  HB2 PHE  1902      19.174 -22.254   5.626  1.00  0.00      PEP  H  
ATOM   3421  HD1 PHE  1902      19.447 -20.058   3.755  1.00  0.00      PEP  H  
ATOM   3422  HD2 PHE  1902      16.012 -21.991   5.383  1.00  0.00      PEP  H  
ATOM   3423  HE1 PHE  1902      18.117 -19.633   1.539  1.00  0.00      PEP  H  
ATOM   3424  HE2 PHE  1902      14.658 -21.356   3.355  1.00  0.00      PEP  H  
ATOM   3425  HZ  PHE  1902      15.692 -20.158   1.533  1.00  0.00      PEP  H  
ATOM   3426  N   LYS  1903      18.172 -18.851   7.789  1.00 33.27      PEP  N  
ATOM   3427  CA  LYS  1903      17.571 -17.664   8.353  1.00 29.42      PEP  C  
ATOM   3428  C   LYS  1903      18.447 -16.501   8.737  1.00 36.02      PEP  C  
ATOM   3429  O   LYS  1903      18.213 -15.371   8.261  1.00 34.62      PEP  O  
ATOM   3430  CB  LYS  1903      16.825 -18.022   9.676  1.00 38.15      PEP  C  
ATOM   3431  CG  LYS  1903      15.664 -19.016   9.344  1.00 47.28      PEP  C  
ATOM   3432  CD  LYS  1903      14.961 -19.396  10.679  1.00 46.63      PEP  C  
ATOM   3433  CE  LYS  1903      15.764 -20.236  11.671  1.00 44.82      PEP  C  
ATOM   3434  NZ  LYS  1903      14.978 -20.466  12.874  1.00 35.97      PEP  N1+
ATOM   3435  HN  LYS  1903      18.320 -19.671   8.335  1.00  0.00      PEP  H  
ATOM   3436  HA  LYS  1903      16.827 -17.306   7.657  1.00  0.00      PEP  H  
ATOM   3437  HB1 LYS  1903      16.268 -17.149  10.079  1.00  0.00      PEP  H  
ATOM   3438  HB2 LYS  1903      17.475 -18.484  10.447  1.00  0.00      PEP  H  
ATOM   3439  HG1 LYS  1903      16.056 -19.860   8.736  1.00  0.00      PEP  H  
ATOM   3440  HG2 LYS  1903      14.879 -18.450   8.797  1.00  0.00      PEP  H  
ATOM   3441  HD1 LYS  1903      14.119 -20.061  10.390  1.00  0.00      PEP  H  
ATOM   3442  HD2 LYS  1903      14.535 -18.448  11.072  1.00  0.00      PEP  H  
ATOM   3443  HE1 LYS  1903      16.737 -19.789  11.968  1.00  0.00      PEP  H  
ATOM   3444  HE2 LYS  1903      15.947 -21.259  11.279  1.00  0.00      PEP  H  
ATOM   3445  HZ1 LYS  1903      13.957 -20.616  12.742  1.00  0.00      PEP  H  
ATOM   3446  HZ2 LYS  1903      15.039 -19.658  13.526  1.00  0.00      PEP  H  
ATOM   3447  HZ3 LYS  1903      15.322 -21.315  13.364  1.00  0.00      PEP  H  
ATOM   3448  N   GLY  1904      19.492 -16.849   9.520  1.00 31.73      PEP  N  
ATOM   3449  CA  GLY  1904      20.399 -15.871  10.065  1.00 35.64      PEP  C  
ATOM   3450  C   GLY  1904      21.341 -15.217   8.994  1.00 40.19      PEP  C  
ATOM   3451  O   GLY  1904      21.710 -14.087   9.166  1.00 40.16      PEP  O  
ATOM   3452  HN  GLY  1904      19.699 -17.777   9.819  1.00  0.00      PEP  H  
ATOM   3453  HA1 GLY  1904      20.865 -16.401  10.883  1.00  0.00      PEP  H  
ATOM   3454  HA2 GLY  1904      19.888 -14.986  10.409  1.00  0.00      PEP  H  
ATOM   3455  N   CYS  1905      21.614 -15.934   7.909  1.00 31.99      PEP  N  
ATOM   3456  CA  CYS  1905      22.284 -15.498   6.689  1.00 29.00      PEP  C  
ATOM   3457  C   CYS  1905      21.462 -14.423   6.008  1.00 33.75      PEP  C  
ATOM   3458  O   CYS  1905      22.039 -13.400   5.612  1.00 29.58      PEP  O  
ATOM   3459  CB  CYS  1905      22.517 -16.778   5.777  1.00 25.79      PEP  C  
ATOM   3460  SG  CYS  1905      23.097 -16.412   4.093  1.00 29.25      PEP  S  
ATOM   3461  HN  CYS  1905      21.351 -16.888   8.029  1.00  0.00      PEP  H  
ATOM   3462  HA  CYS  1905      23.258 -15.088   6.915  1.00  0.00      PEP  H  
ATOM   3463  HB1 CYS  1905      21.618 -17.431   5.735  1.00  0.00      PEP  H  
ATOM   3464  HB2 CYS  1905      23.358 -17.252   6.327  1.00  0.00      PEP  H  
ATOM   3465  N   VAL  1906      20.040 -14.591   5.957  1.00 25.19      PEP  N  
ATOM   3466  CA  VAL  1906      19.118 -13.637   5.279  1.00 32.49      PEP  C  
ATOM   3467  C   VAL  1906      19.051 -12.369   6.039  1.00 44.28      PEP  C  
ATOM   3468  O   VAL  1906      19.094 -11.285   5.522  1.00 40.14      PEP  O  
ATOM   3469  CB  VAL  1906      17.779 -14.196   5.088  1.00 34.44      PEP  C  
ATOM   3470  CG1 VAL  1906      16.636 -13.177   4.853  1.00 37.97      PEP  C  
ATOM   3471  CG2 VAL  1906      17.988 -15.296   4.005  1.00 27.20      PEP  C  
ATOM   3472  HN  VAL  1906      19.643 -15.381   6.418  1.00  0.00      PEP  H  
ATOM   3473  HA  VAL  1906      19.497 -13.474   4.282  1.00  0.00      PEP  H  
ATOM   3474  HB  VAL  1906      17.473 -14.805   5.965  1.00  0.00      PEP  H  
ATOM   3475 HG11 VAL  1906      16.431 -12.573   5.762  1.00  0.00      PEP  H  
ATOM   3476 HG12 VAL  1906      15.688 -13.700   4.606  1.00  0.00      PEP  H  
ATOM   3477 HG13 VAL  1906      17.037 -12.518   4.052  1.00  0.00      PEP  H  
ATOM   3478 HG21 VAL  1906      18.912 -15.897   4.143  1.00  0.00      PEP  H  
ATOM   3479 HG22 VAL  1906      18.008 -14.815   3.003  1.00  0.00      PEP  H  
ATOM   3480 HG23 VAL  1906      17.104 -15.968   4.042  1.00  0.00      PEP  H  
ATOM   3481  N   LEU  1907      19.120 -12.456   7.375  1.00 41.35      PEP  N  
ATOM   3482  CA  LEU  1907      18.930 -11.335   8.304  1.00 44.82      PEP  C  
ATOM   3483  C   LEU  1907      20.173 -10.457   8.438  1.00 48.94      PEP  C  
ATOM   3484  O   LEU  1907      20.099  -9.268   8.362  1.00 53.86      PEP  O  
ATOM   3485  CB  LEU  1907      18.303 -11.645   9.710  1.00 51.83      PEP  C  
ATOM   3486  CG  LEU  1907      18.098 -10.478  10.688  1.00 56.85      PEP  C  
ATOM   3487  CD1 LEU  1907      17.114  -9.429  10.134  1.00 58.14      PEP  C  
ATOM   3488  CD2 LEU  1907      17.693 -11.018  12.075  1.00 48.66      PEP  C  
ATOM   3489  HN  LEU  1907      19.127 -13.327   7.861  1.00  0.00      PEP  H  
ATOM   3490  HA  LEU  1907      18.182 -10.784   7.753  1.00  0.00      PEP  H  
ATOM   3491  HB1 LEU  1907      19.014 -12.359  10.178  1.00  0.00      PEP  H  
ATOM   3492  HB2 LEU  1907      17.351 -12.161   9.461  1.00  0.00      PEP  H  
ATOM   3493  HG  LEU  1907      19.092 -10.003  10.834  1.00  0.00      PEP  H  
ATOM   3494 HD11 LEU  1907      17.539  -8.976   9.214  1.00  0.00      PEP  H  
ATOM   3495 HD12 LEU  1907      16.907  -8.692  10.941  1.00  0.00      PEP  H  
ATOM   3496 HD13 LEU  1907      16.148  -9.872   9.810  1.00  0.00      PEP  H  
ATOM   3497 HD21 LEU  1907      17.293 -10.209  12.723  1.00  0.00      PEP  H  
ATOM   3498 HD22 LEU  1907      18.523 -11.546  12.591  1.00  0.00      PEP  H  
ATOM   3499 HD23 LEU  1907      16.872 -11.760  11.975  1.00  0.00      PEP  H  
ATOM   3500  N   ASP  1908      21.423 -11.003   8.667  1.00 42.73      PEP  N  
ATOM   3501  CA  ASP  1908      22.626 -10.128   8.849  1.00 40.82      PEP  C  
ATOM   3502  C   ASP  1908      23.033  -9.500   7.519  1.00 54.47      PEP  C  
ATOM   3503  O   ASP  1908      23.630  -8.415   7.578  1.00 57.96      PEP  O  
ATOM   3504  CB  ASP  1908      23.886 -10.958   9.454  1.00 52.97      PEP  C  
ATOM   3505  CG  ASP  1908      23.619 -11.489  10.890  1.00 65.38      PEP  C  
ATOM   3506  OD1 ASP  1908      22.694 -10.893  11.440  1.00 61.80      PEP  O  
ATOM   3507  OD2 ASP  1908      24.184 -12.482  11.330  1.00 47.73      PEP  O1-
ATOM   3508  HN  ASP  1908      21.458 -11.999   8.645  1.00  0.00      PEP  H  
ATOM   3509  HA  ASP  1908      22.467  -9.374   9.607  1.00  0.00      PEP  H  
ATOM   3510  HB1 ASP  1908      24.775 -10.324   9.656  1.00  0.00      PEP  H  
ATOM   3511  HB2 ASP  1908      24.225 -11.832   8.858  1.00  0.00      PEP  H  
ATOM   3512  N   VAL  1909      22.649 -10.160   6.399  1.00 49.06      PEP  N  
ATOM   3513  CA  VAL  1909      22.911  -9.638   5.097  1.00 51.47      PEP  C  
ATOM   3514  C   VAL  1909      21.993  -8.421   4.780  1.00 49.47      PEP  C  
ATOM   3515  O   VAL  1909      22.435  -7.347   4.375  1.00 42.11      PEP  O  
ATOM   3516  CB  VAL  1909      22.721 -10.744   4.003  1.00 37.78      PEP  C  
ATOM   3517  CG1 VAL  1909      22.703 -10.110   2.605  1.00 40.66      PEP  C  
ATOM   3518  CG2 VAL  1909      23.907 -11.698   4.274  1.00 41.53      PEP  C  
ATOM   3519  HN  VAL  1909      22.059 -10.952   6.536  1.00  0.00      PEP  H  
ATOM   3520  HA  VAL  1909      23.938  -9.322   4.989  1.00  0.00      PEP  H  
ATOM   3521  HB  VAL  1909      21.802 -11.346   4.167  1.00  0.00      PEP  H  
ATOM   3522 HG11 VAL  1909      21.805  -9.468   2.476  1.00  0.00      PEP  H  
ATOM   3523 HG12 VAL  1909      22.646 -10.773   1.715  1.00  0.00      PEP  H  
ATOM   3524 HG13 VAL  1909      23.559  -9.424   2.436  1.00  0.00      PEP  H  
ATOM   3525 HG21 VAL  1909      23.985 -12.119   5.300  1.00  0.00      PEP  H  
ATOM   3526 HG22 VAL  1909      24.875 -11.179   4.112  1.00  0.00      PEP  H  
ATOM   3527 HG23 VAL  1909      23.910 -12.587   3.608  1.00  0.00      PEP  H  
ATOM   3528  N   CYS  1910      20.688  -8.461   5.171  1.00 43.08      PEP  N  
ATOM   3529  CA  CYS  1910      19.696  -7.381   5.044  1.00 51.71      PEP  C  
ATOM   3530  C   CYS  1910      20.014  -6.198   5.973  1.00 55.78      PEP  C  
ATOM   3531  O   CYS  1910      20.036  -5.044   5.538  1.00 54.22      PEP  O  
ATOM   3532  CB  CYS  1910      18.305  -8.037   5.272  1.00 50.40      PEP  C  
ATOM   3533  SG  CYS  1910      16.857  -7.046   4.699  1.00 52.73      PEP  S  
ATOM   3534  HN  CYS  1910      20.296  -9.281   5.580  1.00  0.00      PEP  H  
ATOM   3535  HA  CYS  1910      19.726  -6.909   4.072  1.00  0.00      PEP  H  
ATOM   3536  HB1 CYS  1910      18.245  -8.277   6.354  1.00  0.00      PEP  H  
ATOM   3537  HB2 CYS  1910      18.289  -8.998   4.713  1.00  0.00      PEP  H  
ATOM   3538  N   MET  1911      20.351  -6.513   7.276  1.00 55.90      PEP  N  
ATOM   3539  CA  MET  1911      20.791  -5.537   8.276  1.00 56.70      PEP  C  
ATOM   3540  C   MET  1911      22.238  -4.935   7.927  1.00 57.88      PEP  C  
ATOM   3541  O   MET  1911      22.465  -3.752   8.133  1.00 66.07      PEP  O  
ATOM   3542  CB  MET  1911      20.869  -6.233   9.694  1.00 65.20      PEP  C  
ATOM   3543  CG  MET  1911      19.501  -6.401  10.375  1.00 63.46      PEP  C  
ATOM   3544  SD  MET  1911      18.559  -4.886  10.673  1.00 71.77      PEP  S  
ATOM   3545  CE  MET  1911      19.140  -4.887  12.333  1.00 59.99      PEP  C  
ATOM   3546  HN  MET  1911      20.352  -7.466   7.565  1.00  0.00      PEP  H  
ATOM   3547  HA  MET  1911      20.110  -4.698   8.275  1.00  0.00      PEP  H  
ATOM   3548  HB1 MET  1911      21.258  -5.409  10.329  1.00  0.00      PEP  H  
ATOM   3549  HB2 MET  1911      21.556  -7.106   9.703  1.00  0.00      PEP  H  
ATOM   3550  HG1 MET  1911      19.583  -7.063  11.264  1.00  0.00      PEP  H  
ATOM   3551  HG2 MET  1911      18.959  -7.044   9.650  1.00  0.00      PEP  H  
ATOM   3552  HE1 MET  1911      18.817  -3.991  12.905  1.00  0.00      PEP  H  
ATOM   3553  HE2 MET  1911      20.246  -4.931  12.422  1.00  0.00      PEP  H  
ATOM   3554  HE3 MET  1911      18.848  -5.803  12.890  1.00  0.00      PEP  H  
ATOM   3555  N   GLY  1912      23.176  -5.690   7.309  1.00 54.40      PEP  N  
ATOM   3556  CA  GLY  1912      24.397  -5.117   6.698  1.00 50.99      PEP  C  
ATOM   3557  C   GLY  1912      24.286  -4.347   5.412  1.00 50.97      PEP  C  
ATOM   3558  O   GLY  1912      25.269  -3.754   5.074  1.00 51.01      PEP  O  
ATOM   3559  HN  GLY  1912      22.966  -6.629   7.045  1.00  0.00      PEP  H  
ATOM   3560  HA1 GLY  1912      25.114  -5.903   6.512  1.00  0.00      PEP  H  
ATOM   3561  HA2 GLY  1912      24.895  -4.512   7.442  1.00  0.00      PEP  H  
ATOM   3562  N   GLY  1913      23.173  -4.397   4.763  1.00 47.62      PEP  N  
ATOM   3563  CA  GLY  1913      22.900  -3.761   3.470  1.00 46.65      PEP  C  
ATOM   3564  C   GLY  1913      23.411  -4.583   2.194  1.00 52.08      PEP  C  
ATOM   3565  O   GLY  1913      23.790  -4.066   1.164  1.00 43.99      PEP  O  
ATOM   3566  HN  GLY  1913      22.432  -4.968   5.108  1.00  0.00      PEP  H  
ATOM   3567  HA1 GLY  1913      23.524  -2.881   3.530  1.00  0.00      PEP  H  
ATOM   3568  HA2 GLY  1913      21.840  -3.563   3.417  1.00  0.00      PEP  H  
ATOM   3569  N   GLY  1914      23.288  -5.893   2.246  1.00 46.11      PEP  N  
ATOM   3570  CA  GLY  1914      23.525  -6.810   1.123  1.00 37.33      PEP  C  
ATOM   3571  C   GLY  1914      24.882  -7.256   1.036  1.00 37.42      PEP  C  
ATOM   3572  O   GLY  1914      25.247  -7.870   0.057  1.00 38.73      PEP  O  
ATOM   3573  HN  GLY  1914      23.020  -6.292   3.119  1.00  0.00      PEP  H  
ATOM   3574  HA1 GLY  1914      23.270  -6.276   0.220  1.00  0.00      PEP  H  
ATOM   3575  HA2 GLY  1914      22.982  -7.729   1.291  1.00  0.00      PEP  H  
ATOM   3576  N   ASP  1915      25.801  -6.880   1.977  1.00 46.41      PEP  N  
ATOM   3577  CA  ASP  1915      27.148  -7.378   2.129  1.00 45.98      PEP  C  
ATOM   3578  C   ASP  1915      27.234  -8.924   1.936  1.00 46.48      PEP  C  
ATOM   3579  O   ASP  1915      26.674  -9.771   2.638  1.00 47.36      PEP  O  
ATOM   3580  CB  ASP  1915      27.632  -7.043   3.559  1.00 50.63      PEP  C  
ATOM   3581  CG  ASP  1915      29.046  -7.507   3.993  1.00 53.52      PEP  C  
ATOM   3582  OD1 ASP  1915      29.954  -7.518   3.094  1.00 60.19      PEP  O  
ATOM   3583  OD2 ASP  1915      29.278  -7.713   5.209  1.00 54.13      PEP  O1-
ATOM   3584  HN  ASP  1915      25.629  -6.156   2.642  1.00  0.00      PEP  H  
ATOM   3585  HA  ASP  1915      27.715  -6.795   1.419  1.00  0.00      PEP  H  
ATOM   3586  HB1 ASP  1915      26.882  -7.473   4.256  1.00  0.00      PEP  H  
ATOM   3587  HB2 ASP  1915      27.588  -5.939   3.676  1.00  0.00      PEP  H  
ATOM   3588  N   HSP  1916      28.085  -9.308   0.966  1.00 39.15      PEP  N  
ATOM   3589  CA  HSP  1916      28.346 -10.733   0.754  1.00 43.62      PEP  C  
ATOM   3590  C   HSP  1916      29.567 -11.247   1.509  1.00 42.47      PEP  C  
ATOM   3591  O   HSP  1916      29.843 -12.427   1.556  1.00 41.06      PEP  O  
ATOM   3592  CB  HSP  1916      28.693 -10.843  -0.819  1.00 51.76      PEP  C  
ATOM   3593  CG  HSP  1916      28.632 -12.212  -1.285  1.00 57.37      PEP  C  
ATOM   3594  CD2 HSP  1916      27.592 -13.091  -1.505  1.00 38.70      PEP  C  
ATOM   3595  ND1 HSP  1916      29.778 -12.855  -1.594  1.00 49.18      PEP  N  
ATOM   3596  CE1 HSP  1916      29.483 -14.006  -2.119  1.00 48.61      PEP  C  
ATOM   3597  NE2 HSP  1916      28.167 -14.226  -2.072  1.00 54.51      PEP  N  
ATOM   3598  HN  HSP  1916      28.545  -8.575   0.470  1.00  0.00      PEP  H  
ATOM   3599  HA  HSP  1916      27.560 -11.446   0.951  1.00  0.00      PEP  H  
ATOM   3600  HB1 HSP  1916      29.653 -10.325  -1.031  1.00  0.00      PEP  H  
ATOM   3601  HB2 HSP  1916      27.846 -10.317  -1.308  1.00  0.00      PEP  H  
ATOM   3602  HD1 HSP  1916      30.632 -12.353  -1.452  1.00  0.00      PEP  H  
ATOM   3603  HD2 HSP  1916      26.548 -12.971  -1.244  1.00  0.00      PEP  H  
ATOM   3604  HE1 HSP  1916      30.126 -14.718  -2.592  1.00  0.00      PEP  H  
ATOM   3605  HE2 HSP  1916      27.573 -14.938  -2.446  1.00  0.00      PEP  H  
ATOM   3606  N   ASP  1917      30.344 -10.347   2.244  1.00 51.24      PEP  N  
ATOM   3607  CA  ASP  1917      31.429 -10.681   3.119  1.00 47.83      PEP  C  
ATOM   3608  C   ASP  1917      30.874 -11.312   4.387  1.00 49.22      PEP  C  
ATOM   3609  O   ASP  1917      31.301 -12.379   4.807  1.00 46.30      PEP  O  
ATOM   3610  CB  ASP  1917      32.421  -9.557   3.278  1.00 49.25      PEP  C  
ATOM   3611  CG  ASP  1917      33.053  -8.998   2.038  1.00 60.77      PEP  C  
ATOM   3612  OD1 ASP  1917      33.912  -8.077   2.101  1.00 64.48      PEP  O  
ATOM   3613  OD2 ASP  1917      32.683  -9.510   0.940  1.00 67.90      PEP  O1-
ATOM   3614  HN  ASP  1917      30.062  -9.391   2.220  1.00  0.00      PEP  H  
ATOM   3615  HA  ASP  1917      32.030 -11.411   2.597  1.00  0.00      PEP  H  
ATOM   3616  HB1 ASP  1917      33.303  -9.818   3.901  1.00  0.00      PEP  H  
ATOM   3617  HB2 ASP  1917      31.908  -8.665   3.697  1.00  0.00      PEP  H  
ATOM   3618  N   ILE  1918      29.739 -10.828   4.985  1.00 40.04      PEP  N  
ATOM   3619  CA  ILE  1918      29.084 -11.621   6.106  1.00 40.49      PEP  C  
ATOM   3620  C   ILE  1918      28.409 -12.893   5.766  1.00 47.44      PEP  C  
ATOM   3621  O   ILE  1918      28.251 -13.783   6.578  1.00 42.61      PEP  O  
ATOM   3622  CB  ILE  1918      28.024 -10.699   6.859  1.00 42.47      PEP  C  
ATOM   3623  CG1 ILE  1918      27.417 -11.258   8.138  1.00 55.11      PEP  C  
ATOM   3624  CG2 ILE  1918      26.911 -10.255   5.879  1.00 37.67      PEP  C  
ATOM   3625  CD  ILE  1918      28.373 -11.753   9.188  1.00 52.87      PEP  C  
ATOM   3626  HN  ILE  1918      29.351  -9.933   4.775  1.00  0.00      PEP  H  
ATOM   3627  HA  ILE  1918      29.822 -11.902   6.844  1.00  0.00      PEP  H  
ATOM   3628  HB  ILE  1918      28.631  -9.810   7.132  1.00  0.00      PEP  H  
ATOM   3629 HG11 ILE  1918      26.809 -12.126   7.805  1.00  0.00      PEP  H  
ATOM   3630 HG12 ILE  1918      26.726 -10.479   8.527  1.00  0.00      PEP  H  
ATOM   3631 HG21 ILE  1918      26.398 -11.169   5.511  1.00  0.00      PEP  H  
ATOM   3632 HG22 ILE  1918      27.170  -9.670   4.970  1.00  0.00      PEP  H  
ATOM   3633 HG23 ILE  1918      26.208  -9.573   6.404  1.00  0.00      PEP  H  
ATOM   3634  HD1 ILE  1918      29.140 -11.004   9.478  1.00  0.00      PEP  H  
ATOM   3635  HD2 ILE  1918      29.012 -12.572   8.794  1.00  0.00      PEP  H  
ATOM   3636  HD3 ILE  1918      27.942 -12.233  10.092  1.00  0.00      PEP  H  
ATOM   3637  N   LEU  1919      28.010 -13.009   4.517  1.00 37.24      PEP  N  
ATOM   3638  CA  LEU  1919      27.367 -14.192   3.901  1.00 41.81      PEP  C  
ATOM   3639  C   LEU  1919      28.435 -15.259   3.790  1.00 37.75      PEP  C  
ATOM   3640  O   LEU  1919      28.267 -16.361   4.224  1.00 28.39      PEP  O  
ATOM   3641  CB  LEU  1919      26.729 -13.775   2.502  1.00 34.51      PEP  C  
ATOM   3642  CG  LEU  1919      25.952 -14.857   1.770  1.00 33.68      PEP  C  
ATOM   3643  CD1 LEU  1919      24.821 -14.232   0.957  1.00 29.10      PEP  C  
ATOM   3644  CD2 LEU  1919      26.862 -15.765   0.899  1.00 35.60      PEP  C  
ATOM   3645  HN  LEU  1919      28.093 -12.198   3.945  1.00  0.00      PEP  H  
ATOM   3646  HA  LEU  1919      26.578 -14.575   4.530  1.00  0.00      PEP  H  
ATOM   3647  HB1 LEU  1919      27.438 -13.487   1.696  1.00  0.00      PEP  H  
ATOM   3648  HB2 LEU  1919      26.088 -12.894   2.716  1.00  0.00      PEP  H  
ATOM   3649  HG  LEU  1919      25.497 -15.531   2.529  1.00  0.00      PEP  H  
ATOM   3650 HD11 LEU  1919      24.179 -13.650   1.653  1.00  0.00      PEP  H  
ATOM   3651 HD12 LEU  1919      24.139 -14.983   0.503  1.00  0.00      PEP  H  
ATOM   3652 HD13 LEU  1919      25.182 -13.535   0.171  1.00  0.00      PEP  H  
ATOM   3653 HD21 LEU  1919      27.771 -15.251   0.519  1.00  0.00      PEP  H  
ATOM   3654 HD22 LEU  1919      26.280 -16.086   0.010  1.00  0.00      PEP  H  
ATOM   3655 HD23 LEU  1919      27.154 -16.732   1.363  1.00  0.00      PEP  H  
ATOM   3656  N   CYS  1920      29.565 -15.019   3.174  1.00 32.30      PEP  N  
ATOM   3657  CA  CYS  1920      30.523 -16.113   3.161  1.00 36.41      PEP  C  
ATOM   3658  C   CYS  1920      31.079 -16.527   4.513  1.00 34.52      PEP  C  
ATOM   3659  O   CYS  1920      31.173 -17.757   4.778  1.00 40.35      PEP  O  
ATOM   3660  CB  CYS  1920      31.623 -15.651   2.154  1.00 27.77      PEP  C  
ATOM   3661  SG  CYS  1920      31.144 -15.495   0.385  1.00 40.29      PEP  S  
ATOM   3662  HN  CYS  1920      29.750 -14.247   2.570  1.00  0.00      PEP  H  
ATOM   3663  HA  CYS  1920      30.014 -16.887   2.606  1.00  0.00      PEP  H  
ATOM   3664  HB1 CYS  1920      32.430 -16.407   2.272  1.00  0.00      PEP  H  
ATOM   3665  HB2 CYS  1920      31.926 -14.605   2.375  1.00  0.00      PEP  H  
ATOM   3666  N   LYS  1921      31.235 -15.613   5.502  1.00 33.63      PEP  N  
ATOM   3667  CA  LYS  1921      31.587 -15.900   6.897  1.00 36.66      PEP  C  
ATOM   3668  C   LYS  1921      30.543 -16.891   7.570  1.00 33.93      PEP  C  
ATOM   3669  O   LYS  1921      30.969 -17.959   8.012  1.00 34.39      PEP  O  
ATOM   3670  CB  LYS  1921      31.876 -14.626   7.784  1.00 29.65      PEP  C  
ATOM   3671  CG  LYS  1921      32.348 -14.925   9.175  1.00  0.00      PEP  C  
ATOM   3672  CD  LYS  1921      32.841 -13.680   9.866  1.00  0.00      PEP  C  
ATOM   3673  CE  LYS  1921      33.612 -13.828  11.226  1.00  0.00      PEP  C  
ATOM   3674  NZ  LYS  1921      33.661 -12.559  12.097  1.00  0.00      PEP  N1+
ATOM   3675  HN  LYS  1921      31.072 -14.652   5.291  1.00  0.00      PEP  H  
ATOM   3676  HA  LYS  1921      32.527 -16.433   6.856  1.00  0.00      PEP  H  
ATOM   3677  HB1 LYS  1921      30.937 -14.033   7.768  1.00  0.00      PEP  H  
ATOM   3678  HB2 LYS  1921      32.576 -13.854   7.400  1.00  0.00      PEP  H  
ATOM   3679  HG1 LYS  1921      33.161 -15.669   9.311  1.00  0.00      PEP  H  
ATOM   3680  HG2 LYS  1921      31.493 -15.235   9.813  1.00  0.00      PEP  H  
ATOM   3681  HD1 LYS  1921      31.976 -13.044  10.154  1.00  0.00      PEP  H  
ATOM   3682  HD2 LYS  1921      33.631 -13.187   9.259  1.00  0.00      PEP  H  
ATOM   3683  HE1 LYS  1921      34.657 -14.143  11.016  1.00  0.00      PEP  H  
ATOM   3684  HE2 LYS  1921      33.066 -14.542  11.879  1.00  0.00      PEP  H  
ATOM   3685  HZ1 LYS  1921      33.496 -11.700  11.535  1.00  0.00      PEP  H  
ATOM   3686  HZ2 LYS  1921      34.558 -12.330  12.571  1.00  0.00      PEP  H  
ATOM   3687  HZ3 LYS  1921      32.926 -12.596  12.831  1.00  0.00      PEP  H  
ATOM   3688  N   THR  1922      29.273 -16.638   7.314  1.00 31.88      PEP  N  
ATOM   3689  CA  THR  1922      28.121 -17.435   7.673  1.00 40.33      PEP  C  
ATOM   3690  C   THR  1922      28.212 -18.823   6.981  1.00 31.31      PEP  C  
ATOM   3691  O   THR  1922      28.183 -19.776   7.761  1.00 27.10      PEP  O  
ATOM   3692  CB  THR  1922      26.799 -16.743   7.452  1.00 31.31      PEP  C  
ATOM   3693  CG2 THR  1922      25.588 -17.519   8.034  1.00 37.71      PEP  C  
ATOM   3694  OG1 THR  1922      26.798 -15.484   8.163  1.00 41.10      PEP  O  
ATOM   3695  HN  THR  1922      29.008 -15.741   6.970  1.00  0.00      PEP  H  
ATOM   3696  HA  THR  1922      28.198 -17.550   8.744  1.00  0.00      PEP  H  
ATOM   3697  HB  THR  1922      26.684 -16.609   6.355  1.00  0.00      PEP  H  
ATOM   3698  HG1 THR  1922      27.251 -14.790   7.679  1.00  0.00      PEP  H  
ATOM   3699 HG21 THR  1922      25.541 -18.463   7.451  1.00  0.00      PEP  H  
ATOM   3700 HG22 THR  1922      24.615 -16.985   7.982  1.00  0.00      PEP  H  
ATOM   3701 HG23 THR  1922      25.740 -17.750   9.109  1.00  0.00      PEP  H  
ATOM   3702  N   LEU  1923      28.458 -18.888   5.633  1.00 25.57      PEP  N  
ATOM   3703  CA  LEU  1923      28.710 -20.142   4.956  1.00 31.16      PEP  C  
ATOM   3704  C   LEU  1923      29.908 -20.982   5.465  1.00 28.97      PEP  C  
ATOM   3705  O   LEU  1923      29.671 -22.244   5.603  1.00 27.66      PEP  O  
ATOM   3706  CB  LEU  1923      28.916 -19.977   3.407  1.00 24.60      PEP  C  
ATOM   3707  CG  LEU  1923      27.653 -19.517   2.683  1.00 28.67      PEP  C  
ATOM   3708  CD1 LEU  1923      27.846 -19.631   1.162  1.00 25.84      PEP  C  
ATOM   3709  CD2 LEU  1923      26.415 -20.285   3.104  1.00 23.94      PEP  C  
ATOM   3710  HN  LEU  1923      28.471 -18.077   5.054  1.00  0.00      PEP  H  
ATOM   3711  HA  LEU  1923      27.892 -20.805   5.195  1.00  0.00      PEP  H  
ATOM   3712  HB1 LEU  1923      29.035 -20.974   2.930  1.00  0.00      PEP  H  
ATOM   3713  HB2 LEU  1923      29.811 -19.375   3.147  1.00  0.00      PEP  H  
ATOM   3714  HG  LEU  1923      27.499 -18.443   2.927  1.00  0.00      PEP  H  
ATOM   3715 HD11 LEU  1923      28.155 -20.674   0.939  1.00  0.00      PEP  H  
ATOM   3716 HD12 LEU  1923      28.586 -18.920   0.737  1.00  0.00      PEP  H  
ATOM   3717 HD13 LEU  1923      26.947 -19.413   0.546  1.00  0.00      PEP  H  
ATOM   3718 HD21 LEU  1923      25.505 -20.086   2.499  1.00  0.00      PEP  H  
ATOM   3719 HD22 LEU  1923      26.075 -20.194   4.158  1.00  0.00      PEP  H  
ATOM   3720 HD23 LEU  1923      26.632 -21.374   3.063  1.00  0.00      PEP  H  
ATOM   3721  N   ALA  1924      31.050 -20.451   5.845  1.00 25.34      PEP  N  
ATOM   3722  CA  ALA  1924      32.181 -21.113   6.332  1.00 26.82      PEP  C  
ATOM   3723  C   ALA  1924      32.017 -21.640   7.715  1.00 26.95      PEP  C  
ATOM   3724  O   ALA  1924      32.476 -22.698   7.985  1.00 29.27      PEP  O  
ATOM   3725  CB  ALA  1924      33.407 -20.176   6.275  1.00 26.18      PEP  C  
ATOM   3726  HN  ALA  1924      31.164 -19.465   5.751  1.00  0.00      PEP  H  
ATOM   3727  HA  ALA  1924      32.374 -21.908   5.628  1.00  0.00      PEP  H  
ATOM   3728  HB1 ALA  1924      33.235 -19.189   6.755  1.00  0.00      PEP  H  
ATOM   3729  HB2 ALA  1924      33.713 -19.953   5.231  1.00  0.00      PEP  H  
ATOM   3730  HB3 ALA  1924      34.205 -20.703   6.841  1.00  0.00      PEP  H  
ATOM   3731  N   SER  1925      31.227 -20.943   8.566  1.00 25.53      PEP  N  
ATOM   3732  CA  SER  1925      30.869 -21.324   9.934  1.00 23.34      PEP  C  
ATOM   3733  C   SER  1925      30.048 -22.586   9.979  1.00 29.16      PEP  C  
ATOM   3734  O   SER  1925      30.276 -23.461  10.847  1.00 27.16      PEP  O  
ATOM   3735  CB  SER  1925      30.082 -20.195  10.686  1.00 26.91      PEP  C  
ATOM   3736  OG  SER  1925      30.034 -20.586  12.076  1.00 38.02      PEP  O  
ATOM   3737  HN  SER  1925      30.779 -20.134   8.195  1.00  0.00      PEP  H  
ATOM   3738  HA  SER  1925      31.787 -21.527  10.466  1.00  0.00      PEP  H  
ATOM   3739  HB1 SER  1925      29.078 -19.870  10.338  1.00  0.00      PEP  H  
ATOM   3740  HB2 SER  1925      30.711 -19.279  10.717  1.00  0.00      PEP  H  
ATOM   3741  HG1 SER  1925      29.486 -19.919  12.495  1.00  0.00      PEP  H  
ATOM   3742  N   TYR  1926      29.113 -22.741   9.003  1.00 24.49      PEP  N  
ATOM   3743  CA  TYR  1926      28.426 -24.004   8.743  1.00 24.31      PEP  C  
ATOM   3744  C   TYR  1926      29.403 -25.035   8.323  1.00 22.28      PEP  C  
ATOM   3745  O   TYR  1926      29.308 -26.150   8.800  1.00 16.71      PEP  O  
ATOM   3746  CB  TYR  1926      27.253 -23.815   7.733  1.00 21.13      PEP  C  
ATOM   3747  CG  TYR  1926      26.396 -25.074   7.684  1.00 21.61      PEP  C  
ATOM   3748  CD1 TYR  1926      25.816 -25.566   8.872  1.00 22.56      PEP  C  
ATOM   3749  CD2 TYR  1926      26.249 -25.708   6.476  1.00 26.92      PEP  C  
ATOM   3750  CE1 TYR  1926      25.007 -26.753   8.783  1.00 22.43      PEP  C  
ATOM   3751  CE2 TYR  1926      25.461 -26.831   6.389  1.00 21.24      PEP  C  
ATOM   3752  CZ  TYR  1926      24.930 -27.468   7.540  1.00 24.34      PEP  C  
ATOM   3753  OH  TYR  1926      24.148 -28.575   7.308  1.00 22.21      PEP  O  
ATOM   3754  HN  TYR  1926      28.979 -22.059   8.288  1.00  0.00      PEP  H  
ATOM   3755  HA  TYR  1926      27.986 -24.401   9.645  1.00  0.00      PEP  H  
ATOM   3756  HB1 TYR  1926      27.625 -23.476   6.743  1.00  0.00      PEP  H  
ATOM   3757  HB2 TYR  1926      26.584 -23.029   8.144  1.00  0.00      PEP  H  
ATOM   3758  HD1 TYR  1926      25.922 -25.029   9.803  1.00  0.00      PEP  H  
ATOM   3759  HD2 TYR  1926      26.608 -25.230   5.577  1.00  0.00      PEP  H  
ATOM   3760  HE1 TYR  1926      24.455 -27.102   9.643  1.00  0.00      PEP  H  
ATOM   3761  HE2 TYR  1926      25.250 -27.240   5.412  1.00  0.00      PEP  H  
ATOM   3762  HH  TYR  1926      23.601 -28.831   8.055  1.00  0.00      PEP  H  
ATOM   3763  N   VAL  1927      30.381 -24.772   7.469  1.00 24.51      PEP  N  
ATOM   3764  CA  VAL  1927      31.394 -25.705   7.127  1.00 30.14      PEP  C  
ATOM   3765  C   VAL  1927      32.391 -26.184   8.240  1.00 27.92      PEP  C  
ATOM   3766  O   VAL  1927      32.789 -27.314   8.480  1.00 29.78      PEP  O  
ATOM   3767  CB  VAL  1927      32.172 -25.286   5.886  1.00 26.56      PEP  C  
ATOM   3768  CG1 VAL  1927      33.324 -26.203   5.637  1.00 24.04      PEP  C  
ATOM   3769  CG2 VAL  1927      31.132 -25.298   4.760  1.00 23.73      PEP  C  
ATOM   3770  HN  VAL  1927      30.455 -23.862   7.070  1.00  0.00      PEP  H  
ATOM   3771  HA  VAL  1927      30.963 -26.649   6.824  1.00  0.00      PEP  H  
ATOM   3772  HB  VAL  1927      32.568 -24.257   6.028  1.00  0.00      PEP  H  
ATOM   3773 HG11 VAL  1927      33.629 -26.151   4.570  1.00  0.00      PEP  H  
ATOM   3774 HG12 VAL  1927      32.955 -27.230   5.843  1.00  0.00      PEP  H  
ATOM   3775 HG13 VAL  1927      34.190 -25.971   6.295  1.00  0.00      PEP  H  
ATOM   3776 HG21 VAL  1927      31.655 -25.063   3.808  1.00  0.00      PEP  H  
ATOM   3777 HG22 VAL  1927      30.502 -24.393   4.887  1.00  0.00      PEP  H  
ATOM   3778 HG23 VAL  1927      30.592 -26.249   4.559  1.00  0.00      PEP  H  
ATOM   3779  N   ALA  1928      32.844 -25.217   9.065  1.00 28.62      PEP  N  
ATOM   3780  CA  ALA  1928      33.468 -25.467  10.355  1.00 30.92      PEP  C  
ATOM   3781  C   ALA  1928      32.650 -26.320  11.337  1.00 30.19      PEP  C  
ATOM   3782  O   ALA  1928      33.316 -27.141  12.005  1.00 23.32      PEP  O  
ATOM   3783  CB  ALA  1928      33.741 -24.048  10.966  1.00 25.33      PEP  C  
ATOM   3784  HN  ALA  1928      32.849 -24.258   8.793  1.00  0.00      PEP  H  
ATOM   3785  HA  ALA  1928      34.410 -25.985  10.251  1.00  0.00      PEP  H  
ATOM   3786  HB1 ALA  1928      34.595 -24.089  11.677  1.00  0.00      PEP  H  
ATOM   3787  HB2 ALA  1928      32.851 -23.619  11.473  1.00  0.00      PEP  H  
ATOM   3788  HB3 ALA  1928      34.042 -23.448  10.081  1.00  0.00      PEP  H  
ATOM   3789  N   ALA  1929      31.336 -26.174  11.440  1.00 20.68      PEP  N  
ATOM   3790  CA  ALA  1929      30.470 -27.018  12.168  1.00 25.24      PEP  C  
ATOM   3791  C   ALA  1929      30.468 -28.367  11.629  1.00 31.05      PEP  C  
ATOM   3792  O   ALA  1929      30.631 -29.389  12.344  1.00 28.31      PEP  O  
ATOM   3793  CB  ALA  1929      29.131 -26.284  12.026  1.00 27.92      PEP  C  
ATOM   3794  HN  ALA  1929      30.832 -25.441  10.988  1.00  0.00      PEP  H  
ATOM   3795  HA  ALA  1929      30.673 -27.108  13.226  1.00  0.00      PEP  H  
ATOM   3796  HB1 ALA  1929      29.203 -25.298  12.532  1.00  0.00      PEP  H  
ATOM   3797  HB2 ALA  1929      28.388 -26.914  12.561  1.00  0.00      PEP  H  
ATOM   3798  HB3 ALA  1929      28.708 -26.043  11.028  1.00  0.00      PEP  H  
ATOM   3799  N   CYS  1930      30.371 -28.472  10.258  1.00 23.60      PEP  N  
ATOM   3800  CA  CYS  1930      30.182 -29.754   9.587  1.00 25.44      PEP  C  
ATOM   3801  C   CYS  1930      31.389 -30.593   9.704  1.00 28.93      PEP  C  
ATOM   3802  O   CYS  1930      31.323 -31.762   9.945  1.00 24.54      PEP  O  
ATOM   3803  CB  CYS  1930      29.831 -29.646   8.126  1.00 20.84      PEP  C  
ATOM   3804  SG  CYS  1930      28.036 -29.246   7.737  1.00 23.58      PEP  S  
ATOM   3805  HN  CYS  1930      30.464 -27.668   9.677  1.00  0.00      PEP  H  
ATOM   3806  HA  CYS  1930      29.465 -30.389  10.086  1.00  0.00      PEP  H  
ATOM   3807  HB1 CYS  1930      30.111 -30.581   7.594  1.00  0.00      PEP  H  
ATOM   3808  HB2 CYS  1930      30.617 -28.961   7.740  1.00  0.00      PEP  H  
ATOM   3809  N   GLN  1931      32.597 -29.964   9.618  1.00 29.66      PEP  N  
ATOM   3810  CA  GLN  1931      33.827 -30.682   9.810  1.00 31.84      PEP  C  
ATOM   3811  C   GLN  1931      34.178 -31.047  11.177  1.00 32.02      PEP  C  
ATOM   3812  O   GLN  1931      34.925 -32.042  11.427  1.00 26.84      PEP  O  
ATOM   3813  CB  GLN  1931      34.985 -29.690   9.275  1.00 32.88      PEP  C  
ATOM   3814  CG  GLN  1931      35.036 -29.478   7.757  1.00 39.54      PEP  C  
ATOM   3815  CD  GLN  1931      36.214 -28.656   7.231  1.00 45.91      PEP  C  
ATOM   3816  NE2 GLN  1931      36.354 -27.435   7.863  1.00 44.51      PEP  N  
ATOM   3817  OE1 GLN  1931      36.989 -29.088   6.412  1.00 53.64      PEP  O  
ATOM   3818  HN  GLN  1931      32.674 -28.980   9.483  1.00  0.00      PEP  H  
ATOM   3819  HA  GLN  1931      33.771 -31.524   9.135  1.00  0.00      PEP  H  
ATOM   3820  HB1 GLN  1931      35.999 -29.956   9.640  1.00  0.00      PEP  H  
ATOM   3821  HB2 GLN  1931      34.659 -28.744   9.760  1.00  0.00      PEP  H  
ATOM   3822  HG1 GLN  1931      34.149 -28.939   7.358  1.00  0.00      PEP  H  
ATOM   3823  HG2 GLN  1931      35.214 -30.470   7.290  1.00  0.00      PEP  H  
ATOM   3824 HE21 GLN  1931      37.240 -26.982   7.755  1.00  0.00      PEP  H  
ATOM   3825 HE22 GLN  1931      35.612 -27.042   8.405  1.00  0.00      PEP  H  
ATOM   3826  N   ALA  1932      33.798 -30.245  12.145  1.00 27.02      PEP  N  
ATOM   3827  CA  ALA  1932      33.697 -30.646  13.572  1.00 28.11      PEP  C  
ATOM   3828  C   ALA  1932      32.833 -31.857  13.822  1.00 30.96      PEP  C  
ATOM   3829  O   ALA  1932      33.184 -32.808  14.518  1.00 30.63      PEP  O  
ATOM   3830  CB  ALA  1932      33.111 -29.399  14.343  1.00 23.70      PEP  C  
ATOM   3831  HN  ALA  1932      33.416 -29.325  12.136  1.00  0.00      PEP  H  
ATOM   3832  HA  ALA  1932      34.662 -30.814  14.027  1.00  0.00      PEP  H  
ATOM   3833  HB1 ALA  1932      32.163 -29.007  13.915  1.00  0.00      PEP  H  
ATOM   3834  HB2 ALA  1932      33.853 -28.575  14.412  1.00  0.00      PEP  H  
ATOM   3835  HB3 ALA  1932      32.780 -29.772  15.336  1.00  0.00      PEP  H  
ATOM   3836  N   ALA  1933      31.622 -31.985  13.181  1.00 30.24      PEP  N  
ATOM   3837  CA  ALA  1933      30.777 -33.172  13.268  1.00 31.35      PEP  C  
ATOM   3838  C   ALA  1933      31.257 -34.354  12.607  1.00 21.74      PEP  C  
ATOM   3839  O   ALA  1933      30.817 -35.490  12.900  1.00 27.29      PEP  O  
ATOM   3840  CB  ALA  1933      29.403 -32.819  12.652  1.00 28.28      PEP  C  
ATOM   3841  HN  ALA  1933      31.329 -31.262  12.560  1.00  0.00      PEP  H  
ATOM   3842  HA  ALA  1933      30.766 -33.364  14.331  1.00  0.00      PEP  H  
ATOM   3843  HB1 ALA  1933      28.529 -33.444  12.933  1.00  0.00      PEP  H  
ATOM   3844  HB2 ALA  1933      29.461 -32.655  11.553  1.00  0.00      PEP  H  
ATOM   3845  HB3 ALA  1933      29.082 -31.836  13.060  1.00  0.00      PEP  H  
ATOM   3846  N   GLY  1934      32.296 -34.177  11.770  1.00 25.86      PEP  N  
ATOM   3847  CA  GLY  1934      32.980 -35.185  10.955  1.00 24.19      PEP  C  
ATOM   3848  C   GLY  1934      32.308 -35.399   9.601  1.00 32.68      PEP  C  
ATOM   3849  O   GLY  1934      32.466 -36.481   9.015  1.00 28.22      PEP  O  
ATOM   3850  HN  GLY  1934      32.775 -33.323  11.586  1.00  0.00      PEP  H  
ATOM   3851  HA1 GLY  1934      32.936 -36.155  11.425  1.00  0.00      PEP  H  
ATOM   3852  HA2 GLY  1934      33.969 -34.758  10.889  1.00  0.00      PEP  H  
ATOM   3853  N   VAL  1935      31.582 -34.404   9.064  1.00 23.15      PEP  N  
ATOM   3854  CA  VAL  1935      31.073 -34.509   7.693  1.00 28.35      PEP  C  
ATOM   3855  C   VAL  1935      32.236 -33.931   6.865  1.00 28.90      PEP  C  
ATOM   3856  O   VAL  1935      32.827 -32.915   7.110  1.00 34.77      PEP  O  
ATOM   3857  CB  VAL  1935      29.669 -33.870   7.546  1.00 31.87      PEP  C  
ATOM   3858  CG1 VAL  1935      29.297 -33.964   6.053  1.00 27.82      PEP  C  
ATOM   3859  CG2 VAL  1935      28.678 -34.567   8.520  1.00 23.36      PEP  C  
ATOM   3860  HN  VAL  1935      31.395 -33.545   9.535  1.00  0.00      PEP  H  
ATOM   3861  HA  VAL  1935      30.924 -35.544   7.424  1.00  0.00      PEP  H  
ATOM   3862  HB  VAL  1935      29.676 -32.796   7.828  1.00  0.00      PEP  H  
ATOM   3863 HG11 VAL  1935      28.239 -33.655   5.918  1.00  0.00      PEP  H  
ATOM   3864 HG12 VAL  1935      29.383 -35.037   5.774  1.00  0.00      PEP  H  
ATOM   3865 HG13 VAL  1935      29.976 -33.314   5.461  1.00  0.00      PEP  H  
ATOM   3866 HG21 VAL  1935      27.669 -34.182   8.258  1.00  0.00      PEP  H  
ATOM   3867 HG22 VAL  1935      28.838 -34.274   9.579  1.00  0.00      PEP  H  
ATOM   3868 HG23 VAL  1935      28.632 -35.661   8.334  1.00  0.00      PEP  H  
ATOM   3869  N   VAL  1936      32.628 -34.643   5.812  1.00 26.64      PEP  N  
ATOM   3870  CA  VAL  1936      33.894 -34.297   5.113  1.00 30.25      PEP  C  
ATOM   3871  C   VAL  1936      33.388 -33.332   4.008  1.00 36.17      PEP  C  
ATOM   3872  O   VAL  1936      32.765 -33.750   3.023  1.00 42.16      PEP  O  
ATOM   3873  CB  VAL  1936      34.568 -35.497   4.485  1.00 43.62      PEP  C  
ATOM   3874  CG1 VAL  1936      35.820 -35.007   3.793  1.00 37.40      PEP  C  
ATOM   3875  CG2 VAL  1936      34.868 -36.575   5.601  1.00 42.44      PEP  C  
ATOM   3876  HN  VAL  1936      32.047 -35.409   5.546  1.00  0.00      PEP  H  
ATOM   3877  HA  VAL  1936      34.619 -33.854   5.781  1.00  0.00      PEP  H  
ATOM   3878  HB  VAL  1936      33.916 -36.047   3.774  1.00  0.00      PEP  H  
ATOM   3879 HG11 VAL  1936      36.508 -34.544   4.533  1.00  0.00      PEP  H  
ATOM   3880 HG12 VAL  1936      35.562 -34.241   3.031  1.00  0.00      PEP  H  
ATOM   3881 HG13 VAL  1936      36.376 -35.768   3.205  1.00  0.00      PEP  H  
ATOM   3882 HG21 VAL  1936      33.922 -36.943   6.054  1.00  0.00      PEP  H  
ATOM   3883 HG22 VAL  1936      35.547 -36.217   6.405  1.00  0.00      PEP  H  
ATOM   3884 HG23 VAL  1936      35.464 -37.373   5.110  1.00  0.00      PEP  H  
ATOM   3885  N   ILE  1937      33.716 -32.062   4.031  1.00 34.97      PEP  N  
ATOM   3886  CA  ILE  1937      33.349 -31.050   3.046  1.00 35.95      PEP  C  
ATOM   3887  C   ILE  1937      34.648 -30.357   2.655  1.00 35.08      PEP  C  
ATOM   3888  O   ILE  1937      35.172 -29.536   3.388  1.00 48.11      PEP  O  
ATOM   3889  CB  ILE  1937      32.262 -30.066   3.578  1.00 38.88      PEP  C  
ATOM   3890  CG1 ILE  1937      30.823 -30.738   3.726  1.00 30.26      PEP  C  
ATOM   3891  CG2 ILE  1937      32.149 -28.871   2.575  1.00 36.93      PEP  C  
ATOM   3892  CD  ILE  1937      30.035 -29.970   4.683  1.00 38.52      PEP  C  
ATOM   3893  HN  ILE  1937      33.985 -31.564   4.853  1.00  0.00      PEP  H  
ATOM   3894  HA  ILE  1937      32.996 -31.565   2.164  1.00  0.00      PEP  H  
ATOM   3895  HB  ILE  1937      32.606 -29.668   4.558  1.00  0.00      PEP  H  
ATOM   3896 HG11 ILE  1937      30.934 -31.816   3.975  1.00  0.00      PEP  H  
ATOM   3897 HG12 ILE  1937      30.323 -30.583   2.747  1.00  0.00      PEP  H  
ATOM   3898 HG21 ILE  1937      31.452 -28.118   3.003  1.00  0.00      PEP  H  
ATOM   3899 HG22 ILE  1937      31.865 -29.247   1.568  1.00  0.00      PEP  H  
ATOM   3900 HG23 ILE  1937      33.160 -28.414   2.534  1.00  0.00      PEP  H  
ATOM   3901  HD1 ILE  1937      30.018 -28.904   4.368  1.00  0.00      PEP  H  
ATOM   3902  HD2 ILE  1937      30.479 -30.015   5.701  1.00  0.00      PEP  H  
ATOM   3903  HD3 ILE  1937      28.964 -30.215   4.848  1.00  0.00      PEP  H  
ATOM   3904  N   GLU  1938      35.116 -30.464   1.367  1.00 38.69      PEP  N  
ATOM   3905  CA  GLU  1938      36.273 -29.809   0.809  1.00 39.90      PEP  C  
ATOM   3906  C   GLU  1938      35.939 -29.285  -0.545  1.00 39.18      PEP  C  
ATOM   3907  O   GLU  1938      35.322 -29.934  -1.354  1.00 42.66      PEP  O  
ATOM   3908  CB  GLU  1938      37.538 -30.666   0.717  1.00 43.45      PEP  C  
ATOM   3909  CG  GLU  1938      38.010 -31.109   2.145  1.00 43.34      PEP  C  
ATOM   3910  CD  GLU  1938      39.466 -31.682   2.135  1.00 51.65      PEP  C  
ATOM   3911  OE1 GLU  1938      39.669 -32.482   1.257  1.00 63.64      PEP  O  
ATOM   3912  OE2 GLU  1938      40.336 -31.333   2.986  1.00 56.47      PEP  O1-
ATOM   3913  HN  GLU  1938      34.660 -31.101   0.750  1.00  0.00      PEP  H  
ATOM   3914  HA  GLU  1938      36.522 -28.940   1.400  1.00  0.00      PEP  H  
ATOM   3915  HB1 GLU  1938      38.398 -30.220   0.174  1.00  0.00      PEP  H  
ATOM   3916  HB2 GLU  1938      37.213 -31.519   0.084  1.00  0.00      PEP  H  
ATOM   3917  HG1 GLU  1938      37.276 -31.822   2.577  1.00  0.00      PEP  H  
ATOM   3918  HG2 GLU  1938      38.033 -30.201   2.785  1.00  0.00      PEP  H  
ATOM   3919  N   ASP  1939      36.316 -28.033  -0.758  1.00 40.31      PEP  N  
ATOM   3920  CA  ASP  1939      36.139 -27.306  -2.051  1.00 47.82      PEP  C  
ATOM   3921  C   ASP  1939      34.699 -26.905  -2.196  1.00 44.86      PEP  C  
ATOM   3922  O   ASP  1939      33.749 -27.637  -2.449  1.00 45.91      PEP  O  
ATOM   3923  CB  ASP  1939      36.783 -28.085  -3.321  1.00 52.62      PEP  C  
ATOM   3924  CG  ASP  1939      36.677 -27.401  -4.663  1.00 69.52      PEP  C  
ATOM   3925  OD1 ASP  1939      36.559 -26.135  -4.680  1.00 73.61      PEP  O  
ATOM   3926  OD2 ASP  1939      36.932 -28.085  -5.703  1.00 72.52      PEP  O1-
ATOM   3927  HN  ASP  1939      36.614 -27.487   0.021  1.00  0.00      PEP  H  
ATOM   3928  HA  ASP  1939      36.670 -26.375  -1.920  1.00  0.00      PEP  H  
ATOM   3929  HB1 ASP  1939      36.334 -29.098  -3.404  1.00  0.00      PEP  H  
ATOM   3930  HB2 ASP  1939      37.835 -28.312  -3.047  1.00  0.00      PEP  H  
ATOM   3931  N   TRP  1940      34.445 -25.592  -1.907  1.00 44.06      PEP  N  
ATOM   3932  CA  TRP  1940      33.051 -25.109  -1.905  1.00 45.64      PEP  C  
ATOM   3933  C   TRP  1940      32.933 -23.664  -2.173  1.00 45.60      PEP  C  
ATOM   3934  O   TRP  1940      31.885 -23.195  -2.578  1.00 40.32      PEP  O  
ATOM   3935  CB  TRP  1940      32.279 -25.466  -0.528  1.00 36.15      PEP  C  
ATOM   3936  CG  TRP  1940      32.873 -24.769   0.644  1.00 31.48      PEP  C  
ATOM   3937  CD1 TRP  1940      33.880 -25.225   1.439  1.00 32.69      PEP  C  
ATOM   3938  CD2 TRP  1940      32.478 -23.486   1.157  1.00 32.07      PEP  C  
ATOM   3939  CE2 TRP  1940      33.338 -23.222   2.264  1.00 37.02      PEP  C  
ATOM   3940  CE3 TRP  1940      31.671 -22.507   0.709  1.00 31.29      PEP  C  
ATOM   3941  NE1 TRP  1940      34.156 -24.370   2.426  1.00 34.71      PEP  N  
ATOM   3942  CZ2 TRP  1940      33.293 -22.097   3.031  1.00 35.13      PEP  C  
ATOM   3943  CZ3 TRP  1940      31.611 -21.341   1.392  1.00 32.70      PEP  C  
ATOM   3944  CH2 TRP  1940      32.371 -21.071   2.531  1.00 29.46      PEP  C  
ATOM   3945  HN  TRP  1940      35.124 -24.863  -1.948  1.00  0.00      PEP  H  
ATOM   3946  HA  TRP  1940      32.400 -25.577  -2.628  1.00  0.00      PEP  H  
ATOM   3947  HB1 TRP  1940      32.448 -26.560  -0.450  1.00  0.00      PEP  H  
ATOM   3948  HB2 TRP  1940      31.201 -25.194  -0.559  1.00  0.00      PEP  H  
ATOM   3949  HD1 TRP  1940      34.380 -26.171   1.295  1.00  0.00      PEP  H  
ATOM   3950  HE1 TRP  1940      34.859 -24.555   3.077  1.00  0.00      PEP  H  
ATOM   3951  HE3 TRP  1940      31.172 -22.688  -0.231  1.00  0.00      PEP  H  
ATOM   3952  HZ2 TRP  1940      33.880 -21.917   3.919  1.00  0.00      PEP  H  
ATOM   3953  HZ3 TRP  1940      31.048 -20.494   1.030  1.00  0.00      PEP  H  
ATOM   3954  HH2 TRP  1940      32.329 -20.087   2.974  1.00  0.00      PEP  H  
ATOM   3955  N   ARG  1941      33.991 -22.839  -1.888  1.00 44.93      PEP  N  
ATOM   3956  CA  ARG  1941      33.952 -21.427  -2.027  1.00 47.79      PEP  C  
ATOM   3957  C   ARG  1941      33.789 -20.878  -3.474  1.00 51.33      PEP  C  
ATOM   3958  O   ARG  1941      32.950 -20.069  -3.844  1.00 50.57      PEP  O  
ATOM   3959  CB  ARG  1941      35.192 -20.862  -1.310  1.00 48.97      PEP  C  
ATOM   3960  CG  ARG  1941      35.253 -21.329   0.138  1.00 42.27      PEP  C  
ATOM   3961  CD  ARG  1941      36.613 -21.165   0.830  1.00 44.11      PEP  C  
ATOM   3962  NE  ARG  1941      36.684 -21.747   2.246  1.00 44.17      PEP  N  
ATOM   3963  CZ  ARG  1941      36.708 -21.067   3.377  1.00 35.32      PEP  C  
ATOM   3964  NH1 ARG  1941      36.470 -19.809   3.299  1.00 44.04      PEP  N1+
ATOM   3965  NH2 ARG  1941      36.969 -21.652   4.499  1.00 44.63      PEP  N  
ATOM   3966  HN  ARG  1941      34.825 -23.244  -1.522  1.00  0.00      PEP  H  
ATOM   3967  HA  ARG  1941      33.071 -21.045  -1.535  1.00  0.00      PEP  H  
ATOM   3968  HB1 ARG  1941      35.247 -19.753  -1.295  1.00  0.00      PEP  H  
ATOM   3969  HB2 ARG  1941      36.104 -21.178  -1.860  1.00  0.00      PEP  H  
ATOM   3970  HG1 ARG  1941      35.052 -22.414   0.269  1.00  0.00      PEP  H  
ATOM   3971  HG2 ARG  1941      34.544 -20.782   0.796  1.00  0.00      PEP  H  
ATOM   3972  HD1 ARG  1941      36.870 -20.085   0.865  1.00  0.00      PEP  H  
ATOM   3973  HD2 ARG  1941      37.463 -21.656   0.307  1.00  0.00      PEP  H  
ATOM   3974  HE  ARG  1941      37.011 -22.682   2.381  1.00  0.00      PEP  H  
ATOM   3975 HH11 ARG  1941      36.204 -19.378   2.437  1.00  0.00      PEP  H  
ATOM   3976 HH12 ARG  1941      36.504 -19.184   4.079  1.00  0.00      PEP  H  
ATOM   3977 HH21 ARG  1941      36.918 -21.036   5.287  1.00  0.00      PEP  H  
ATOM   3978 HH22 ARG  1941      36.778 -22.632   4.464  1.00  0.00      PEP  H  
ATOM   3979  N   ALA  1942      34.551 -21.381  -4.455  1.00 50.54      PEP  N  
ATOM   3980  CA  ALA  1942      34.413 -21.017  -5.879  1.00 57.04      PEP  C  
ATOM   3981  C   ALA  1942      33.093 -21.303  -6.548  1.00 58.74      PEP  C  
ATOM   3982  O   ALA  1942      32.439 -20.446  -7.125  1.00 56.27      PEP  O  
ATOM   3983  CB  ALA  1942      35.630 -21.486  -6.726  1.00 54.28      PEP  C  
ATOM   3984  HN  ALA  1942      35.238 -22.083  -4.280  1.00  0.00      PEP  H  
ATOM   3985  HA  ALA  1942      34.500 -19.947  -5.993  1.00  0.00      PEP  H  
ATOM   3986  HB1 ALA  1942      35.414 -21.362  -7.809  1.00  0.00      PEP  H  
ATOM   3987  HB2 ALA  1942      35.786 -22.555  -6.465  1.00  0.00      PEP  H  
ATOM   3988  HB3 ALA  1942      36.528 -20.937  -6.369  1.00  0.00      PEP  H  
ATOM   3989  N   GLN  1943      32.558 -22.527  -6.320  1.00 61.71      PEP  N  
ATOM   3990  CA  GLN  1943      31.261 -22.845  -6.812  1.00 57.94      PEP  C  
ATOM   3991  C   GLN  1943      30.124 -21.957  -6.188  1.00 60.66      PEP  C  
ATOM   3992  O   GLN  1943      29.322 -21.446  -7.027  1.00 60.39      PEP  O  
ATOM   3993  CB  GLN  1943      30.791 -24.363  -6.726  1.00 50.81      PEP  C  
ATOM   3994  CG  GLN  1943      30.751 -24.925  -5.283  1.00 48.11      PEP  C  
ATOM   3995  CD  GLN  1943      30.850 -26.424  -5.107  1.00 52.79      PEP  C  
ATOM   3996  NE2 GLN  1943      32.005 -26.951  -4.838  1.00 47.31      PEP  N  
ATOM   3997  OE1 GLN  1943      29.796 -27.092  -5.217  1.00 44.03      PEP  O  
ATOM   3998  HN  GLN  1943      33.048 -23.245  -5.831  1.00  0.00      PEP  H  
ATOM   3999  HA  GLN  1943      31.230 -22.534  -7.845  1.00  0.00      PEP  H  
ATOM   4000  HB1 GLN  1943      31.483 -24.973  -7.346  1.00  0.00      PEP  H  
ATOM   4001  HB2 GLN  1943      29.833 -24.494  -7.274  1.00  0.00      PEP  H  
ATOM   4002  HG1 GLN  1943      29.807 -24.680  -4.750  1.00  0.00      PEP  H  
ATOM   4003  HG2 GLN  1943      31.547 -24.450  -4.669  1.00  0.00      PEP  H  
ATOM   4004 HE21 GLN  1943      32.855 -26.437  -4.958  1.00  0.00      PEP  H  
ATOM   4005 HE22 GLN  1943      32.018 -27.950  -4.819  1.00  0.00      PEP  H  
ATOM   4006  N   VAL  1944      29.964 -21.673  -4.865  1.00 54.63      PEP  N  
ATOM   4007  CA  VAL  1944      28.835 -20.899  -4.310  1.00 59.64      PEP  C  
ATOM   4008  C   VAL  1944      29.099 -19.341  -4.408  1.00 55.49      PEP  C  
ATOM   4009  O   VAL  1944      28.194 -18.570  -4.120  1.00 67.52      PEP  O  
ATOM   4010  CB  VAL  1944      28.560 -21.183  -2.822  1.00 49.88      PEP  C  
ATOM   4011  CG1 VAL  1944      28.398 -22.674  -2.649  1.00 44.30      PEP  C  
ATOM   4012  CG2 VAL  1944      29.667 -20.606  -1.858  1.00 38.79      PEP  C  
ATOM   4013  HN  VAL  1944      30.507 -22.132  -4.166  1.00  0.00      PEP  H  
ATOM   4014  HA  VAL  1944      27.962 -21.118  -4.908  1.00  0.00      PEP  H  
ATOM   4015  HB  VAL  1944      27.623 -20.652  -2.546  1.00  0.00      PEP  H  
ATOM   4016 HG11 VAL  1944      29.259 -23.291  -2.982  1.00  0.00      PEP  H  
ATOM   4017 HG12 VAL  1944      27.547 -22.951  -3.309  1.00  0.00      PEP  H  
ATOM   4018 HG13 VAL  1944      28.032 -22.832  -1.612  1.00  0.00      PEP  H  
ATOM   4019 HG21 VAL  1944      29.706 -19.514  -1.657  1.00  0.00      PEP  H  
ATOM   4020 HG22 VAL  1944      30.642 -20.920  -2.288  1.00  0.00      PEP  H  
ATOM   4021 HG23 VAL  1944      29.431 -21.126  -0.905  1.00  0.00      PEP  H  
ATOM   4022  N   GLY  1945      30.296 -18.842  -4.736  1.00 57.72      PEP  N  
ATOM   4023  CA  GLY  1945      30.599 -17.409  -5.013  1.00 59.30      PEP  C  
ATOM   4024  C   GLY  1945      31.535 -16.700  -3.999  1.00 56.81      PEP  C  
ATOM   4025  O   GLY  1945      31.572 -15.518  -3.815  1.00 58.37      PEP  O  
ATOM   4026  HN  GLY  1945      31.019 -19.513  -4.873  1.00  0.00      PEP  H  
ATOM   4027  HA1 GLY  1945      29.680 -16.845  -5.068  1.00  0.00      PEP  H  
ATOM   4028  HA2 GLY  1945      31.069 -17.393  -5.986  1.00  0.00      PEP  H  
ATOM   4029  N   CYS  1946      32.317 -17.474  -3.253  1.00 50.17      PEP  N  
ATOM   4030  CA  CYS  1946      33.078 -17.091  -2.061  1.00 50.03      PEP  C  
ATOM   4031  C   CYS  1946      34.621 -17.191  -2.160  1.00 51.52      PEP  C  
ATOM   4032  O   CYS  1946      35.383 -17.283  -1.186  1.00 52.10      PEP  O  
ATOM   4033  CB  CYS  1946      32.499 -17.873  -0.832  1.00 55.96      PEP  C  
ATOM   4034  SG  CYS  1946      30.857 -17.350  -0.298  1.00 49.39      PEP  S  
ATOM   4035  HN  CYS  1946      32.409 -18.415  -3.570  1.00  0.00      PEP  H  
ATOM   4036  HA  CYS  1946      33.007 -16.027  -1.896  1.00  0.00      PEP  H  
ATOM   4037  HB1 CYS  1946      33.201 -17.845   0.029  1.00  0.00      PEP  H  
ATOM   4038  HB2 CYS  1946      32.491 -18.953  -1.088  1.00  0.00      PEP  H  
ATOM   4039  N   GLU  1947      35.124 -17.260  -3.399  1.00 54.18      PEP  N  
ATOM   4040  CA  GLU  1947      36.486 -17.196  -3.745  1.00 55.27      PEP  C  
ATOM   4041  C   GLU  1947      36.641 -16.147  -4.816  1.00 55.06      PEP  C  
ATOM   4042  CB  GLU  1947      36.963 -18.714  -4.144  1.00 64.32      PEP  C  
ATOM   4043  CG  GLU  1947      38.466 -18.811  -4.454  1.00 76.54      PEP  C  
ATOM   4044  CD  GLU  1947      38.776 -20.152  -4.983  1.00 68.65      PEP  C  
ATOM   4045  OE1 GLU  1947      38.871 -20.324  -6.192  1.00 70.12      PEP  O  
ATOM   4046  OE2 GLU  1947      39.089 -21.024  -4.150  1.00 82.41      PEP  O1-
ATOM   4047  OT1 GLU  1947      37.183 -15.049  -4.518  1.00 50.99      PEP  O  
ATOM   4048  OT2 GLU  1947      36.408 -16.492  -5.987  1.00  0.00      PEP  O  
ATOM   4049  HN  GLU  1947      34.463 -17.256  -4.146  1.00  0.00      PEP  H  
ATOM   4050  HA  GLU  1947      37.077 -16.787  -2.938  1.00  0.00      PEP  H  
ATOM   4051  HB1 GLU  1947      36.355 -19.017  -5.024  1.00  0.00      PEP  H  
ATOM   4052  HB2 GLU  1947      36.696 -19.454  -3.360  1.00  0.00      PEP  H  
ATOM   4053  HG1 GLU  1947      39.021 -18.648  -3.506  1.00  0.00      PEP  H  
ATOM   4054  HG2 GLU  1947      38.680 -18.014  -5.197  1.00  0.00      PEP  H  
TER   
END
