# Supplementary material for: VWD domain stabilization by autocatalytic Asp‐Pro cleavage
Source: Protein Sci. 2024 Feb 21;33(3):e4929. doi: 10.1002/pro.4929 (PMC10880436; doi:10.1002/pro.4929)
Supplement: Supplementary file 1 — Data S1: Models of uncleaved Asp‐Pro with cis and trans Gly‐Asp bonds in files D10_uncleaved_cis.pdb and D10_uncleaved_trans.pdb Alphafold2 models in files D10_AF_rank1.pdb, D10_AF_rank2.pdb, D10_AF_rank3.pdb, D10_AF_rank4.pdb, D10_AF_rank5.pdb Mass spectrometry peptides table in file D10_MS_peptides.xlsx [file PRO-33-e4929-s001.zip › D10_uncleaved_trans.pdb]

ATOM      1  N   ALA  1669     -22.045  -5.791  32.093  1.00 46.36      PEP  N  
ATOM      2  CA  ALA  1669     -21.829  -5.319  30.703  1.00 48.06      PEP  C  
ATOM      3  C   ALA  1669     -20.750  -6.019  29.918  1.00 44.81      PEP  C  
ATOM      4  O   ALA  1669     -19.905  -6.628  30.597  1.00 49.64      PEP  O  
ATOM      5  CB  ALA  1669     -21.652  -3.838  30.703  1.00 40.99      PEP  C  
ATOM      6  HA  ALA  1669     -22.734  -5.603  30.188  1.00  0.00      PEP  H  
ATOM      7  HB1 ALA  1669     -20.722  -3.413  31.137  1.00  0.00      PEP  H  
ATOM      8  HB2 ALA  1669     -22.402  -3.294  31.316  1.00  0.00      PEP  H  
ATOM      9  HB3 ALA  1669     -21.693  -3.482  29.651  1.00  0.00      PEP  H  
ATOM     10  HT1 ALA  1669     -22.886  -5.405  32.569  1.00  0.00      PEP  H  
ATOM     11  HT2 ALA  1669     -21.308  -5.618  32.806  1.00  0.00      PEP  H  
ATOM     12  HT3 ALA  1669     -22.089  -6.830  32.142  1.00  0.00      PEP  H  
ATOM     13  N   PRO  1670     -20.798  -6.120  28.551  1.00 49.61      PEP  N  
ATOM     14  CA  PRO  1670     -19.712  -6.779  27.723  1.00 49.72      PEP  C  
ATOM     15  C   PRO  1670     -18.258  -6.342  28.063  1.00 49.02      PEP  C  
ATOM     16  O   PRO  1670     -18.128  -5.223  28.579  1.00 57.63      PEP  O  
ATOM     17  CB  PRO  1670     -20.096  -6.354  26.277  1.00 42.12      PEP  C  
ATOM     18  CG  PRO  1670     -21.594  -6.141  26.330  1.00 44.63      PEP  C  
ATOM     19  CD  PRO  1670     -21.927  -5.701  27.773  1.00 45.79      PEP  C  
ATOM     20  HA  PRO  1670     -19.719  -7.851  27.855  1.00  0.00      PEP  H  
ATOM     21  HB1 PRO  1670     -19.820  -7.125  25.527  1.00  0.00      PEP  H  
ATOM     22  HB2 PRO  1670     -19.635  -5.368  26.054  1.00  0.00      PEP  H  
ATOM     23  HG1 PRO  1670     -22.023  -5.611  25.454  1.00  0.00      PEP  H  
ATOM     24  HG2 PRO  1670     -21.875  -7.215  26.368  1.00  0.00      PEP  H  
ATOM     25  HD1 PRO  1670     -21.929  -4.591  27.812  1.00  0.00      PEP  H  
ATOM     26  HD2 PRO  1670     -22.890  -6.082  28.175  1.00  0.00      PEP  H  
ATOM     27  N   ALA  1671     -17.309  -7.163  27.739  1.00 41.66      PEP  N  
ATOM     28  CA  ALA  1671     -15.892  -7.014  28.018  1.00 42.26      PEP  C  
ATOM     29  C   ALA  1671     -14.969  -6.840  26.859  1.00 39.60      PEP  C  
ATOM     30  O   ALA  1671     -14.913  -7.595  25.910  1.00 31.55      PEP  O  
ATOM     31  CB  ALA  1671     -15.490  -8.359  28.682  1.00 28.75      PEP  C  
ATOM     32  HN  ALA  1671     -17.518  -7.977  27.201  1.00  0.00      PEP  H  
ATOM     33  HA  ALA  1671     -15.743  -6.300  28.814  1.00  0.00      PEP  H  
ATOM     34  HB1 ALA  1671     -14.477  -8.286  29.131  1.00  0.00      PEP  H  
ATOM     35  HB2 ALA  1671     -15.549  -9.279  28.062  1.00  0.00      PEP  H  
ATOM     36  HB3 ALA  1671     -16.190  -8.437  29.541  1.00  0.00      PEP  H  
ATOM     37  N   THR  1672     -14.345  -5.714  26.823  1.00 27.13      PEP  N  
ATOM     38  CA  THR  1672     -13.689  -5.187  25.649  1.00 27.56      PEP  C  
ATOM     39  C   THR  1672     -12.228  -5.243  25.962  1.00 29.22      PEP  C  
ATOM     40  O   THR  1672     -11.785  -4.681  26.986  1.00 26.62      PEP  O  
ATOM     41  CB  THR  1672     -13.971  -3.688  25.377  1.00 26.72      PEP  C  
ATOM     42  CG2 THR  1672     -13.140  -3.119  24.252  1.00 37.12      PEP  C  
ATOM     43  OG1 THR  1672     -15.320  -3.450  24.885  1.00 31.08      PEP  O  
ATOM     44  HN  THR  1672     -14.363  -5.075  27.588  1.00  0.00      PEP  H  
ATOM     45  HA  THR  1672     -13.904  -5.789  24.777  1.00  0.00      PEP  H  
ATOM     46  HB  THR  1672     -13.845  -3.096  26.309  1.00  0.00      PEP  H  
ATOM     47  HG1 THR  1672     -15.402  -3.949  24.069  1.00  0.00      PEP  H  
ATOM     48 HG21 THR  1672     -13.330  -2.025  24.241  1.00  0.00      PEP  H  
ATOM     49 HG22 THR  1672     -13.364  -3.355  23.190  1.00  0.00      PEP  H  
ATOM     50 HG23 THR  1672     -12.051  -3.207  24.453  1.00  0.00      PEP  H  
ATOM     51  N   CYS  1673     -11.422  -5.988  25.152  1.00 26.04      PEP  N  
ATOM     52  CA  CYS  1673      -9.936  -5.908  25.057  1.00 20.12      PEP  C  
ATOM     53  C   CYS  1673      -9.548  -4.968  23.925  1.00 23.40      PEP  C  
ATOM     54  O   CYS  1673     -10.171  -4.906  22.858  1.00 20.91      PEP  O  
ATOM     55  CB  CYS  1673      -9.300  -7.303  24.838  1.00 20.08      PEP  C  
ATOM     56  SG  CYS  1673      -7.591  -7.550  24.231  1.00 21.89      PEP  S  
ATOM     57  HN  CYS  1673     -11.800  -6.493  24.380  1.00  0.00      PEP  H  
ATOM     58  HA  CYS  1673      -9.596  -5.396  25.944  1.00  0.00      PEP  H  
ATOM     59  HB1 CYS  1673      -9.883  -7.732  23.995  1.00  0.00      PEP  H  
ATOM     60  HB2 CYS  1673      -9.502  -7.940  25.725  1.00  0.00      PEP  H  
ATOM     61  N   TRP  1674      -8.441  -4.158  24.117  1.00 20.95      PEP  N  
ATOM     62  CA  TRP  1674      -8.032  -3.348  23.013  1.00 23.39      PEP  C  
ATOM     63  C   TRP  1674      -6.505  -3.273  22.783  1.00 26.20      PEP  C  
ATOM     64  O   TRP  1674      -5.705  -3.649  23.680  1.00 29.03      PEP  O  
ATOM     65  CB  TRP  1674      -8.597  -1.903  23.167  1.00 25.35      PEP  C  
ATOM     66  CG  TRP  1674      -8.463  -1.134  24.465  1.00 28.78      PEP  C  
ATOM     67  CD1 TRP  1674      -9.367  -1.134  25.525  1.00 32.91      PEP  C  
ATOM     68  CD2 TRP  1674      -7.357  -0.321  24.913  1.00 30.08      PEP  C  
ATOM     69  CE2 TRP  1674      -7.748   0.332  26.151  1.00 33.43      PEP  C  
ATOM     70  CE3 TRP  1674      -6.024  -0.130  24.480  1.00 38.52      PEP  C  
ATOM     71  NE1 TRP  1674      -8.956  -0.237  26.472  1.00 33.49      PEP  N  
ATOM     72  CZ2 TRP  1674      -6.823   0.985  26.941  1.00 39.89      PEP  C  
ATOM     73  CZ3 TRP  1674      -5.235   0.609  25.320  1.00 44.34      PEP  C  
ATOM     74  CH2 TRP  1674      -5.521   1.103  26.567  1.00 45.11      PEP  C  
ATOM     75  HN  TRP  1674      -7.832  -4.281  24.897  1.00  0.00      PEP  H  
ATOM     76  HA  TRP  1674      -8.481  -3.605  22.065  1.00  0.00      PEP  H  
ATOM     77  HB1 TRP  1674      -9.696  -1.906  23.008  1.00  0.00      PEP  H  
ATOM     78  HB2 TRP  1674      -8.291  -1.328  22.266  1.00  0.00      PEP  H  
ATOM     79  HD1 TRP  1674     -10.330  -1.614  25.617  1.00  0.00      PEP  H  
ATOM     80  HE1 TRP  1674      -9.347  -0.104  27.357  1.00  0.00      PEP  H  
ATOM     81  HE3 TRP  1674      -5.698  -0.520  23.528  1.00  0.00      PEP  H  
ATOM     82  HZ2 TRP  1674      -7.211   1.330  27.889  1.00  0.00      PEP  H  
ATOM     83  HZ3 TRP  1674      -4.246   0.746  24.907  1.00  0.00      PEP  H  
ATOM     84  HH2 TRP  1674      -4.801   1.779  27.003  1.00  0.00      PEP  H  
ATOM     85  N   LEU  1675      -6.054  -2.886  21.604  1.00 17.56      PEP  N  
ATOM     86  CA  LEU  1675      -4.583  -2.907  21.240  1.00 23.32      PEP  C  
ATOM     87  C   LEU  1675      -4.343  -1.663  20.405  1.00 25.19      PEP  C  
ATOM     88  O   LEU  1675      -4.928  -1.478  19.353  1.00 21.00      PEP  O  
ATOM     89  CB  LEU  1675      -4.179  -4.291  20.475  1.00 17.42      PEP  C  
ATOM     90  CG  LEU  1675      -3.123  -4.268  19.415  1.00 20.23      PEP  C  
ATOM     91  CD1 LEU  1675      -1.759  -4.046  20.049  1.00 25.61      PEP  C  
ATOM     92  CD2 LEU  1675      -3.285  -5.688  18.694  1.00 21.08      PEP  C  
ATOM     93  HN  LEU  1675      -6.751  -2.602  20.949  1.00  0.00      PEP  H  
ATOM     94  HA  LEU  1675      -3.986  -2.894  22.140  1.00  0.00      PEP  H  
ATOM     95  HB1 LEU  1675      -5.155  -4.627  20.064  1.00  0.00      PEP  H  
ATOM     96  HB2 LEU  1675      -3.960  -4.970  21.326  1.00  0.00      PEP  H  
ATOM     97  HG  LEU  1675      -3.278  -3.555  18.578  1.00  0.00      PEP  H  
ATOM     98 HD11 LEU  1675      -1.706  -3.084  20.601  1.00  0.00      PEP  H  
ATOM     99 HD12 LEU  1675      -0.923  -4.096  19.319  1.00  0.00      PEP  H  
ATOM    100 HD13 LEU  1675      -1.533  -4.816  20.817  1.00  0.00      PEP  H  
ATOM    101 HD21 LEU  1675      -3.396  -6.461  19.484  1.00  0.00      PEP  H  
ATOM    102 HD22 LEU  1675      -2.456  -5.897  17.984  1.00  0.00      PEP  H  
ATOM    103 HD23 LEU  1675      -4.201  -5.675  18.063  1.00  0.00      PEP  H  
ATOM    104  N   TRP  1676      -3.382  -0.819  20.782  1.00 21.04      PEP  N  
ATOM    105  CA  TRP  1676      -3.091   0.518  20.278  1.00 23.25      PEP  C  
ATOM    106  C   TRP  1676      -1.585   0.718  20.208  1.00 20.87      PEP  C  
ATOM    107  O   TRP  1676      -0.730   0.071  20.835  1.00 17.94      PEP  O  
ATOM    108  CB  TRP  1676      -3.947   1.597  21.053  1.00 19.46      PEP  C  
ATOM    109  CG  TRP  1676      -3.626   3.060  20.849  1.00 25.23      PEP  C  
ATOM    110  CD1 TRP  1676      -3.225   4.019  21.753  1.00 24.61      PEP  C  
ATOM    111  CD2 TRP  1676      -3.730   3.704  19.603  1.00 23.72      PEP  C  
ATOM    112  CE2 TRP  1676      -3.453   5.099  19.827  1.00 26.61      PEP  C  
ATOM    113  CE3 TRP  1676      -3.754   3.116  18.244  1.00 22.00      PEP  C  
ATOM    114  NE1 TRP  1676      -3.145   5.259  21.079  1.00 27.19      PEP  N  
ATOM    115  CZ2 TRP  1676      -3.319   5.965  18.725  1.00 28.71      PEP  C  
ATOM    116  CZ3 TRP  1676      -3.889   4.084  17.258  1.00 22.74      PEP  C  
ATOM    117  CH2 TRP  1676      -3.687   5.445  17.440  1.00 26.83      PEP  C  
ATOM    118  HN  TRP  1676      -2.756  -1.002  21.536  1.00  0.00      PEP  H  
ATOM    119  HA  TRP  1676      -3.417   0.586  19.250  1.00  0.00      PEP  H  
ATOM    120  HB1 TRP  1676      -3.946   1.329  22.132  1.00  0.00      PEP  H  
ATOM    121  HB2 TRP  1676      -4.996   1.413  20.736  1.00  0.00      PEP  H  
ATOM    122  HD1 TRP  1676      -3.044   3.772  22.788  1.00  0.00      PEP  H  
ATOM    123  HE1 TRP  1676      -2.980   6.095  21.556  1.00  0.00      PEP  H  
ATOM    124  HE3 TRP  1676      -3.942   2.069  18.055  1.00  0.00      PEP  H  
ATOM    125  HZ2 TRP  1676      -3.021   6.983  18.932  1.00  0.00      PEP  H  
ATOM    126  HZ3 TRP  1676      -4.108   3.790  16.242  1.00  0.00      PEP  H  
ATOM    127  HH2 TRP  1676      -3.860   6.190  16.676  1.00  0.00      PEP  H  
ATOM    128  N   GLY  1677      -1.218   1.729  19.419  1.00 21.62      PEP  N  
ATOM    129  CA  GLY  1677       0.130   2.199  19.245  1.00 25.11      PEP  C  
ATOM    130  C   GLY  1677       1.263   1.228  19.056  1.00 23.67      PEP  C  
ATOM    131  O   GLY  1677       1.159   0.236  18.359  1.00 23.23      PEP  O  
ATOM    132  HN  GLY  1677      -1.949   2.210  18.941  1.00  0.00      PEP  H  
ATOM    133  HA1 GLY  1677       0.398   2.789  20.108  1.00  0.00      PEP  H  
ATOM    134  HA2 GLY  1677       0.178   2.884  18.411  1.00  0.00      PEP  H  
ATOM    135  N   ASP  1678       2.406   1.549  19.750  1.00 31.25      PEP  N  
ATOM    136  CA  ASP  1678       3.668   0.838  19.826  1.00 28.41      PEP  C  
ATOM    137  C   ASP  1678       3.550  -0.554  20.496  1.00 38.13      PEP  C  
ATOM    138  O   ASP  1678       3.962  -0.527  21.649  1.00 40.75      PEP  O  
ATOM    139  CB  ASP  1678       4.498   0.872  18.527  1.00 35.09      PEP  C  
ATOM    140  CG  ASP  1678       4.942   2.262  18.092  1.00 34.72      PEP  C  
ATOM    141  OD1 ASP  1678       5.023   3.221  18.923  1.00 45.26      PEP  O  
ATOM    142  OD2 ASP  1678       5.525   2.398  16.959  1.00 29.11      PEP  O1-
ATOM    143  HN  ASP  1678       2.565   2.405  20.237  1.00  0.00      PEP  H  
ATOM    144  HA  ASP  1678       4.404   1.320  20.452  1.00  0.00      PEP  H  
ATOM    145  HB1 ASP  1678       5.497   0.402  18.659  1.00  0.00      PEP  H  
ATOM    146  HB2 ASP  1678       3.950   0.384  17.693  1.00  0.00      PEP  H  
ATOM    147  N   PRO  1679       3.059  -1.686  19.935  1.00 23.23      PEP  N  
ATOM    148  CA  PRO  1679       1.970  -2.636  20.415  1.00 21.58      PEP  C  
ATOM    149  C   PRO  1679       1.768  -2.614  21.888  1.00 23.42      PEP  C  
ATOM    150  O   PRO  1679       2.462  -3.421  22.495  1.00 21.80      PEP  O  
ATOM    151  CB  PRO  1679       2.378  -3.934  19.780  1.00 21.55      PEP  C  
ATOM    152  CG  PRO  1679       2.833  -3.470  18.341  1.00 18.96      PEP  C  
ATOM    153  CD  PRO  1679       3.440  -2.130  18.578  1.00 24.46      PEP  C  
ATOM    154  HA  PRO  1679       1.089  -2.148  20.028  1.00  0.00      PEP  H  
ATOM    155  HB1 PRO  1679       1.546  -4.669  19.826  1.00  0.00      PEP  H  
ATOM    156  HB2 PRO  1679       3.305  -4.246  20.309  1.00  0.00      PEP  H  
ATOM    157  HG1 PRO  1679       3.658  -4.124  17.984  1.00  0.00      PEP  H  
ATOM    158  HG2 PRO  1679       1.963  -3.515  17.653  1.00  0.00      PEP  H  
ATOM    159  HD1 PRO  1679       4.541  -2.060  18.444  1.00  0.00      PEP  H  
ATOM    160  HD2 PRO  1679       2.969  -1.312  17.992  1.00  0.00      PEP  H  
ATOM    161  N   HSP  1680       0.748  -1.888  22.420  1.00 21.96      PEP  N  
ATOM    162  CA  HSP  1680       0.276  -1.822  23.820  1.00 28.53      PEP  C  
ATOM    163  C   HSP  1680      -1.156  -2.506  23.813  1.00 26.03      PEP  C  
ATOM    164  O   HSP  1680      -2.097  -2.029  23.150  1.00 21.62      PEP  O  
ATOM    165  CB  HSP  1680       0.046  -0.377  24.258  1.00 24.48      PEP  C  
ATOM    166  CG  HSP  1680       1.305   0.436  23.975  1.00 35.09      PEP  C  
ATOM    167  CD2 HSP  1680       1.434   1.593  23.265  1.00 36.52      PEP  C  
ATOM    168  ND1 HSP  1680       2.556   0.069  24.452  1.00 33.30      PEP  N  
ATOM    169  CE1 HSP  1680       3.417   0.984  24.029  1.00 38.50      PEP  C  
ATOM    170  NE2 HSP  1680       2.767   1.867  23.295  1.00 33.88      PEP  N  
ATOM    171  HN  HSP  1680       0.233  -1.330  21.775  1.00  0.00      PEP  H  
ATOM    172  HA  HSP  1680       0.913  -2.304  24.547  1.00  0.00      PEP  H  
ATOM    173  HB1 HSP  1680      -0.105  -0.270  25.354  1.00  0.00      PEP  H  
ATOM    174  HB2 HSP  1680      -0.822   0.149  23.807  1.00  0.00      PEP  H  
ATOM    175  HD1 HSP  1680       2.711  -0.618  25.162  1.00  0.00      PEP  H  
ATOM    176  HD2 HSP  1680       0.636   2.153  22.792  1.00  0.00      PEP  H  
ATOM    177  HE1 HSP  1680       4.435   0.937  24.353  1.00  0.00      PEP  H  
ATOM    178  HE2 HSP  1680       3.228   2.550  22.730  1.00  0.00      PEP  H  
ATOM    179  N   TYR  1681      -1.353  -3.575  24.556  1.00 21.35      PEP  N  
ATOM    180  CA  TYR  1681      -2.565  -4.334  24.580  1.00 24.07      PEP  C  
ATOM    181  C   TYR  1681      -3.221  -4.080  25.973  1.00 25.66      PEP  C  
ATOM    182  O   TYR  1681      -2.575  -3.974  27.016  1.00 29.70      PEP  O  
ATOM    183  CB  TYR  1681      -2.193  -5.836  24.633  1.00 19.75      PEP  C  
ATOM    184  CG  TYR  1681      -1.425  -6.365  23.404  1.00 22.37      PEP  C  
ATOM    185  CD1 TYR  1681      -0.042  -6.128  23.139  1.00 20.96      PEP  C  
ATOM    186  CD2 TYR  1681      -2.128  -7.140  22.419  1.00 17.14      PEP  C  
ATOM    187  CE1 TYR  1681       0.589  -6.648  22.013  1.00 17.18      PEP  C  
ATOM    188  CE2 TYR  1681      -1.482  -7.745  21.382  1.00 20.29      PEP  C  
ATOM    189  CZ  TYR  1681      -0.123  -7.409  21.169  1.00 18.39      PEP  C  
ATOM    190  OH  TYR  1681       0.452  -7.822  19.994  1.00 17.23      PEP  O  
ATOM    191  HN  TYR  1681      -0.671  -3.917  25.198  1.00  0.00      PEP  H  
ATOM    192  HA  TYR  1681      -3.234  -4.095  23.767  1.00  0.00      PEP  H  
ATOM    193  HB1 TYR  1681      -3.061  -6.485  24.877  1.00  0.00      PEP  H  
ATOM    194  HB2 TYR  1681      -1.394  -5.898  25.403  1.00  0.00      PEP  H  
ATOM    195  HD1 TYR  1681       0.529  -5.551  23.850  1.00  0.00      PEP  H  
ATOM    196  HD2 TYR  1681      -3.198  -7.271  22.476  1.00  0.00      PEP  H  
ATOM    197  HE1 TYR  1681       1.587  -6.289  21.807  1.00  0.00      PEP  H  
ATOM    198  HE2 TYR  1681      -2.077  -8.202  20.605  1.00  0.00      PEP  H  
ATOM    199  HH  TYR  1681      -0.158  -8.311  19.437  1.00  0.00      PEP  H  
ATOM    200  N   HSP  1682      -4.546  -3.958  26.042  1.00 26.17      PEP  N  
ATOM    201  CA  HSP  1682      -5.274  -3.843  27.295  1.00 27.94      PEP  C  
ATOM    202  C   HSP  1682      -6.210  -5.079  27.321  1.00 23.31      PEP  C  
ATOM    203  O   HSP  1682      -7.166  -5.129  26.568  1.00 26.87      PEP  O  
ATOM    204  CB  HSP  1682      -6.136  -2.535  27.236  1.00 26.14      PEP  C  
ATOM    205  CG  HSP  1682      -6.637  -2.077  28.618  1.00 40.39      PEP  C  
ATOM    206  CD2 HSP  1682      -6.312  -0.998  29.397  1.00 36.98      PEP  C  
ATOM    207  ND1 HSP  1682      -7.758  -2.573  29.159  1.00 41.66      PEP  N  
ATOM    208  CE1 HSP  1682      -8.108  -1.849  30.290  1.00 36.80      PEP  C  
ATOM    209  NE2 HSP  1682      -7.264  -0.894  30.398  1.00 39.46      PEP  N  
ATOM    210  HN  HSP  1682      -5.061  -4.052  25.194  1.00  0.00      PEP  H  
ATOM    211  HA  HSP  1682      -4.679  -3.889  28.195  1.00  0.00      PEP  H  
ATOM    212  HB1 HSP  1682      -6.994  -2.596  26.534  1.00  0.00      PEP  H  
ATOM    213  HB2 HSP  1682      -5.431  -1.729  26.938  1.00  0.00      PEP  H  
ATOM    214  HD1 HSP  1682      -8.368  -3.291  28.826  1.00  0.00      PEP  H  
ATOM    215  HD2 HSP  1682      -5.550  -0.254  29.210  1.00  0.00      PEP  H  
ATOM    216  HE1 HSP  1682      -8.971  -1.949  30.915  1.00  0.00      PEP  H  
ATOM    217  HE2 HSP  1682      -7.138  -0.307  31.197  1.00  0.00      PEP  H  
ATOM    218  N   SER  1683      -5.908  -6.118  28.116  1.00 25.04      PEP  N  
ATOM    219  CA  SER  1683      -6.572  -7.391  28.324  1.00 23.56      PEP  C  
ATOM    220  C   SER  1683      -8.048  -7.167  28.656  1.00 21.61      PEP  C  
ATOM    221  O   SER  1683      -8.501  -6.016  28.907  1.00 22.59      PEP  O  
ATOM    222  CB  SER  1683      -5.937  -8.384  29.453  1.00 20.05      PEP  C  
ATOM    223  OG  SER  1683      -6.332  -8.347  30.840  1.00 21.52      PEP  O  
ATOM    224  HN  SER  1683      -5.063  -5.969  28.626  1.00  0.00      PEP  H  
ATOM    225  HA  SER  1683      -6.715  -7.928  27.399  1.00  0.00      PEP  H  
ATOM    226  HB1 SER  1683      -4.870  -8.130  29.282  1.00  0.00      PEP  H  
ATOM    227  HB2 SER  1683      -5.936  -9.460  29.174  1.00  0.00      PEP  H  
ATOM    228  HG1 SER  1683      -5.957  -9.161  31.181  1.00  0.00      PEP  H  
ATOM    229  N   PHE  1684      -8.834  -8.238  28.684  1.00 16.98      PEP  N  
ATOM    230  CA  PHE  1684     -10.233  -8.152  29.113  1.00 26.51      PEP  C  
ATOM    231  C   PHE  1684     -10.383  -7.806  30.561  1.00 29.14      PEP  C  
ATOM    232  O   PHE  1684     -11.231  -6.986  30.823  1.00 25.50      PEP  O  
ATOM    233  CB  PHE  1684     -11.084  -9.532  28.877  1.00 23.89      PEP  C  
ATOM    234  CG  PHE  1684     -11.324  -9.909  27.452  1.00 25.27      PEP  C  
ATOM    235  CD1 PHE  1684     -12.023  -9.081  26.593  1.00 24.23      PEP  C  
ATOM    236  CD2 PHE  1684     -10.738 -11.066  26.880  1.00 22.20      PEP  C  
ATOM    237  CE1 PHE  1684     -12.167  -9.388  25.249  1.00 20.23      PEP  C  
ATOM    238  CE2 PHE  1684     -10.973 -11.449  25.565  1.00 24.66      PEP  C  
ATOM    239  CZ  PHE  1684     -11.645 -10.621  24.755  1.00 20.35      PEP  C  
ATOM    240  HN  PHE  1684      -8.414  -9.117  28.471  1.00  0.00      PEP  H  
ATOM    241  HA  PHE  1684     -10.684  -7.291  28.641  1.00  0.00      PEP  H  
ATOM    242  HB1 PHE  1684     -12.097  -9.253  29.238  1.00  0.00      PEP  H  
ATOM    243  HB2 PHE  1684     -10.751 -10.445  29.414  1.00  0.00      PEP  H  
ATOM    244  HD1 PHE  1684     -12.509  -8.196  26.976  1.00  0.00      PEP  H  
ATOM    245  HD2 PHE  1684     -10.133 -11.692  27.520  1.00  0.00      PEP  H  
ATOM    246  HE1 PHE  1684     -12.583  -8.659  24.569  1.00  0.00      PEP  H  
ATOM    247  HE2 PHE  1684     -10.419 -12.299  25.196  1.00  0.00      PEP  H  
ATOM    248  HZ  PHE  1684     -11.724 -10.969  23.735  1.00  0.00      PEP  H  
ATOM    249  N   ASP  1685      -9.577  -8.358  31.470  1.00 27.95      PEP  N  
ATOM    250  CA  ASP  1685      -9.806  -8.101  32.953  1.00 27.62      PEP  C  
ATOM    251  C   ASP  1685      -8.881  -6.960  33.412  1.00 27.66      PEP  C  
ATOM    252  O   ASP  1685      -8.927  -6.543  34.591  1.00 36.96      PEP  O  
ATOM    253  CB  ASP  1685      -9.535  -9.283  33.914  1.00 25.56      PEP  C  
ATOM    254  CG  ASP  1685     -10.525 -10.301  33.531  1.00 29.21      PEP  C  
ATOM    255  OD1 ASP  1685     -11.718 -10.018  33.281  1.00 32.13      PEP  O  
ATOM    256  OD2 ASP  1685     -10.150 -11.480  33.611  1.00 28.38      PEP  O1-
ATOM    257  HN  ASP  1685      -8.919  -9.074  31.252  1.00  0.00      PEP  H  
ATOM    258  HA  ASP  1685     -10.813  -7.746  33.121  1.00  0.00      PEP  H  
ATOM    259  HB1 ASP  1685      -9.525  -9.017  34.993  1.00  0.00      PEP  H  
ATOM    260  HB2 ASP  1685      -8.504  -9.643  33.710  1.00  0.00      PEP  H  
ATOM    261  N   GLY  1686      -8.133  -6.392  32.463  1.00 26.03      PEP  N  
ATOM    262  CA  GLY  1686      -7.613  -5.080  32.565  1.00 21.68      PEP  C  
ATOM    263  C   GLY  1686      -6.183  -4.969  32.939  1.00 35.51      PEP  C  
ATOM    264  O   GLY  1686      -5.792  -4.119  33.745  1.00 33.11      PEP  O  
ATOM    265  HN  GLY  1686      -8.089  -6.808  31.557  1.00  0.00      PEP  H  
ATOM    266  HA1 GLY  1686      -8.069  -4.451  33.316  1.00  0.00      PEP  H  
ATOM    267  HA2 GLY  1686      -7.653  -4.574  31.612  1.00  0.00      PEP  H  
ATOM    268  N   ARG  1687      -5.411  -5.773  32.221  1.00 30.92      PEP  N  
ATOM    269  CA  ARG  1687      -3.941  -5.772  32.201  1.00 31.65      PEP  C  
ATOM    270  C   ARG  1687      -3.451  -4.941  30.998  1.00 26.52      PEP  C  
ATOM    271  O   ARG  1687      -3.887  -5.024  29.887  1.00 32.63      PEP  O  
ATOM    272  CB  ARG  1687      -3.360  -7.184  32.111  1.00 26.42      PEP  C  
ATOM    273  CG  ARG  1687      -1.785  -7.182  32.480  1.00 38.13      PEP  C  
ATOM    274  CD  ARG  1687      -1.228  -8.595  32.379  1.00 47.47      PEP  C  
ATOM    275  NE  ARG  1687       0.194  -8.316  32.769  1.00 59.10      PEP  N  
ATOM    276  CZ  ARG  1687       1.125  -9.193  32.606  1.00 50.86      PEP  C  
ATOM    277  NH1 ARG  1687       0.995 -10.422  32.194  1.00 41.60      PEP  N1+
ATOM    278  NH2 ARG  1687       2.385  -8.769  32.825  1.00 39.25      PEP  N  
ATOM    279  HN  ARG  1687      -5.892  -6.413  31.625  1.00  0.00      PEP  H  
ATOM    280  HA  ARG  1687      -3.640  -5.270  33.108  1.00  0.00      PEP  H  
ATOM    281  HB1 ARG  1687      -3.411  -7.631  31.095  1.00  0.00      PEP  H  
ATOM    282  HB2 ARG  1687      -3.822  -7.860  32.863  1.00  0.00      PEP  H  
ATOM    283  HG1 ARG  1687      -1.727  -6.719  33.488  1.00  0.00      PEP  H  
ATOM    284  HG2 ARG  1687      -1.244  -6.487  31.801  1.00  0.00      PEP  H  
ATOM    285  HD1 ARG  1687      -1.219  -8.978  31.336  1.00  0.00      PEP  H  
ATOM    286  HD2 ARG  1687      -1.664  -9.390  33.021  1.00  0.00      PEP  H  
ATOM    287  HE  ARG  1687       0.559  -7.474  33.163  1.00  0.00      PEP  H  
ATOM    288 HH11 ARG  1687       0.146 -10.851  31.886  1.00  0.00      PEP  H  
ATOM    289 HH12 ARG  1687       1.722 -11.088  32.024  1.00  0.00      PEP  H  
ATOM    290 HH21 ARG  1687       2.418  -7.815  33.124  1.00  0.00      PEP  H  
ATOM    291 HH22 ARG  1687       3.197  -9.354  32.817  1.00  0.00      PEP  H  
ATOM    292  N   LYS  1688      -2.528  -4.078  31.320  1.00 30.47      PEP  N  
ATOM    293  CA  LYS  1688      -1.807  -3.335  30.295  1.00 32.92      PEP  C  
ATOM    294  C   LYS  1688      -0.448  -4.005  30.008  1.00 32.21      PEP  C  
ATOM    295  O   LYS  1688       0.331  -4.304  30.889  1.00 44.94      PEP  O  
ATOM    296  CB  LYS  1688      -1.664  -1.864  30.804  1.00 34.28      PEP  C  
ATOM    297  CG  LYS  1688      -3.022  -1.286  30.942  1.00 45.80      PEP  C  
ATOM    298  CD  LYS  1688      -3.008   0.115  31.651  1.00 55.77      PEP  C  
ATOM    299  CE  LYS  1688      -2.027   1.208  31.127  1.00 58.08      PEP  C  
ATOM    300  NZ  LYS  1688      -2.722   1.911  30.012  1.00 68.54      PEP  N1+
ATOM    301  HN  LYS  1688      -2.175  -4.121  32.250  1.00  0.00      PEP  H  
ATOM    302  HA  LYS  1688      -2.371  -3.316  29.374  1.00  0.00      PEP  H  
ATOM    303  HB1 LYS  1688      -0.973  -1.420  30.056  1.00  0.00      PEP  H  
ATOM    304  HB2 LYS  1688      -1.249  -1.833  31.834  1.00  0.00      PEP  H  
ATOM    305  HG1 LYS  1688      -3.700  -1.949  31.521  1.00  0.00      PEP  H  
ATOM    306  HG2 LYS  1688      -3.486  -1.193  29.937  1.00  0.00      PEP  H  
ATOM    307  HD1 LYS  1688      -2.738   0.035  32.726  1.00  0.00      PEP  H  
ATOM    308  HD2 LYS  1688      -4.073   0.402  31.783  1.00  0.00      PEP  H  
ATOM    309  HE1 LYS  1688      -1.161   0.681  30.674  1.00  0.00      PEP  H  
ATOM    310  HE2 LYS  1688      -1.663   1.893  31.921  1.00  0.00      PEP  H  
ATOM    311  HZ1 LYS  1688      -2.593   1.591  29.030  1.00  0.00      PEP  H  
ATOM    312  HZ2 LYS  1688      -2.588   2.939  29.923  1.00  0.00      PEP  H  
ATOM    313  HZ3 LYS  1688      -3.722   1.704  30.215  1.00  0.00      PEP  H  
ATOM    314  N   PHE  1689      -0.141  -4.304  28.732  1.00 32.88      PEP  N  
ATOM    315  CA  PHE  1689       1.233  -4.837  28.453  1.00 28.62      PEP  C  
ATOM    316  C   PHE  1689       1.626  -4.567  27.066  1.00 32.42      PEP  C  
ATOM    317  O   PHE  1689       0.763  -4.247  26.285  1.00 27.69      PEP  O  
ATOM    318  CB  PHE  1689       1.456  -6.389  28.735  1.00 26.02      PEP  C  
ATOM    319  CG  PHE  1689       0.643  -7.276  27.670  1.00 28.72      PEP  C  
ATOM    320  CD1 PHE  1689       1.340  -7.794  26.521  1.00 24.44      PEP  C  
ATOM    321  CD2 PHE  1689      -0.718  -7.593  27.811  1.00 24.32      PEP  C  
ATOM    322  CE1 PHE  1689       0.683  -8.610  25.630  1.00 26.01      PEP  C  
ATOM    323  CE2 PHE  1689      -1.393  -8.393  26.885  1.00 23.96      PEP  C  
ATOM    324  CZ  PHE  1689      -0.691  -8.851  25.755  1.00 25.98      PEP  C  
ATOM    325  HN  PHE  1689      -0.737  -4.202  27.939  1.00  0.00      PEP  H  
ATOM    326  HA  PHE  1689       1.946  -4.168  28.910  1.00  0.00      PEP  H  
ATOM    327  HB1 PHE  1689       1.133  -6.562  29.784  1.00  0.00      PEP  H  
ATOM    328  HB2 PHE  1689       2.523  -6.681  28.637  1.00  0.00      PEP  H  
ATOM    329  HD1 PHE  1689       2.365  -7.549  26.286  1.00  0.00      PEP  H  
ATOM    330  HD2 PHE  1689      -1.227  -7.328  28.726  1.00  0.00      PEP  H  
ATOM    331  HE1 PHE  1689       1.232  -8.935  24.759  1.00  0.00      PEP  H  
ATOM    332  HE2 PHE  1689      -2.432  -8.665  27.002  1.00  0.00      PEP  H  
ATOM    333  HZ  PHE  1689      -1.173  -9.557  25.094  1.00  0.00      PEP  H  
ATOM    334  N   ASP  1690       2.905  -4.594  26.814  1.00 28.02      PEP  N  
ATOM    335  CA  ASP  1690       3.492  -4.231  25.584  1.00 21.32      PEP  C  
ATOM    336  C   ASP  1690       4.181  -5.448  25.048  1.00 28.46      PEP  C  
ATOM    337  O   ASP  1690       4.859  -6.201  25.757  1.00 26.58      PEP  O  
ATOM    338  CB  ASP  1690       4.505  -3.147  25.761  1.00 31.85      PEP  C  
ATOM    339  CG  ASP  1690       3.949  -2.064  26.689  1.00 39.22      PEP  C  
ATOM    340  OD1 ASP  1690       2.824  -1.587  26.422  1.00 43.55      PEP  O  
ATOM    341  OD2 ASP  1690       4.691  -1.650  27.627  1.00 53.32      PEP  O1-
ATOM    342  HN  ASP  1690       3.613  -4.917  27.437  1.00  0.00      PEP  H  
ATOM    343  HA  ASP  1690       2.754  -3.936  24.853  1.00  0.00      PEP  H  
ATOM    344  HB1 ASP  1690       4.965  -2.683  24.863  1.00  0.00      PEP  H  
ATOM    345  HB2 ASP  1690       5.348  -3.570  26.347  1.00  0.00      PEP  H  
ATOM    346  N   PHE  1691       3.982  -5.774  23.724  1.00 20.52      PEP  N  
ATOM    347  CA  PHE  1691       4.723  -6.840  23.099  1.00 20.69      PEP  C  
ATOM    348  C   PHE  1691       5.079  -6.536  21.692  1.00 24.91      PEP  C  
ATOM    349  O   PHE  1691       4.313  -6.487  20.765  1.00 20.05      PEP  O  
ATOM    350  CB  PHE  1691       3.800  -8.123  23.087  1.00 22.65      PEP  C  
ATOM    351  CG  PHE  1691       4.277  -9.263  22.174  1.00 24.99      PEP  C  
ATOM    352  CD1 PHE  1691       5.520  -9.862  22.392  1.00 24.98      PEP  C  
ATOM    353  CD2 PHE  1691       3.253  -9.930  21.478  1.00 22.42      PEP  C  
ATOM    354  CE1 PHE  1691       5.831 -11.028  21.722  1.00 22.29      PEP  C  
ATOM    355  CE2 PHE  1691       3.600 -11.113  20.825  1.00 23.06      PEP  C  
ATOM    356  CZ  PHE  1691       4.863 -11.634  20.929  1.00 19.05      PEP  C  
ATOM    357  HN  PHE  1691       3.568  -5.116  23.100  1.00  0.00      PEP  H  
ATOM    358  HA  PHE  1691       5.604  -7.089  23.670  1.00  0.00      PEP  H  
ATOM    359  HB1 PHE  1691       2.834  -7.823  22.628  1.00  0.00      PEP  H  
ATOM    360  HB2 PHE  1691       3.643  -8.525  24.111  1.00  0.00      PEP  H  
ATOM    361  HD1 PHE  1691       6.223  -9.338  23.022  1.00  0.00      PEP  H  
ATOM    362  HD2 PHE  1691       2.250  -9.530  21.516  1.00  0.00      PEP  H  
ATOM    363  HE1 PHE  1691       6.837 -11.399  21.849  1.00  0.00      PEP  H  
ATOM    364  HE2 PHE  1691       2.803 -11.665  20.351  1.00  0.00      PEP  H  
ATOM    365  HZ  PHE  1691       5.116 -12.580  20.473  1.00  0.00      PEP  H  
ATOM    366  N   GLN  1692       6.366  -6.636  21.474  1.00 23.46      PEP  N  
ATOM    367  CA  GLN  1692       6.903  -6.128  20.176  1.00 23.14      PEP  C  
ATOM    368  C   GLN  1692       7.066  -7.207  19.151  1.00 20.25      PEP  C  
ATOM    369  O   GLN  1692       7.833  -7.024  18.225  1.00 27.46      PEP  O  
ATOM    370  CB  GLN  1692       8.206  -5.379  20.615  1.00 27.23      PEP  C  
ATOM    371  CG  GLN  1692       8.217  -4.178  21.535  1.00 21.36      PEP  C  
ATOM    372  CD  GLN  1692       7.189  -3.033  21.209  1.00 30.71      PEP  C  
ATOM    373  NE2 GLN  1692       6.159  -2.974  22.075  1.00 25.85      PEP  N  
ATOM    374  OE1 GLN  1692       7.370  -2.237  20.304  1.00 24.36      PEP  O  
ATOM    375  HN  GLN  1692       7.052  -6.846  22.167  1.00  0.00      PEP  H  
ATOM    376  HA  GLN  1692       6.253  -5.411  19.696  1.00  0.00      PEP  H  
ATOM    377  HB1 GLN  1692       8.580  -5.067  19.616  1.00  0.00      PEP  H  
ATOM    378  HB2 GLN  1692       8.810  -6.214  21.031  1.00  0.00      PEP  H  
ATOM    379  HG1 GLN  1692       9.177  -3.658  21.331  1.00  0.00      PEP  H  
ATOM    380  HG2 GLN  1692       8.233  -4.448  22.612  1.00  0.00      PEP  H  
ATOM    381 HE21 GLN  1692       5.302  -2.541  21.793  1.00  0.00      PEP  H  
ATOM    382 HE22 GLN  1692       6.122  -3.504  22.923  1.00  0.00      PEP  H  
ATOM    383  N   GLY  1693       6.439  -8.404  19.289  1.00 20.66      PEP  N  
ATOM    384  CA  GLY  1693       6.645  -9.512  18.374  1.00 17.88      PEP  C  
ATOM    385  C   GLY  1693       6.248  -9.261  16.902  1.00 20.02      PEP  C  
ATOM    386  O   GLY  1693       5.552  -8.336  16.588  1.00 21.63      PEP  O  
ATOM    387  HN  GLY  1693       6.019  -8.646  20.161  1.00  0.00      PEP  H  
ATOM    388  HA1 GLY  1693       5.938 -10.269  18.680  1.00  0.00      PEP  H  
ATOM    389  HA2 GLY  1693       7.702  -9.733  18.400  1.00  0.00      PEP  H  
ATOM    390  N   THR  1694       6.596 -10.236  16.017  1.00 20.87      PEP  N  
ATOM    391  CA  THR  1694       6.396 -10.261  14.542  1.00 21.06      PEP  C  
ATOM    392  C   THR  1694       5.670 -11.459  13.920  1.00 22.91      PEP  C  
ATOM    393  O   THR  1694       5.311 -11.445  12.760  1.00 26.96      PEP  O  
ATOM    394  CB  THR  1694       7.665  -9.957  13.660  1.00 30.41      PEP  C  
ATOM    395  CG2 THR  1694       8.287  -8.599  14.027  1.00 22.74      PEP  C  
ATOM    396  OG1 THR  1694       8.646 -10.947  13.814  1.00 28.04      PEP  O  
ATOM    397  HN  THR  1694       7.084 -11.045  16.332  1.00  0.00      PEP  H  
ATOM    398  HA  THR  1694       5.708  -9.503  14.199  1.00  0.00      PEP  H  
ATOM    399  HB  THR  1694       7.388  -9.838  12.590  1.00  0.00      PEP  H  
ATOM    400  HG1 THR  1694       9.066 -10.809  14.667  1.00  0.00      PEP  H  
ATOM    401 HG21 THR  1694       9.271  -8.336  13.583  1.00  0.00      PEP  H  
ATOM    402 HG22 THR  1694       8.446  -8.472  15.119  1.00  0.00      PEP  H  
ATOM    403 HG23 THR  1694       7.562  -7.834  13.674  1.00  0.00      PEP  H  
ATOM    404  N   CYS  1695       5.325 -12.564  14.649  1.00 19.01      PEP  N  
ATOM    405  CA  CYS  1695       4.590 -13.673  14.101  1.00 19.70      PEP  C  
ATOM    406  C   CYS  1695       3.119 -13.260  14.033  1.00 20.06      PEP  C  
ATOM    407  O   CYS  1695       2.695 -12.168  14.462  1.00 19.92      PEP  O  
ATOM    408  CB  CYS  1695       4.941 -14.932  14.927  1.00 22.63      PEP  C  
ATOM    409  SG  CYS  1695       6.552 -15.694  14.552  1.00 29.80      PEP  S  
ATOM    410  HN  CYS  1695       5.337 -12.562  15.645  1.00  0.00      PEP  H  
ATOM    411  HA  CYS  1695       4.790 -13.848  13.054  1.00  0.00      PEP  H  
ATOM    412  HB1 CYS  1695       4.140 -15.666  14.695  1.00  0.00      PEP  H  
ATOM    413  HB2 CYS  1695       4.905 -14.671  16.006  1.00  0.00      PEP  H  
ATOM    414  N   ASN  1696       2.319 -14.183  13.414  1.00 22.38      PEP  N  
ATOM    415  CA  ASN  1696       0.836 -14.321  13.566  1.00 25.50      PEP  C  
ATOM    416  C   ASN  1696       0.472 -14.862  14.927  1.00 21.71      PEP  C  
ATOM    417  O   ASN  1696       0.788 -16.004  15.317  1.00 25.26      PEP  O  
ATOM    418  CB  ASN  1696       0.283 -15.322  12.428  1.00 16.73      PEP  C  
ATOM    419  CG  ASN  1696      -1.230 -15.258  12.297  1.00 24.09      PEP  C  
ATOM    420  ND2 ASN  1696      -1.873 -16.178  11.577  1.00 21.05      PEP  N  
ATOM    421  OD1 ASN  1696      -1.828 -14.353  12.888  1.00 22.20      PEP  O  
ATOM    422  HN  ASN  1696       2.744 -14.996  13.023  1.00  0.00      PEP  H  
ATOM    423  HA  ASN  1696       0.503 -13.300  13.447  1.00  0.00      PEP  H  
ATOM    424  HB1 ASN  1696       0.566 -16.288  12.897  1.00  0.00      PEP  H  
ATOM    425  HB2 ASN  1696       0.640 -15.259  11.377  1.00  0.00      PEP  H  
ATOM    426 HD21 ASN  1696      -2.870 -16.148  11.501  1.00  0.00      PEP  H  
ATOM    427 HD22 ASN  1696      -1.360 -16.884  11.089  1.00  0.00      PEP  H  
ATOM    428  N   TYR  1697      -0.230 -14.013  15.726  1.00 20.32      PEP  N  
ATOM    429  CA  TYR  1697      -0.498 -14.317  17.116  1.00 16.81      PEP  C  
ATOM    430  C   TYR  1697      -2.031 -14.390  17.381  1.00 23.94      PEP  C  
ATOM    431  O   TYR  1697      -2.882 -13.734  16.780  1.00 16.52      PEP  O  
ATOM    432  CB  TYR  1697       0.045 -13.186  18.056  1.00 17.69      PEP  C  
ATOM    433  CG  TYR  1697       1.559 -13.104  18.092  1.00 25.09      PEP  C  
ATOM    434  CD1 TYR  1697       2.390 -14.158  18.580  1.00 23.11      PEP  C  
ATOM    435  CD2 TYR  1697       2.093 -11.918  17.650  1.00 17.32      PEP  C  
ATOM    436  CE1 TYR  1697       3.794 -13.983  18.481  1.00 22.45      PEP  C  
ATOM    437  CE2 TYR  1697       3.517 -11.765  17.536  1.00 23.41      PEP  C  
ATOM    438  CZ  TYR  1697       4.357 -12.834  17.986  1.00 26.30      PEP  C  
ATOM    439  OH  TYR  1697       5.764 -12.560  17.781  1.00 25.41      PEP  O  
ATOM    440  HN  TYR  1697      -0.559 -13.181  15.286  1.00  0.00      PEP  H  
ATOM    441  HA  TYR  1697      -0.113 -15.290  17.381  1.00  0.00      PEP  H  
ATOM    442  HB1 TYR  1697      -0.285 -13.412  19.093  1.00  0.00      PEP  H  
ATOM    443  HB2 TYR  1697      -0.329 -12.195  17.721  1.00  0.00      PEP  H  
ATOM    444  HD1 TYR  1697       2.004 -15.049  19.053  1.00  0.00      PEP  H  
ATOM    445  HD2 TYR  1697       1.434 -11.153  17.268  1.00  0.00      PEP  H  
ATOM    446  HE1 TYR  1697       4.372 -14.746  18.979  1.00  0.00      PEP  H  
ATOM    447  HE2 TYR  1697       3.922 -10.898  17.034  1.00  0.00      PEP  H  
ATOM    448  HH  TYR  1697       6.253 -13.251  18.233  1.00  0.00      PEP  H  
ATOM    449  N   VAL  1698      -2.380 -15.286  18.275  1.00 23.89      PEP  N  
ATOM    450  CA  VAL  1698      -3.800 -15.462  18.667  1.00 16.67      PEP  C  
ATOM    451  C   VAL  1698      -4.189 -14.352  19.644  1.00 18.24      PEP  C  
ATOM    452  O   VAL  1698      -3.807 -14.372  20.819  1.00 17.82      PEP  O  
ATOM    453  CB  VAL  1698      -3.978 -16.738  19.449  1.00 20.60      PEP  C  
ATOM    454  CG1 VAL  1698      -5.561 -16.946  19.525  1.00 19.20      PEP  C  
ATOM    455  CG2 VAL  1698      -3.304 -17.972  18.673  1.00 15.02      PEP  C  
ATOM    456  HN  VAL  1698      -1.702 -15.752  18.838  1.00  0.00      PEP  H  
ATOM    457  HA  VAL  1698      -4.413 -15.532  17.780  1.00  0.00      PEP  H  
ATOM    458  HB  VAL  1698      -3.490 -16.750  20.448  1.00  0.00      PEP  H  
ATOM    459 HG11 VAL  1698      -5.949 -16.466  20.448  1.00  0.00      PEP  H  
ATOM    460 HG12 VAL  1698      -5.919 -17.999  19.522  1.00  0.00      PEP  H  
ATOM    461 HG13 VAL  1698      -6.006 -16.595  18.569  1.00  0.00      PEP  H  
ATOM    462 HG21 VAL  1698      -3.708 -18.113  17.647  1.00  0.00      PEP  H  
ATOM    463 HG22 VAL  1698      -3.515 -18.865  19.299  1.00  0.00      PEP  H  
ATOM    464 HG23 VAL  1698      -2.199 -18.013  18.568  1.00  0.00      PEP  H  
ATOM    465  N   LEU  1699      -5.084 -13.394  19.168  1.00 19.37      PEP  N  
ATOM    466  CA  LEU  1699      -5.487 -12.363  20.102  1.00 17.57      PEP  C  
ATOM    467  C   LEU  1699      -6.636 -12.704  21.039  1.00 20.15      PEP  C  
ATOM    468  O   LEU  1699      -6.579 -12.481  22.250  1.00 20.02      PEP  O  
ATOM    469  CB  LEU  1699      -5.909 -11.145  19.227  1.00 14.96      PEP  C  
ATOM    470  CG  LEU  1699      -6.267  -9.856  19.964  1.00 22.81      PEP  C  
ATOM    471  CD1 LEU  1699      -5.034  -9.228  20.726  1.00 15.88      PEP  C  
ATOM    472  CD2 LEU  1699      -6.860  -8.804  19.012  1.00 17.07      PEP  C  
ATOM    473  HN  LEU  1699      -5.304 -13.314  18.199  1.00  0.00      PEP  H  
ATOM    474  HA  LEU  1699      -4.694 -11.862  20.638  1.00  0.00      PEP  H  
ATOM    475  HB1 LEU  1699      -6.789 -11.421  18.607  1.00  0.00      PEP  H  
ATOM    476  HB2 LEU  1699      -5.071 -10.928  18.531  1.00  0.00      PEP  H  
ATOM    477  HG  LEU  1699      -7.083 -10.081  20.683  1.00  0.00      PEP  H  
ATOM    478 HD11 LEU  1699      -4.802  -9.892  21.586  1.00  0.00      PEP  H  
ATOM    479 HD12 LEU  1699      -5.240  -8.203  21.102  1.00  0.00      PEP  H  
ATOM    480 HD13 LEU  1699      -4.178  -9.131  20.024  1.00  0.00      PEP  H  
ATOM    481 HD21 LEU  1699      -7.441  -8.089  19.633  1.00  0.00      PEP  H  
ATOM    482 HD22 LEU  1699      -7.591  -9.373  18.398  1.00  0.00      PEP  H  
ATOM    483 HD23 LEU  1699      -6.101  -8.279  18.392  1.00  0.00      PEP  H  
ATOM    484  N   ALA  1700      -7.683 -13.315  20.518  1.00 16.96      PEP  N  
ATOM    485  CA  ALA  1700      -8.729 -13.860  21.308  1.00 17.10      PEP  C  
ATOM    486  C   ALA  1700      -9.234 -15.126  20.723  1.00 24.48      PEP  C  
ATOM    487  O   ALA  1700      -9.493 -15.382  19.540  1.00 23.09      PEP  O  
ATOM    488  CB  ALA  1700      -9.878 -12.865  21.367  1.00 16.81      PEP  C  
ATOM    489  HN  ALA  1700      -7.611 -13.586  19.562  1.00  0.00      PEP  H  
ATOM    490  HA  ALA  1700      -8.430 -14.084  22.322  1.00  0.00      PEP  H  
ATOM    491  HB1 ALA  1700     -10.705 -13.210  22.024  1.00  0.00      PEP  H  
ATOM    492  HB2 ALA  1700     -10.392 -12.766  20.386  1.00  0.00      PEP  H  
ATOM    493  HB3 ALA  1700      -9.466 -11.843  21.509  1.00  0.00      PEP  H  
ATOM    494  N   THR  1701      -9.294 -16.179  21.560  1.00 20.76      PEP  N  
ATOM    495  CA  THR  1701      -9.877 -17.434  21.109  1.00 21.97      PEP  C  
ATOM    496  C   THR  1701     -10.588 -18.264  22.162  1.00 26.03      PEP  C  
ATOM    497  O   THR  1701     -10.298 -18.090  23.351  1.00 21.58      PEP  O  
ATOM    498  CB  THR  1701      -8.786 -18.323  20.502  1.00 26.42      PEP  C  
ATOM    499  CG2 THR  1701      -7.643 -18.772  21.476  1.00 18.09      PEP  C  
ATOM    500  OG1 THR  1701      -9.332 -19.417  19.870  1.00 26.51      PEP  O  
ATOM    501  HN  THR  1701      -9.043 -16.078  22.519  1.00  0.00      PEP  H  
ATOM    502  HA  THR  1701     -10.615 -17.235  20.347  1.00  0.00      PEP  H  
ATOM    503  HB  THR  1701      -8.209 -17.832  19.689  1.00  0.00      PEP  H  
ATOM    504  HG1 THR  1701      -9.821 -19.088  19.113  1.00  0.00      PEP  H  
ATOM    505 HG21 THR  1701      -7.936 -19.452  22.306  1.00  0.00      PEP  H  
ATOM    506 HG22 THR  1701      -7.083 -17.894  21.863  1.00  0.00      PEP  H  
ATOM    507 HG23 THR  1701      -6.962 -19.344  20.811  1.00  0.00      PEP  H  
ATOM    508  N   THR  1702     -11.500 -19.213  21.867  1.00 21.86      PEP  N  
ATOM    509  CA  THR  1702     -11.975 -20.347  22.645  1.00 29.09      PEP  C  
ATOM    510  C   THR  1702     -11.170 -21.617  22.420  1.00 29.31      PEP  C  
ATOM    511  O   THR  1702     -11.453 -22.699  22.916  1.00 28.28      PEP  O  
ATOM    512  CB  THR  1702     -13.488 -20.666  22.525  1.00 24.50      PEP  C  
ATOM    513  CG2 THR  1702     -14.302 -19.531  23.068  1.00 26.68      PEP  C  
ATOM    514  OG1 THR  1702     -13.845 -20.945  21.116  1.00 23.67      PEP  O  
ATOM    515  HN  THR  1702     -11.852 -19.208  20.935  1.00  0.00      PEP  H  
ATOM    516  HA  THR  1702     -11.871 -20.212  23.710  1.00  0.00      PEP  H  
ATOM    517  HB  THR  1702     -13.739 -21.600  23.072  1.00  0.00      PEP  H  
ATOM    518  HG1 THR  1702     -13.815 -21.900  21.026  1.00  0.00      PEP  H  
ATOM    519 HG21 THR  1702     -14.078 -18.650  22.429  1.00  0.00      PEP  H  
ATOM    520 HG22 THR  1702     -14.122 -19.356  24.150  1.00  0.00      PEP  H  
ATOM    521 HG23 THR  1702     -15.378 -19.728  22.878  1.00  0.00      PEP  H  
ATOM    522  N   GLY  1703     -10.155 -21.615  21.514  1.00 27.19      PEP  N  
ATOM    523  CA  GLY  1703      -9.199 -22.682  21.324  1.00 26.98      PEP  C  
ATOM    524  C   GLY  1703      -8.154 -22.846  22.376  1.00 31.40      PEP  C  
ATOM    525  O   GLY  1703      -7.032 -22.462  22.188  1.00 28.79      PEP  O  
ATOM    526  HN  GLY  1703     -10.056 -20.810  20.933  1.00  0.00      PEP  H  
ATOM    527  HA1 GLY  1703      -8.627 -22.491  20.428  1.00  0.00      PEP  H  
ATOM    528  HA2 GLY  1703      -9.703 -23.636  21.365  1.00  0.00      PEP  H  
ATOM    529  N   CYS  1704      -8.583 -23.407  23.512  1.00 26.53      PEP  N  
ATOM    530  CA  CYS  1704      -7.797 -23.414  24.690  1.00 30.94      PEP  C  
ATOM    531  C   CYS  1704      -7.791 -24.930  25.101  1.00 41.52      PEP  C  
ATOM    532  O   CYS  1704      -8.794 -25.359  25.563  1.00 40.75      PEP  O  
ATOM    533  CB  CYS  1704      -8.458 -22.613  25.844  1.00 28.50      PEP  C  
ATOM    534  SG  CYS  1704      -8.955 -20.912  25.306  1.00 28.75      PEP  S  
ATOM    535  HN  CYS  1704      -9.523 -23.726  23.595  1.00  0.00      PEP  H  
ATOM    536  HA  CYS  1704      -6.825 -22.998  24.471  1.00  0.00      PEP  H  
ATOM    537  HB1 CYS  1704      -7.806 -22.534  26.739  1.00  0.00      PEP  H  
ATOM    538  HB2 CYS  1704      -9.359 -23.119  26.250  1.00  0.00      PEP  H  
ATOM    539  N   PRO  1705      -6.714 -25.755  24.998  1.00 50.74      PEP  N  
ATOM    540  CA  PRO  1705      -6.846 -27.236  25.132  1.00 45.82      PEP  C  
ATOM    541  C   PRO  1705      -6.912 -27.571  26.660  1.00 47.94      PEP  C  
ATOM    542  O   PRO  1705      -5.908 -27.623  27.365  1.00 44.22      PEP  O  
ATOM    543  CB  PRO  1705      -5.563 -27.714  24.500  1.00 40.78      PEP  C  
ATOM    544  CG  PRO  1705      -4.579 -26.625  24.714  1.00 46.83      PEP  C  
ATOM    545  CD  PRO  1705      -5.357 -25.408  24.562  1.00 47.14      PEP  C  
ATOM    546  HA  PRO  1705      -7.734 -27.601  24.638  1.00  0.00      PEP  H  
ATOM    547  HB1 PRO  1705      -5.872 -27.814  23.437  1.00  0.00      PEP  H  
ATOM    548  HB2 PRO  1705      -5.281 -28.684  24.960  1.00  0.00      PEP  H  
ATOM    549  HG1 PRO  1705      -4.096 -26.698  25.712  1.00  0.00      PEP  H  
ATOM    550  HG2 PRO  1705      -3.695 -26.649  24.042  1.00  0.00      PEP  H  
ATOM    551  HD1 PRO  1705      -4.981 -24.510  25.096  1.00  0.00      PEP  H  
ATOM    552  HD2 PRO  1705      -5.433 -25.219  23.470  1.00  0.00      PEP  H  
ATOM    553  N   GLY  1706      -8.109 -27.916  27.140  1.00 49.49      PEP  N  
ATOM    554  CA  GLY  1706      -8.401 -28.368  28.518  1.00 47.38      PEP  C  
ATOM    555  C   GLY  1706      -9.121 -27.363  29.218  1.00 62.42      PEP  C  
ATOM    556  O   GLY  1706      -9.362 -27.510  30.389  1.00 62.96      PEP  O  
ATOM    557  HN  GLY  1706      -8.930 -27.924  26.576  1.00  0.00      PEP  H  
ATOM    558  HA1 GLY  1706      -7.507 -28.553  29.094  1.00  0.00      PEP  H  
ATOM    559  HA2 GLY  1706      -9.089 -29.199  28.561  1.00  0.00      PEP  H  
ATOM    560  N   VAL  1707      -9.512 -26.265  28.564  1.00 63.37      PEP  N  
ATOM    561  CA  VAL  1707     -10.493 -25.365  29.079  1.00 55.57      PEP  C  
ATOM    562  C   VAL  1707     -11.740 -25.390  28.259  1.00 59.47      PEP  C  
ATOM    563  O   VAL  1707     -11.834 -25.113  26.993  1.00 57.17      PEP  O  
ATOM    564  CB  VAL  1707      -9.920 -23.967  29.336  1.00 55.14      PEP  C  
ATOM    565  CG1 VAL  1707     -10.988 -23.004  29.771  1.00 41.20      PEP  C  
ATOM    566  CG2 VAL  1707      -8.783 -24.020  30.310  1.00 44.67      PEP  C  
ATOM    567  HN  VAL  1707      -9.278 -26.075  27.613  1.00  0.00      PEP  H  
ATOM    568  HA  VAL  1707     -10.883 -25.784  29.995  1.00  0.00      PEP  H  
ATOM    569  HB  VAL  1707      -9.613 -23.696  28.302  1.00  0.00      PEP  H  
ATOM    570 HG11 VAL  1707     -10.495 -22.033  29.993  1.00  0.00      PEP  H  
ATOM    571 HG12 VAL  1707     -11.563 -23.377  30.646  1.00  0.00      PEP  H  
ATOM    572 HG13 VAL  1707     -11.628 -22.858  28.874  1.00  0.00      PEP  H  
ATOM    573 HG21 VAL  1707      -8.334 -23.018  30.475  1.00  0.00      PEP  H  
ATOM    574 HG22 VAL  1707      -7.974 -24.647  29.880  1.00  0.00      PEP  H  
ATOM    575 HG23 VAL  1707      -9.093 -24.465  31.280  1.00  0.00      PEP  H  
ATOM    576  N   SER  1708     -12.852 -25.492  28.941  1.00 57.76      PEP  N  
ATOM    577  CA  SER  1708     -14.206 -25.655  28.471  1.00 66.37      PEP  C  
ATOM    578  C   SER  1708     -14.781 -24.404  27.932  1.00 71.11      PEP  C  
ATOM    579  O   SER  1708     -14.559 -23.246  28.327  1.00 79.33      PEP  O  
ATOM    580  CB  SER  1708     -15.171 -26.242  29.460  1.00 70.86      PEP  C  
ATOM    581  OG  SER  1708     -16.452 -26.602  28.949  1.00 80.25      PEP  O  
ATOM    582  HN  SER  1708     -12.717 -25.461  29.928  1.00  0.00      PEP  H  
ATOM    583  HA  SER  1708     -14.247 -26.417  27.707  1.00  0.00      PEP  H  
ATOM    584  HB1 SER  1708     -15.217 -25.489  30.275  1.00  0.00      PEP  H  
ATOM    585  HB2 SER  1708     -14.738 -27.175  29.883  1.00  0.00      PEP  H  
ATOM    586  HG1 SER  1708     -17.035 -26.328  29.661  1.00  0.00      PEP  H  
ATOM    587  N   THR  1709     -15.521 -24.514  26.849  1.00 64.82      PEP  N  
ATOM    588  CA  THR  1709     -16.381 -23.536  26.088  1.00 70.04      PEP  C  
ATOM    589  C   THR  1709     -17.799 -23.712  26.545  1.00 71.20      PEP  C  
ATOM    590  O   THR  1709     -18.659 -22.878  26.216  1.00 68.39      PEP  O  
ATOM    591  CB  THR  1709     -16.255 -23.696  24.581  1.00 73.25      PEP  C  
ATOM    592  CG2 THR  1709     -16.597 -22.415  23.760  1.00 67.80      PEP  C  
ATOM    593  OG1 THR  1709     -14.943 -23.942  24.339  1.00 59.17      PEP  O  
ATOM    594  HN  THR  1709     -15.655 -25.392  26.394  1.00  0.00      PEP  H  
ATOM    595  HA  THR  1709     -16.044 -22.546  26.359  1.00  0.00      PEP  H  
ATOM    596  HB  THR  1709     -16.803 -24.570  24.168  1.00  0.00      PEP  H  
ATOM    597  HG1 THR  1709     -14.471 -23.256  24.817  1.00  0.00      PEP  H  
ATOM    598 HG21 THR  1709     -16.328 -22.437  22.682  1.00  0.00      PEP  H  
ATOM    599 HG22 THR  1709     -16.030 -21.532  24.126  1.00  0.00      PEP  H  
ATOM    600 HG23 THR  1709     -17.676 -22.152  23.786  1.00  0.00      PEP  H  
ATOM    601  N   GLN  1710     -18.135 -24.743  27.408  1.00 58.80      PEP  N  
ATOM    602  CA  GLN  1710     -19.416 -24.959  28.064  1.00 49.05      PEP  C  
ATOM    603  C   GLN  1710     -20.631 -25.141  27.123  1.00 44.04      PEP  C  
ATOM    604  O   GLN  1710     -21.784 -25.019  27.604  1.00 43.22      PEP  O  
ATOM    605  CB  GLN  1710     -19.727 -23.840  29.108  1.00 55.66      PEP  C  
ATOM    606  CG  GLN  1710     -18.769 -23.673  30.227  1.00 61.41      PEP  C  
ATOM    607  CD  GLN  1710     -18.807 -24.899  31.105  1.00 72.39      PEP  C  
ATOM    608  NE2 GLN  1710     -19.638 -24.997  32.128  1.00 72.62      PEP  N  
ATOM    609  OE1 GLN  1710     -17.912 -25.806  30.956  1.00 73.22      PEP  O  
ATOM    610  HN  GLN  1710     -17.341 -25.232  27.759  1.00  0.00      PEP  H  
ATOM    611  HA  GLN  1710     -19.369 -25.940  28.512  1.00  0.00      PEP  H  
ATOM    612  HB1 GLN  1710     -20.730 -23.891  29.584  1.00  0.00      PEP  H  
ATOM    613  HB2 GLN  1710     -19.591 -22.925  28.493  1.00  0.00      PEP  H  
ATOM    614  HG1 GLN  1710     -19.034 -22.786  30.840  1.00  0.00      PEP  H  
ATOM    615  HG2 GLN  1710     -17.748 -23.589  29.796  1.00  0.00      PEP  H  
ATOM    616 HE21 GLN  1710     -19.477 -25.644  32.873  1.00  0.00      PEP  H  
ATOM    617 HE22 GLN  1710     -20.389 -24.351  32.254  1.00  0.00      PEP  H  
ATOM    618  N   GLY  1711     -20.444 -25.512  25.797  1.00 43.49      PEP  N  
ATOM    619  CA  GLY  1711     -21.443 -25.604  24.729  1.00 42.85      PEP  C  
ATOM    620  C   GLY  1711     -21.854 -24.292  24.068  1.00 44.12      PEP  C  
ATOM    621  O   GLY  1711     -23.039 -24.190  23.579  1.00 43.97      PEP  O  
ATOM    622  HN  GLY  1711     -19.497 -25.596  25.496  1.00  0.00      PEP  H  
ATOM    623  HA1 GLY  1711     -22.387 -25.951  25.122  1.00  0.00      PEP  H  
ATOM    624  HA2 GLY  1711     -20.949 -26.160  23.946  1.00  0.00      PEP  H  
ATOM    625  N   LEU  1712     -20.997 -23.330  24.073  1.00 42.55      PEP  N  
ATOM    626  CA  LEU  1712     -21.158 -21.991  23.506  1.00 38.28      PEP  C  
ATOM    627  C   LEU  1712     -20.328 -21.939  22.273  1.00 24.44      PEP  C  
ATOM    628  O   LEU  1712     -19.398 -22.744  22.128  1.00 30.31      PEP  O  
ATOM    629  CB  LEU  1712     -20.509 -20.916  24.382  1.00 23.07      PEP  C  
ATOM    630  CG  LEU  1712     -21.242 -20.753  25.703  1.00 34.09      PEP  C  
ATOM    631  CD1 LEU  1712     -20.657 -19.552  26.449  1.00 29.90      PEP  C  
ATOM    632  CD2 LEU  1712     -22.703 -20.349  25.569  1.00 28.05      PEP  C  
ATOM    633  HN  LEU  1712     -20.171 -23.369  24.629  1.00  0.00      PEP  H  
ATOM    634  HA  LEU  1712     -22.190 -21.821  23.234  1.00  0.00      PEP  H  
ATOM    635  HB1 LEU  1712     -20.509 -19.932  23.868  1.00  0.00      PEP  H  
ATOM    636  HB2 LEU  1712     -19.432 -21.157  24.509  1.00  0.00      PEP  H  
ATOM    637  HG  LEU  1712     -21.139 -21.639  26.365  1.00  0.00      PEP  H  
ATOM    638 HD11 LEU  1712     -19.610 -19.714  26.785  1.00  0.00      PEP  H  
ATOM    639 HD12 LEU  1712     -21.250 -19.357  27.368  1.00  0.00      PEP  H  
ATOM    640 HD13 LEU  1712     -20.778 -18.610  25.871  1.00  0.00      PEP  H  
ATOM    641 HD21 LEU  1712     -23.177 -20.036  26.523  1.00  0.00      PEP  H  
ATOM    642 HD22 LEU  1712     -23.242 -21.094  24.946  1.00  0.00      PEP  H  
ATOM    643 HD23 LEU  1712     -22.676 -19.400  24.992  1.00  0.00      PEP  H  
ATOM    644  N   THR  1713     -20.746 -21.006  21.377  1.00 24.45      PEP  N  
ATOM    645  CA  THR  1713     -20.200 -20.935  20.038  1.00 21.39      PEP  C  
ATOM    646  C   THR  1713     -18.725 -20.675  19.972  1.00 27.94      PEP  C  
ATOM    647  O   THR  1713     -18.339 -19.753  20.670  1.00 29.89      PEP  O  
ATOM    648  CB  THR  1713     -20.934 -19.852  19.117  1.00 24.74      PEP  C  
ATOM    649  CG2 THR  1713     -20.712 -20.170  17.639  1.00 23.52      PEP  C  
ATOM    650  OG1 THR  1713     -22.316 -19.800  19.372  1.00 28.12      PEP  O  
ATOM    651  HN  THR  1713     -21.451 -20.354  21.646  1.00  0.00      PEP  H  
ATOM    652  HA  THR  1713     -20.473 -21.883  19.599  1.00  0.00      PEP  H  
ATOM    653  HB  THR  1713     -20.442 -18.860  19.194  1.00  0.00      PEP  H  
ATOM    654  HG1 THR  1713     -22.373 -19.414  20.250  1.00  0.00      PEP  H  
ATOM    655 HG21 THR  1713     -21.369 -20.992  17.285  1.00  0.00      PEP  H  
ATOM    656 HG22 THR  1713     -19.663 -20.282  17.289  1.00  0.00      PEP  H  
ATOM    657 HG23 THR  1713     -21.220 -19.350  17.089  1.00  0.00      PEP  H  
ATOM    658  N   PRO  1714     -17.857 -21.330  19.205  1.00 24.94      PEP  N  
ATOM    659  CA  PRO  1714     -16.449 -20.957  19.285  1.00 28.31      PEP  C  
ATOM    660  C   PRO  1714     -16.146 -19.814  18.329  1.00 26.68      PEP  C  
ATOM    661  O   PRO  1714     -16.852 -19.646  17.321  1.00 24.33      PEP  O  
ATOM    662  CB  PRO  1714     -15.695 -22.262  18.850  1.00 24.97      PEP  C  
ATOM    663  CG  PRO  1714     -16.766 -23.016  18.029  1.00 22.57      PEP  C  
ATOM    664  CD  PRO  1714     -18.081 -22.664  18.670  1.00 21.63      PEP  C  
ATOM    665  HA  PRO  1714     -16.201 -20.749  20.316  1.00  0.00      PEP  H  
ATOM    666  HB1 PRO  1714     -15.421 -22.719  19.825  1.00  0.00      PEP  H  
ATOM    667  HB2 PRO  1714     -14.781 -22.014  18.268  1.00  0.00      PEP  H  
ATOM    668  HG1 PRO  1714     -16.743 -22.694  16.966  1.00  0.00      PEP  H  
ATOM    669  HG2 PRO  1714     -16.538 -24.099  17.940  1.00  0.00      PEP  H  
ATOM    670  HD1 PRO  1714     -18.951 -22.654  17.979  1.00  0.00      PEP  H  
ATOM    671  HD2 PRO  1714     -18.301 -23.368  19.501  1.00  0.00      PEP  H  
ATOM    672  N   PHE  1715     -15.011 -19.195  18.567  1.00 18.28      PEP  N  
ATOM    673  CA  PHE  1715     -14.381 -18.176  17.643  1.00 24.49      PEP  C  
ATOM    674  C   PHE  1715     -12.874 -18.120  17.809  1.00 21.57      PEP  C  
ATOM    675  O   PHE  1715     -12.269 -18.560  18.789  1.00 18.17      PEP  O  
ATOM    676  CB  PHE  1715     -14.837 -16.643  17.774  1.00 15.60      PEP  C  
ATOM    677  CG  PHE  1715     -14.521 -16.147  19.184  1.00 17.33      PEP  C  
ATOM    678  CD1 PHE  1715     -15.412 -16.422  20.216  1.00 23.24      PEP  C  
ATOM    679  CD2 PHE  1715     -13.349 -15.425  19.475  1.00 22.00      PEP  C  
ATOM    680  CE1 PHE  1715     -15.105 -16.058  21.501  1.00 21.22      PEP  C  
ATOM    681  CE2 PHE  1715     -12.963 -15.078  20.835  1.00 16.92      PEP  C  
ATOM    682  CZ  PHE  1715     -13.898 -15.447  21.847  1.00 21.49      PEP  C  
ATOM    683  HN  PHE  1715     -14.450 -19.566  19.302  1.00  0.00      PEP  H  
ATOM    684  HA  PHE  1715     -14.517 -18.585  16.654  1.00  0.00      PEP  H  
ATOM    685  HB1 PHE  1715     -15.923 -16.745  17.566  1.00  0.00      PEP  H  
ATOM    686  HB2 PHE  1715     -14.310 -15.952  17.083  1.00  0.00      PEP  H  
ATOM    687  HD1 PHE  1715     -16.332 -16.951  20.015  1.00  0.00      PEP  H  
ATOM    688  HD2 PHE  1715     -12.619 -15.280  18.692  1.00  0.00      PEP  H  
ATOM    689  HE1 PHE  1715     -15.795 -16.316  22.291  1.00  0.00      PEP  H  
ATOM    690  HE2 PHE  1715     -12.021 -14.585  21.028  1.00  0.00      PEP  H  
ATOM    691  HZ  PHE  1715     -13.591 -15.066  22.810  1.00  0.00      PEP  H  
ATOM    692  N   THR  1716     -12.185 -17.510  16.798  1.00 16.73      PEP  N  
ATOM    693  CA  THR  1716     -10.778 -17.247  16.934  1.00 21.15      PEP  C  
ATOM    694  C   THR  1716     -10.479 -16.015  16.196  1.00 23.49      PEP  C  
ATOM    695  O   THR  1716     -11.006 -15.745  15.065  1.00 21.25      PEP  O  
ATOM    696  CB  THR  1716      -9.906 -18.318  16.370  1.00 25.86      PEP  C  
ATOM    697  CG2 THR  1716      -8.345 -18.065  16.492  1.00 20.36      PEP  C  
ATOM    698  OG1 THR  1716     -10.152 -19.598  17.041  1.00 28.96      PEP  O  
ATOM    699  HN  THR  1716     -12.613 -17.245  15.938  1.00  0.00      PEP  H  
ATOM    700  HA  THR  1716     -10.592 -17.025  17.975  1.00  0.00      PEP  H  
ATOM    701  HB  THR  1716     -10.127 -18.505  15.297  1.00  0.00      PEP  H  
ATOM    702  HG1 THR  1716     -11.053 -19.814  16.787  1.00  0.00      PEP  H  
ATOM    703 HG21 THR  1716      -8.182 -17.578  17.477  1.00  0.00      PEP  H  
ATOM    704 HG22 THR  1716      -8.004 -17.262  15.806  1.00  0.00      PEP  H  
ATOM    705 HG23 THR  1716      -7.774 -18.997  16.293  1.00  0.00      PEP  H  
ATOM    706  N   VAL  1717      -9.621 -15.121  16.785  1.00 18.25      PEP  N  
ATOM    707  CA  VAL  1717      -9.092 -13.945  16.138  1.00 17.12      PEP  C  
ATOM    708  C   VAL  1717      -7.525 -14.133  16.189  1.00 21.86      PEP  C  
ATOM    709  O   VAL  1717      -6.929 -14.396  17.254  1.00 19.17      PEP  O  
ATOM    710  CB  VAL  1717      -9.636 -12.694  16.793  1.00 17.28      PEP  C  
ATOM    711  CG1 VAL  1717      -8.784 -11.494  16.165  1.00 13.08      PEP  C  
ATOM    712  CG2 VAL  1717     -11.099 -12.697  16.406  1.00 12.17      PEP  C  
ATOM    713  HN  VAL  1717      -9.267 -15.337  17.692  1.00  0.00      PEP  H  
ATOM    714  HA  VAL  1717      -9.414 -13.904  15.107  1.00  0.00      PEP  H  
ATOM    715  HB  VAL  1717      -9.517 -12.766  17.894  1.00  0.00      PEP  H  
ATOM    716 HG11 VAL  1717      -8.797 -11.507  15.054  1.00  0.00      PEP  H  
ATOM    717 HG12 VAL  1717      -7.722 -11.560  16.489  1.00  0.00      PEP  H  
ATOM    718 HG13 VAL  1717      -9.203 -10.505  16.444  1.00  0.00      PEP  H  
ATOM    719 HG21 VAL  1717     -11.523 -11.671  16.401  1.00  0.00      PEP  H  
ATOM    720 HG22 VAL  1717     -11.717 -13.309  17.097  1.00  0.00      PEP  H  
ATOM    721 HG23 VAL  1717     -11.208 -12.943  15.327  1.00  0.00      PEP  H  
ATOM    722  N   THR  1718      -6.855 -14.155  14.986  1.00 12.92      PEP  N  
ATOM    723  CA  THR  1718      -5.408 -14.310  14.868  1.00 18.80      PEP  C  
ATOM    724  C   THR  1718      -4.882 -13.062  14.241  1.00 19.11      PEP  C  
ATOM    725  O   THR  1718      -5.445 -12.470  13.351  1.00 18.75      PEP  O  
ATOM    726  CB  THR  1718      -4.921 -15.568  14.155  1.00 20.17      PEP  C  
ATOM    727  CG2 THR  1718      -5.162 -16.836  15.045  1.00 14.09      PEP  C  
ATOM    728  OG1 THR  1718      -5.787 -15.872  13.066  1.00 21.77      PEP  O  
ATOM    729  HN  THR  1718      -7.306 -14.029  14.106  1.00  0.00      PEP  H  
ATOM    730  HA  THR  1718      -5.003 -14.356  15.868  1.00  0.00      PEP  H  
ATOM    731  HB  THR  1718      -3.849 -15.477  13.872  1.00  0.00      PEP  H  
ATOM    732  HG1 THR  1718      -5.166 -16.133  12.382  1.00  0.00      PEP  H  
ATOM    733 HG21 THR  1718      -4.662 -16.770  16.035  1.00  0.00      PEP  H  
ATOM    734 HG22 THR  1718      -4.816 -17.739  14.498  1.00  0.00      PEP  H  
ATOM    735 HG23 THR  1718      -6.224 -16.987  15.332  1.00  0.00      PEP  H  
ATOM    736  N   THR  1719      -3.818 -12.490  14.811  1.00 19.30      PEP  N  
ATOM    737  CA  THR  1719      -3.307 -11.164  14.464  1.00 17.16      PEP  C  
ATOM    738  C   THR  1719      -1.844 -11.170  14.140  1.00 20.35      PEP  C  
ATOM    739  O   THR  1719      -1.049 -11.709  14.869  1.00 18.60      PEP  O  
ATOM    740  CB  THR  1719      -3.539 -10.140  15.583  1.00 17.61      PEP  C  
ATOM    741  CG2 THR  1719      -5.061  -9.863  15.790  1.00 16.41      PEP  C  
ATOM    742  OG1 THR  1719      -3.096 -10.722  16.781  1.00 14.26      PEP  O  
ATOM    743  HN  THR  1719      -3.396 -12.981  15.570  1.00  0.00      PEP  H  
ATOM    744  HA  THR  1719      -3.852 -10.818  13.598  1.00  0.00      PEP  H  
ATOM    745  HB  THR  1719      -2.947  -9.209  15.452  1.00  0.00      PEP  H  
ATOM    746  HG1 THR  1719      -2.655 -11.565  16.660  1.00  0.00      PEP  H  
ATOM    747 HG21 THR  1719      -5.225  -9.263  16.711  1.00  0.00      PEP  H  
ATOM    748 HG22 THR  1719      -5.642 -10.776  16.037  1.00  0.00      PEP  H  
ATOM    749 HG23 THR  1719      -5.565  -9.384  14.923  1.00  0.00      PEP  H  
ATOM    750  N   LYS  1720      -1.497 -10.611  12.944  1.00 21.92      PEP  N  
ATOM    751  CA  LYS  1720      -0.126 -10.572  12.477  1.00 21.79      PEP  C  
ATOM    752  C   LYS  1720       0.459  -9.212  12.812  1.00 18.31      PEP  C  
ATOM    753  O   LYS  1720      -0.095  -8.139  12.500  1.00 18.56      PEP  O  
ATOM    754  CB  LYS  1720      -0.088 -10.943  10.961  1.00 17.89      PEP  C  
ATOM    755  CG  LYS  1720       1.249 -10.931  10.223  1.00 24.68      PEP  C  
ATOM    756  CD  LYS  1720       2.203 -11.932  10.935  1.00 26.87      PEP  C  
ATOM    757  CE  LYS  1720       3.528 -12.146  10.157  1.00 28.95      PEP  C  
ATOM    758  NZ  LYS  1720       4.348 -10.974  10.179  1.00 31.04      PEP  N1+
ATOM    759  HN  LYS  1720      -2.212 -10.089  12.484  1.00  0.00      PEP  H  
ATOM    760  HA  LYS  1720       0.472 -11.335  12.951  1.00  0.00      PEP  H  
ATOM    761  HB1 LYS  1720      -0.832 -10.269  10.486  1.00  0.00      PEP  H  
ATOM    762  HB2 LYS  1720      -0.395 -12.010  10.948  1.00  0.00      PEP  H  
ATOM    763  HG1 LYS  1720       1.628  -9.887  10.182  1.00  0.00      PEP  H  
ATOM    764  HG2 LYS  1720       1.016 -11.322   9.210  1.00  0.00      PEP  H  
ATOM    765  HD1 LYS  1720       1.677 -12.897  11.106  1.00  0.00      PEP  H  
ATOM    766  HD2 LYS  1720       2.452 -11.490  11.923  1.00  0.00      PEP  H  
ATOM    767  HE1 LYS  1720       3.319 -12.538   9.138  1.00  0.00      PEP  H  
ATOM    768  HE2 LYS  1720       4.168 -12.970  10.541  1.00  0.00      PEP  H  
ATOM    769  HZ1 LYS  1720       4.286 -10.455  11.077  1.00  0.00      PEP  H  
ATOM    770  HZ2 LYS  1720       4.218 -10.352   9.356  1.00  0.00      PEP  H  
ATOM    771  HZ3 LYS  1720       5.364 -11.183  10.097  1.00  0.00      PEP  H  
ATOM    772  N   ASN  1721       1.668  -9.262  13.472  1.00 20.80      PEP  N  
ATOM    773  CA  ASN  1721       2.450  -8.097  13.691  1.00 17.44      PEP  C  
ATOM    774  C   ASN  1721       3.579  -7.951  12.614  1.00 20.63      PEP  C  
ATOM    775  O   ASN  1721       3.923  -8.867  11.967  1.00 23.91      PEP  O  
ATOM    776  CB  ASN  1721       3.060  -8.119  15.199  1.00 22.27      PEP  C  
ATOM    777  CG  ASN  1721       1.889  -8.017  16.229  1.00 27.62      PEP  C  
ATOM    778  ND2 ASN  1721       2.385  -7.827  17.495  1.00 18.39      PEP  N  
ATOM    779  OD1 ASN  1721       0.706  -8.044  16.047  1.00 22.76      PEP  O  
ATOM    780  HN  ASN  1721       1.955 -10.074  13.975  1.00  0.00      PEP  H  
ATOM    781  HA  ASN  1721       1.797  -7.252  13.526  1.00  0.00      PEP  H  
ATOM    782  HB1 ASN  1721       3.723  -7.231  15.281  1.00  0.00      PEP  H  
ATOM    783  HB2 ASN  1721       3.589  -9.080  15.376  1.00  0.00      PEP  H  
ATOM    784 HD21 ASN  1721       1.809  -7.736  18.307  1.00  0.00      PEP  H  
ATOM    785 HD22 ASN  1721       3.376  -7.867  17.621  1.00  0.00      PEP  H  
ATOM    786  N   GLN  1722       4.009  -6.709  12.346  1.00 25.17      PEP  N  
ATOM    787  CA  GLN  1722       5.029  -6.449  11.419  1.00 31.18      PEP  C  
ATOM    788  C   GLN  1722       5.780  -5.208  11.794  1.00 33.25      PEP  C  
ATOM    789  O   GLN  1722       5.297  -4.407  12.629  1.00 26.84      PEP  O  
ATOM    790  CB  GLN  1722       4.396  -6.321   9.985  1.00 28.88      PEP  C  
ATOM    791  CG  GLN  1722       5.303  -6.126   8.754  1.00 36.06      PEP  C  
ATOM    792  CD  GLN  1722       6.548  -7.006   8.624  1.00 46.61      PEP  C  
ATOM    793  NE2 GLN  1722       6.313  -8.260   8.224  1.00 40.17      PEP  N  
ATOM    794  OE1 GLN  1722       7.669  -6.636   8.927  1.00 57.62      PEP  O  
ATOM    795  HN  GLN  1722       3.504  -5.939  12.729  1.00  0.00      PEP  H  
ATOM    796  HA  GLN  1722       5.791  -7.213  11.457  1.00  0.00      PEP  H  
ATOM    797  HB1 GLN  1722       3.664  -5.487  10.027  1.00  0.00      PEP  H  
ATOM    798  HB2 GLN  1722       3.893  -7.292   9.792  1.00  0.00      PEP  H  
ATOM    799  HG1 GLN  1722       5.743  -5.109   8.678  1.00  0.00      PEP  H  
ATOM    800  HG2 GLN  1722       4.783  -6.163   7.773  1.00  0.00      PEP  H  
ATOM    801 HE21 GLN  1722       7.028  -8.959   8.242  1.00  0.00      PEP  H  
ATOM    802 HE22 GLN  1722       5.433  -8.536   7.837  1.00  0.00      PEP  H  
ATOM    803  N   ASN  1723       6.993  -4.986  11.244  1.00 27.55      PEP  N  
ATOM    804  CA  ASN  1723       7.801  -3.886  11.609  1.00 34.00      PEP  C  
ATOM    805  C   ASN  1723       8.338  -3.071  10.412  1.00 29.13      PEP  C  
ATOM    806  O   ASN  1723       8.694  -3.498   9.309  1.00 30.82      PEP  O  
ATOM    807  CB  ASN  1723       8.922  -4.402  12.589  1.00 38.85      PEP  C  
ATOM    808  CG  ASN  1723       9.953  -5.360  12.070  1.00 46.22      PEP  C  
ATOM    809  ND2 ASN  1723      10.095  -5.467  10.778  1.00 53.00      PEP  N  
ATOM    810  OD1 ASN  1723      10.574  -6.025  12.916  1.00 53.65      PEP  O  
ATOM    811  HN  ASN  1723       7.291  -5.651  10.565  1.00  0.00      PEP  H  
ATOM    812  HA  ASN  1723       7.186  -3.256  12.234  1.00  0.00      PEP  H  
ATOM    813  HB1 ASN  1723       8.326  -4.899  13.384  1.00  0.00      PEP  H  
ATOM    814  HB2 ASN  1723       9.474  -3.531  13.005  1.00  0.00      PEP  H  
ATOM    815 HD21 ASN  1723      10.692  -6.136  10.337  1.00  0.00      PEP  H  
ATOM    816 HD22 ASN  1723       9.639  -4.760  10.236  1.00  0.00      PEP  H  
ATOM    817  N   ARG  1724       8.353  -1.721  10.666  1.00 43.80      PEP  N  
ATOM    818  CA  ARG  1724       8.650  -0.675   9.735  1.00 50.36      PEP  C  
ATOM    819  C   ARG  1724       9.865   0.146  10.141  1.00 44.54      PEP  C  
ATOM    820  O   ARG  1724      10.039   0.393  11.323  1.00 40.94      PEP  O  
ATOM    821  CB  ARG  1724       7.380   0.215   9.461  1.00 45.52      PEP  C  
ATOM    822  CG  ARG  1724       6.591   0.578  10.727  1.00 43.00      PEP  C  
ATOM    823  CD  ARG  1724       5.533   1.726  10.523  1.00 34.79      PEP  C  
ATOM    824  NE  ARG  1724       4.703   1.753  11.743  1.00 31.39      PEP  N  
ATOM    825  CZ  ARG  1724       3.335   2.024  11.711  1.00 44.92      PEP  C  
ATOM    826  NH1 ARG  1724       2.629   2.113  10.641  1.00 31.46      PEP  N1+
ATOM    827  NH2 ARG  1724       2.813   2.262  12.878  1.00 27.65      PEP  N  
ATOM    828  HN  ARG  1724       8.077  -1.328  11.539  1.00  0.00      PEP  H  
ATOM    829  HA  ARG  1724       8.894  -1.186   8.816  1.00  0.00      PEP  H  
ATOM    830  HB1 ARG  1724       6.709  -0.221   8.692  1.00  0.00      PEP  H  
ATOM    831  HB2 ARG  1724       7.841   1.145   9.066  1.00  0.00      PEP  H  
ATOM    832  HG1 ARG  1724       7.362   0.890  11.463  1.00  0.00      PEP  H  
ATOM    833  HG2 ARG  1724       5.983  -0.269  11.108  1.00  0.00      PEP  H  
ATOM    834  HD1 ARG  1724       4.965   1.554   9.584  1.00  0.00      PEP  H  
ATOM    835  HD2 ARG  1724       6.135   2.633  10.302  1.00  0.00      PEP  H  
ATOM    836  HE  ARG  1724       5.182   1.772  12.621  1.00  0.00      PEP  H  
ATOM    837 HH11 ARG  1724       3.045   2.173   9.734  1.00  0.00      PEP  H  
ATOM    838 HH12 ARG  1724       1.702   2.472  10.756  1.00  0.00      PEP  H  
ATOM    839 HH21 ARG  1724       3.396   2.210  13.688  1.00  0.00      PEP  H  
ATOM    840 HH22 ARG  1724       1.835   2.460  12.804  1.00  0.00      PEP  H  
ATOM    841  N   GLY  1725      10.657   0.602   9.180  1.00 41.80      PEP  N  
ATOM    842  CA  GLY  1725      11.908   1.309   9.318  1.00 46.98      PEP  C  
ATOM    843  C   GLY  1725      13.194   0.523   9.660  1.00 47.16      PEP  C  
ATOM    844  O   GLY  1725      13.361  -0.698   9.461  1.00 56.55      PEP  O  
ATOM    845  HN  GLY  1725      10.361   0.330   8.268  1.00  0.00      PEP  H  
ATOM    846  HA1 GLY  1725      11.747   2.051  10.085  1.00  0.00      PEP  H  
ATOM    847  HA2 GLY  1725      12.039   1.841   8.387  1.00  0.00      PEP  H  
ATOM    848  N   ASN  1726      14.241   1.311   9.961  1.00 66.13      PEP  N  
ATOM    849  CA  ASN  1726      15.553   0.828  10.380  1.00 71.38      PEP  C  
ATOM    850  C   ASN  1726      16.146   1.861  11.347  1.00 70.70      PEP  C  
ATOM    851  O   ASN  1726      16.378   3.045  11.029  1.00 72.95      PEP  O  
ATOM    852  CB  ASN  1726      16.437   0.554   9.146  1.00 73.91      PEP  C  
ATOM    853  CG  ASN  1726      17.872  -0.019   9.466  1.00 82.76      PEP  C  
ATOM    854  ND2 ASN  1726      18.883   0.287   8.634  1.00 73.40      PEP  N  
ATOM    855  OD1 ASN  1726      18.041  -0.706  10.464  1.00 93.90      PEP  O  
ATOM    856  HN  ASN  1726      14.107   2.295   9.870  1.00  0.00      PEP  H  
ATOM    857  HA  ASN  1726      15.418  -0.138  10.844  1.00  0.00      PEP  H  
ATOM    858  HB1 ASN  1726      16.456   1.511   8.581  1.00  0.00      PEP  H  
ATOM    859  HB2 ASN  1726      15.890  -0.216   8.560  1.00  0.00      PEP  H  
ATOM    860 HD21 ASN  1726      19.646  -0.263   8.972  1.00  0.00      PEP  H  
ATOM    861 HD22 ASN  1726      18.828   0.682   7.717  1.00  0.00      PEP  H  
ATOM    862  N   PRO  1727      16.377   1.567  12.616  1.00 68.40      PEP  N  
ATOM    863  CA  PRO  1727      15.917   0.316  13.230  1.00 69.32      PEP  C  
ATOM    864  C   PRO  1727      14.407   0.161  13.139  1.00 64.18      PEP  C  
ATOM    865  O   PRO  1727      13.658   1.157  13.223  1.00 44.83      PEP  O  
ATOM    866  CB  PRO  1727      16.402   0.403  14.696  1.00 69.34      PEP  C  
ATOM    867  CG  PRO  1727      16.431   1.937  14.945  1.00 70.52      PEP  C  
ATOM    868  CD  PRO  1727      16.871   2.561  13.585  1.00 72.52      PEP  C  
ATOM    869  HA  PRO  1727      16.465  -0.511  12.804  1.00  0.00      PEP  H  
ATOM    870  HB1 PRO  1727      17.425  -0.032  14.673  1.00  0.00      PEP  H  
ATOM    871  HB2 PRO  1727      15.756  -0.119  15.434  1.00  0.00      PEP  H  
ATOM    872  HG1 PRO  1727      15.413   2.307  15.197  1.00  0.00      PEP  H  
ATOM    873  HG2 PRO  1727      17.104   2.202  15.787  1.00  0.00      PEP  H  
ATOM    874  HD1 PRO  1727      16.458   3.555  13.310  1.00  0.00      PEP  H  
ATOM    875  HD2 PRO  1727      17.980   2.612  13.554  1.00  0.00      PEP  H  
ATOM    876  N   ALA  1728      13.936  -1.098  13.046  1.00 53.98      PEP  N  
ATOM    877  CA  ALA  1728      12.555  -1.451  12.830  1.00 50.53      PEP  C  
ATOM    878  C   ALA  1728      11.579  -1.460  14.023  1.00 42.04      PEP  C  
ATOM    879  O   ALA  1728      11.732  -2.237  14.930  1.00 40.86      PEP  O  
ATOM    880  CB  ALA  1728      12.457  -2.744  12.008  1.00 41.21      PEP  C  
ATOM    881  HN  ALA  1728      14.661  -1.781  13.021  1.00  0.00      PEP  H  
ATOM    882  HA  ALA  1728      12.128  -0.721  12.159  1.00  0.00      PEP  H  
ATOM    883  HB1 ALA  1728      12.786  -3.527  12.723  1.00  0.00      PEP  H  
ATOM    884  HB2 ALA  1728      13.180  -2.627  11.171  1.00  0.00      PEP  H  
ATOM    885  HB3 ALA  1728      11.497  -3.098  11.574  1.00  0.00      PEP  H  
ATOM    886  N   VAL  1729      10.469  -0.694  14.032  1.00 37.26      PEP  N  
ATOM    887  CA  VAL  1729       9.444  -0.751  15.073  1.00 29.32      PEP  C  
ATOM    888  C   VAL  1729       8.308  -1.634  14.701  1.00 30.96      PEP  C  
ATOM    889  O   VAL  1729       7.890  -1.622  13.512  1.00 30.82      PEP  O  
ATOM    890  CB  VAL  1729       9.048   0.593  15.508  1.00 25.46      PEP  C  
ATOM    891  CG1 VAL  1729       8.514   1.564  14.404  1.00 26.88      PEP  C  
ATOM    892  CG2 VAL  1729       7.986   0.604  16.668  1.00 26.21      PEP  C  
ATOM    893  HN  VAL  1729      10.155  -0.193  13.229  1.00  0.00      PEP  H  
ATOM    894  HA  VAL  1729       9.901  -1.209  15.938  1.00  0.00      PEP  H  
ATOM    895  HB  VAL  1729       9.973   1.043  15.927  1.00  0.00      PEP  H  
ATOM    896 HG11 VAL  1729       9.128   1.658  13.483  1.00  0.00      PEP  H  
ATOM    897 HG12 VAL  1729       8.404   2.609  14.764  1.00  0.00      PEP  H  
ATOM    898 HG13 VAL  1729       7.531   1.203  14.035  1.00  0.00      PEP  H  
ATOM    899 HG21 VAL  1729       7.939   1.625  17.105  1.00  0.00      PEP  H  
ATOM    900 HG22 VAL  1729       8.265  -0.091  17.488  1.00  0.00      PEP  H  
ATOM    901 HG23 VAL  1729       7.037   0.258  16.206  1.00  0.00      PEP  H  
ATOM    902  N   SER  1730       7.666  -2.365  15.599  1.00 23.20      PEP  N  
ATOM    903  CA  SER  1730       6.563  -3.281  15.316  1.00 22.88      PEP  C  
ATOM    904  C   SER  1730       5.246  -2.481  15.261  1.00 26.58      PEP  C  
ATOM    905  O   SER  1730       4.994  -1.381  15.828  1.00 21.07      PEP  O  
ATOM    906  CB  SER  1730       6.525  -4.566  16.213  1.00 21.94      PEP  C  
ATOM    907  OG  SER  1730       5.568  -5.550  15.700  1.00 24.54      PEP  O  
ATOM    908  HN  SER  1730       7.898  -2.304  16.567  1.00  0.00      PEP  H  
ATOM    909  HA  SER  1730       6.728  -3.619  14.304  1.00  0.00      PEP  H  
ATOM    910  HB1 SER  1730       6.125  -4.411  17.238  1.00  0.00      PEP  H  
ATOM    911  HB2 SER  1730       7.521  -5.002  16.439  1.00  0.00      PEP  H  
ATOM    912  HG1 SER  1730       5.676  -6.398  16.137  1.00  0.00      PEP  H  
ATOM    913  N   TYR  1731       4.166  -3.058  14.647  1.00 19.49      PEP  N  
ATOM    914  CA  TYR  1731       2.764  -2.626  14.767  1.00 25.48      PEP  C  
ATOM    915  C   TYR  1731       1.874  -3.772  14.295  1.00 25.77      PEP  C  
ATOM    916  O   TYR  1731       2.244  -4.652  13.599  1.00 19.27      PEP  O  
ATOM    917  CB  TYR  1731       2.378  -1.357  13.904  1.00 19.91      PEP  C  
ATOM    918  CG  TYR  1731       2.629  -1.672  12.400  1.00 28.99      PEP  C  
ATOM    919  CD1 TYR  1731       3.857  -1.729  11.726  1.00 27.06      PEP  C  
ATOM    920  CD2 TYR  1731       1.456  -1.918  11.580  1.00 25.54      PEP  C  
ATOM    921  CE1 TYR  1731       3.942  -1.931  10.320  1.00 29.28      PEP  C  
ATOM    922  CE2 TYR  1731       1.497  -2.078  10.189  1.00 25.01      PEP  C  
ATOM    923  CZ  TYR  1731       2.767  -2.054   9.593  1.00 35.92      PEP  C  
ATOM    924  OH  TYR  1731       2.757  -2.293   8.174  1.00 38.52      PEP  O  
ATOM    925  HN  TYR  1731       4.415  -3.849  14.094  1.00  0.00      PEP  H  
ATOM    926  HA  TYR  1731       2.453  -2.424  15.780  1.00  0.00      PEP  H  
ATOM    927  HB1 TYR  1731       3.083  -0.528  14.129  1.00  0.00      PEP  H  
ATOM    928  HB2 TYR  1731       1.355  -0.938  14.011  1.00  0.00      PEP  H  
ATOM    929  HD1 TYR  1731       4.786  -1.580  12.258  1.00  0.00      PEP  H  
ATOM    930  HD2 TYR  1731       0.552  -1.859  12.167  1.00  0.00      PEP  H  
ATOM    931  HE1 TYR  1731       4.875  -1.857   9.780  1.00  0.00      PEP  H  
ATOM    932  HE2 TYR  1731       0.618  -2.329   9.615  1.00  0.00      PEP  H  
ATOM    933  HH  TYR  1731       3.661  -2.313   7.851  1.00  0.00      PEP  H  
ATOM    934  N   VAL  1732       0.607  -3.762  14.777  1.00 18.65      PEP  N  
ATOM    935  CA  VAL  1732      -0.403  -4.692  14.231  1.00 20.42      PEP  C  
ATOM    936  C   VAL  1732      -0.838  -4.501  12.766  1.00 19.77      PEP  C  
ATOM    937  O   VAL  1732      -1.354  -3.411  12.462  1.00 20.76      PEP  O  
ATOM    938  CB  VAL  1732      -1.616  -4.818  15.222  1.00 19.47      PEP  C  
ATOM    939  CG1 VAL  1732      -2.395  -3.509  15.209  1.00 16.62      PEP  C  
ATOM    940  CG2 VAL  1732      -2.470  -6.100  14.942  1.00 19.53      PEP  C  
ATOM    941  HN  VAL  1732       0.314  -3.022  15.379  1.00  0.00      PEP  H  
ATOM    942  HA  VAL  1732       0.095  -5.650  14.268  1.00  0.00      PEP  H  
ATOM    943  HB  VAL  1732      -1.157  -4.886  16.232  1.00  0.00      PEP  H  
ATOM    944 HG11 VAL  1732      -2.840  -3.202  14.239  1.00  0.00      PEP  H  
ATOM    945 HG12 VAL  1732      -1.779  -2.614  15.441  1.00  0.00      PEP  H  
ATOM    946 HG13 VAL  1732      -3.228  -3.487  15.944  1.00  0.00      PEP  H  
ATOM    947 HG21 VAL  1732      -2.920  -6.015  13.930  1.00  0.00      PEP  H  
ATOM    948 HG22 VAL  1732      -3.219  -6.249  15.749  1.00  0.00      PEP  H  
ATOM    949 HG23 VAL  1732      -1.721  -6.920  14.937  1.00  0.00      PEP  H  
ATOM    950  N   ARG  1733      -0.601  -5.499  11.883  1.00 20.64      PEP  N  
ATOM    951  CA  ARG  1733      -0.838  -5.386  10.481  1.00 20.02      PEP  C  
ATOM    952  C   ARG  1733      -1.992  -6.240   9.999  1.00 22.75      PEP  C  
ATOM    953  O   ARG  1733      -2.575  -5.916   8.998  1.00 23.36      PEP  O  
ATOM    954  CB  ARG  1733       0.453  -5.809   9.716  1.00 23.56      PEP  C  
ATOM    955  CG  ARG  1733       0.440  -5.416   8.179  1.00 39.45      PEP  C  
ATOM    956  CD  ARG  1733       1.536  -6.119   7.329  1.00 36.22      PEP  C  
ATOM    957  NE  ARG  1733       1.199  -5.847   5.928  1.00 34.33      PEP  N  
ATOM    958  CZ  ARG  1733       1.777  -4.961   5.216  1.00 35.41      PEP  C  
ATOM    959  NH1 ARG  1733       2.614  -4.065   5.606  1.00 40.67      PEP  N1+
ATOM    960  NH2 ARG  1733       1.518  -4.783   3.932  1.00 41.69      PEP  N  
ATOM    961  HN  ARG  1733      -0.388  -6.416  12.212  1.00  0.00      PEP  H  
ATOM    962  HA  ARG  1733      -1.124  -4.366  10.270  1.00  0.00      PEP  H  
ATOM    963  HB1 ARG  1733       0.524  -6.903   9.896  1.00  0.00      PEP  H  
ATOM    964  HB2 ARG  1733       1.288  -5.315  10.256  1.00  0.00      PEP  H  
ATOM    965  HG1 ARG  1733       0.503  -4.306   8.188  1.00  0.00      PEP  H  
ATOM    966  HG2 ARG  1733      -0.564  -5.687   7.789  1.00  0.00      PEP  H  
ATOM    967  HD1 ARG  1733       1.481  -7.203   7.569  1.00  0.00      PEP  H  
ATOM    968  HD2 ARG  1733       2.555  -5.863   7.690  1.00  0.00      PEP  H  
ATOM    969  HE  ARG  1733       0.392  -6.260   5.507  1.00  0.00      PEP  H  
ATOM    970 HH11 ARG  1733       3.040  -4.145   6.507  1.00  0.00      PEP  H  
ATOM    971 HH12 ARG  1733       3.048  -3.501   4.902  1.00  0.00      PEP  H  
ATOM    972 HH21 ARG  1733       1.074  -5.563   3.488  1.00  0.00      PEP  H  
ATOM    973 HH22 ARG  1733       2.053  -4.163   3.358  1.00  0.00      PEP  H  
ATOM    974  N   VAL  1734      -2.417  -7.393  10.630  1.00 18.39      PEP  N  
ATOM    975  CA  VAL  1734      -3.486  -8.150  10.107  1.00 21.78      PEP  C  
ATOM    976  C   VAL  1734      -4.424  -8.637  11.228  1.00 23.62      PEP  C  
ATOM    977  O   VAL  1734      -3.895  -9.167  12.171  1.00 20.35      PEP  O  
ATOM    978  CB  VAL  1734      -3.160  -9.299   9.191  1.00 22.38      PEP  C  
ATOM    979  CG1 VAL  1734      -4.366  -9.855   8.431  1.00 21.15      PEP  C  
ATOM    980  CG2 VAL  1734      -2.019  -9.067   8.204  1.00 26.55      PEP  C  
ATOM    981  HN  VAL  1734      -1.963  -7.711  11.459  1.00  0.00      PEP  H  
ATOM    982  HA  VAL  1734      -4.170  -7.451   9.651  1.00  0.00      PEP  H  
ATOM    983  HB  VAL  1734      -2.826 -10.164   9.804  1.00  0.00      PEP  H  
ATOM    984 HG11 VAL  1734      -4.105 -10.704   7.765  1.00  0.00      PEP  H  
ATOM    985 HG12 VAL  1734      -4.837  -9.058   7.818  1.00  0.00      PEP  H  
ATOM    986 HG13 VAL  1734      -5.198 -10.295   9.022  1.00  0.00      PEP  H  
ATOM    987 HG21 VAL  1734      -2.294  -8.257   7.496  1.00  0.00      PEP  H  
ATOM    988 HG22 VAL  1734      -1.815 -10.036   7.699  1.00  0.00      PEP  H  
ATOM    989 HG23 VAL  1734      -1.070  -8.799   8.715  1.00  0.00      PEP  H  
ATOM    990  N   VAL  1735      -5.733  -8.491  11.119  1.00 17.50      PEP  N  
ATOM    991  CA  VAL  1735      -6.598  -9.086  12.107  1.00 18.29      PEP  C  
ATOM    992  C   VAL  1735      -7.401 -10.076  11.280  1.00 25.53      PEP  C  
ATOM    993  O   VAL  1735      -8.178  -9.730  10.397  1.00 20.10      PEP  O  
ATOM    994  CB  VAL  1735      -7.443  -7.993  12.803  1.00 28.49      PEP  C  
ATOM    995  CG1 VAL  1735      -8.616  -8.463  13.629  1.00 12.56      PEP  C  
ATOM    996  CG2 VAL  1735      -6.493  -7.143  13.680  1.00 24.19      PEP  C  
ATOM    997  HN  VAL  1735      -6.230  -8.028  10.389  1.00  0.00      PEP  H  
ATOM    998  HA  VAL  1735      -6.182  -9.578  12.974  1.00  0.00      PEP  H  
ATOM    999  HB  VAL  1735      -7.876  -7.427  11.950  1.00  0.00      PEP  H  
ATOM   1000 HG11 VAL  1735      -9.024  -7.509  14.025  1.00  0.00      PEP  H  
ATOM   1001 HG12 VAL  1735      -8.301  -9.059  14.511  1.00  0.00      PEP  H  
ATOM   1002 HG13 VAL  1735      -9.393  -8.928  12.986  1.00  0.00      PEP  H  
ATOM   1003 HG21 VAL  1735      -6.240  -7.603  14.660  1.00  0.00      PEP  H  
ATOM   1004 HG22 VAL  1735      -7.103  -6.303  14.077  1.00  0.00      PEP  H  
ATOM   1005 HG23 VAL  1735      -5.573  -6.710  13.236  1.00  0.00      PEP  H  
ATOM   1006  N   THR  1736      -7.299 -11.354  11.601  1.00 17.75      PEP  N  
ATOM   1007  CA  THR  1736      -8.028 -12.412  10.977  1.00 21.89      PEP  C  
ATOM   1008  C   THR  1736      -9.020 -13.095  11.973  1.00 22.00      PEP  C  
ATOM   1009  O   THR  1736      -8.533 -13.658  12.961  1.00 19.26      PEP  O  
ATOM   1010  CB  THR  1736      -7.114 -13.552  10.417  1.00 20.82      PEP  C  
ATOM   1011  CG2 THR  1736      -7.935 -14.594   9.609  1.00 25.65      PEP  C  
ATOM   1012  OG1 THR  1736      -6.123 -13.102   9.478  1.00 29.58      PEP  O  
ATOM   1013  HN  THR  1736      -6.567 -11.720  12.170  1.00  0.00      PEP  H  
ATOM   1014  HA  THR  1736      -8.595 -11.970  10.170  1.00  0.00      PEP  H  
ATOM   1015  HB  THR  1736      -6.511 -14.033  11.216  1.00  0.00      PEP  H  
ATOM   1016  HG1 THR  1736      -5.417 -12.869  10.087  1.00  0.00      PEP  H  
ATOM   1017 HG21 THR  1736      -8.370 -14.086   8.722  1.00  0.00      PEP  H  
ATOM   1018 HG22 THR  1736      -8.735 -15.054  10.227  1.00  0.00      PEP  H  
ATOM   1019 HG23 THR  1736      -7.333 -15.390   9.121  1.00  0.00      PEP  H  
ATOM   1020  N   VAL  1737     -10.336 -13.047  11.639  1.00 20.20      PEP  N  
ATOM   1021  CA  VAL  1737     -11.446 -13.578  12.443  1.00 17.91      PEP  C  
ATOM   1022  C   VAL  1737     -11.886 -14.973  11.791  1.00 21.79      PEP  C  
ATOM   1023  O   VAL  1737     -12.398 -14.887  10.697  1.00 19.38      PEP  O  
ATOM   1024  CB  VAL  1737     -12.633 -12.590  12.486  1.00 21.81      PEP  C  
ATOM   1025  CG1 VAL  1737     -13.749 -13.146  13.466  1.00 14.87      PEP  C  
ATOM   1026  CG2 VAL  1737     -12.185 -11.163  12.957  1.00 17.26      PEP  C  
ATOM   1027  HN  VAL  1737     -10.670 -12.520  10.862  1.00  0.00      PEP  H  
ATOM   1028  HA  VAL  1737     -11.131 -13.966  13.400  1.00  0.00      PEP  H  
ATOM   1029  HB  VAL  1737     -13.052 -12.429  11.469  1.00  0.00      PEP  H  
ATOM   1030 HG11 VAL  1737     -14.501 -12.344  13.627  1.00  0.00      PEP  H  
ATOM   1031 HG12 VAL  1737     -13.172 -13.516  14.340  1.00  0.00      PEP  H  
ATOM   1032 HG13 VAL  1737     -14.300 -13.962  12.951  1.00  0.00      PEP  H  
ATOM   1033 HG21 VAL  1737     -13.023 -10.614  13.438  1.00  0.00      PEP  H  
ATOM   1034 HG22 VAL  1737     -11.863 -10.543  12.094  1.00  0.00      PEP  H  
ATOM   1035 HG23 VAL  1737     -11.418 -11.319  13.746  1.00  0.00      PEP  H  
ATOM   1036  N   ALA  1738     -11.776 -16.156  12.519  1.00 19.75      PEP  N  
ATOM   1037  CA  ALA  1738     -12.234 -17.429  12.047  1.00 29.86      PEP  C  
ATOM   1038  C   ALA  1738     -13.346 -18.044  12.954  1.00 17.55      PEP  C  
ATOM   1039  O   ALA  1738     -13.163 -18.498  14.086  1.00 19.40      PEP  O  
ATOM   1040  CB  ALA  1738     -10.997 -18.306  11.995  1.00 18.31      PEP  C  
ATOM   1041  HN  ALA  1738     -11.372 -16.159  13.429  1.00  0.00      PEP  H  
ATOM   1042  HA  ALA  1738     -12.520 -17.367  11.007  1.00  0.00      PEP  H  
ATOM   1043  HB1 ALA  1738     -10.125 -17.809  11.518  1.00  0.00      PEP  H  
ATOM   1044  HB2 ALA  1738     -11.205 -19.180  11.341  1.00  0.00      PEP  H  
ATOM   1045  HB3 ALA  1738     -10.687 -18.613  13.017  1.00  0.00      PEP  H  
ATOM   1046  N   ALA  1739     -14.531 -18.081  12.310  1.00 21.91      PEP  N  
ATOM   1047  CA  ALA  1739     -15.597 -18.839  13.055  1.00 24.40      PEP  C  
ATOM   1048  C   ALA  1739     -16.506 -19.436  12.008  1.00 27.77      PEP  C  
ATOM   1049  O   ALA  1739     -16.442 -19.057  10.825  1.00 21.17      PEP  O  
ATOM   1050  CB  ALA  1739     -16.458 -17.897  13.966  1.00 18.92      PEP  C  
ATOM   1051  HN  ALA  1739     -14.647 -17.916  11.334  1.00  0.00      PEP  H  
ATOM   1052  HA  ALA  1739     -15.220 -19.721  13.551  1.00  0.00      PEP  H  
ATOM   1053  HB1 ALA  1739     -16.799 -17.086  13.288  1.00  0.00      PEP  H  
ATOM   1054  HB2 ALA  1739     -15.862 -17.414  14.770  1.00  0.00      PEP  H  
ATOM   1055  HB3 ALA  1739     -17.304 -18.435  14.447  1.00  0.00      PEP  H  
ATOM   1056  N   LEU  1740     -17.370 -20.404  12.364  1.00 25.09      PEP  N  
ATOM   1057  CA  LEU  1740     -18.513 -20.841  11.616  1.00 23.95      PEP  C  
ATOM   1058  C   LEU  1740     -18.190 -21.472  10.236  1.00 27.36      PEP  C  
ATOM   1059  O   LEU  1740     -19.121 -21.640   9.438  1.00 28.86      PEP  O  
ATOM   1060  CB  LEU  1740     -19.689 -19.893  11.543  1.00 20.84      PEP  C  
ATOM   1061  CG  LEU  1740     -20.298 -19.556  12.901  1.00 24.03      PEP  C  
ATOM   1062  CD1 LEU  1740     -21.330 -18.408  12.746  1.00 20.55      PEP  C  
ATOM   1063  CD2 LEU  1740     -20.976 -20.664  13.641  1.00 25.22      PEP  C  
ATOM   1064  HN  LEU  1740     -17.418 -20.694  13.317  1.00  0.00      PEP  H  
ATOM   1065  HA  LEU  1740     -18.898 -21.698  12.148  1.00  0.00      PEP  H  
ATOM   1066  HB1 LEU  1740     -20.504 -20.302  10.907  1.00  0.00      PEP  H  
ATOM   1067  HB2 LEU  1740     -19.258 -18.967  11.106  1.00  0.00      PEP  H  
ATOM   1068  HG  LEU  1740     -19.423 -19.209  13.491  1.00  0.00      PEP  H  
ATOM   1069 HD11 LEU  1740     -21.617 -18.107  13.776  1.00  0.00      PEP  H  
ATOM   1070 HD12 LEU  1740     -22.236 -18.759  12.206  1.00  0.00      PEP  H  
ATOM   1071 HD13 LEU  1740     -20.938 -17.551  12.157  1.00  0.00      PEP  H  
ATOM   1072 HD21 LEU  1740     -21.186 -20.319  14.676  1.00  0.00      PEP  H  
ATOM   1073 HD22 LEU  1740     -20.358 -21.585  13.703  1.00  0.00      PEP  H  
ATOM   1074 HD23 LEU  1740     -21.867 -21.076  13.122  1.00  0.00      PEP  H  
ATOM   1075  N   GLY  1741     -16.933 -21.896   9.870  1.00 21.53      PEP  N  
ATOM   1076  CA  GLY  1741     -16.666 -22.205   8.449  1.00 25.88      PEP  C  
ATOM   1077  C   GLY  1741     -16.398 -20.942   7.525  1.00 33.15      PEP  C  
ATOM   1078  O   GLY  1741     -16.559 -21.068   6.350  1.00 32.75      PEP  O  
ATOM   1079  HN  GLY  1741     -16.102 -21.708  10.389  1.00  0.00      PEP  H  
ATOM   1080  HA1 GLY  1741     -17.505 -22.791   8.104  1.00  0.00      PEP  H  
ATOM   1081  HA2 GLY  1741     -15.769 -22.803   8.382  1.00  0.00      PEP  H  
ATOM   1082  N   THR  1742     -16.029 -19.769   8.024  1.00 27.86      PEP  N  
ATOM   1083  CA  THR  1742     -15.598 -18.646   7.224  1.00 26.90      PEP  C  
ATOM   1084  C   THR  1742     -14.418 -17.988   8.039  1.00 25.80      PEP  C  
ATOM   1085  O   THR  1742     -14.406 -17.928   9.284  1.00 29.06      PEP  O  
ATOM   1086  CB  THR  1742     -16.709 -17.596   7.039  1.00 30.43      PEP  C  
ATOM   1087  CG2 THR  1742     -16.390 -16.448   6.110  1.00 22.40      PEP  C  
ATOM   1088  OG1 THR  1742     -17.809 -18.210   6.458  1.00 31.02      PEP  O  
ATOM   1089  HN  THR  1742     -16.005 -19.663   9.014  1.00  0.00      PEP  H  
ATOM   1090  HA  THR  1742     -15.178 -18.903   6.262  1.00  0.00      PEP  H  
ATOM   1091  HB  THR  1742     -17.127 -17.247   8.008  1.00  0.00      PEP  H  
ATOM   1092  HG1 THR  1742     -17.993 -19.000   6.973  1.00  0.00      PEP  H  
ATOM   1093 HG21 THR  1742     -15.951 -16.927   5.209  1.00  0.00      PEP  H  
ATOM   1094 HG22 THR  1742     -15.564 -15.761   6.392  1.00  0.00      PEP  H  
ATOM   1095 HG23 THR  1742     -17.235 -15.895   5.647  1.00  0.00      PEP  H  
ATOM   1096  N   ASN  1743     -13.382 -17.491   7.388  1.00 31.08      PEP  N  
ATOM   1097  CA  ASN  1743     -12.221 -16.752   7.935  1.00 23.56      PEP  C  
ATOM   1098  C   ASN  1743     -12.275 -15.319   7.234  1.00 28.68      PEP  C  
ATOM   1099  O   ASN  1743     -12.436 -15.236   6.014  1.00 28.41      PEP  O  
ATOM   1100  CB  ASN  1743     -10.802 -17.415   7.597  1.00 36.10      PEP  C  
ATOM   1101  CG  ASN  1743     -10.608 -18.681   8.341  1.00 37.11      PEP  C  
ATOM   1102  ND2 ASN  1743      -9.348 -18.911   8.698  1.00 39.35      PEP  N  
ATOM   1103  OD1 ASN  1743     -11.535 -19.513   8.543  1.00 37.42      PEP  O  
ATOM   1104  HN  ASN  1743     -13.356 -17.759   6.428  1.00  0.00      PEP  H  
ATOM   1105  HA  ASN  1743     -12.382 -16.597   8.992  1.00  0.00      PEP  H  
ATOM   1106  HB1 ASN  1743     -10.049 -16.619   7.784  1.00  0.00      PEP  H  
ATOM   1107  HB2 ASN  1743     -10.754 -17.614   6.506  1.00  0.00      PEP  H  
ATOM   1108 HD21 ASN  1743      -9.195 -19.818   9.089  1.00  0.00      PEP  H  
ATOM   1109 HD22 ASN  1743      -8.589 -18.420   8.268  1.00  0.00      PEP  H  
ATOM   1110  N   ILE  1744     -12.222 -14.206   8.047  1.00 23.90      PEP  N  
ATOM   1111  CA  ILE  1744     -12.326 -12.787   7.531  1.00 20.56      PEP  C  
ATOM   1112  C   ILE  1744     -11.089 -11.938   7.883  1.00 24.39      PEP  C  
ATOM   1113  O   ILE  1744     -10.745 -11.779   9.058  1.00 22.42      PEP  O  
ATOM   1114  CB  ILE  1744     -13.653 -12.130   7.942  1.00 21.70      PEP  C  
ATOM   1115  CG1 ILE  1744     -14.979 -12.834   7.351  1.00 23.59      PEP  C  
ATOM   1116  CG2 ILE  1744     -13.640 -10.617   7.682  1.00 18.05      PEP  C  
ATOM   1117  CD  ILE  1744     -16.222 -12.082   7.620  1.00 29.20      PEP  C  
ATOM   1118  HN  ILE  1744     -12.239 -14.311   9.039  1.00  0.00      PEP  H  
ATOM   1119  HA  ILE  1744     -12.289 -12.756   6.452  1.00  0.00      PEP  H  
ATOM   1120  HB  ILE  1744     -13.759 -12.288   9.037  1.00  0.00      PEP  H  
ATOM   1121 HG11 ILE  1744     -15.035 -13.853   7.792  1.00  0.00      PEP  H  
ATOM   1122 HG12 ILE  1744     -14.848 -12.874   6.248  1.00  0.00      PEP  H  
ATOM   1123 HG21 ILE  1744     -14.207 -10.267   6.794  1.00  0.00      PEP  H  
ATOM   1124 HG22 ILE  1744     -12.657 -10.103   7.621  1.00  0.00      PEP  H  
ATOM   1125 HG23 ILE  1744     -14.124 -10.127   8.554  1.00  0.00      PEP  H  
ATOM   1126  HD1 ILE  1744     -16.371 -11.882   8.702  1.00  0.00      PEP  H  
ATOM   1127  HD2 ILE  1744     -17.102 -12.599   7.182  1.00  0.00      PEP  H  
ATOM   1128  HD3 ILE  1744     -16.332 -11.143   7.037  1.00  0.00      PEP  H  
ATOM   1129  N   SER  1745     -10.276 -11.474   6.890  1.00 19.01      PEP  N  
ATOM   1130  CA  SER  1745      -9.118 -10.775   7.262  1.00 23.15      PEP  C  
ATOM   1131  C   SER  1745      -9.249  -9.410   6.836  1.00 23.33      PEP  C  
ATOM   1132  O   SER  1745      -9.849  -9.126   5.768  1.00 21.84      PEP  O  
ATOM   1133  CB  SER  1745      -7.878 -11.275   6.418  1.00 18.35      PEP  C  
ATOM   1134  OG  SER  1745      -7.438 -12.636   6.727  1.00 29.41      PEP  O  
ATOM   1135  HN  SER  1745     -10.449 -11.585   5.914  1.00  0.00      PEP  H  
ATOM   1136  HA  SER  1745      -8.921 -10.801   8.324  1.00  0.00      PEP  H  
ATOM   1137  HB1 SER  1745      -7.008 -10.611   6.611  1.00  0.00      PEP  H  
ATOM   1138  HB2 SER  1745      -8.168 -11.247   5.346  1.00  0.00      PEP  H  
ATOM   1139  HG1 SER  1745      -7.202 -12.615   7.657  1.00  0.00      PEP  H  
ATOM   1140  N   ILE  1746      -8.825  -8.470   7.710  1.00 23.51      PEP  N  
ATOM   1141  CA  ILE  1746      -8.949  -7.004   7.565  1.00 22.10      PEP  C  
ATOM   1142  C   ILE  1746      -7.464  -6.594   7.743  1.00 25.11      PEP  C  
ATOM   1143  O   ILE  1746      -6.764  -7.060   8.680  1.00 20.02      PEP  O  
ATOM   1144  CB  ILE  1746      -9.863  -6.420   8.659  1.00 21.45      PEP  C  
ATOM   1145  CG1 ILE  1746     -11.199  -7.233   8.775  1.00 19.33      PEP  C  
ATOM   1146  CG2 ILE  1746     -10.052  -4.917   8.316  1.00 17.30      PEP  C  
ATOM   1147  CD  ILE  1746     -11.160  -8.241   9.962  1.00 20.71      PEP  C  
ATOM   1148  HN  ILE  1746      -8.506  -8.774   8.605  1.00  0.00      PEP  H  
ATOM   1149  HA  ILE  1746      -9.315  -6.834   6.564  1.00  0.00      PEP  H  
ATOM   1150  HB  ILE  1746      -9.377  -6.388   9.657  1.00  0.00      PEP  H  
ATOM   1151 HG11 ILE  1746     -11.483  -7.639   7.780  1.00  0.00      PEP  H  
ATOM   1152 HG12 ILE  1746     -11.863  -6.398   9.086  1.00  0.00      PEP  H  
ATOM   1153 HG21 ILE  1746     -10.660  -4.859   7.388  1.00  0.00      PEP  H  
ATOM   1154 HG22 ILE  1746      -9.075  -4.446   8.077  1.00  0.00      PEP  H  
ATOM   1155 HG23 ILE  1746     -10.588  -4.245   9.020  1.00  0.00      PEP  H  
ATOM   1156  HD1 ILE  1746     -10.746  -7.710  10.847  1.00  0.00      PEP  H  
ATOM   1157  HD2 ILE  1746     -10.515  -9.109   9.713  1.00  0.00      PEP  H  
ATOM   1158  HD3 ILE  1746     -12.150  -8.719  10.126  1.00  0.00      PEP  H  
ATOM   1159  N   HSE  1747      -6.832  -5.874   6.742  1.00 16.73      PEP  N  
ATOM   1160  CA  HSE  1747      -5.405  -5.649   6.603  1.00 20.97      PEP  C  
ATOM   1161  C   HSE  1747      -5.114  -4.142   6.722  1.00 19.78      PEP  C  
ATOM   1162  O   HSE  1747      -5.946  -3.236   6.431  1.00 20.72      PEP  O  
ATOM   1163  CB  HSE  1747      -4.959  -6.219   5.153  1.00 24.68      PEP  C  
ATOM   1164  CG  HSE  1747      -4.824  -7.722   5.049  1.00 31.83      PEP  C  
ATOM   1165  CD2 HSE  1747      -5.734  -8.702   4.857  1.00 32.69      PEP  C  
ATOM   1166  ND1 HSE  1747      -3.495  -8.253   5.057  1.00 29.78      PEP  N  
ATOM   1167  CE1 HSE  1747      -3.666  -9.559   4.856  1.00 31.42      PEP  C  
ATOM   1168  NE2 HSE  1747      -5.027  -9.872   4.794  1.00 35.46      PEP  N  
ATOM   1169  HN  HSE  1747      -7.370  -5.393   6.054  1.00  0.00      PEP  H  
ATOM   1170  HA  HSE  1747      -4.843  -6.145   7.380  1.00  0.00      PEP  H  
ATOM   1171  HB1 HSE  1747      -3.947  -5.841   4.898  1.00  0.00      PEP  H  
ATOM   1172  HB2 HSE  1747      -5.629  -5.767   4.391  1.00  0.00      PEP  H  
ATOM   1173  HD2 HSE  1747      -6.804  -8.541   4.908  1.00  0.00      PEP  H  
ATOM   1174  HE1 HSE  1747      -2.821 -10.248   4.840  1.00  0.00      PEP  H  
ATOM   1175  HE2 HSE  1747      -5.288 -10.830   4.682  1.00  0.00      PEP  H  
ATOM   1176  N   LYS  1748      -3.855  -3.901   7.120  1.00 20.57      PEP  N  
ATOM   1177  CA  LYS  1748      -3.263  -2.611   6.939  1.00 27.35      PEP  C  
ATOM   1178  C   LYS  1748      -3.338  -1.902   5.538  1.00 23.22      PEP  C  
ATOM   1179  O   LYS  1748      -3.133  -2.557   4.509  1.00 22.06      PEP  O  
ATOM   1180  CB  LYS  1748      -1.752  -2.832   7.258  1.00 23.21      PEP  C  
ATOM   1181  CG  LYS  1748      -0.889  -1.543   7.258  1.00 22.11      PEP  C  
ATOM   1182  CD  LYS  1748      -1.330  -0.458   8.179  1.00 25.46      PEP  C  
ATOM   1183  CE  LYS  1748      -0.337   0.580   8.682  1.00 30.42      PEP  C  
ATOM   1184  NZ  LYS  1748      -0.000   1.580   7.693  1.00 24.77      PEP  N1+
ATOM   1185  HN  LYS  1748      -3.245  -4.606   7.473  1.00  0.00      PEP  H  
ATOM   1186  HA  LYS  1748      -3.665  -1.973   7.712  1.00  0.00      PEP  H  
ATOM   1187  HB1 LYS  1748      -1.285  -3.552   6.554  1.00  0.00      PEP  H  
ATOM   1188  HB2 LYS  1748      -1.715  -3.306   8.263  1.00  0.00      PEP  H  
ATOM   1189  HG1 LYS  1748      -0.759  -1.158   6.223  1.00  0.00      PEP  H  
ATOM   1190  HG2 LYS  1748       0.125  -1.778   7.646  1.00  0.00      PEP  H  
ATOM   1191  HD1 LYS  1748      -1.682  -1.020   9.072  1.00  0.00      PEP  H  
ATOM   1192  HD2 LYS  1748      -2.268  -0.005   7.792  1.00  0.00      PEP  H  
ATOM   1193  HE1 LYS  1748       0.615   0.154   9.066  1.00  0.00      PEP  H  
ATOM   1194  HE2 LYS  1748      -0.798   1.052   9.576  1.00  0.00      PEP  H  
ATOM   1195  HZ1 LYS  1748       0.840   1.300   7.147  1.00  0.00      PEP  H  
ATOM   1196  HZ2 LYS  1748       0.182   2.494   8.156  1.00  0.00      PEP  H  
ATOM   1197  HZ3 LYS  1748      -0.785   1.624   7.012  1.00  0.00      PEP  H  
ATOM   1198  N   ASP  1749      -3.775  -0.650   5.474  1.00 23.72      PEP  N  
ATOM   1199  CA  ASP  1749      -3.840   0.206   4.304  1.00 30.39      PEP  C  
ATOM   1200  C   ASP  1749      -4.810  -0.256   3.151  1.00 38.06      PEP  C  
ATOM   1201  O   ASP  1749      -4.877   0.409   2.124  1.00 36.77      PEP  O  
ATOM   1202  CB  ASP  1749      -2.445   0.669   3.815  1.00 27.62      PEP  C  
ATOM   1203  CG  ASP  1749      -1.496   1.239   4.876  1.00 30.75      PEP  C  
ATOM   1204  OD1 ASP  1749      -0.247   1.042   4.618  1.00 36.42      PEP  O  
ATOM   1205  OD2 ASP  1749      -1.881   1.913   5.850  1.00 39.25      PEP  O1-
ATOM   1206  HN  ASP  1749      -4.115  -0.266   6.329  1.00  0.00      PEP  H  
ATOM   1207  HA  ASP  1749      -4.237   1.152   4.644  1.00  0.00      PEP  H  
ATOM   1208  HB1 ASP  1749      -2.625   1.460   3.056  1.00  0.00      PEP  H  
ATOM   1209  HB2 ASP  1749      -1.963  -0.212   3.339  1.00  0.00      PEP  H  
ATOM   1210  N   GLU  1750      -5.708  -1.220   3.372  1.00 29.57      PEP  N  
ATOM   1211  CA  GLU  1750      -6.723  -1.645   2.391  1.00 23.43      PEP  C  
ATOM   1212  C   GLU  1750      -8.128  -1.126   2.881  1.00 21.96      PEP  C  
ATOM   1213  O   GLU  1750      -9.025  -1.907   3.132  1.00 29.51      PEP  O  
ATOM   1214  CB  GLU  1750      -6.741  -3.242   2.288  1.00 24.99      PEP  C  
ATOM   1215  CG  GLU  1750      -5.548  -3.968   1.660  1.00 30.94      PEP  C  
ATOM   1216  CD  GLU  1750      -5.836  -5.298   0.983  1.00 36.57      PEP  C  
ATOM   1217  OE1 GLU  1750      -6.073  -5.265  -0.200  1.00 33.45      PEP  O  
ATOM   1218  OE2 GLU  1750      -5.850  -6.367   1.659  1.00 39.71      PEP  O1-
ATOM   1219  HN  GLU  1750      -5.473  -1.808   4.142  1.00  0.00      PEP  H  
ATOM   1220  HA  GLU  1750      -6.520  -1.305   1.387  1.00  0.00      PEP  H  
ATOM   1221  HB1 GLU  1750      -7.517  -3.451   1.521  1.00  0.00      PEP  H  
ATOM   1222  HB2 GLU  1750      -7.106  -3.607   3.272  1.00  0.00      PEP  H  
ATOM   1223  HG1 GLU  1750      -4.746  -4.163   2.404  1.00  0.00      PEP  H  
ATOM   1224  HG2 GLU  1750      -4.876  -3.358   1.020  1.00  0.00      PEP  H  
ATOM   1225  N   ILE  1751      -8.309   0.173   2.999  1.00 27.13      PEP  N  
ATOM   1226  CA  ILE  1751      -9.534   0.856   3.501  1.00 19.27      PEP  C  
ATOM   1227  C   ILE  1751     -10.761   0.516   2.680  1.00 27.68      PEP  C  
ATOM   1228  O   ILE  1751     -10.766   0.711   1.441  1.00 26.21      PEP  O  
ATOM   1229  CB  ILE  1751      -9.340   2.335   3.702  1.00 29.02      PEP  C  
ATOM   1230  CG1 ILE  1751      -8.353   2.736   4.799  1.00 25.62      PEP  C  
ATOM   1231  CG2 ILE  1751     -10.705   3.013   4.271  1.00 23.78      PEP  C  
ATOM   1232  CD  ILE  1751      -6.936   2.358   4.531  1.00 36.74      PEP  C  
ATOM   1233  HN  ILE  1751      -7.487   0.733   2.939  1.00  0.00      PEP  H  
ATOM   1234  HA  ILE  1751      -9.732   0.433   4.474  1.00  0.00      PEP  H  
ATOM   1235  HB  ILE  1751      -9.032   2.733   2.712  1.00  0.00      PEP  H  
ATOM   1236 HG11 ILE  1751      -8.699   2.287   5.754  1.00  0.00      PEP  H  
ATOM   1237 HG12 ILE  1751      -8.354   3.844   4.885  1.00  0.00      PEP  H  
ATOM   1238 HG21 ILE  1751     -11.124   2.516   5.173  1.00  0.00      PEP  H  
ATOM   1239 HG22 ILE  1751     -11.441   3.059   3.441  1.00  0.00      PEP  H  
ATOM   1240 HG23 ILE  1751     -10.557   4.097   4.460  1.00  0.00      PEP  H  
ATOM   1241  HD1 ILE  1751      -6.734   1.331   4.904  1.00  0.00      PEP  H  
ATOM   1242  HD2 ILE  1751      -6.273   3.106   5.016  1.00  0.00      PEP  H  
ATOM   1243  HD3 ILE  1751      -6.775   2.461   3.436  1.00  0.00      PEP  H  
ATOM   1244  N   GLY  1752     -11.832   0.188   3.335  1.00 27.42      PEP  N  
ATOM   1245  CA  GLY  1752     -13.145   0.005   2.764  1.00 25.64      PEP  C  
ATOM   1246  C   GLY  1752     -13.393  -1.351   2.274  1.00 29.64      PEP  C  
ATOM   1247  O   GLY  1752     -14.461  -1.644   1.672  1.00 30.86      PEP  O  
ATOM   1248  HN  GLY  1752     -11.780  -0.001   4.313  1.00  0.00      PEP  H  
ATOM   1249  HA1 GLY  1752     -13.307   0.679   1.937  1.00  0.00      PEP  H  
ATOM   1250  HA2 GLY  1752     -13.830   0.059   3.598  1.00  0.00      PEP  H  
ATOM   1251  N   LYS  1753     -12.400  -2.215   2.485  1.00 23.60      PEP  N  
ATOM   1252  CA  LYS  1753     -12.495  -3.562   1.927  1.00 19.40      PEP  C  
ATOM   1253  C   LYS  1753     -11.848  -4.515   2.924  1.00 25.86      PEP  C  
ATOM   1254  O   LYS  1753     -11.272  -4.098   3.939  1.00 25.44      PEP  O  
ATOM   1255  CB  LYS  1753     -11.790  -3.823   0.635  1.00 28.14      PEP  C  
ATOM   1256  CG  LYS  1753     -12.095  -2.801  -0.487  1.00 34.54      PEP  C  
ATOM   1257  CD  LYS  1753     -11.538  -3.181  -1.932  1.00 44.32      PEP  C  
ATOM   1258  CE  LYS  1753     -11.693  -2.073  -3.010  1.00 48.70      PEP  C  
ATOM   1259  NZ  LYS  1753     -11.207  -2.595  -4.340  1.00 47.94      PEP  N1+
ATOM   1260  HN  LYS  1753     -11.571  -1.867   2.914  1.00  0.00      PEP  H  
ATOM   1261  HA  LYS  1753     -13.526  -3.867   1.831  1.00  0.00      PEP  H  
ATOM   1262  HB1 LYS  1753     -11.986  -4.791   0.126  1.00  0.00      PEP  H  
ATOM   1263  HB2 LYS  1753     -10.695  -3.835   0.826  1.00  0.00      PEP  H  
ATOM   1264  HG1 LYS  1753     -11.836  -1.746  -0.256  1.00  0.00      PEP  H  
ATOM   1265  HG2 LYS  1753     -13.173  -2.661  -0.719  1.00  0.00      PEP  H  
ATOM   1266  HD1 LYS  1753     -12.067  -4.120  -2.201  1.00  0.00      PEP  H  
ATOM   1267  HD2 LYS  1753     -10.465  -3.456  -1.847  1.00  0.00      PEP  H  
ATOM   1268  HE1 LYS  1753     -10.973  -1.312  -2.640  1.00  0.00      PEP  H  
ATOM   1269  HE2 LYS  1753     -12.724  -1.690  -3.159  1.00  0.00      PEP  H  
ATOM   1270  HZ1 LYS  1753     -11.461  -1.892  -5.064  1.00  0.00      PEP  H  
ATOM   1271  HZ2 LYS  1753     -11.813  -3.440  -4.373  1.00  0.00      PEP  H  
ATOM   1272  HZ3 LYS  1753     -10.185  -2.782  -4.346  1.00  0.00      PEP  H  
ATOM   1273  N   VAL  1754     -12.159  -5.788   2.753  1.00 28.10      PEP  N  
ATOM   1274  CA  VAL  1754     -11.718  -6.922   3.602  1.00 25.77      PEP  C  
ATOM   1275  C   VAL  1754     -11.522  -8.144   2.700  1.00 31.10      PEP  C  
ATOM   1276  O   VAL  1754     -11.841  -8.034   1.496  1.00 24.19      PEP  O  
ATOM   1277  CB  VAL  1754     -12.767  -7.313   4.697  1.00 28.12      PEP  C  
ATOM   1278  CG1 VAL  1754     -12.970  -6.147   5.712  1.00 20.00      PEP  C  
ATOM   1279  CG2 VAL  1754     -13.999  -7.941   3.994  1.00 20.62      PEP  C  
ATOM   1280  HN  VAL  1754     -12.819  -6.101   2.074  1.00  0.00      PEP  H  
ATOM   1281  HA  VAL  1754     -10.832  -6.516   4.067  1.00  0.00      PEP  H  
ATOM   1282  HB  VAL  1754     -12.388  -8.166   5.298  1.00  0.00      PEP  H  
ATOM   1283 HG11 VAL  1754     -12.042  -5.915   6.276  1.00  0.00      PEP  H  
ATOM   1284 HG12 VAL  1754     -13.777  -6.301   6.461  1.00  0.00      PEP  H  
ATOM   1285 HG13 VAL  1754     -13.286  -5.183   5.259  1.00  0.00      PEP  H  
ATOM   1286 HG21 VAL  1754     -14.367  -7.296   3.167  1.00  0.00      PEP  H  
ATOM   1287 HG22 VAL  1754     -14.800  -7.904   4.762  1.00  0.00      PEP  H  
ATOM   1288 HG23 VAL  1754     -13.841  -8.911   3.477  1.00  0.00      PEP  H  
ATOM   1289  N   ARG  1755     -10.936  -9.270   3.168  1.00 30.08      PEP  N  
ATOM   1290  CA  ARG  1755     -10.779 -10.456   2.460  1.00 28.46      PEP  C  
ATOM   1291  C   ARG  1755     -11.562 -11.506   3.164  1.00 28.76      PEP  C  
ATOM   1292  O   ARG  1755     -11.416 -11.643   4.386  1.00 26.52      PEP  O  
ATOM   1293  CB  ARG  1755      -9.313 -10.808   2.296  1.00 29.78      PEP  C  
ATOM   1294  CG  ARG  1755      -8.424  -9.633   1.794  1.00 23.65      PEP  C  
ATOM   1295  CD  ARG  1755      -7.168 -10.087   1.069  1.00 30.71      PEP  C  
ATOM   1296  NE  ARG  1755      -6.615  -8.873   0.301  1.00 46.68      PEP  N  
ATOM   1297  CZ  ARG  1755      -6.119  -8.914  -0.913  1.00 39.42      PEP  C  
ATOM   1298  NH1 ARG  1755      -5.856 -10.066  -1.485  1.00 46.42      PEP  N1+
ATOM   1299  NH2 ARG  1755      -5.841  -7.808  -1.583  1.00 38.32      PEP  N  
ATOM   1300  HN  ARG  1755     -10.552  -9.203   4.086  1.00  0.00      PEP  H  
ATOM   1301  HA  ARG  1755     -11.285 -10.278   1.522  1.00  0.00      PEP  H  
ATOM   1302  HB1 ARG  1755      -9.315 -11.650   1.570  1.00  0.00      PEP  H  
ATOM   1303  HB2 ARG  1755      -8.923 -11.221   3.251  1.00  0.00      PEP  H  
ATOM   1304  HG1 ARG  1755      -8.094  -8.931   2.589  1.00  0.00      PEP  H  
ATOM   1305  HG2 ARG  1755      -9.026  -9.008   1.100  1.00  0.00      PEP  H  
ATOM   1306  HD1 ARG  1755      -7.543 -10.827   0.331  1.00  0.00      PEP  H  
ATOM   1307  HD2 ARG  1755      -6.435 -10.564   1.754  1.00  0.00      PEP  H  
ATOM   1308  HE  ARG  1755      -6.446  -8.019   0.793  1.00  0.00      PEP  H  
ATOM   1309 HH11 ARG  1755      -5.768 -10.913  -0.961  1.00  0.00      PEP  H  
ATOM   1310 HH12 ARG  1755      -5.810 -10.028  -2.483  1.00  0.00      PEP  H  
ATOM   1311 HH21 ARG  1755      -5.840  -6.941  -1.085  1.00  0.00      PEP  H  
ATOM   1312 HH22 ARG  1755      -5.000  -7.963  -2.103  1.00  0.00      PEP  H  
ATOM   1313  N   VAL  1756     -12.355 -12.232   2.387  1.00 28.90      PEP  N  
ATOM   1314  CA  VAL  1756     -13.239 -13.295   2.948  1.00 27.30      PEP  C  
ATOM   1315  C   VAL  1756     -12.658 -14.585   2.452  1.00 30.54      PEP  C  
ATOM   1316  O   VAL  1756     -12.598 -14.853   1.225  1.00 36.55      PEP  O  
ATOM   1317  CB  VAL  1756     -14.688 -13.235   2.551  1.00 27.09      PEP  C  
ATOM   1318  CG1 VAL  1756     -15.405 -14.599   2.913  1.00 20.96      PEP  C  
ATOM   1319  CG2 VAL  1756     -15.414 -12.095   3.185  1.00 20.67      PEP  C  
ATOM   1320  HN  VAL  1756     -12.383 -11.992   1.420  1.00  0.00      PEP  H  
ATOM   1321  HA  VAL  1756     -13.196 -13.357   4.025  1.00  0.00      PEP  H  
ATOM   1322  HB  VAL  1756     -14.781 -13.121   1.450  1.00  0.00      PEP  H  
ATOM   1323 HG11 VAL  1756     -16.510 -14.575   2.802  1.00  0.00      PEP  H  
ATOM   1324 HG12 VAL  1756     -15.152 -14.887   3.956  1.00  0.00      PEP  H  
ATOM   1325 HG13 VAL  1756     -14.968 -15.356   2.228  1.00  0.00      PEP  H  
ATOM   1326 HG21 VAL  1756     -15.343 -12.172   4.291  1.00  0.00      PEP  H  
ATOM   1327 HG22 VAL  1756     -16.471 -12.205   2.860  1.00  0.00      PEP  H  
ATOM   1328 HG23 VAL  1756     -15.054 -11.069   2.957  1.00  0.00      PEP  H  
ATOM   1329  N   ASN  1757     -12.202 -15.472   3.404  1.00 32.27      PEP  N  
ATOM   1330  CA  ASN  1757     -11.294 -16.558   3.076  1.00 36.46      PEP  C  
ATOM   1331  C   ASN  1757     -10.214 -16.302   2.054  1.00 35.63      PEP  C  
ATOM   1332  O   ASN  1757      -9.930 -17.120   1.176  1.00 28.95      PEP  O  
ATOM   1333  CB  ASN  1757     -11.994 -17.899   2.521  1.00 28.96      PEP  C  
ATOM   1334  CG  ASN  1757     -13.209 -18.223   3.370  1.00 32.92      PEP  C  
ATOM   1335  ND2 ASN  1757     -14.395 -18.543   2.724  1.00 34.29      PEP  N  
ATOM   1336  OD1 ASN  1757     -13.156 -18.376   4.597  1.00 33.57      PEP  O  
ATOM   1337  HN  ASN  1757     -12.398 -15.366   4.375  1.00  0.00      PEP  H  
ATOM   1338  HA  ASN  1757     -10.704 -16.699   3.969  1.00  0.00      PEP  H  
ATOM   1339  HB1 ASN  1757     -11.267 -18.734   2.610  1.00  0.00      PEP  H  
ATOM   1340  HB2 ASN  1757     -12.225 -17.890   1.435  1.00  0.00      PEP  H  
ATOM   1341 HD21 ASN  1757     -15.001 -19.082   3.309  1.00  0.00      PEP  H  
ATOM   1342 HD22 ASN  1757     -14.536 -18.771   1.760  1.00  0.00      PEP  H  
ATOM   1343  N   GLY  1758      -9.427 -15.096   2.113  1.00 33.80      PEP  N  
ATOM   1344  CA  GLY  1758      -8.405 -14.576   1.227  1.00 23.54      PEP  C  
ATOM   1345  C   GLY  1758      -8.954 -13.854   0.042  1.00 39.07      PEP  C  
ATOM   1346  O   GLY  1758      -8.122 -13.514  -0.800  1.00 36.66      PEP  O  
ATOM   1347  HN  GLY  1758      -9.641 -14.607   2.955  1.00  0.00      PEP  H  
ATOM   1348  HA1 GLY  1758      -7.882 -15.420   0.805  1.00  0.00      PEP  H  
ATOM   1349  HA2 GLY  1758      -7.896 -13.833   1.824  1.00  0.00      PEP  H  
ATOM   1350  N   VAL  1759     -10.232 -13.576  -0.143  1.00 31.45      PEP  N  
ATOM   1351  CA  VAL  1759     -10.760 -13.093  -1.443  1.00 28.51      PEP  C  
ATOM   1352  C   VAL  1759     -11.176 -11.677  -1.231  1.00 31.14      PEP  C  
ATOM   1353  O   VAL  1759     -12.053 -11.446  -0.400  1.00 28.73      PEP  O  
ATOM   1354  CB  VAL  1759     -11.747 -14.088  -2.062  1.00 28.17      PEP  C  
ATOM   1355  CG1 VAL  1759     -12.404 -13.403  -3.265  1.00 23.77      PEP  C  
ATOM   1356  CG2 VAL  1759     -10.977 -15.369  -2.333  1.00 30.34      PEP  C  
ATOM   1357  HN  VAL  1759     -10.866 -13.726   0.613  1.00  0.00      PEP  H  
ATOM   1358  HA  VAL  1759      -9.884 -12.992  -2.066  1.00  0.00      PEP  H  
ATOM   1359  HB  VAL  1759     -12.568 -14.377  -1.372  1.00  0.00      PEP  H  
ATOM   1360 HG11 VAL  1759     -11.612 -12.900  -3.860  1.00  0.00      PEP  H  
ATOM   1361 HG12 VAL  1759     -12.986 -12.519  -2.927  1.00  0.00      PEP  H  
ATOM   1362 HG13 VAL  1759     -13.116 -14.030  -3.842  1.00  0.00      PEP  H  
ATOM   1363 HG21 VAL  1759     -10.484 -15.657  -1.380  1.00  0.00      PEP  H  
ATOM   1364 HG22 VAL  1759     -10.211 -15.201  -3.120  1.00  0.00      PEP  H  
ATOM   1365 HG23 VAL  1759     -11.583 -16.211  -2.730  1.00  0.00      PEP  H  
ATOM   1366  N   LEU  1760     -10.705 -10.748  -2.029  1.00 26.86      PEP  N  
ATOM   1367  CA  LEU  1760     -11.036  -9.356  -1.653  1.00 28.87      PEP  C  
ATOM   1368  C   LEU  1760     -12.485  -8.782  -1.930  1.00 34.95      PEP  C  
ATOM   1369  O   LEU  1760     -13.062  -8.963  -3.016  1.00 30.96      PEP  O  
ATOM   1370  CB  LEU  1760     -10.020  -8.363  -2.219  1.00 24.62      PEP  C  
ATOM   1371  CG  LEU  1760     -10.017  -6.854  -1.837  1.00 37.35      PEP  C  
ATOM   1372  CD1 LEU  1760      -9.587  -6.481  -0.392  1.00 32.30      PEP  C  
ATOM   1373  CD2 LEU  1760      -9.189  -5.930  -2.849  1.00 36.02      PEP  C  
ATOM   1374  HN  LEU  1760     -10.142 -11.032  -2.801  1.00  0.00      PEP  H  
ATOM   1375  HA  LEU  1760     -10.849  -9.278  -0.592  1.00  0.00      PEP  H  
ATOM   1376  HB1 LEU  1760     -10.173  -8.526  -3.308  1.00  0.00      PEP  H  
ATOM   1377  HB2 LEU  1760      -8.986  -8.714  -2.016  1.00  0.00      PEP  H  
ATOM   1378  HG  LEU  1760     -11.074  -6.519  -1.905  1.00  0.00      PEP  H  
ATOM   1379 HD11 LEU  1760      -9.706  -5.384  -0.267  1.00  0.00      PEP  H  
ATOM   1380 HD12 LEU  1760      -8.514  -6.638  -0.151  1.00  0.00      PEP  H  
ATOM   1381 HD13 LEU  1760     -10.154  -7.049   0.377  1.00  0.00      PEP  H  
ATOM   1382 HD21 LEU  1760      -9.287  -4.886  -2.480  1.00  0.00      PEP  H  
ATOM   1383 HD22 LEU  1760      -9.437  -6.087  -3.920  1.00  0.00      PEP  H  
ATOM   1384 HD23 LEU  1760      -8.132  -6.212  -2.663  1.00  0.00      PEP  H  
ATOM   1385  N   THR  1761     -13.095  -8.047  -0.959  1.00 23.35      PEP  N  
ATOM   1386  CA  THR  1761     -14.486  -7.686  -1.067  1.00 27.24      PEP  C  
ATOM   1387  C   THR  1761     -14.825  -6.354  -0.451  1.00 31.91      PEP  C  
ATOM   1388  O   THR  1761     -14.400  -6.102   0.653  1.00 30.38      PEP  O  
ATOM   1389  CB  THR  1761     -15.287  -8.715  -0.189  1.00 30.08      PEP  C  
ATOM   1390  CG2 THR  1761     -16.765  -8.356  -0.231  1.00 28.70      PEP  C  
ATOM   1391  OG1 THR  1761     -15.088 -10.048  -0.627  1.00 34.69      PEP  O  
ATOM   1392  HN  THR  1761     -12.510  -7.903  -0.165  1.00  0.00      PEP  H  
ATOM   1393  HA  THR  1761     -14.939  -7.714  -2.047  1.00  0.00      PEP  H  
ATOM   1394  HB  THR  1761     -14.842  -8.573   0.820  1.00  0.00      PEP  H  
ATOM   1395  HG1 THR  1761     -14.135 -10.155  -0.596  1.00  0.00      PEP  H  
ATOM   1396 HG21 THR  1761     -17.033  -8.244  -1.303  1.00  0.00      PEP  H  
ATOM   1397 HG22 THR  1761     -17.034  -7.446   0.348  1.00  0.00      PEP  H  
ATOM   1398 HG23 THR  1761     -17.510  -9.121   0.074  1.00  0.00      PEP  H  
ATOM   1399  N   ALA  1762     -15.406  -5.353  -1.143  1.00 34.31      PEP  N  
ATOM   1400  CA  ALA  1762     -15.727  -4.008  -0.622  1.00 27.34      PEP  C  
ATOM   1401  C   ALA  1762     -16.898  -4.281   0.310  1.00 27.79      PEP  C  
ATOM   1402  O   ALA  1762     -17.804  -5.122   0.158  1.00 32.55      PEP  O  
ATOM   1403  CB  ALA  1762     -16.033  -2.982  -1.742  1.00 29.71      PEP  C  
ATOM   1404  HN  ALA  1762     -15.890  -5.464  -2.008  1.00  0.00      PEP  H  
ATOM   1405  HA  ALA  1762     -14.932  -3.589  -0.023  1.00  0.00      PEP  H  
ATOM   1406  HB1 ALA  1762     -15.129  -2.807  -2.363  1.00  0.00      PEP  H  
ATOM   1407  HB2 ALA  1762     -16.251  -1.971  -1.336  1.00  0.00      PEP  H  
ATOM   1408  HB3 ALA  1762     -16.816  -3.339  -2.445  1.00  0.00      PEP  H  
ATOM   1409  N   LEU  1763     -16.884  -3.468   1.384  1.00 26.87      PEP  N  
ATOM   1410  CA  LEU  1763     -17.866  -3.519   2.491  1.00 24.01      PEP  C  
ATOM   1411  C   LEU  1763     -19.070  -2.747   2.145  1.00 31.65      PEP  C  
ATOM   1412  O   LEU  1763     -18.918  -1.815   1.334  1.00 29.33      PEP  O  
ATOM   1413  CB  LEU  1763     -17.302  -3.021   3.887  1.00 25.45      PEP  C  
ATOM   1414  CG  LEU  1763     -16.179  -3.791   4.555  1.00 25.91      PEP  C  
ATOM   1415  CD1 LEU  1763     -16.011  -3.253   5.984  1.00 22.87      PEP  C  
ATOM   1416  CD2 LEU  1763     -16.495  -5.294   4.708  1.00 19.03      PEP  C  
ATOM   1417  HN  LEU  1763     -16.104  -2.846   1.402  1.00  0.00      PEP  H  
ATOM   1418  HA  LEU  1763     -18.174  -4.554   2.546  1.00  0.00      PEP  H  
ATOM   1419  HB1 LEU  1763     -18.224  -3.026   4.507  1.00  0.00      PEP  H  
ATOM   1420  HB2 LEU  1763     -16.871  -1.999   3.803  1.00  0.00      PEP  H  
ATOM   1421  HG  LEU  1763     -15.249  -3.615   3.973  1.00  0.00      PEP  H  
ATOM   1422 HD11 LEU  1763     -17.001  -3.284   6.487  1.00  0.00      PEP  H  
ATOM   1423 HD12 LEU  1763     -15.615  -2.215   5.983  1.00  0.00      PEP  H  
ATOM   1424 HD13 LEU  1763     -15.348  -3.983   6.496  1.00  0.00      PEP  H  
ATOM   1425 HD21 LEU  1763     -16.740  -5.679   3.694  1.00  0.00      PEP  H  
ATOM   1426 HD22 LEU  1763     -17.449  -5.307   5.277  1.00  0.00      PEP  H  
ATOM   1427 HD23 LEU  1763     -15.730  -5.943   5.185  1.00  0.00      PEP  H  
ATOM   1428  N   PRO  1764     -20.279  -2.950   2.718  1.00 25.69      PEP  N  
ATOM   1429  CA  PRO  1764     -20.707  -4.099   3.447  1.00 25.03      PEP  C  
ATOM   1430  C   PRO  1764     -20.341  -5.565   2.948  1.00 28.34      PEP  C  
ATOM   1431  O   PRO  1764     -20.230  -5.790   1.741  1.00 28.03      PEP  O  
ATOM   1432  CB  PRO  1764     -22.214  -3.774   3.699  1.00 18.48      PEP  C  
ATOM   1433  CG  PRO  1764     -22.225  -2.218   3.837  1.00 19.86      PEP  C  
ATOM   1434  CD  PRO  1764     -21.313  -1.874   2.679  1.00 21.49      PEP  C  
ATOM   1435  HA  PRO  1764     -20.174  -3.945   4.374  1.00  0.00      PEP  H  
ATOM   1436  HB1 PRO  1764     -22.599  -4.327   4.582  1.00  0.00      PEP  H  
ATOM   1437  HB2 PRO  1764     -22.797  -4.269   2.892  1.00  0.00      PEP  H  
ATOM   1438  HG1 PRO  1764     -23.214  -1.759   3.617  1.00  0.00      PEP  H  
ATOM   1439  HG2 PRO  1764     -21.798  -1.735   4.741  1.00  0.00      PEP  H  
ATOM   1440  HD1 PRO  1764     -21.759  -1.992   1.669  1.00  0.00      PEP  H  
ATOM   1441  HD2 PRO  1764     -20.976  -0.817   2.738  1.00  0.00      PEP  H  
ATOM   1442  N   VAL  1765     -20.316  -6.570   3.867  1.00 19.21      PEP  N  
ATOM   1443  CA  VAL  1765     -20.521  -8.015   3.433  1.00 24.16      PEP  C  
ATOM   1444  C   VAL  1765     -21.033  -8.731   4.607  1.00 30.12      PEP  C  
ATOM   1445  O   VAL  1765     -20.787  -8.436   5.767  1.00 25.99      PEP  O  
ATOM   1446  CB  VAL  1765     -19.218  -8.652   2.841  1.00 23.64      PEP  C  
ATOM   1447  CG1 VAL  1765     -18.118  -8.691   3.845  1.00 19.87      PEP  C  
ATOM   1448  CG2 VAL  1765     -19.407 -10.084   2.190  1.00 22.85      PEP  C  
ATOM   1449  HN  VAL  1765     -20.299  -6.310   4.829  1.00  0.00      PEP  H  
ATOM   1450  HA  VAL  1765     -21.235  -8.039   2.623  1.00  0.00      PEP  H  
ATOM   1451  HB  VAL  1765     -18.897  -8.034   1.975  1.00  0.00      PEP  H  
ATOM   1452 HG11 VAL  1765     -17.782  -7.648   4.029  1.00  0.00      PEP  H  
ATOM   1453 HG12 VAL  1765     -17.326  -9.373   3.469  1.00  0.00      PEP  H  
ATOM   1454 HG13 VAL  1765     -18.536  -9.167   4.757  1.00  0.00      PEP  H  
ATOM   1455 HG21 VAL  1765     -18.475 -10.474   1.732  1.00  0.00      PEP  H  
ATOM   1456 HG22 VAL  1765     -20.184 -10.249   1.412  1.00  0.00      PEP  H  
ATOM   1457 HG23 VAL  1765     -19.431 -10.884   2.961  1.00  0.00      PEP  H  
ATOM   1458  N   SER  1766     -21.880  -9.760   4.357  1.00 28.68      PEP  N  
ATOM   1459  CA  SER  1766     -22.480 -10.579   5.455  1.00 26.81      PEP  C  
ATOM   1460  C   SER  1766     -22.370 -11.967   5.005  1.00 28.39      PEP  C  
ATOM   1461  O   SER  1766     -22.701 -12.314   3.869  1.00 32.57      PEP  O  
ATOM   1462  CB  SER  1766     -23.860 -10.077   5.846  1.00 24.66      PEP  C  
ATOM   1463  OG  SER  1766     -24.513 -11.044   6.698  1.00 36.13      PEP  O  
ATOM   1464  HN  SER  1766     -22.114  -9.906   3.399  1.00  0.00      PEP  H  
ATOM   1465  HA  SER  1766     -21.827 -10.469   6.307  1.00  0.00      PEP  H  
ATOM   1466  HB1 SER  1766     -24.379  -9.988   4.868  1.00  0.00      PEP  H  
ATOM   1467  HB2 SER  1766     -23.642  -9.099   6.327  1.00  0.00      PEP  H  
ATOM   1468  HG1 SER  1766     -25.231 -10.636   7.188  1.00  0.00      PEP  H  
ATOM   1469  N   VAL  1767     -21.860 -12.918   5.864  1.00 21.16      PEP  N  
ATOM   1470  CA  VAL  1767     -21.518 -14.310   5.615  1.00 27.66      PEP  C  
ATOM   1471  C   VAL  1767     -21.986 -15.218   6.725  1.00 22.33      PEP  C  
ATOM   1472  O   VAL  1767     -22.413 -14.773   7.707  1.00 25.94      PEP  O  
ATOM   1473  CB  VAL  1767     -20.031 -14.527   5.400  1.00 30.15      PEP  C  
ATOM   1474  CG1 VAL  1767     -19.520 -13.735   4.211  1.00 23.31      PEP  C  
ATOM   1475  CG2 VAL  1767     -19.213 -14.248   6.666  1.00 23.57      PEP  C  
ATOM   1476  HN  VAL  1767     -21.615 -12.587   6.772  1.00  0.00      PEP  H  
ATOM   1477  HA  VAL  1767     -22.019 -14.560   4.691  1.00  0.00      PEP  H  
ATOM   1478  HB  VAL  1767     -19.900 -15.598   5.136  1.00  0.00      PEP  H  
ATOM   1479 HG11 VAL  1767     -19.579 -12.636   4.364  1.00  0.00      PEP  H  
ATOM   1480 HG12 VAL  1767     -20.083 -13.915   3.271  1.00  0.00      PEP  H  
ATOM   1481 HG13 VAL  1767     -18.454 -13.902   3.947  1.00  0.00      PEP  H  
ATOM   1482 HG21 VAL  1767     -19.488 -13.313   7.199  1.00  0.00      PEP  H  
ATOM   1483 HG22 VAL  1767     -18.233 -14.165   6.151  1.00  0.00      PEP  H  
ATOM   1484 HG23 VAL  1767     -19.142 -15.094   7.383  1.00  0.00      PEP  H  
ATOM   1485  N   ALA  1768     -21.804 -16.520   6.484  1.00 28.23      PEP  N  
ATOM   1486  CA  ALA  1768     -21.882 -17.621   7.431  1.00 26.51      PEP  C  
ATOM   1487  C   ALA  1768     -23.379 -18.020   7.652  1.00 24.05      PEP  C  
ATOM   1488  O   ALA  1768     -23.827 -18.221   8.771  1.00 29.38      PEP  O  
ATOM   1489  CB  ALA  1768     -21.011 -17.295   8.721  1.00 24.07      PEP  C  
ATOM   1490  HN  ALA  1768     -21.420 -16.727   5.587  1.00  0.00      PEP  H  
ATOM   1491  HA  ALA  1768     -21.422 -18.489   6.979  1.00  0.00      PEP  H  
ATOM   1492  HB1 ALA  1768     -20.083 -16.723   8.508  1.00  0.00      PEP  H  
ATOM   1493  HB2 ALA  1768     -20.875 -18.239   9.292  1.00  0.00      PEP  H  
ATOM   1494  HB3 ALA  1768     -21.618 -16.679   9.418  1.00  0.00      PEP  H  
ATOM   1495  N   ASP  1769     -24.201 -18.098   6.551  1.00 34.71      PEP  N  
ATOM   1496  CA  ASP  1769     -25.629 -17.954   6.621  1.00 29.60      PEP  C  
ATOM   1497  C   ASP  1769     -26.090 -16.588   7.278  1.00 33.94      PEP  C  
ATOM   1498  O   ASP  1769     -27.142 -16.435   7.947  1.00 34.12      PEP  O  
ATOM   1499  CB  ASP  1769     -26.342 -19.197   7.145  1.00 37.16      PEP  C  
ATOM   1500  CG  ASP  1769     -26.382 -20.392   6.264  1.00 54.27      PEP  C  
ATOM   1501  OD1 ASP  1769     -26.977 -21.382   6.632  1.00 63.02      PEP  O  
ATOM   1502  OD2 ASP  1769     -25.783 -20.415   5.150  1.00 62.70      PEP  O1-
ATOM   1503  HN  ASP  1769     -23.768 -18.054   5.653  1.00  0.00      PEP  H  
ATOM   1504  HA  ASP  1769     -25.949 -17.779   5.605  1.00  0.00      PEP  H  
ATOM   1505  HB1 ASP  1769     -27.388 -18.905   7.380  1.00  0.00      PEP  H  
ATOM   1506  HB2 ASP  1769     -25.938 -19.416   8.158  1.00  0.00      PEP  H  
ATOM   1507  N   GLY  1770     -25.323 -15.562   7.002  1.00 32.52      PEP  N  
ATOM   1508  CA  GLY  1770     -25.632 -14.310   7.609  1.00 20.73      PEP  C  
ATOM   1509  C   GLY  1770     -25.439 -14.074   9.111  1.00 26.60      PEP  C  
ATOM   1510  O   GLY  1770     -26.174 -13.283   9.706  1.00 33.88      PEP  O  
ATOM   1511  HN  GLY  1770     -24.468 -15.760   6.532  1.00  0.00      PEP  H  
ATOM   1512  HA1 GLY  1770     -26.664 -14.034   7.452  1.00  0.00      PEP  H  
ATOM   1513  HA2 GLY  1770     -24.963 -13.618   7.119  1.00  0.00      PEP  H  
ATOM   1514  N   ARG  1771     -24.530 -14.821   9.704  1.00 25.22      PEP  N  
ATOM   1515  CA  ARG  1771     -24.320 -14.853  11.122  1.00 25.05      PEP  C  
ATOM   1516  C   ARG  1771     -23.077 -14.012  11.511  1.00 21.38      PEP  C  
ATOM   1517  O   ARG  1771     -22.802 -13.786  12.693  1.00 24.94      PEP  O  
ATOM   1518  CB  ARG  1771     -24.042 -16.298  11.573  1.00 23.98      PEP  C  
ATOM   1519  CG  ARG  1771     -25.326 -17.115  11.415  1.00 23.98      PEP  C  
ATOM   1520  CD  ARG  1771     -25.396 -18.596  11.887  1.00 24.29      PEP  C  
ATOM   1521  NE  ARG  1771     -24.410 -19.435  11.107  1.00 22.48      PEP  N  
ATOM   1522  CZ  ARG  1771     -24.013 -20.626  11.453  1.00 25.20      PEP  C  
ATOM   1523  NH1 ARG  1771     -24.411 -21.261  12.523  1.00 19.17      PEP  N1+
ATOM   1524  NH2 ARG  1771     -23.077 -21.261  10.782  1.00 21.68      PEP  N  
ATOM   1525  HN  ARG  1771     -24.038 -15.587   9.296  1.00  0.00      PEP  H  
ATOM   1526  HA  ARG  1771     -25.177 -14.476  11.661  1.00  0.00      PEP  H  
ATOM   1527  HB1 ARG  1771     -23.636 -16.383  12.604  1.00  0.00      PEP  H  
ATOM   1528  HB2 ARG  1771     -23.325 -16.857  10.934  1.00  0.00      PEP  H  
ATOM   1529  HG1 ARG  1771     -25.735 -17.063  10.384  1.00  0.00      PEP  H  
ATOM   1530  HG2 ARG  1771     -26.098 -16.516  11.944  1.00  0.00      PEP  H  
ATOM   1531  HD1 ARG  1771     -26.418 -18.907  11.582  1.00  0.00      PEP  H  
ATOM   1532  HD2 ARG  1771     -25.324 -18.721  12.988  1.00  0.00      PEP  H  
ATOM   1533  HE  ARG  1771     -24.015 -19.003  10.296  1.00  0.00      PEP  H  
ATOM   1534 HH11 ARG  1771     -24.905 -20.828  13.278  1.00  0.00      PEP  H  
ATOM   1535 HH12 ARG  1771     -24.123 -22.218  12.538  1.00  0.00      PEP  H  
ATOM   1536 HH21 ARG  1771     -22.740 -20.746   9.994  1.00  0.00      PEP  H  
ATOM   1537 HH22 ARG  1771     -22.601 -22.059  11.149  1.00  0.00      PEP  H  
ATOM   1538  N   ILE  1772     -22.329 -13.566  10.499  1.00 24.06      PEP  N  
ATOM   1539  CA  ILE  1772     -21.218 -12.585  10.641  1.00 22.79      PEP  C  
ATOM   1540  C   ILE  1772     -21.441 -11.383   9.708  1.00 22.65      PEP  C  
ATOM   1541  O   ILE  1772     -21.522 -11.523   8.501  1.00 25.45      PEP  O  
ATOM   1542  CB  ILE  1772     -19.821 -13.132  10.443  1.00 21.78      PEP  C  
ATOM   1543  CG1 ILE  1772     -19.464 -14.185  11.531  1.00 22.15      PEP  C  
ATOM   1544  CG2 ILE  1772     -18.743 -12.026  10.570  1.00 20.89      PEP  C  
ATOM   1545  CD  ILE  1772     -18.434 -15.158  11.050  1.00 19.51      PEP  C  
ATOM   1546  HN  ILE  1772     -22.561 -13.705   9.540  1.00  0.00      PEP  H  
ATOM   1547  HA  ILE  1772     -21.180 -12.249  11.668  1.00  0.00      PEP  H  
ATOM   1548  HB  ILE  1772     -19.651 -13.694   9.500  1.00  0.00      PEP  H  
ATOM   1549 HG11 ILE  1772     -20.283 -14.882  11.807  1.00  0.00      PEP  H  
ATOM   1550 HG12 ILE  1772     -19.083 -13.713  12.463  1.00  0.00      PEP  H  
ATOM   1551 HG21 ILE  1772     -18.939 -11.548  11.555  1.00  0.00      PEP  H  
ATOM   1552 HG22 ILE  1772     -18.664 -11.303   9.730  1.00  0.00      PEP  H  
ATOM   1553 HG23 ILE  1772     -17.716 -12.405  10.750  1.00  0.00      PEP  H  
ATOM   1554  HD1 ILE  1772     -17.578 -14.643  10.564  1.00  0.00      PEP  H  
ATOM   1555  HD2 ILE  1772     -18.945 -15.830  10.328  1.00  0.00      PEP  H  
ATOM   1556  HD3 ILE  1772     -17.989 -15.717  11.901  1.00  0.00      PEP  H  
ATOM   1557  N   SER  1773     -21.668 -10.149  10.327  1.00 20.53      PEP  N  
ATOM   1558  CA  SER  1773     -21.790  -8.915   9.498  1.00 23.34      PEP  C  
ATOM   1559  C   SER  1773     -20.557  -8.063   9.641  1.00 21.80      PEP  C  
ATOM   1560  O   SER  1773     -20.160  -7.821  10.786  1.00 19.18      PEP  O  
ATOM   1561  CB  SER  1773     -23.068  -8.059   9.765  1.00 17.57      PEP  C  
ATOM   1562  OG  SER  1773     -23.111  -6.852   9.080  1.00 42.46      PEP  O  
ATOM   1563  HN  SER  1773     -21.408 -10.019  11.281  1.00  0.00      PEP  H  
ATOM   1564  HA  SER  1773     -21.810  -9.147   8.444  1.00  0.00      PEP  H  
ATOM   1565  HB1 SER  1773     -23.202  -7.766  10.828  1.00  0.00      PEP  H  
ATOM   1566  HB2 SER  1773     -23.928  -8.689   9.450  1.00  0.00      PEP  H  
ATOM   1567  HG1 SER  1773     -22.597  -6.211   9.578  1.00  0.00      PEP  H  
ATOM   1568  N   VAL  1774     -19.937  -7.618   8.481  1.00 18.97      PEP  N  
ATOM   1569  CA  VAL  1774     -18.879  -6.660   8.469  1.00 19.45      PEP  C  
ATOM   1570  C   VAL  1774     -19.447  -5.373   7.782  1.00 25.34      PEP  C  
ATOM   1571  O   VAL  1774     -19.977  -5.443   6.665  1.00 27.81      PEP  O  
ATOM   1572  CB  VAL  1774     -17.526  -7.085   7.852  1.00 23.40      PEP  C  
ATOM   1573  CG1 VAL  1774     -16.475  -6.099   8.314  1.00 19.31      PEP  C  
ATOM   1574  CG2 VAL  1774     -17.016  -8.437   8.292  1.00 19.21      PEP  C  
ATOM   1575  HN  VAL  1774     -20.418  -7.761   7.619  1.00  0.00      PEP  H  
ATOM   1576  HA  VAL  1774     -18.723  -6.301   9.476  1.00  0.00      PEP  H  
ATOM   1577  HB  VAL  1774     -17.660  -7.146   6.751  1.00  0.00      PEP  H  
ATOM   1578 HG11 VAL  1774     -16.737  -5.035   8.132  1.00  0.00      PEP  H  
ATOM   1579 HG12 VAL  1774     -15.557  -6.328   7.731  1.00  0.00      PEP  H  
ATOM   1580 HG13 VAL  1774     -16.256  -6.229   9.395  1.00  0.00      PEP  H  
ATOM   1581 HG21 VAL  1774     -17.002  -8.482   9.402  1.00  0.00      PEP  H  
ATOM   1582 HG22 VAL  1774     -15.988  -8.398   7.873  1.00  0.00      PEP  H  
ATOM   1583 HG23 VAL  1774     -17.663  -9.233   7.865  1.00  0.00      PEP  H  
ATOM   1584  N   ALA  1775     -19.237  -4.185   8.422  1.00 19.94      PEP  N  
ATOM   1585  CA  ALA  1775     -19.432  -2.873   7.856  1.00 23.53      PEP  C  
ATOM   1586  C   ALA  1775     -18.493  -1.846   8.264  1.00 26.72      PEP  C  
ATOM   1587  O   ALA  1775     -17.603  -2.039   9.094  1.00 23.65      PEP  O  
ATOM   1588  CB  ALA  1775     -20.874  -2.262   8.014  1.00 22.19      PEP  C  
ATOM   1589  HN  ALA  1775     -18.572  -4.217   9.163  1.00  0.00      PEP  H  
ATOM   1590  HA  ALA  1775     -19.404  -3.096   6.799  1.00  0.00      PEP  H  
ATOM   1591  HB1 ALA  1775     -21.132  -2.180   9.091  1.00  0.00      PEP  H  
ATOM   1592  HB2 ALA  1775     -21.667  -2.960   7.670  1.00  0.00      PEP  H  
ATOM   1593  HB3 ALA  1775     -20.996  -1.254   7.565  1.00  0.00      PEP  H  
ATOM   1594  N   GLN  1776     -18.558  -0.585   7.616  1.00 28.85      PEP  N  
ATOM   1595  CA  GLN  1776     -17.554   0.503   7.794  1.00 24.77      PEP  C  
ATOM   1596  C   GLN  1776     -18.058   1.464   8.809  1.00 24.71      PEP  C  
ATOM   1597  O   GLN  1776     -19.262   1.716   8.849  1.00 32.50      PEP  O  
ATOM   1598  CB  GLN  1776     -17.208   1.243   6.432  1.00 29.86      PEP  C  
ATOM   1599  CG  GLN  1776     -18.295   1.938   5.580  1.00 32.90      PEP  C  
ATOM   1600  CD  GLN  1776     -19.067   0.932   4.897  1.00 36.41      PEP  C  
ATOM   1601  NE2 GLN  1776     -18.542   0.392   3.808  1.00 43.66      PEP  N  
ATOM   1602  OE1 GLN  1776     -20.063   0.446   5.496  1.00 31.99      PEP  O  
ATOM   1603  HN  GLN  1776     -19.262  -0.532   6.911  1.00  0.00      PEP  H  
ATOM   1604  HA  GLN  1776     -16.631   0.143   8.223  1.00  0.00      PEP  H  
ATOM   1605  HB1 GLN  1776     -16.626   0.561   5.776  1.00  0.00      PEP  H  
ATOM   1606  HB2 GLN  1776     -16.597   2.137   6.677  1.00  0.00      PEP  H  
ATOM   1607  HG1 GLN  1776     -17.824   2.706   4.928  1.00  0.00      PEP  H  
ATOM   1608  HG2 GLN  1776     -18.920   2.537   6.275  1.00  0.00      PEP  H  
ATOM   1609 HE21 GLN  1776     -19.179  -0.132   3.242  1.00  0.00      PEP  H  
ATOM   1610 HE22 GLN  1776     -17.632   0.675   3.506  1.00  0.00      PEP  H  
ATOM   1611  N   GLY  1777     -17.131   1.883   9.712  1.00 33.22      PEP  N  
ATOM   1612  CA  GLY  1777     -17.348   2.987  10.602  1.00 26.74      PEP  C  
ATOM   1613  C   GLY  1777     -16.744   4.301  10.070  1.00 34.30      PEP  C  
ATOM   1614  O   GLY  1777     -16.462   4.382   8.889  1.00 33.21      PEP  O  
ATOM   1615  HN  GLY  1777     -16.182   1.583   9.664  1.00  0.00      PEP  H  
ATOM   1616  HA1 GLY  1777     -16.906   2.780  11.566  1.00  0.00      PEP  H  
ATOM   1617  HA2 GLY  1777     -18.385   3.286  10.618  1.00  0.00      PEP  H  
ATOM   1618  N   ALA  1778     -16.658   5.323  10.920  1.00 36.39      PEP  N  
ATOM   1619  CA  ALA  1778     -16.033   6.552  10.604  1.00 34.40      PEP  C  
ATOM   1620  C   ALA  1778     -14.462   6.329  10.595  1.00 30.52      PEP  C  
ATOM   1621  O   ALA  1778     -13.822   6.696  11.556  1.00 34.10      PEP  O  
ATOM   1622  CB  ALA  1778     -16.429   7.667  11.501  1.00 31.62      PEP  C  
ATOM   1623  HN  ALA  1778     -16.994   5.310  11.860  1.00  0.00      PEP  H  
ATOM   1624  HA  ALA  1778     -16.224   6.743   9.558  1.00  0.00      PEP  H  
ATOM   1625  HB1 ALA  1778     -17.429   8.021  11.172  1.00  0.00      PEP  H  
ATOM   1626  HB2 ALA  1778     -15.758   8.538  11.344  1.00  0.00      PEP  H  
ATOM   1627  HB3 ALA  1778     -16.342   7.365  12.566  1.00  0.00      PEP  H  
ATOM   1628  N   SER  1779     -14.014   5.529   9.591  1.00 27.72      PEP  N  
ATOM   1629  CA  SER  1779     -12.643   5.090   9.447  1.00 33.87      PEP  C  
ATOM   1630  C   SER  1779     -12.377   3.867  10.190  1.00 32.80      PEP  C  
ATOM   1631  O   SER  1779     -11.430   3.765  10.961  1.00 28.49      PEP  O  
ATOM   1632  CB  SER  1779     -11.463   6.085   9.554  1.00 34.00      PEP  C  
ATOM   1633  OG  SER  1779     -11.428   6.987   8.483  1.00 43.57      PEP  O  
ATOM   1634  HN  SER  1779     -14.685   5.274   8.900  1.00  0.00      PEP  H  
ATOM   1635  HA  SER  1779     -12.607   4.846   8.395  1.00  0.00      PEP  H  
ATOM   1636  HB1 SER  1779     -10.450   5.629   9.560  1.00  0.00      PEP  H  
ATOM   1637  HB2 SER  1779     -11.467   6.634  10.520  1.00  0.00      PEP  H  
ATOM   1638  HG1 SER  1779     -12.112   7.659   8.520  1.00  0.00      PEP  H  
ATOM   1639  N   LYS  1780     -13.244   2.789  10.096  1.00 34.33      PEP  N  
ATOM   1640  CA  LYS  1780     -12.772   1.525  10.614  1.00 31.86      PEP  C  
ATOM   1641  C   LYS  1780     -13.637   0.431   9.981  1.00 25.26      PEP  C  
ATOM   1642  O   LYS  1780     -14.598   0.711   9.306  1.00 26.50      PEP  O  
ATOM   1643  CB  LYS  1780     -12.949   1.438  12.202  1.00 24.20      PEP  C  
ATOM   1644  CG  LYS  1780     -14.405   1.346  12.712  1.00 35.62      PEP  C  
ATOM   1645  CD  LYS  1780     -14.392   1.505  14.246  1.00 31.96      PEP  C  
ATOM   1646  CE  LYS  1780     -14.004   2.902  14.763  1.00 35.79      PEP  C  
ATOM   1647  NZ  LYS  1780     -14.315   3.009  16.240  1.00 59.93      PEP  N1+
ATOM   1648  HN  LYS  1780     -14.072   2.810   9.543  1.00  0.00      PEP  H  
ATOM   1649  HA  LYS  1780     -11.796   1.269  10.228  1.00  0.00      PEP  H  
ATOM   1650  HB1 LYS  1780     -12.479   2.379  12.556  1.00  0.00      PEP  H  
ATOM   1651  HB2 LYS  1780     -12.394   0.519  12.491  1.00  0.00      PEP  H  
ATOM   1652  HG1 LYS  1780     -14.899   0.379  12.482  1.00  0.00      PEP  H  
ATOM   1653  HG2 LYS  1780     -14.982   2.151  12.210  1.00  0.00      PEP  H  
ATOM   1654  HD1 LYS  1780     -13.740   0.709  14.663  1.00  0.00      PEP  H  
ATOM   1655  HD2 LYS  1780     -15.434   1.307  14.578  1.00  0.00      PEP  H  
ATOM   1656  HE1 LYS  1780     -14.547   3.662  14.161  1.00  0.00      PEP  H  
ATOM   1657  HE2 LYS  1780     -12.923   3.154  14.703  1.00  0.00      PEP  H  
ATOM   1658  HZ1 LYS  1780     -14.087   2.062  16.604  1.00  0.00      PEP  H  
ATOM   1659  HZ2 LYS  1780     -15.352   3.083  16.276  1.00  0.00      PEP  H  
ATOM   1660  HZ3 LYS  1780     -13.729   3.737  16.695  1.00  0.00      PEP  H  
ATOM   1661  N   ALA  1781     -13.372  -0.871  10.245  1.00 17.45      PEP  N  
ATOM   1662  CA  ALA  1781     -14.091  -1.976   9.771  1.00 20.28      PEP  C  
ATOM   1663  C   ALA  1781     -14.739  -2.688  10.988  1.00 21.83      PEP  C  
ATOM   1664  O   ALA  1781     -13.999  -3.125  11.867  1.00 17.84      PEP  O  
ATOM   1665  CB  ALA  1781     -13.116  -2.961   9.093  1.00 22.73      PEP  C  
ATOM   1666  HN  ALA  1781     -12.515  -1.032  10.727  1.00  0.00      PEP  H  
ATOM   1667  HA  ALA  1781     -14.920  -1.646   9.162  1.00  0.00      PEP  H  
ATOM   1668  HB1 ALA  1781     -13.726  -3.680   8.506  1.00  0.00      PEP  H  
ATOM   1669  HB2 ALA  1781     -12.563  -3.464   9.915  1.00  0.00      PEP  H  
ATOM   1670  HB3 ALA  1781     -12.355  -2.377   8.533  1.00  0.00      PEP  H  
ATOM   1671  N   LEU  1782     -16.035  -2.786  11.184  1.00 17.45      PEP  N  
ATOM   1672  CA  LEU  1782     -16.729  -3.240  12.345  1.00 18.14      PEP  C  
ATOM   1673  C   LEU  1782     -17.424  -4.568  12.025  1.00 21.61      PEP  C  
ATOM   1674  O   LEU  1782     -18.181  -4.586  11.069  1.00 17.84      PEP  O  
ATOM   1675  CB  LEU  1782     -17.650  -2.202  12.924  1.00 19.67      PEP  C  
ATOM   1676  CG  LEU  1782     -18.530  -2.721  14.086  1.00 24.93      PEP  C  
ATOM   1677  CD1 LEU  1782     -17.763  -2.881  15.420  1.00 24.54      PEP  C  
ATOM   1678  CD2 LEU  1782     -19.524  -1.569  14.345  1.00 19.99      PEP  C  
ATOM   1679  HN  LEU  1782     -16.666  -2.500  10.468  1.00  0.00      PEP  H  
ATOM   1680  HA  LEU  1782     -16.116  -3.528  13.185  1.00  0.00      PEP  H  
ATOM   1681  HB1 LEU  1782     -18.377  -1.967  12.117  1.00  0.00      PEP  H  
ATOM   1682  HB2 LEU  1782     -17.104  -1.276  13.202  1.00  0.00      PEP  H  
ATOM   1683  HG  LEU  1782     -18.913  -3.739  13.861  1.00  0.00      PEP  H  
ATOM   1684 HD11 LEU  1782     -17.152  -1.975  15.626  1.00  0.00      PEP  H  
ATOM   1685 HD12 LEU  1782     -17.050  -3.728  15.330  1.00  0.00      PEP  H  
ATOM   1686 HD13 LEU  1782     -18.365  -3.255  16.276  1.00  0.00      PEP  H  
ATOM   1687 HD21 LEU  1782     -20.324  -1.585  13.574  1.00  0.00      PEP  H  
ATOM   1688 HD22 LEU  1782     -18.958  -0.615  14.288  1.00  0.00      PEP  H  
ATOM   1689 HD23 LEU  1782     -20.000  -1.648  15.345  1.00  0.00      PEP  H  
ATOM   1690  N   LEU  1783     -17.217  -5.600  12.855  1.00 17.20      PEP  N  
ATOM   1691  CA  LEU  1783     -17.671  -6.993  12.691  1.00 16.54      PEP  C  
ATOM   1692  C   LEU  1783     -18.543  -7.404  13.885  1.00 19.55      PEP  C  
ATOM   1693  O   LEU  1783     -18.102  -7.282  15.020  1.00 17.53      PEP  O  
ATOM   1694  CB  LEU  1783     -16.474  -7.917  12.495  1.00 13.86      PEP  C  
ATOM   1695  CG  LEU  1783     -16.712  -9.356  12.057  1.00 13.93      PEP  C  
ATOM   1696  CD1 LEU  1783     -15.427  -9.994  11.477  1.00 12.38      PEP  C  
ATOM   1697  CD2 LEU  1783     -16.976 -10.254  13.265  1.00 16.24      PEP  C  
ATOM   1698  HN  LEU  1783     -16.768  -5.439  13.730  1.00  0.00      PEP  H  
ATOM   1699  HA  LEU  1783     -18.296  -7.045  11.812  1.00  0.00      PEP  H  
ATOM   1700  HB1 LEU  1783     -15.712  -7.966  13.301  1.00  0.00      PEP  H  
ATOM   1701  HB2 LEU  1783     -15.985  -7.521  11.580  1.00  0.00      PEP  H  
ATOM   1702  HG  LEU  1783     -17.504  -9.502  11.292  1.00  0.00      PEP  H  
ATOM   1703 HD11 LEU  1783     -15.148  -9.342  10.622  1.00  0.00      PEP  H  
ATOM   1704 HD12 LEU  1783     -15.655 -10.965  10.986  1.00  0.00      PEP  H  
ATOM   1705 HD13 LEU  1783     -14.544 -10.173  12.126  1.00  0.00      PEP  H  
ATOM   1706 HD21 LEU  1783     -17.834  -9.932  13.892  1.00  0.00      PEP  H  
ATOM   1707 HD22 LEU  1783     -16.097 -10.236  13.945  1.00  0.00      PEP  H  
ATOM   1708 HD23 LEU  1783     -17.168 -11.328  13.054  1.00  0.00      PEP  H  
ATOM   1709  N   VAL  1784     -19.744  -7.827  13.628  1.00 17.89      PEP  N  
ATOM   1710  CA  VAL  1784     -20.715  -8.112  14.617  1.00 18.53      PEP  C  
ATOM   1711  C   VAL  1784     -21.297  -9.470  14.166  1.00 18.01      PEP  C  
ATOM   1712  O   VAL  1784     -21.634  -9.687  13.024  1.00 17.46      PEP  O  
ATOM   1713  CB  VAL  1784     -21.805  -7.081  14.698  1.00 22.01      PEP  C  
ATOM   1714  CG1 VAL  1784     -22.820  -7.421  15.859  1.00 20.67      PEP  C  
ATOM   1715  CG2 VAL  1784     -21.259  -5.576  14.803  1.00 26.38      PEP  C  
ATOM   1716  HN  VAL  1784     -20.146  -7.822  12.715  1.00  0.00      PEP  H  
ATOM   1717  HA  VAL  1784     -20.314  -8.281  15.605  1.00  0.00      PEP  H  
ATOM   1718  HB  VAL  1784     -22.385  -7.156  13.753  1.00  0.00      PEP  H  
ATOM   1719 HG11 VAL  1784     -23.132  -8.485  15.789  1.00  0.00      PEP  H  
ATOM   1720 HG12 VAL  1784     -23.640  -6.671  15.880  1.00  0.00      PEP  H  
ATOM   1721 HG13 VAL  1784     -22.267  -7.304  16.815  1.00  0.00      PEP  H  
ATOM   1722 HG21 VAL  1784     -22.130  -4.888  14.823  1.00  0.00      PEP  H  
ATOM   1723 HG22 VAL  1784     -20.532  -5.316  14.004  1.00  0.00      PEP  H  
ATOM   1724 HG23 VAL  1784     -20.697  -5.427  15.750  1.00  0.00      PEP  H  
ATOM   1725  N   ALA  1785     -21.241 -10.465  15.047  1.00 17.38      PEP  N  
ATOM   1726  CA  ALA  1785     -21.626 -11.811  14.812  1.00 23.80      PEP  C  
ATOM   1727  C   ALA  1785     -22.877 -12.120  15.671  1.00 26.50      PEP  C  
ATOM   1728  O   ALA  1785     -23.229 -11.458  16.638  1.00 23.03      PEP  O  
ATOM   1729  CB  ALA  1785     -20.552 -12.830  15.168  1.00 13.42      PEP  C  
ATOM   1730  HN  ALA  1785     -20.786 -10.308  15.920  1.00  0.00      PEP  H  
ATOM   1731  HA  ALA  1785     -21.816 -11.884  13.751  1.00  0.00      PEP  H  
ATOM   1732  HB1 ALA  1785     -19.584 -12.379  14.858  1.00  0.00      PEP  H  
ATOM   1733  HB2 ALA  1785     -20.773 -13.785  14.643  1.00  0.00      PEP  H  
ATOM   1734  HB3 ALA  1785     -20.439 -12.920  16.270  1.00  0.00      PEP  H  
ATOM   1735  N   ASP  1786     -23.607 -13.147  15.286  1.00 23.09      PEP  N  
ATOM   1736  CA  ASP  1786     -24.948 -13.546  15.791  1.00 24.78      PEP  C  
ATOM   1737  C   ASP  1786     -24.809 -14.022  17.187  1.00 24.07      PEP  C  
ATOM   1738  O   ASP  1786     -25.670 -13.615  18.034  1.00 24.41      PEP  O  
ATOM   1739  CB  ASP  1786     -25.526 -14.679  14.827  1.00 20.55      PEP  C  
ATOM   1740  CG  ASP  1786     -27.016 -14.896  14.898  1.00 25.98      PEP  C  
ATOM   1741  OD1 ASP  1786     -27.638 -14.140  15.649  1.00 25.95      PEP  O  
ATOM   1742  OD2 ASP  1786     -27.584 -15.695  14.133  1.00 37.05      PEP  O1-
ATOM   1743  HN  ASP  1786     -23.348 -13.656  14.469  1.00  0.00      PEP  H  
ATOM   1744  HA  ASP  1786     -25.555 -12.666  15.633  1.00  0.00      PEP  H  
ATOM   1745  HB1 ASP  1786     -24.998 -15.644  14.983  1.00  0.00      PEP  H  
ATOM   1746  HB2 ASP  1786     -25.289 -14.202  13.853  1.00  0.00      PEP  H  
ATOM   1747  N   PHE  1787     -23.691 -14.647  17.613  1.00 25.97      PEP  N  
ATOM   1748  CA  PHE  1787     -23.415 -15.097  18.951  1.00 22.58      PEP  C  
ATOM   1749  C   PHE  1787     -22.878 -14.022  19.850  1.00 25.29      PEP  C  
ATOM   1750  O   PHE  1787     -22.517 -14.208  21.066  1.00 21.16      PEP  O  
ATOM   1751  CB  PHE  1787     -22.367 -16.340  18.920  1.00 21.63      PEP  C  
ATOM   1752  CG  PHE  1787     -21.156 -16.188  18.084  1.00 27.21      PEP  C  
ATOM   1753  CD1 PHE  1787     -21.301 -16.193  16.707  1.00 24.66      PEP  C  
ATOM   1754  CD2 PHE  1787     -19.890 -16.108  18.586  1.00 24.76      PEP  C  
ATOM   1755  CE1 PHE  1787     -20.134 -16.049  15.855  1.00 22.61      PEP  C  
ATOM   1756  CE2 PHE  1787     -18.708 -16.049  17.783  1.00 24.35      PEP  C  
ATOM   1757  CZ  PHE  1787     -18.831 -15.993  16.410  1.00 20.50      PEP  C  
ATOM   1758  HN  PHE  1787     -23.002 -14.738  16.897  1.00  0.00      PEP  H  
ATOM   1759  HA  PHE  1787     -24.344 -15.401  19.410  1.00  0.00      PEP  H  
ATOM   1760  HB1 PHE  1787     -22.884 -17.278  18.626  1.00  0.00      PEP  H  
ATOM   1761  HB2 PHE  1787     -21.958 -16.500  19.941  1.00  0.00      PEP  H  
ATOM   1762  HD1 PHE  1787     -22.230 -16.437  16.211  1.00  0.00      PEP  H  
ATOM   1763  HD2 PHE  1787     -19.807 -16.096  19.664  1.00  0.00      PEP  H  
ATOM   1764  HE1 PHE  1787     -20.292 -16.148  14.791  1.00  0.00      PEP  H  
ATOM   1765  HE2 PHE  1787     -17.693 -15.955  18.141  1.00  0.00      PEP  H  
ATOM   1766  HZ  PHE  1787     -17.995 -15.889  15.735  1.00  0.00      PEP  H  
ATOM   1767  N   GLY  1788     -22.880 -12.813  19.303  1.00 23.85      PEP  N  
ATOM   1768  CA  GLY  1788     -22.587 -11.591  20.095  1.00 21.49      PEP  C  
ATOM   1769  C   GLY  1788     -21.158 -11.123  20.017  1.00 25.42      PEP  C  
ATOM   1770  O   GLY  1788     -20.763 -10.158  20.599  1.00 15.72      PEP  O  
ATOM   1771  HN  GLY  1788     -23.415 -12.772  18.462  1.00  0.00      PEP  H  
ATOM   1772  HA1 GLY  1788     -22.775 -11.759  21.145  1.00  0.00      PEP  H  
ATOM   1773  HA2 GLY  1788     -23.073 -10.790  19.559  1.00  0.00      PEP  H  
ATOM   1774  N   LEU  1789     -20.287 -11.829  19.268  1.00 19.97      PEP  N  
ATOM   1775  CA  LEU  1789     -18.886 -11.424  19.042  1.00 19.97      PEP  C  
ATOM   1776  C   LEU  1789     -18.735 -10.136  18.324  1.00 18.72      PEP  C  
ATOM   1777  O   LEU  1789     -19.228  -9.947  17.209  1.00 21.58      PEP  O  
ATOM   1778  CB  LEU  1789     -18.047 -12.445  18.176  1.00 18.18      PEP  C  
ATOM   1779  CG  LEU  1789     -16.603 -12.071  17.640  1.00 15.00      PEP  C  
ATOM   1780  CD1 LEU  1789     -15.594 -11.835  18.732  1.00 14.42      PEP  C  
ATOM   1781  CD2 LEU  1789     -15.953 -13.243  16.956  1.00 15.17      PEP  C  
ATOM   1782  HN  LEU  1789     -20.645 -12.661  18.852  1.00  0.00      PEP  H  
ATOM   1783  HA  LEU  1789     -18.274 -11.388  19.931  1.00  0.00      PEP  H  
ATOM   1784  HB1 LEU  1789     -18.618 -13.002  17.403  1.00  0.00      PEP  H  
ATOM   1785  HB2 LEU  1789     -17.845 -13.280  18.880  1.00  0.00      PEP  H  
ATOM   1786  HG  LEU  1789     -16.672 -11.227  16.921  1.00  0.00      PEP  H  
ATOM   1787 HD11 LEU  1789     -15.826 -10.958  19.374  1.00  0.00      PEP  H  
ATOM   1788 HD12 LEU  1789     -14.632 -11.666  18.204  1.00  0.00      PEP  H  
ATOM   1789 HD13 LEU  1789     -15.446 -12.766  19.320  1.00  0.00      PEP  H  
ATOM   1790 HD21 LEU  1789     -16.159 -14.215  17.455  1.00  0.00      PEP  H  
ATOM   1791 HD22 LEU  1789     -14.912 -13.050  16.619  1.00  0.00      PEP  H  
ATOM   1792 HD23 LEU  1789     -16.429 -13.354  15.959  1.00  0.00      PEP  H  
ATOM   1793  N   GLN  1790     -18.016  -9.155  18.915  1.00 16.14      PEP  N  
ATOM   1794  CA  GLN  1790     -17.681  -7.875  18.233  1.00 20.63      PEP  C  
ATOM   1795  C   GLN  1790     -16.156  -7.581  18.001  1.00 22.08      PEP  C  
ATOM   1796  O   GLN  1790     -15.303  -7.759  18.919  1.00 17.89      PEP  O  
ATOM   1797  CB  GLN  1790     -18.384  -6.668  18.905  1.00 22.04      PEP  C  
ATOM   1798  CG  GLN  1790     -19.929  -6.743  18.764  1.00 31.63      PEP  C  
ATOM   1799  CD  GLN  1790     -20.654  -5.580  19.558  1.00 25.02      PEP  C  
ATOM   1800  NE2 GLN  1790     -20.249  -5.358  20.830  1.00 35.85      PEP  N  
ATOM   1801  OE1 GLN  1790     -21.596  -4.909  19.068  1.00 36.90      PEP  O  
ATOM   1802  HN  GLN  1790     -17.769  -9.208  19.879  1.00  0.00      PEP  H  
ATOM   1803  HA  GLN  1790     -18.107  -7.983  17.247  1.00  0.00      PEP  H  
ATOM   1804  HB1 GLN  1790     -18.049  -5.769  18.342  1.00  0.00      PEP  H  
ATOM   1805  HB2 GLN  1790     -18.116  -6.529  19.973  1.00  0.00      PEP  H  
ATOM   1806  HG1 GLN  1790     -20.379  -7.656  19.214  1.00  0.00      PEP  H  
ATOM   1807  HG2 GLN  1790     -20.311  -6.692  17.722  1.00  0.00      PEP  H  
ATOM   1808 HE21 GLN  1790     -20.659  -4.560  21.272  1.00  0.00      PEP  H  
ATOM   1809 HE22 GLN  1790     -19.589  -5.943  21.302  1.00  0.00      PEP  H  
ATOM   1810  N   VAL  1791     -15.759  -7.243  16.772  1.00 16.86      PEP  N  
ATOM   1811  CA  VAL  1791     -14.396  -7.026  16.333  1.00 16.01      PEP  C  
ATOM   1812  C   VAL  1791     -14.220  -5.717  15.623  1.00 16.85      PEP  C  
ATOM   1813  O   VAL  1791     -15.005  -5.436  14.744  1.00 17.99      PEP  O  
ATOM   1814  CB  VAL  1791     -13.779  -8.178  15.571  1.00 14.66      PEP  C  
ATOM   1815  CG1 VAL  1791     -12.238  -7.954  15.285  1.00 11.32      PEP  C  
ATOM   1816  CG2 VAL  1791     -13.912  -9.506  16.325  1.00 14.17      PEP  C  
ATOM   1817  HN  VAL  1791     -16.479  -7.206  16.082  1.00  0.00      PEP  H  
ATOM   1818  HA  VAL  1791     -13.809  -6.770  17.204  1.00  0.00      PEP  H  
ATOM   1819  HB  VAL  1791     -14.168  -8.153  14.531  1.00  0.00      PEP  H  
ATOM   1820 HG11 VAL  1791     -12.071  -7.376  14.351  1.00  0.00      PEP  H  
ATOM   1821 HG12 VAL  1791     -11.788  -8.954  15.109  1.00  0.00      PEP  H  
ATOM   1822 HG13 VAL  1791     -11.748  -7.374  16.095  1.00  0.00      PEP  H  
ATOM   1823 HG21 VAL  1791     -13.414 -10.365  15.826  1.00  0.00      PEP  H  
ATOM   1824 HG22 VAL  1791     -14.973  -9.793  16.494  1.00  0.00      PEP  H  
ATOM   1825 HG23 VAL  1791     -13.461  -9.489  17.339  1.00  0.00      PEP  H  
ATOM   1826  N   SER  1792     -13.181  -4.866  15.826  1.00 18.28      PEP  N  
ATOM   1827  CA  SER  1792     -12.923  -3.699  15.018  1.00 17.02      PEP  C  
ATOM   1828  C   SER  1792     -11.458  -3.569  14.928  1.00 17.85      PEP  C  
ATOM   1829  O   SER  1792     -10.775  -3.522  15.980  1.00 15.67      PEP  O  
ATOM   1830  CB  SER  1792     -13.692  -2.435  15.489  1.00 19.79      PEP  C  
ATOM   1831  OG  SER  1792     -13.032  -1.726  16.543  1.00 24.27      PEP  O  
ATOM   1832  HN  SER  1792     -12.546  -5.178  16.530  1.00  0.00      PEP  H  
ATOM   1833  HA  SER  1792     -13.383  -3.965  14.078  1.00  0.00      PEP  H  
ATOM   1834  HB1 SER  1792     -14.656  -2.858  15.846  1.00  0.00      PEP  H  
ATOM   1835  HB2 SER  1792     -13.750  -1.702  14.656  1.00  0.00      PEP  H  
ATOM   1836  HG1 SER  1792     -12.983  -2.312  17.302  1.00  0.00      PEP  H  
ATOM   1837  N   TYR  1793     -11.014  -3.265  13.729  1.00 16.66      PEP  N  
ATOM   1838  CA  TYR  1793      -9.662  -2.841  13.345  1.00 18.66      PEP  C  
ATOM   1839  C   TYR  1793      -9.851  -1.752  12.351  1.00 25.86      PEP  C  
ATOM   1840  O   TYR  1793     -10.910  -1.688  11.759  1.00 21.44      PEP  O  
ATOM   1841  CB  TYR  1793      -8.851  -3.964  12.712  1.00 18.66      PEP  C  
ATOM   1842  CG  TYR  1793      -7.452  -3.610  12.088  1.00 22.52      PEP  C  
ATOM   1843  CD1 TYR  1793      -6.515  -2.824  12.763  1.00 16.18      PEP  C  
ATOM   1844  CD2 TYR  1793      -7.122  -4.215  10.834  1.00 18.58      PEP  C  
ATOM   1845  CE1 TYR  1793      -5.221  -2.785  12.283  1.00 15.74      PEP  C  
ATOM   1846  CE2 TYR  1793      -5.841  -3.976  10.269  1.00 24.83      PEP  C  
ATOM   1847  CZ  TYR  1793      -4.835  -3.264  11.006  1.00 19.64      PEP  C  
ATOM   1848  OH  TYR  1793      -3.540  -3.018  10.452  1.00 21.05      PEP  O  
ATOM   1849  HN  TYR  1793     -11.736  -3.138  13.054  1.00  0.00      PEP  H  
ATOM   1850  HA  TYR  1793      -9.283  -2.387  14.249  1.00  0.00      PEP  H  
ATOM   1851  HB1 TYR  1793      -9.458  -4.416  11.899  1.00  0.00      PEP  H  
ATOM   1852  HB2 TYR  1793      -8.606  -4.841  13.348  1.00  0.00      PEP  H  
ATOM   1853  HD1 TYR  1793      -6.696  -2.498  13.777  1.00  0.00      PEP  H  
ATOM   1854  HD2 TYR  1793      -7.857  -4.800  10.302  1.00  0.00      PEP  H  
ATOM   1855  HE1 TYR  1793      -4.536  -2.058  12.692  1.00  0.00      PEP  H  
ATOM   1856  HE2 TYR  1793      -5.480  -4.371   9.331  1.00  0.00      PEP  H  
ATOM   1857  HH  TYR  1793      -2.978  -2.731  11.175  1.00  0.00      PEP  H  
ATOM   1858  N   ASP  1794      -8.931  -0.809  12.216  1.00 15.62      PEP  N  
ATOM   1859  CA  ASP  1794      -9.102   0.438  11.491  1.00 19.36      PEP  C  
ATOM   1860  C   ASP  1794      -8.371   0.501  10.155  1.00 24.84      PEP  C  
ATOM   1861  O   ASP  1794      -8.337   1.608   9.610  1.00 22.57      PEP  O  
ATOM   1862  CB  ASP  1794      -8.718   1.591  12.391  1.00 21.84      PEP  C  
ATOM   1863  CG  ASP  1794      -7.305   1.603  12.925  1.00 27.31      PEP  C  
ATOM   1864  OD1 ASP  1794      -6.599   0.626  12.724  1.00 23.54      PEP  O  
ATOM   1865  OD2 ASP  1794      -6.840   2.627  13.438  1.00 23.12      PEP  O1-
ATOM   1866  HN  ASP  1794      -8.108  -0.703  12.768  1.00  0.00      PEP  H  
ATOM   1867  HA  ASP  1794     -10.124   0.524  11.157  1.00  0.00      PEP  H  
ATOM   1868  HB1 ASP  1794      -9.404   1.404  13.245  1.00  0.00      PEP  H  
ATOM   1869  HB2 ASP  1794      -9.027   2.554  11.933  1.00  0.00      PEP  H  
ATOM   1870  N   TRP  1795      -7.763  -0.626   9.668  1.00 23.71      PEP  N  
ATOM   1871  CA  TRP  1795      -6.857  -0.658   8.492  1.00 22.88      PEP  C  
ATOM   1872  C   TRP  1795      -5.515   0.101   8.777  1.00 26.87      PEP  C  
ATOM   1873  O   TRP  1795      -4.843   0.567   7.875  1.00 26.24      PEP  O  
ATOM   1874  CB  TRP  1795      -7.614  -0.169   7.159  1.00 20.77      PEP  C  
ATOM   1875  CG  TRP  1795      -8.890  -0.899   6.884  1.00 21.33      PEP  C  
ATOM   1876  CD1 TRP  1795      -8.989  -2.067   6.165  1.00 21.23      PEP  C  
ATOM   1877  CD2 TRP  1795     -10.192  -0.286   6.929  1.00 21.71      PEP  C  
ATOM   1878  CE2 TRP  1795     -11.006  -1.214   6.279  1.00 16.64      PEP  C  
ATOM   1879  CE3 TRP  1795     -10.718   1.007   7.285  1.00 21.59      PEP  C  
ATOM   1880  NE1 TRP  1795     -10.312  -2.268   5.945  1.00 19.78      PEP  N  
ATOM   1881  CZ2 TRP  1795     -12.328  -0.956   6.180  1.00 26.91      PEP  C  
ATOM   1882  CZ3 TRP  1795     -12.074   1.281   6.998  1.00 21.65      PEP  C  
ATOM   1883  CH2 TRP  1795     -12.878   0.288   6.561  1.00 24.04      PEP  C  
ATOM   1884  HN  TRP  1795      -8.042  -1.469  10.122  1.00  0.00      PEP  H  
ATOM   1885  HA  TRP  1795      -6.663  -1.718   8.430  1.00  0.00      PEP  H  
ATOM   1886  HB1 TRP  1795      -6.983  -0.393   6.272  1.00  0.00      PEP  H  
ATOM   1887  HB2 TRP  1795      -7.823   0.919   7.067  1.00  0.00      PEP  H  
ATOM   1888  HD1 TRP  1795      -8.125  -2.650   5.880  1.00  0.00      PEP  H  
ATOM   1889  HE1 TRP  1795     -10.658  -2.944   5.333  1.00  0.00      PEP  H  
ATOM   1890  HE3 TRP  1795     -10.077   1.813   7.608  1.00  0.00      PEP  H  
ATOM   1891  HZ2 TRP  1795     -12.896  -1.712   5.659  1.00  0.00      PEP  H  
ATOM   1892  HZ3 TRP  1795     -12.477   2.279   7.090  1.00  0.00      PEP  H  
ATOM   1893  HH2 TRP  1795     -13.925   0.548   6.492  1.00  0.00      PEP  H  
ATOM   1894  N   ASN  1796      -5.158   0.237  10.071  1.00 21.13      PEP  N  
ATOM   1895  CA  ASN  1796      -3.939   1.055  10.431  1.00 28.50      PEP  C  
ATOM   1896  C   ASN  1796      -3.230   0.401  11.631  1.00 22.51      PEP  C  
ATOM   1897  O   ASN  1796      -2.180  -0.202  11.492  1.00 24.72      PEP  O  
ATOM   1898  CB  ASN  1796      -4.364   2.506  10.520  1.00 20.43      PEP  C  
ATOM   1899  CG  ASN  1796      -3.114   3.434  10.516  1.00 25.40      PEP  C  
ATOM   1900  ND2 ASN  1796      -3.231   4.734  10.179  1.00 20.54      PEP  N  
ATOM   1901  OD1 ASN  1796      -1.985   2.909  10.592  1.00 25.45      PEP  O  
ATOM   1902  HN  ASN  1796      -5.823   0.047  10.788  1.00  0.00      PEP  H  
ATOM   1903  HA  ASN  1796      -3.257   0.869   9.615  1.00  0.00      PEP  H  
ATOM   1904  HB1 ASN  1796      -5.060   2.679  11.369  1.00  0.00      PEP  H  
ATOM   1905  HB2 ASN  1796      -4.878   2.823   9.586  1.00  0.00      PEP  H  
ATOM   1906 HD21 ASN  1796      -2.350   5.144   9.944  1.00  0.00      PEP  H  
ATOM   1907 HD22 ASN  1796      -4.045   5.063   9.700  1.00  0.00      PEP  H  
ATOM   1908  N   TRP  1797      -3.760   0.459  12.878  1.00 22.19      PEP  N  
ATOM   1909  CA  TRP  1797      -3.052   0.069  14.075  1.00 27.20      PEP  C  
ATOM   1910  C   TRP  1797      -3.849   0.144  15.336  1.00 24.15      PEP  C  
ATOM   1911  O   TRP  1797      -3.243   0.097  16.403  1.00 21.93      PEP  O  
ATOM   1912  CB  TRP  1797      -1.611   0.757  14.302  1.00 22.83      PEP  C  
ATOM   1913  CG  TRP  1797      -1.546   2.210  14.562  1.00 24.46      PEP  C  
ATOM   1914  CD1 TRP  1797      -2.469   3.192  14.102  1.00 24.23      PEP  C  
ATOM   1915  CD2 TRP  1797      -0.402   2.904  15.121  1.00 26.24      PEP  C  
ATOM   1916  CE2 TRP  1797      -0.721   4.281  14.933  1.00 27.42      PEP  C  
ATOM   1917  CE3 TRP  1797       0.821   2.517  15.595  1.00 27.25      PEP  C  
ATOM   1918  NE1 TRP  1797      -1.987   4.457  14.416  1.00 25.44      PEP  N  
ATOM   1919  CZ2 TRP  1797       0.144   5.216  15.336  1.00 24.28      PEP  C  
ATOM   1920  CZ3 TRP  1797       1.713   3.524  16.010  1.00 38.70      PEP  C  
ATOM   1921  CH2 TRP  1797       1.366   4.811  15.873  1.00 33.85      PEP  C  
ATOM   1922  HN  TRP  1797      -4.691   0.754  13.080  1.00  0.00      PEP  H  
ATOM   1923  HA  TRP  1797      -2.839  -0.983  13.946  1.00  0.00      PEP  H  
ATOM   1924  HB1 TRP  1797      -0.984   0.543  13.410  1.00  0.00      PEP  H  
ATOM   1925  HB2 TRP  1797      -1.075   0.306  15.165  1.00  0.00      PEP  H  
ATOM   1926  HD1 TRP  1797      -3.404   2.870  13.668  1.00  0.00      PEP  H  
ATOM   1927  HE1 TRP  1797      -2.290   5.291  14.009  1.00  0.00      PEP  H  
ATOM   1928  HE3 TRP  1797       1.052   1.480  15.794  1.00  0.00      PEP  H  
ATOM   1929  HZ2 TRP  1797      -0.185   6.245  15.353  1.00  0.00      PEP  H  
ATOM   1930  HZ3 TRP  1797       2.699   3.289  16.381  1.00  0.00      PEP  H  
ATOM   1931  HH2 TRP  1797       2.123   5.548  16.100  1.00  0.00      PEP  H  
ATOM   1932  N   ARG  1798      -5.178   0.302  15.325  1.00 21.95      PEP  N  
ATOM   1933  CA  ARG  1798      -6.007   0.279  16.533  1.00 27.80      PEP  C  
ATOM   1934  C   ARG  1798      -7.010  -0.805  16.390  1.00 22.70      PEP  C  
ATOM   1935  O   ARG  1798      -7.854  -0.779  15.445  1.00 21.82      PEP  O  
ATOM   1936  CB  ARG  1798      -6.791   1.572  16.790  1.00 25.36      PEP  C  
ATOM   1937  CG  ARG  1798      -7.263   1.692  18.273  1.00 37.30      PEP  C  
ATOM   1938  CD  ARG  1798      -7.897   3.042  18.469  1.00 47.09      PEP  C  
ATOM   1939  NE  ARG  1798      -8.249   3.094  19.926  1.00 58.57      PEP  N  
ATOM   1940  CZ  ARG  1798      -8.882   4.078  20.533  1.00 53.86      PEP  C  
ATOM   1941  NH1 ARG  1798      -9.354   5.060  19.831  1.00 37.68      PEP  N1+
ATOM   1942  NH2 ARG  1798      -9.255   3.855  21.741  1.00 36.28      PEP  N  
ATOM   1943  HN  ARG  1798      -5.736   0.282  14.499  1.00  0.00      PEP  H  
ATOM   1944  HA  ARG  1798      -5.460   0.051  17.436  1.00  0.00      PEP  H  
ATOM   1945  HB1 ARG  1798      -7.685   1.578  16.130  1.00  0.00      PEP  H  
ATOM   1946  HB2 ARG  1798      -6.149   2.437  16.520  1.00  0.00      PEP  H  
ATOM   1947  HG1 ARG  1798      -6.361   1.478  18.886  1.00  0.00      PEP  H  
ATOM   1948  HG2 ARG  1798      -8.012   0.919  18.546  1.00  0.00      PEP  H  
ATOM   1949  HD1 ARG  1798      -8.790   3.220  17.833  1.00  0.00      PEP  H  
ATOM   1950  HD2 ARG  1798      -7.133   3.834  18.319  1.00  0.00      PEP  H  
ATOM   1951  HE  ARG  1798      -7.914   2.368  20.526  1.00  0.00      PEP  H  
ATOM   1952 HH11 ARG  1798      -8.806   5.322  19.037  1.00  0.00      PEP  H  
ATOM   1953 HH12 ARG  1798      -9.780   5.760  20.403  1.00  0.00      PEP  H  
ATOM   1954 HH21 ARG  1798      -9.142   2.947  22.146  1.00  0.00      PEP  H  
ATOM   1955 HH22 ARG  1798      -9.881   4.563  22.066  1.00  0.00      PEP  H  
ATOM   1956  N   VAL  1799      -6.902  -1.797  17.319  1.00 24.15      PEP  N  
ATOM   1957  CA  VAL  1799      -7.813  -2.972  17.368  1.00 20.62      PEP  C  
ATOM   1958  C   VAL  1799      -8.584  -3.087  18.655  1.00 24.20      PEP  C  
ATOM   1959  O   VAL  1799      -8.048  -2.881  19.738  1.00 18.12      PEP  O  
ATOM   1960  CB  VAL  1799      -6.935  -4.257  17.245  1.00 20.84      PEP  C  
ATOM   1961  CG1 VAL  1799      -7.772  -5.568  17.125  1.00 15.22      PEP  C  
ATOM   1962  CG2 VAL  1799      -6.024  -4.187  16.001  1.00 18.10      PEP  C  
ATOM   1963  HN  VAL  1799      -6.210  -1.787  18.037  1.00  0.00      PEP  H  
ATOM   1964  HA  VAL  1799      -8.536  -2.898  16.569  1.00  0.00      PEP  H  
ATOM   1965  HB  VAL  1799      -6.175  -4.322  18.053  1.00  0.00      PEP  H  
ATOM   1966 HG11 VAL  1799      -7.235  -6.468  16.758  1.00  0.00      PEP  H  
ATOM   1967 HG12 VAL  1799      -8.641  -5.387  16.456  1.00  0.00      PEP  H  
ATOM   1968 HG13 VAL  1799      -8.170  -5.804  18.135  1.00  0.00      PEP  H  
ATOM   1969 HG21 VAL  1799      -5.434  -5.127  15.970  1.00  0.00      PEP  H  
ATOM   1970 HG22 VAL  1799      -5.372  -3.290  15.925  1.00  0.00      PEP  H  
ATOM   1971 HG23 VAL  1799      -6.734  -4.289  15.153  1.00  0.00      PEP  H  
ATOM   1972  N   ASP  1800      -9.846  -3.476  18.620  1.00 17.76      PEP  N  
ATOM   1973  CA  ASP  1800     -10.519  -3.893  19.835  1.00 26.26      PEP  C  
ATOM   1974  C   ASP  1800     -11.342  -5.176  19.527  1.00 27.27      PEP  C  
ATOM   1975  O   ASP  1800     -11.656  -5.627  18.420  1.00 22.18      PEP  O  
ATOM   1976  CB  ASP  1800     -11.360  -2.756  20.532  1.00 26.03      PEP  C  
ATOM   1977  CG  ASP  1800     -12.538  -2.311  19.772  1.00 24.30      PEP  C  
ATOM   1978  OD1 ASP  1800     -13.106  -2.925  18.837  1.00 20.47      PEP  O  
ATOM   1979  OD2 ASP  1800     -13.083  -1.218  20.134  1.00 31.86      PEP  O1-
ATOM   1980  HN  ASP  1800     -10.328  -3.475  17.747  1.00  0.00      PEP  H  
ATOM   1981  HA  ASP  1800      -9.780  -4.047  20.606  1.00  0.00      PEP  H  
ATOM   1982  HB1 ASP  1800     -10.650  -1.939  20.779  1.00  0.00      PEP  H  
ATOM   1983  HB2 ASP  1800     -11.691  -3.217  21.487  1.00  0.00      PEP  H  
ATOM   1984  N   VAL  1801     -11.504  -6.010  20.610  1.00 23.12      PEP  N  
ATOM   1985  CA  VAL  1801     -12.238  -7.274  20.580  1.00 20.28      PEP  C  
ATOM   1986  C   VAL  1801     -13.269  -7.233  21.733  1.00 26.78      PEP  C  
ATOM   1987  O   VAL  1801     -12.848  -7.055  22.883  1.00 20.25      PEP  O  
ATOM   1988  CB  VAL  1801     -11.285  -8.494  20.791  1.00 21.65      PEP  C  
ATOM   1989  CG1 VAL  1801     -12.010  -9.855  20.841  1.00 19.39      PEP  C  
ATOM   1990  CG2 VAL  1801     -10.171  -8.415  19.689  1.00 20.18      PEP  C  
ATOM   1991  HN  VAL  1801     -11.127  -5.754  21.496  1.00  0.00      PEP  H  
ATOM   1992  HA  VAL  1801     -12.693  -7.445  19.615  1.00  0.00      PEP  H  
ATOM   1993  HB  VAL  1801     -10.693  -8.365  21.722  1.00  0.00      PEP  H  
ATOM   1994 HG11 VAL  1801     -12.576  -9.945  19.889  1.00  0.00      PEP  H  
ATOM   1995 HG12 VAL  1801     -12.673  -9.927  21.729  1.00  0.00      PEP  H  
ATOM   1996 HG13 VAL  1801     -11.224 -10.639  20.847  1.00  0.00      PEP  H  
ATOM   1997 HG21 VAL  1801      -9.644  -9.394  19.701  1.00  0.00      PEP  H  
ATOM   1998 HG22 VAL  1801      -9.483  -7.576  19.931  1.00  0.00      PEP  H  
ATOM   1999 HG23 VAL  1801     -10.477  -8.241  18.635  1.00  0.00      PEP  H  
ATOM   2000  N   THR  1802     -14.551  -7.377  21.478  1.00 19.75      PEP  N  
ATOM   2001  CA  THR  1802     -15.551  -7.183  22.526  1.00 24.58      PEP  C  
ATOM   2002  C   THR  1802     -16.636  -8.288  22.672  1.00 18.98      PEP  C  
ATOM   2003  O   THR  1802     -17.474  -8.629  21.796  1.00 23.41      PEP  O  
ATOM   2004  CB  THR  1802     -16.330  -5.898  22.406  1.00 28.69      PEP  C  
ATOM   2005  CG2 THR  1802     -17.416  -5.619  23.476  1.00 28.89      PEP  C  
ATOM   2006  OG1 THR  1802     -15.436  -4.754  22.475  1.00 27.36      PEP  O  
ATOM   2007  HN  THR  1802     -14.877  -7.524  20.547  1.00  0.00      PEP  H  
ATOM   2008  HA  THR  1802     -14.981  -7.178  23.445  1.00  0.00      PEP  H  
ATOM   2009  HB  THR  1802     -16.729  -5.878  21.369  1.00  0.00      PEP  H  
ATOM   2010  HG1 THR  1802     -14.899  -4.754  21.679  1.00  0.00      PEP  H  
ATOM   2011 HG21 THR  1802     -18.029  -4.715  23.274  1.00  0.00      PEP  H  
ATOM   2012 HG22 THR  1802     -16.883  -5.539  24.448  1.00  0.00      PEP  H  
ATOM   2013 HG23 THR  1802     -18.128  -6.462  23.606  1.00  0.00      PEP  H  
ATOM   2014  N   LEU  1803     -16.511  -8.933  23.849  1.00 20.22      PEP  N  
ATOM   2015  CA  LEU  1803     -17.111 -10.229  24.202  1.00 21.15      PEP  C  
ATOM   2016  C   LEU  1803     -18.134 -10.095  25.223  1.00 27.13      PEP  C  
ATOM   2017  O   LEU  1803     -17.846  -9.378  26.165  1.00 28.96      PEP  O  
ATOM   2018  CB  LEU  1803     -16.006 -11.179  24.703  1.00 24.81      PEP  C  
ATOM   2019  CG  LEU  1803     -15.101 -11.752  23.595  1.00 30.63      PEP  C  
ATOM   2020  CD1 LEU  1803     -14.111 -12.806  24.136  1.00 24.74      PEP  C  
ATOM   2021  CD2 LEU  1803     -15.822 -12.283  22.315  1.00 21.74      PEP  C  
ATOM   2022  HN  LEU  1803     -15.964  -8.618  24.620  1.00  0.00      PEP  H  
ATOM   2023  HA  LEU  1803     -17.533 -10.700  23.328  1.00  0.00      PEP  H  
ATOM   2024  HB1 LEU  1803     -16.567 -12.009  25.185  1.00  0.00      PEP  H  
ATOM   2025  HB2 LEU  1803     -15.519 -10.610  25.524  1.00  0.00      PEP  H  
ATOM   2026  HG  LEU  1803     -14.407 -10.971  23.217  1.00  0.00      PEP  H  
ATOM   2027 HD11 LEU  1803     -13.320 -13.042  23.392  1.00  0.00      PEP  H  
ATOM   2028 HD12 LEU  1803     -14.716 -13.708  24.367  1.00  0.00      PEP  H  
ATOM   2029 HD13 LEU  1803     -13.619 -12.385  25.040  1.00  0.00      PEP  H  
ATOM   2030 HD21 LEU  1803     -15.007 -12.531  21.603  1.00  0.00      PEP  H  
ATOM   2031 HD22 LEU  1803     -16.475 -11.608  21.721  1.00  0.00      PEP  H  
ATOM   2032 HD23 LEU  1803     -16.412 -13.192  22.561  1.00  0.00      PEP  H  
ATOM   2033  N   PRO  1804     -19.323 -10.690  25.202  1.00 23.55      PEP  N  
ATOM   2034  CA  PRO  1804     -20.309 -10.711  26.279  1.00 24.67      PEP  C  
ATOM   2035  C   PRO  1804     -19.647 -11.354  27.501  1.00 29.06      PEP  C  
ATOM   2036  O   PRO  1804     -18.739 -12.154  27.397  1.00 25.54      PEP  O  
ATOM   2037  CB  PRO  1804     -21.519 -11.461  25.702  1.00 23.08      PEP  C  
ATOM   2038  CG  PRO  1804     -20.862 -12.398  24.700  1.00 28.30      PEP  C  
ATOM   2039  CD  PRO  1804     -19.749 -11.529  24.115  1.00 21.58      PEP  C  
ATOM   2040  HA  PRO  1804     -20.597  -9.696  26.512  1.00  0.00      PEP  H  
ATOM   2041  HB1 PRO  1804     -22.178 -10.724  25.194  1.00  0.00      PEP  H  
ATOM   2042  HB2 PRO  1804     -22.059 -12.025  26.493  1.00  0.00      PEP  H  
ATOM   2043  HG1 PRO  1804     -20.609 -13.370  25.174  1.00  0.00      PEP  H  
ATOM   2044  HG2 PRO  1804     -21.605 -12.613  23.903  1.00  0.00      PEP  H  
ATOM   2045  HD1 PRO  1804     -18.943 -12.281  23.978  1.00  0.00      PEP  H  
ATOM   2046  HD2 PRO  1804     -20.093 -10.940  23.238  1.00  0.00      PEP  H  
ATOM   2047  N   SER  1805     -20.198 -11.110  28.702  1.00 29.14      PEP  N  
ATOM   2048  CA  SER  1805     -19.791 -11.686  29.965  1.00 41.92      PEP  C  
ATOM   2049  C   SER  1805     -20.038 -13.218  30.074  1.00 28.73      PEP  C  
ATOM   2050  O   SER  1805     -19.517 -13.945  30.924  1.00 30.77      PEP  O  
ATOM   2051  CB  SER  1805     -20.465 -11.114  31.170  1.00 33.50      PEP  C  
ATOM   2052  OG  SER  1805     -19.995  -9.792  31.359  1.00 51.63      PEP  O  
ATOM   2053  HN  SER  1805     -21.059 -10.607  28.739  1.00  0.00      PEP  H  
ATOM   2054  HA  SER  1805     -18.713 -11.616  29.958  1.00  0.00      PEP  H  
ATOM   2055  HB1 SER  1805     -20.303 -11.605  32.153  1.00  0.00      PEP  H  
ATOM   2056  HB2 SER  1805     -21.570 -11.196  31.082  1.00  0.00      PEP  H  
ATOM   2057  HG1 SER  1805     -20.161  -9.219  30.606  1.00  0.00      PEP  H  
ATOM   2058  N   SER  1806     -20.762 -13.821  29.201  1.00 28.38      PEP  N  
ATOM   2059  CA  SER  1806     -21.166 -15.269  29.167  1.00 24.76      PEP  C  
ATOM   2060  C   SER  1806     -19.995 -16.180  29.030  1.00 37.64      PEP  C  
ATOM   2061  O   SER  1806     -19.974 -17.326  29.547  1.00 35.59      PEP  O  
ATOM   2062  CB  SER  1806     -22.333 -15.579  28.174  1.00 30.16      PEP  C  
ATOM   2063  OG  SER  1806     -21.995 -15.082  26.868  1.00 36.52      PEP  O  
ATOM   2064  HN  SER  1806     -21.036 -13.296  28.400  1.00  0.00      PEP  H  
ATOM   2065  HA  SER  1806     -21.690 -15.505  30.082  1.00  0.00      PEP  H  
ATOM   2066  HB1 SER  1806     -23.319 -15.150  28.451  1.00  0.00      PEP  H  
ATOM   2067  HB2 SER  1806     -22.387 -16.682  28.055  1.00  0.00      PEP  H  
ATOM   2068  HG1 SER  1806     -22.774 -15.171  26.314  1.00  0.00      PEP  H  
ATOM   2069  N   TYR  1807     -18.884 -15.705  28.354  1.00 33.70      PEP  N  
ATOM   2070  CA  TYR  1807     -17.601 -16.320  28.171  1.00 28.72      PEP  C  
ATOM   2071  C   TYR  1807     -16.731 -16.393  29.371  1.00 30.34      PEP  C  
ATOM   2072  O   TYR  1807     -15.540 -16.608  29.231  1.00 26.29      PEP  O  
ATOM   2073  CB  TYR  1807     -16.859 -15.712  26.867  1.00 21.90      PEP  C  
ATOM   2074  CG  TYR  1807     -17.306 -16.164  25.525  1.00 21.15      PEP  C  
ATOM   2075  CD1 TYR  1807     -18.223 -15.375  24.852  1.00 19.66      PEP  C  
ATOM   2076  CD2 TYR  1807     -16.970 -17.445  25.055  1.00 21.72      PEP  C  
ATOM   2077  CE1 TYR  1807     -18.698 -15.893  23.629  1.00 22.65      PEP  C  
ATOM   2078  CE2 TYR  1807     -17.522 -17.959  23.840  1.00 24.99      PEP  C  
ATOM   2079  CZ  TYR  1807     -18.379 -17.143  23.066  1.00 24.35      PEP  C  
ATOM   2080  OH  TYR  1807     -19.078 -17.533  21.952  1.00 21.26      PEP  O  
ATOM   2081  HN  TYR  1807     -19.092 -14.837  27.910  1.00  0.00      PEP  H  
ATOM   2082  HA  TYR  1807     -17.829 -17.358  27.975  1.00  0.00      PEP  H  
ATOM   2083  HB1 TYR  1807     -15.765 -15.897  26.901  1.00  0.00      PEP  H  
ATOM   2084  HB2 TYR  1807     -17.009 -14.613  26.924  1.00  0.00      PEP  H  
ATOM   2085  HD1 TYR  1807     -18.550 -14.377  25.106  1.00  0.00      PEP  H  
ATOM   2086  HD2 TYR  1807     -16.194 -17.987  25.576  1.00  0.00      PEP  H  
ATOM   2087  HE1 TYR  1807     -19.480 -15.335  23.134  1.00  0.00      PEP  H  
ATOM   2088  HE2 TYR  1807     -17.348 -18.952  23.451  1.00  0.00      PEP  H  
ATOM   2089  HH  TYR  1807     -18.781 -18.406  21.686  1.00  0.00      PEP  H  
ATOM   2090  N   HSE  1808     -17.288 -16.345  30.617  1.00 25.60      PEP  N  
ATOM   2091  CA  HSE  1808     -16.445 -16.216  31.802  1.00 32.07      PEP  C  
ATOM   2092  C   HSE  1808     -15.540 -17.400  32.052  1.00 32.10      PEP  C  
ATOM   2093  O   HSE  1808     -16.002 -18.502  32.156  1.00 28.63      PEP  O  
ATOM   2094  CB  HSE  1808     -17.317 -15.839  33.085  1.00 34.17      PEP  C  
ATOM   2095  CG  HSE  1808     -18.294 -16.886  33.580  1.00 57.82      PEP  C  
ATOM   2096  CD2 HSE  1808     -18.344 -17.519  34.737  1.00 50.13      PEP  C  
ATOM   2097  ND1 HSE  1808     -19.398 -17.154  32.766  1.00 60.95      PEP  N  
ATOM   2098  CE1 HSE  1808     -20.080 -17.968  33.551  1.00 47.77      PEP  C  
ATOM   2099  NE2 HSE  1808     -19.482 -18.296  34.684  1.00 51.68      PEP  N  
ATOM   2100  HN  HSE  1808     -18.276 -16.330  30.746  1.00  0.00      PEP  H  
ATOM   2101  HA  HSE  1808     -15.757 -15.383  31.755  1.00  0.00      PEP  H  
ATOM   2102  HB1 HSE  1808     -17.861 -14.879  32.955  1.00  0.00      PEP  H  
ATOM   2103  HB2 HSE  1808     -16.587 -15.620  33.894  1.00  0.00      PEP  H  
ATOM   2104  HD2 HSE  1808     -17.611 -17.434  35.529  1.00  0.00      PEP  H  
ATOM   2105  HE1 HSE  1808     -21.010 -18.422  33.208  1.00  0.00      PEP  H  
ATOM   2106  HE2 HSE  1808     -19.790 -18.907  35.413  1.00  0.00      PEP  H  
ATOM   2107  N   GLY  1809     -14.183 -17.210  32.201  1.00 25.19      PEP  N  
ATOM   2108  CA  GLY  1809     -13.123 -18.203  32.350  1.00 26.10      PEP  C  
ATOM   2109  C   GLY  1809     -12.830 -19.210  31.181  1.00 25.03      PEP  C  
ATOM   2110  O   GLY  1809     -11.894 -19.974  31.345  1.00 27.93      PEP  O  
ATOM   2111  HN  GLY  1809     -13.914 -16.254  32.287  1.00  0.00      PEP  H  
ATOM   2112  HA1 GLY  1809     -13.474 -18.837  33.151  1.00  0.00      PEP  H  
ATOM   2113  HA2 GLY  1809     -12.215 -17.660  32.562  1.00  0.00      PEP  H  
ATOM   2114  N   ALA  1810     -13.506 -19.059  30.024  1.00 24.26      PEP  N  
ATOM   2115  CA  ALA  1810     -13.579 -20.005  28.939  1.00 29.39      PEP  C  
ATOM   2116  C   ALA  1810     -12.542 -19.628  27.870  1.00 30.90      PEP  C  
ATOM   2117  O   ALA  1810     -11.876 -20.436  27.212  1.00 27.82      PEP  O  
ATOM   2118  CB  ALA  1810     -14.985 -19.896  28.329  1.00 29.51      PEP  C  
ATOM   2119  HN  ALA  1810     -14.165 -18.319  29.915  1.00  0.00      PEP  H  
ATOM   2120  HA  ALA  1810     -13.411 -21.032  29.226  1.00  0.00      PEP  H  
ATOM   2121  HB1 ALA  1810     -15.735 -20.134  29.114  1.00  0.00      PEP  H  
ATOM   2122  HB2 ALA  1810     -15.220 -20.658  27.556  1.00  0.00      PEP  H  
ATOM   2123  HB3 ALA  1810     -15.382 -18.920  27.976  1.00  0.00      PEP  H  
ATOM   2124  N   VAL  1811     -12.298 -18.337  27.657  1.00 20.40      PEP  N  
ATOM   2125  CA  VAL  1811     -11.400 -17.738  26.566  1.00 29.29      PEP  C  
ATOM   2126  C   VAL  1811      -9.945 -17.813  26.904  1.00 29.94      PEP  C  
ATOM   2127  O   VAL  1811      -9.618 -18.009  28.051  1.00 27.85      PEP  O  
ATOM   2128  CB  VAL  1811     -11.871 -16.424  26.088  1.00 22.27      PEP  C  
ATOM   2129  CG1 VAL  1811     -13.253 -16.659  25.357  1.00 24.55      PEP  C  
ATOM   2130  CG2 VAL  1811     -12.049 -15.483  27.308  1.00 19.79      PEP  C  
ATOM   2131  HN  VAL  1811     -12.712 -17.674  28.275  1.00  0.00      PEP  H  
ATOM   2132  HA  VAL  1811     -11.406 -18.313  25.653  1.00  0.00      PEP  H  
ATOM   2133  HB  VAL  1811     -11.176 -15.899  25.397  1.00  0.00      PEP  H  
ATOM   2134 HG11 VAL  1811     -13.979 -17.173  26.023  1.00  0.00      PEP  H  
ATOM   2135 HG12 VAL  1811     -12.922 -17.299  24.511  1.00  0.00      PEP  H  
ATOM   2136 HG13 VAL  1811     -13.669 -15.698  24.986  1.00  0.00      PEP  H  
ATOM   2137 HG21 VAL  1811     -11.134 -15.280  27.905  1.00  0.00      PEP  H  
ATOM   2138 HG22 VAL  1811     -12.866 -15.742  28.015  1.00  0.00      PEP  H  
ATOM   2139 HG23 VAL  1811     -12.287 -14.462  26.943  1.00  0.00      PEP  H  
ATOM   2140  N   CYS  1812      -9.078 -17.627  25.905  1.00 24.14      PEP  N  
ATOM   2141  CA  CYS  1812      -7.620 -17.582  26.143  1.00 25.41      PEP  C  
ATOM   2142  C   CYS  1812      -6.985 -16.734  25.061  1.00 28.29      PEP  C  
ATOM   2143  O   CYS  1812      -7.720 -16.380  24.146  1.00 27.40      PEP  O  
ATOM   2144  CB  CYS  1812      -6.951 -19.013  26.346  1.00 18.63      PEP  C  
ATOM   2145  SG  CYS  1812      -7.185 -20.068  24.917  1.00 24.57      PEP  S  
ATOM   2146  HN  CYS  1812      -9.371 -17.589  24.954  1.00  0.00      PEP  H  
ATOM   2147  HA  CYS  1812      -7.443 -17.042  27.062  1.00  0.00      PEP  H  
ATOM   2148  HB1 CYS  1812      -7.352 -19.521  27.250  1.00  0.00      PEP  H  
ATOM   2149  HB2 CYS  1812      -5.869 -18.877  26.557  1.00  0.00      PEP  H  
ATOM   2150  N   GLY  1813      -5.623 -16.557  25.032  1.00 22.79      PEP  N  
ATOM   2151  CA  GLY  1813      -4.988 -15.735  24.018  1.00 24.33      PEP  C  
ATOM   2152  C   GLY  1813      -4.401 -14.524  24.551  1.00 18.94      PEP  C  
ATOM   2153  O   GLY  1813      -4.361 -14.362  25.778  1.00 20.56      PEP  O  
ATOM   2154  HN  GLY  1813      -5.014 -16.814  25.778  1.00  0.00      PEP  H  
ATOM   2155  HA1 GLY  1813      -5.607 -15.435  23.185  1.00  0.00      PEP  H  
ATOM   2156  HA2 GLY  1813      -4.175 -16.376  23.709  1.00  0.00      PEP  H  
ATOM   2157  N   LEU  1814      -3.957 -13.552  23.762  1.00 17.11      PEP  N  
ATOM   2158  CA  LEU  1814      -3.294 -12.267  24.203  1.00 17.13      PEP  C  
ATOM   2159  C   LEU  1814      -4.227 -11.308  24.879  1.00 24.28      PEP  C  
ATOM   2160  O   LEU  1814      -3.942 -10.450  25.740  1.00 20.89      PEP  O  
ATOM   2161  CB  LEU  1814      -2.559 -11.543  23.012  1.00 20.78      PEP  C  
ATOM   2162  CG  LEU  1814      -1.484 -12.303  22.404  1.00 19.66      PEP  C  
ATOM   2163  CD1 LEU  1814      -0.794 -11.452  21.277  1.00 16.15      PEP  C  
ATOM   2164  CD2 LEU  1814      -0.409 -12.825  23.351  1.00 21.58      PEP  C  
ATOM   2165  HN  LEU  1814      -4.115 -13.589  22.779  1.00  0.00      PEP  H  
ATOM   2166  HA  LEU  1814      -2.481 -12.550  24.854  1.00  0.00      PEP  H  
ATOM   2167  HB1 LEU  1814      -2.049 -10.595  23.285  1.00  0.00      PEP  H  
ATOM   2168  HB2 LEU  1814      -3.282 -11.328  22.196  1.00  0.00      PEP  H  
ATOM   2169  HG  LEU  1814      -1.866 -13.201  21.874  1.00  0.00      PEP  H  
ATOM   2170 HD11 LEU  1814      -1.635 -11.106  20.640  1.00  0.00      PEP  H  
ATOM   2171 HD12 LEU  1814      -0.047 -12.110  20.785  1.00  0.00      PEP  H  
ATOM   2172 HD13 LEU  1814      -0.150 -10.589  21.550  1.00  0.00      PEP  H  
ATOM   2173 HD21 LEU  1814      -0.926 -13.641  23.900  1.00  0.00      PEP  H  
ATOM   2174 HD22 LEU  1814      -0.006 -12.016  23.997  1.00  0.00      PEP  H  
ATOM   2175 HD23 LEU  1814       0.404 -13.246  22.721  1.00  0.00      PEP  H  
ATOM   2176  N   CYS  1815      -5.516 -11.456  24.578  1.00 22.18      PEP  N  
ATOM   2177  CA  CYS  1815      -6.593 -10.706  25.205  1.00 20.51      PEP  C  
ATOM   2178  C   CYS  1815      -6.862 -11.167  26.588  1.00 16.39      PEP  C  
ATOM   2179  O   CYS  1815      -7.410 -10.424  27.389  1.00 21.79      PEP  O  
ATOM   2180  CB  CYS  1815      -7.893 -10.523  24.402  1.00 18.49      PEP  C  
ATOM   2181  SG  CYS  1815      -7.809  -9.239  23.177  1.00 22.74      PEP  S  
ATOM   2182  HN  CYS  1815      -5.792 -12.022  23.805  1.00  0.00      PEP  H  
ATOM   2183  HA  CYS  1815      -6.337  -9.681  25.431  1.00  0.00      PEP  H  
ATOM   2184  HB1 CYS  1815      -8.738 -10.342  25.100  1.00  0.00      PEP  H  
ATOM   2185  HB2 CYS  1815      -8.129 -11.444  23.826  1.00  0.00      PEP  H  
ATOM   2186  N   GLY  1816      -6.474 -12.465  26.966  1.00 24.51      PEP  N  
ATOM   2187  CA  GLY  1816      -6.571 -12.892  28.404  1.00 24.34      PEP  C  
ATOM   2188  C   GLY  1816      -7.680 -13.934  28.568  1.00 34.28      PEP  C  
ATOM   2189  O   GLY  1816      -7.996 -14.565  27.546  1.00 26.06      PEP  O  
ATOM   2190  HN  GLY  1816      -5.989 -13.084  26.353  1.00  0.00      PEP  H  
ATOM   2191  HA1 GLY  1816      -6.813 -12.079  29.072  1.00  0.00      PEP  H  
ATOM   2192  HA2 GLY  1816      -5.647 -13.412  28.613  1.00  0.00      PEP  H  
ATOM   2193  N   ASN  1817      -8.137 -14.197  29.819  1.00 20.44      PEP  N  
ATOM   2194  CA  ASN  1817      -8.800 -15.465  30.166  1.00 23.42      PEP  C  
ATOM   2195  C   ASN  1817     -10.226 -15.218  30.610  1.00 25.54      PEP  C  
ATOM   2196  O   ASN  1817     -11.005 -16.174  30.876  1.00 23.68      PEP  O  
ATOM   2197  CB  ASN  1817      -7.911 -16.266  31.180  1.00 29.14      PEP  C  
ATOM   2198  CG  ASN  1817      -8.510 -17.624  31.607  1.00 31.20      PEP  C  
ATOM   2199  ND2 ASN  1817      -9.126 -18.336  30.636  1.00 38.38      PEP  N  
ATOM   2200  OD1 ASN  1817      -8.380 -17.953  32.782  1.00 28.12      PEP  O  
ATOM   2201  HN  ASN  1817      -7.964 -13.662  30.643  1.00  0.00      PEP  H  
ATOM   2202  HA  ASN  1817      -8.890 -16.058  29.269  1.00  0.00      PEP  H  
ATOM   2203  HB1 ASN  1817      -7.606 -15.758  32.119  1.00  0.00      PEP  H  
ATOM   2204  HB2 ASN  1817      -6.947 -16.536  30.696  1.00  0.00      PEP  H  
ATOM   2205 HD21 ASN  1817      -9.895 -18.952  30.810  1.00  0.00      PEP  H  
ATOM   2206 HD22 ASN  1817      -9.250 -17.848  29.772  1.00  0.00      PEP  H  
ATOM   2207  N   MET  1818     -10.710 -13.941  30.748  1.00 25.23      PEP  N  
ATOM   2208  CA  MET  1818     -11.975 -13.523  31.345  1.00 34.63      PEP  C  
ATOM   2209  C   MET  1818     -12.382 -14.223  32.609  1.00 33.53      PEP  C  
ATOM   2210  O   MET  1818     -13.565 -14.497  32.816  1.00 31.88      PEP  O  
ATOM   2211  CB  MET  1818     -13.108 -13.545  30.277  1.00 29.39      PEP  C  
ATOM   2212  CG  MET  1818     -13.040 -12.536  29.201  1.00 33.56      PEP  C  
ATOM   2213  SD  MET  1818     -14.497 -12.580  28.000  1.00 43.10      PEP  S  
ATOM   2214  CE  MET  1818     -15.724 -12.018  29.300  1.00 29.51      PEP  C  
ATOM   2215  HN  MET  1818     -10.039 -13.224  30.568  1.00  0.00      PEP  H  
ATOM   2216  HA  MET  1818     -11.835 -12.464  31.505  1.00  0.00      PEP  H  
ATOM   2217  HB1 MET  1818     -14.056 -13.386  30.832  1.00  0.00      PEP  H  
ATOM   2218  HB2 MET  1818     -13.029 -14.546  29.802  1.00  0.00      PEP  H  
ATOM   2219  HG1 MET  1818     -12.121 -12.599  28.579  1.00  0.00      PEP  H  
ATOM   2220  HG2 MET  1818     -13.055 -11.566  29.742  1.00  0.00      PEP  H  
ATOM   2221  HE1 MET  1818     -15.274 -11.186  29.880  1.00  0.00      PEP  H  
ATOM   2222  HE2 MET  1818     -15.857 -12.909  29.949  1.00  0.00      PEP  H  
ATOM   2223  HE3 MET  1818     -16.692 -11.671  28.878  1.00  0.00      PEP  H  
ATOM   2224  N   ASP  1819     -11.445 -14.440  33.574  1.00 30.47      PEP  N  
ATOM   2225  CA  ASP  1819     -11.659 -15.084  34.837  1.00 34.39      PEP  C  
ATOM   2226  C   ASP  1819     -11.745 -14.025  35.972  1.00 36.25      PEP  C  
ATOM   2227  O   ASP  1819     -11.680 -14.306  37.165  1.00 35.39      PEP  O  
ATOM   2228  CB  ASP  1819     -10.538 -16.150  35.106  1.00 30.94      PEP  C  
ATOM   2229  CG  ASP  1819     -10.704 -17.183  36.252  1.00 38.36      PEP  C  
ATOM   2230  OD1 ASP  1819     -11.852 -17.708  36.342  1.00 30.85      PEP  O  
ATOM   2231  OD2 ASP  1819      -9.649 -17.591  36.761  1.00 30.17      PEP  O1-
ATOM   2232  HN  ASP  1819     -10.508 -14.220  33.315  1.00  0.00      PEP  H  
ATOM   2233  HA  ASP  1819     -12.575 -15.646  34.727  1.00  0.00      PEP  H  
ATOM   2234  HB1 ASP  1819      -9.509 -15.778  35.302  1.00  0.00      PEP  H  
ATOM   2235  HB2 ASP  1819     -10.551 -16.723  34.155  1.00  0.00      PEP  H  
ATOM   2236  N   ARG  1820     -11.790 -12.717  35.622  1.00 31.63      PEP  N  
ATOM   2237  CA  ARG  1820     -12.227 -11.625  36.546  1.00 38.09      PEP  C  
ATOM   2238  C   ARG  1820     -11.158 -11.136  37.476  1.00 44.07      PEP  C  
ATOM   2239  O   ARG  1820     -11.387 -10.907  38.676  1.00 44.01      PEP  O  
ATOM   2240  CB  ARG  1820     -13.675 -11.876  37.077  1.00 41.14      PEP  C  
ATOM   2241  CG  ARG  1820     -14.762 -12.389  36.041  1.00 45.16      PEP  C  
ATOM   2242  CD  ARG  1820     -14.825 -11.454  34.781  1.00 46.36      PEP  C  
ATOM   2243  NE  ARG  1820     -16.245 -11.796  34.239  1.00 46.45      PEP  N  
ATOM   2244  CZ  ARG  1820     -16.802 -10.943  33.449  1.00 47.35      PEP  C  
ATOM   2245  NH1 ARG  1820     -16.070 -10.107  32.675  1.00 51.48      PEP  N1+
ATOM   2246  NH2 ARG  1820     -18.118 -11.004  33.419  1.00 45.28      PEP  N  
ATOM   2247  HN  ARG  1820     -11.616 -12.444  34.680  1.00  0.00      PEP  H  
ATOM   2248  HA  ARG  1820     -12.270 -10.830  35.816  1.00  0.00      PEP  H  
ATOM   2249  HB1 ARG  1820     -14.150 -10.961  37.493  1.00  0.00      PEP  H  
ATOM   2250  HB2 ARG  1820     -13.689 -12.695  37.828  1.00  0.00      PEP  H  
ATOM   2251  HG1 ARG  1820     -15.767 -12.299  36.505  1.00  0.00      PEP  H  
ATOM   2252  HG2 ARG  1820     -14.564 -13.474  35.905  1.00  0.00      PEP  H  
ATOM   2253  HD1 ARG  1820     -14.057 -11.889  34.106  1.00  0.00      PEP  H  
ATOM   2254  HD2 ARG  1820     -14.658 -10.407  35.114  1.00  0.00      PEP  H  
ATOM   2255  HE  ARG  1820     -16.949 -12.185  34.834  1.00  0.00      PEP  H  
ATOM   2256 HH11 ARG  1820     -15.141 -10.383  32.428  1.00  0.00      PEP  H  
ATOM   2257 HH12 ARG  1820     -16.522  -9.309  32.275  1.00  0.00      PEP  H  
ATOM   2258 HH21 ARG  1820     -18.576 -11.566  34.108  1.00  0.00      PEP  H  
ATOM   2259 HH22 ARG  1820     -18.558 -10.403  32.752  1.00  0.00      PEP  H  
ATOM   2260  N   ASN  1821      -9.912 -11.112  37.032  1.00 41.22      PEP  N  
ATOM   2261  CA  ASN  1821      -8.772 -10.805  37.802  1.00 33.84      PEP  C  
ATOM   2262  C   ASN  1821      -7.522 -10.849  36.924  1.00 39.34      PEP  C  
ATOM   2263  O   ASN  1821      -7.258 -11.923  36.387  1.00 31.29      PEP  O  
ATOM   2264  CB  ASN  1821      -8.572 -11.752  38.975  1.00 33.17      PEP  C  
ATOM   2265  CG  ASN  1821      -7.208 -11.829  39.673  1.00 43.33      PEP  C  
ATOM   2266  ND2 ASN  1821      -7.045 -12.929  40.491  1.00 41.36      PEP  N  
ATOM   2267  OD1 ASN  1821      -6.261 -11.031  39.444  1.00 48.17      PEP  O  
ATOM   2268  HN  ASN  1821      -9.885 -11.367  36.069  1.00  0.00      PEP  H  
ATOM   2269  HA  ASN  1821      -8.887  -9.843  38.280  1.00  0.00      PEP  H  
ATOM   2270  HB1 ASN  1821      -8.787 -12.767  38.576  1.00  0.00      PEP  H  
ATOM   2271  HB2 ASN  1821      -9.309 -11.513  39.771  1.00  0.00      PEP  H  
ATOM   2272 HD21 ASN  1821      -7.840 -13.316  40.959  1.00  0.00      PEP  H  
ATOM   2273 HD22 ASN  1821      -6.155 -13.348  40.669  1.00  0.00      PEP  H  
ATOM   2274  N   PRO  1822      -6.901  -9.710  36.649  1.00 38.26      PEP  N  
ATOM   2275  CA  PRO  1822      -5.899  -9.530  35.621  1.00 33.52      PEP  C  
ATOM   2276  C   PRO  1822      -4.615 -10.203  36.021  1.00 42.45      PEP  C  
ATOM   2277  O   PRO  1822      -3.694 -10.044  35.249  1.00 42.39      PEP  O  
ATOM   2278  CB  PRO  1822      -5.678  -8.068  35.420  1.00 40.07      PEP  C  
ATOM   2279  CG  PRO  1822      -5.802  -7.523  36.837  1.00 35.51      PEP  C  
ATOM   2280  CD  PRO  1822      -7.020  -8.400  37.308  1.00 37.97      PEP  C  
ATOM   2281  HA  PRO  1822      -6.233  -9.988  34.701  1.00  0.00      PEP  H  
ATOM   2282  HB1 PRO  1822      -6.501  -7.549  34.884  1.00  0.00      PEP  H  
ATOM   2283  HB2 PRO  1822      -4.744  -7.734  34.920  1.00  0.00      PEP  H  
ATOM   2284  HG1 PRO  1822      -4.928  -7.682  37.505  1.00  0.00      PEP  H  
ATOM   2285  HG2 PRO  1822      -6.073  -6.445  36.801  1.00  0.00      PEP  H  
ATOM   2286  HD1 PRO  1822      -6.904  -8.480  38.410  1.00  0.00      PEP  H  
ATOM   2287  HD2 PRO  1822      -7.939  -7.887  36.955  1.00  0.00      PEP  H  
ATOM   2288  N   ASN  1823      -4.521 -11.019  37.083  1.00 38.16      PEP  N  
ATOM   2289  CA  ASN  1823      -3.375 -11.857  37.360  1.00 37.82      PEP  C  
ATOM   2290  C   ASN  1823      -3.619 -13.320  37.074  1.00 34.85      PEP  C  
ATOM   2291  O   ASN  1823      -2.806 -14.143  37.410  1.00 40.89      PEP  O  
ATOM   2292  CB  ASN  1823      -2.927 -11.636  38.819  1.00 37.71      PEP  C  
ATOM   2293  CG  ASN  1823      -2.601 -10.195  39.137  1.00 41.38      PEP  C  
ATOM   2294  ND2 ASN  1823      -3.588  -9.488  39.703  1.00 46.25      PEP  N  
ATOM   2295  OD1 ASN  1823      -1.475  -9.694  39.048  1.00 44.55      PEP  O  
ATOM   2296  HN  ASN  1823      -5.128 -11.051  37.874  1.00  0.00      PEP  H  
ATOM   2297  HA  ASN  1823      -2.458 -11.677  36.816  1.00  0.00      PEP  H  
ATOM   2298  HB1 ASN  1823      -1.984 -12.166  39.071  1.00  0.00      PEP  H  
ATOM   2299  HB2 ASN  1823      -3.595 -12.098  39.576  1.00  0.00      PEP  H  
ATOM   2300 HD21 ASN  1823      -3.448  -8.542  39.993  1.00  0.00      PEP  H  
ATOM   2301 HD22 ASN  1823      -4.479  -9.918  39.851  1.00  0.00      PEP  H  
ATOM   2302  N   ASN  1824      -4.672 -13.610  36.331  1.00 40.15      PEP  N  
ATOM   2303  CA  ASN  1824      -4.983 -14.831  35.776  1.00 36.99      PEP  C  
ATOM   2304  C   ASN  1824      -4.777 -15.046  34.202  1.00 37.56      PEP  C  
ATOM   2305  O   ASN  1824      -4.758 -16.151  33.700  1.00 42.78      PEP  O  
ATOM   2306  CB  ASN  1824      -6.424 -15.265  36.129  1.00 34.94      PEP  C  
ATOM   2307  CG  ASN  1824      -6.671 -15.351  37.633  1.00 36.29      PEP  C  
ATOM   2308  ND2 ASN  1824      -7.934 -15.274  38.063  1.00 34.60      PEP  N  
ATOM   2309  OD1 ASN  1824      -5.805 -15.582  38.480  1.00 34.15      PEP  O  
ATOM   2310  HN  ASN  1824      -5.334 -12.870  36.244  1.00  0.00      PEP  H  
ATOM   2311  HA  ASN  1824      -4.342 -15.582  36.213  1.00  0.00      PEP  H  
ATOM   2312  HB1 ASN  1824      -6.549 -16.303  35.754  1.00  0.00      PEP  H  
ATOM   2313  HB2 ASN  1824      -7.088 -14.524  35.636  1.00  0.00      PEP  H  
ATOM   2314 HD21 ASN  1824      -8.133 -15.508  39.015  1.00  0.00      PEP  H  
ATOM   2315 HD22 ASN  1824      -8.672 -15.226  37.389  1.00  0.00      PEP  H  
ATOM   2316  N   ASP  1825      -4.617 -14.016  33.437  1.00 36.03      PEP  N  
ATOM   2317  CA  ASP  1825      -4.355 -14.070  32.032  1.00 42.12      PEP  C  
ATOM   2318  C   ASP  1825      -3.066 -14.738  31.589  1.00 45.66      PEP  C  
ATOM   2319  O   ASP  1825      -2.961 -15.380  30.545  1.00 43.57      PEP  O  
ATOM   2320  CB  ASP  1825      -4.245 -12.595  31.459  1.00 37.97      PEP  C  
ATOM   2321  CG  ASP  1825      -5.500 -11.766  31.721  1.00 36.96      PEP  C  
ATOM   2322  OD1 ASP  1825      -6.623 -12.374  31.687  1.00 28.59      PEP  O  
ATOM   2323  OD2 ASP  1825      -5.364 -10.524  31.562  1.00 35.32      PEP  O1-
ATOM   2324  HN  ASP  1825      -4.642 -13.081  33.784  1.00  0.00      PEP  H  
ATOM   2325  HA  ASP  1825      -5.188 -14.599  31.594  1.00  0.00      PEP  H  
ATOM   2326  HB1 ASP  1825      -4.053 -12.701  30.369  1.00  0.00      PEP  H  
ATOM   2327  HB2 ASP  1825      -3.316 -12.130  31.853  1.00  0.00      PEP  H  
ATOM   2328  N   GLN  1826      -1.987 -14.589  32.389  1.00 38.76      PEP  N  
ATOM   2329  CA  GLN  1826      -0.635 -15.044  31.996  1.00 42.06      PEP  C  
ATOM   2330  C   GLN  1826      -0.573 -16.617  32.397  1.00 44.07      PEP  C  
ATOM   2331  O   GLN  1826       0.472 -17.237  32.118  1.00 52.45      PEP  O  
ATOM   2332  CB  GLN  1826       0.521 -14.284  32.739  1.00 44.76      PEP  C  
ATOM   2333  CG  GLN  1826       1.855 -14.357  31.891  1.00 41.99      PEP  C  
ATOM   2334  CD  GLN  1826       2.945 -13.321  32.250  1.00 52.29      PEP  C  
ATOM   2335  NE2 GLN  1826       3.910 -13.775  33.073  1.00 49.11      PEP  N  
ATOM   2336  OE1 GLN  1826       2.919 -12.150  31.753  1.00 44.20      PEP  O  
ATOM   2337  HN  GLN  1826      -2.037 -14.086  33.249  1.00  0.00      PEP  H  
ATOM   2338  HA  GLN  1826      -0.444 -14.875  30.947  1.00  0.00      PEP  H  
ATOM   2339  HB1 GLN  1826       0.660 -14.543  33.810  1.00  0.00      PEP  H  
ATOM   2340  HB2 GLN  1826       0.260 -13.212  32.867  1.00  0.00      PEP  H  
ATOM   2341  HG1 GLN  1826       1.585 -14.061  30.855  1.00  0.00      PEP  H  
ATOM   2342  HG2 GLN  1826       2.247 -15.383  31.724  1.00  0.00      PEP  H  
ATOM   2343 HE21 GLN  1826       4.514 -13.122  33.530  1.00  0.00      PEP  H  
ATOM   2344 HE22 GLN  1826       3.964 -14.770  33.159  1.00  0.00      PEP  H  
ATOM   2345  N   VAL  1827      -1.634 -17.165  33.046  1.00 39.95      PEP  N  
ATOM   2346  CA  VAL  1827      -1.739 -18.603  33.338  1.00 41.22      PEP  C  
ATOM   2347  C   VAL  1827      -2.207 -19.346  32.125  1.00 43.68      PEP  C  
ATOM   2348  O   VAL  1827      -3.177 -18.896  31.512  1.00 36.33      PEP  O  
ATOM   2349  CB  VAL  1827      -2.571 -18.887  34.577  1.00 46.77      PEP  C  
ATOM   2350  CG1 VAL  1827      -2.864 -20.402  34.781  1.00 47.14      PEP  C  
ATOM   2351  CG2 VAL  1827      -1.849 -18.158  35.752  1.00 47.95      PEP  C  
ATOM   2352  HN  VAL  1827      -2.451 -16.604  33.158  1.00  0.00      PEP  H  
ATOM   2353  HA  VAL  1827      -0.779 -18.909  33.727  1.00  0.00      PEP  H  
ATOM   2354  HB  VAL  1827      -3.518 -18.309  34.527  1.00  0.00      PEP  H  
ATOM   2355 HG11 VAL  1827      -3.466 -20.507  35.709  1.00  0.00      PEP  H  
ATOM   2356 HG12 VAL  1827      -1.940 -21.018  34.789  1.00  0.00      PEP  H  
ATOM   2357 HG13 VAL  1827      -3.615 -20.763  34.046  1.00  0.00      PEP  H  
ATOM   2358 HG21 VAL  1827      -0.888 -18.644  36.027  1.00  0.00      PEP  H  
ATOM   2359 HG22 VAL  1827      -2.386 -18.265  36.719  1.00  0.00      PEP  H  
ATOM   2360 HG23 VAL  1827      -1.620 -17.081  35.602  1.00  0.00      PEP  H  
ATOM   2361  N   PHE  1828      -1.535 -20.403  31.731  1.00 34.69      PEP  N  
ATOM   2362  CA  PHE  1828      -1.918 -21.216  30.589  1.00 30.15      PEP  C  
ATOM   2363  C   PHE  1828      -2.989 -22.329  30.823  1.00 37.11      PEP  C  
ATOM   2364  O   PHE  1828      -3.085 -22.681  31.943  1.00 37.68      PEP  O  
ATOM   2365  CB  PHE  1828      -0.685 -22.028  30.095  1.00 43.79      PEP  C  
ATOM   2366  CG  PHE  1828       0.366 -21.288  29.345  1.00 46.93      PEP  C  
ATOM   2367  CD1 PHE  1828       1.738 -21.605  29.625  1.00 53.77      PEP  C  
ATOM   2368  CD2 PHE  1828       0.114 -20.345  28.245  1.00 48.23      PEP  C  
ATOM   2369  CE1 PHE  1828       2.777 -20.866  28.968  1.00 48.65      PEP  C  
ATOM   2370  CE2 PHE  1828       1.150 -19.580  27.642  1.00 53.50      PEP  C  
ATOM   2371  CZ  PHE  1828       2.452 -19.752  28.138  1.00 57.19      PEP  C  
ATOM   2372  HN  PHE  1828      -0.813 -20.748  32.328  1.00  0.00      PEP  H  
ATOM   2373  HA  PHE  1828      -2.288 -20.632  29.759  1.00  0.00      PEP  H  
ATOM   2374  HB1 PHE  1828      -1.011 -22.906  29.498  1.00  0.00      PEP  H  
ATOM   2375  HB2 PHE  1828      -0.158 -22.363  31.014  1.00  0.00      PEP  H  
ATOM   2376  HD1 PHE  1828       1.911 -22.306  30.427  1.00  0.00      PEP  H  
ATOM   2377  HD2 PHE  1828      -0.928 -20.219  27.990  1.00  0.00      PEP  H  
ATOM   2378  HE1 PHE  1828       3.792 -21.123  29.233  1.00  0.00      PEP  H  
ATOM   2379  HE2 PHE  1828       0.802 -18.792  26.992  1.00  0.00      PEP  H  
ATOM   2380  HZ  PHE  1828       3.211 -19.115  27.711  1.00  0.00      PEP  H  
ATOM   2381  N   PRO  1829      -3.765 -22.839  29.830  1.00 37.39      PEP  N  
ATOM   2382  CA  PRO  1829      -4.822 -23.811  30.000  1.00 29.82      PEP  C  
ATOM   2383  C   PRO  1829      -4.672 -24.922  31.055  1.00 45.39      PEP  C  
ATOM   2384  O   PRO  1829      -5.599 -25.305  31.754  1.00 43.10      PEP  O  
ATOM   2385  CB  PRO  1829      -5.279 -24.225  28.582  1.00 29.63      PEP  C  
ATOM   2386  CG  PRO  1829      -4.886 -22.989  27.733  1.00 35.22      PEP  C  
ATOM   2387  CD  PRO  1829      -3.672 -22.394  28.456  1.00 26.24      PEP  C  
ATOM   2388  HA  PRO  1829      -5.645 -23.204  30.347  1.00  0.00      PEP  H  
ATOM   2389  HB1 PRO  1829      -6.353 -24.486  28.469  1.00  0.00      PEP  H  
ATOM   2390  HB2 PRO  1829      -4.739 -25.154  28.295  1.00  0.00      PEP  H  
ATOM   2391  HG1 PRO  1829      -4.560 -23.216  26.695  1.00  0.00      PEP  H  
ATOM   2392  HG2 PRO  1829      -5.685 -22.220  27.800  1.00  0.00      PEP  H  
ATOM   2393  HD1 PRO  1829      -2.804 -22.895  27.979  1.00  0.00      PEP  H  
ATOM   2394  HD2 PRO  1829      -3.720 -21.296  28.295  1.00  0.00      PEP  H  
ATOM   2395  N   ASN  1830      -3.483 -25.529  31.043  1.00 48.15      PEP  N  
ATOM   2396  CA  ASN  1830      -3.131 -26.731  31.809  1.00 47.88      PEP  C  
ATOM   2397  C   ASN  1830      -2.874 -26.407  33.339  1.00 44.94      PEP  C  
ATOM   2398  O   ASN  1830      -2.730 -27.239  34.181  1.00 61.64      PEP  O  
ATOM   2399  CB  ASN  1830      -1.877 -27.538  31.132  1.00 47.41      PEP  C  
ATOM   2400  CG  ASN  1830      -0.432 -26.996  31.330  1.00 53.19      PEP  C  
ATOM   2401  ND2 ASN  1830       0.464 -27.666  30.608  1.00 57.63      PEP  N  
ATOM   2402  OD1 ASN  1830      -0.096 -26.087  32.025  1.00 53.47      PEP  O  
ATOM   2403  HN  ASN  1830      -2.738 -25.165  30.490  1.00  0.00      PEP  H  
ATOM   2404  HA  ASN  1830      -3.946 -27.433  31.704  1.00  0.00      PEP  H  
ATOM   2405  HB1 ASN  1830      -1.972 -27.506  30.027  1.00  0.00      PEP  H  
ATOM   2406  HB2 ASN  1830      -1.910 -28.586  31.498  1.00  0.00      PEP  H  
ATOM   2407 HD21 ASN  1830       1.333 -27.173  30.648  1.00  0.00      PEP  H  
ATOM   2408 HD22 ASN  1830       0.255 -28.541  30.170  1.00  0.00      PEP  H  
ATOM   2409  N   GLY  1831      -2.610 -25.086  33.618  1.00 39.27      PEP  N  
ATOM   2410  CA  GLY  1831      -2.436 -24.564  34.936  1.00 44.61      PEP  C  
ATOM   2411  C   GLY  1831      -1.023 -23.983  35.061  1.00 53.92      PEP  C  
ATOM   2412  O   GLY  1831      -0.690 -23.415  36.028  1.00 51.00      PEP  O  
ATOM   2413  HN  GLY  1831      -2.748 -24.447  32.866  1.00  0.00      PEP  H  
ATOM   2414  HA1 GLY  1831      -2.633 -25.298  35.705  1.00  0.00      PEP  H  
ATOM   2415  HA2 GLY  1831      -3.155 -23.762  34.994  1.00  0.00      PEP  H  
ATOM   2416  N   THR  1832      -0.203 -24.196  34.043  1.00 42.95      PEP  N  
ATOM   2417  CA  THR  1832       1.178 -23.482  34.032  1.00 49.46      PEP  C  
ATOM   2418  C   THR  1832       1.170 -21.949  34.049  1.00 53.43      PEP  C  
ATOM   2419  O   THR  1832       0.543 -21.307  33.232  1.00 48.79      PEP  O  
ATOM   2420  CB  THR  1832       2.047 -24.002  32.906  1.00 55.96      PEP  C  
ATOM   2421  CG2 THR  1832       3.387 -23.338  32.891  1.00 50.10      PEP  C  
ATOM   2422  OG1 THR  1832       2.277 -25.406  32.971  1.00 63.70      PEP  O  
ATOM   2423  HN  THR  1832      -0.576 -24.712  33.276  1.00  0.00      PEP  H  
ATOM   2424  HA  THR  1832       1.638 -23.845  34.939  1.00  0.00      PEP  H  
ATOM   2425  HB  THR  1832       1.530 -23.920  31.927  1.00  0.00      PEP  H  
ATOM   2426  HG1 THR  1832       1.464 -25.802  32.648  1.00  0.00      PEP  H  
ATOM   2427 HG21 THR  1832       3.796 -23.438  33.920  1.00  0.00      PEP  H  
ATOM   2428 HG22 THR  1832       3.254 -22.287  32.558  1.00  0.00      PEP  H  
ATOM   2429 HG23 THR  1832       4.110 -23.827  32.204  1.00  0.00      PEP  H  
ATOM   2430  N   LEU  1833       1.971 -21.366  34.960  1.00 49.23      PEP  N  
ATOM   2431  CA  LEU  1833       2.240 -19.943  34.791  1.00 52.61      PEP  C  
ATOM   2432  C   LEU  1833       3.431 -19.755  33.822  1.00 58.78      PEP  C  
ATOM   2433  O   LEU  1833       4.453 -20.335  34.030  1.00 48.07      PEP  O  
ATOM   2434  CB  LEU  1833       2.796 -19.345  36.105  1.00 55.62      PEP  C  
ATOM   2435  CG  LEU  1833       2.914 -17.787  36.084  1.00 62.91      PEP  C  
ATOM   2436  CD1 LEU  1833       1.541 -17.018  35.678  1.00 68.39      PEP  C  
ATOM   2437  CD2 LEU  1833       3.347 -17.227  37.461  1.00 67.91      PEP  C  
ATOM   2438  HN  LEU  1833       2.228 -21.847  35.794  1.00  0.00      PEP  H  
ATOM   2439  HA  LEU  1833       1.380 -19.417  34.407  1.00  0.00      PEP  H  
ATOM   2440  HB1 LEU  1833       3.769 -19.802  36.386  1.00  0.00      PEP  H  
ATOM   2441  HB2 LEU  1833       2.066 -19.502  36.928  1.00  0.00      PEP  H  
ATOM   2442  HG  LEU  1833       3.645 -17.477  35.308  1.00  0.00      PEP  H  
ATOM   2443 HD11 LEU  1833       0.773 -17.101  36.476  1.00  0.00      PEP  H  
ATOM   2444 HD12 LEU  1833       1.177 -17.276  34.660  1.00  0.00      PEP  H  
ATOM   2445 HD13 LEU  1833       1.817 -15.947  35.569  1.00  0.00      PEP  H  
ATOM   2446 HD21 LEU  1833       4.367 -17.597  37.702  1.00  0.00      PEP  H  
ATOM   2447 HD22 LEU  1833       2.663 -17.658  38.222  1.00  0.00      PEP  H  
ATOM   2448 HD23 LEU  1833       3.287 -16.117  37.456  1.00  0.00      PEP  H  
ATOM   2449  N   ALA  1834       3.289 -18.882  32.891  1.00 55.47      PEP  N  
ATOM   2450  CA  ALA  1834       4.388 -18.524  31.981  1.00 54.66      PEP  C  
ATOM   2451  C   ALA  1834       5.338 -17.466  32.519  1.00 55.20      PEP  C  
ATOM   2452  O   ALA  1834       4.901 -16.605  33.318  1.00 61.46      PEP  O  
ATOM   2453  CB  ALA  1834       3.743 -17.975  30.708  1.00 57.04      PEP  C  
ATOM   2454  HN  ALA  1834       2.467 -18.342  32.725  1.00  0.00      PEP  H  
ATOM   2455  HA  ALA  1834       4.955 -19.419  31.771  1.00  0.00      PEP  H  
ATOM   2456  HB1 ALA  1834       3.363 -16.938  30.826  1.00  0.00      PEP  H  
ATOM   2457  HB2 ALA  1834       2.831 -18.591  30.561  1.00  0.00      PEP  H  
ATOM   2458  HB3 ALA  1834       4.418 -18.049  29.828  1.00  0.00      PEP  H  
ATOM   2459  N   PRO  1835       6.662 -17.466  32.265  1.00 58.60      PEP  N  
ATOM   2460  CA  PRO  1835       7.616 -16.695  33.061  1.00 56.85      PEP  C  
ATOM   2461  C   PRO  1835       7.589 -15.166  32.777  1.00 59.30      PEP  C  
ATOM   2462  O   PRO  1835       7.853 -14.322  33.688  1.00 65.17      PEP  O  
ATOM   2463  CB  PRO  1835       8.951 -17.468  32.937  1.00 51.03      PEP  C  
ATOM   2464  CG  PRO  1835       8.894 -18.096  31.502  1.00 54.60      PEP  C  
ATOM   2465  CD  PRO  1835       7.384 -18.314  31.282  1.00 53.84      PEP  C  
ATOM   2466  HA  PRO  1835       7.289 -16.804  34.084  1.00  0.00      PEP  H  
ATOM   2467  HB1 PRO  1835       8.896 -18.288  33.683  1.00  0.00      PEP  H  
ATOM   2468  HB2 PRO  1835       9.931 -16.952  33.027  1.00  0.00      PEP  H  
ATOM   2469  HG1 PRO  1835       9.342 -17.363  30.798  1.00  0.00      PEP  H  
ATOM   2470  HG2 PRO  1835       9.567 -18.980  31.495  1.00  0.00      PEP  H  
ATOM   2471  HD1 PRO  1835       7.031 -17.949  30.294  1.00  0.00      PEP  H  
ATOM   2472  HD2 PRO  1835       7.122 -19.377  31.470  1.00  0.00      PEP  H  
ATOM   2473  N   SER  1836       7.229 -14.709  31.533  1.00 49.63      PEP  N  
ATOM   2474  CA  SER  1836       7.201 -13.286  31.095  1.00 49.67      PEP  C  
ATOM   2475  C   SER  1836       6.403 -13.179  29.887  1.00 38.33      PEP  C  
ATOM   2476  O   SER  1836       6.091 -14.195  29.209  1.00 32.64      PEP  O  
ATOM   2477  CB  SER  1836       8.559 -12.610  30.774  1.00 34.86      PEP  C  
ATOM   2478  OG  SER  1836       9.419 -13.558  30.115  1.00 41.37      PEP  O  
ATOM   2479  HN  SER  1836       7.093 -15.403  30.830  1.00  0.00      PEP  H  
ATOM   2480  HA  SER  1836       6.693 -12.647  31.801  1.00  0.00      PEP  H  
ATOM   2481  HB1 SER  1836       9.054 -12.270  31.710  1.00  0.00      PEP  H  
ATOM   2482  HB2 SER  1836       8.562 -11.669  30.184  1.00  0.00      PEP  H  
ATOM   2483  HG1 SER  1836       9.927 -13.785  30.897  1.00  0.00      PEP  H  
ATOM   2484  N   ILE  1837       5.999 -11.946  29.590  1.00 32.46      PEP  N  
ATOM   2485  CA  ILE  1837       5.345 -11.505  28.365  1.00 34.59      PEP  C  
ATOM   2486  C   ILE  1837       5.914 -12.026  26.989  1.00 34.25      PEP  C  
ATOM   2487  O   ILE  1837       5.104 -12.512  26.219  1.00 28.20      PEP  O  
ATOM   2488  CB  ILE  1837       5.074 -10.002  28.476  1.00 30.37      PEP  C  
ATOM   2489  CG1 ILE  1837       3.831  -9.707  29.409  1.00 35.82      PEP  C  
ATOM   2490  CG2 ILE  1837       4.837  -9.415  27.086  1.00 38.51      PEP  C  
ATOM   2491  CD  ILE  1837       2.503 -10.146  28.792  1.00 30.46      PEP  C  
ATOM   2492  HN  ILE  1837       6.159 -11.300  30.334  1.00  0.00      PEP  H  
ATOM   2493  HA  ILE  1837       4.316 -11.836  28.362  1.00  0.00      PEP  H  
ATOM   2494  HB  ILE  1837       5.958  -9.498  28.923  1.00  0.00      PEP  H  
ATOM   2495 HG11 ILE  1837       3.768  -8.599  29.368  1.00  0.00      PEP  H  
ATOM   2496 HG12 ILE  1837       3.905 -10.074  30.455  1.00  0.00      PEP  H  
ATOM   2497 HG21 ILE  1837       4.029  -9.905  26.502  1.00  0.00      PEP  H  
ATOM   2498 HG22 ILE  1837       5.809  -9.627  26.593  1.00  0.00      PEP  H  
ATOM   2499 HG23 ILE  1837       4.589  -8.333  27.132  1.00  0.00      PEP  H  
ATOM   2500  HD1 ILE  1837       2.344  -9.816  27.742  1.00  0.00      PEP  H  
ATOM   2501  HD2 ILE  1837       1.629  -9.739  29.345  1.00  0.00      PEP  H  
ATOM   2502  HD3 ILE  1837       2.434 -11.253  28.855  1.00  0.00      PEP  H  
ATOM   2503  N   PRO  1838       7.176 -11.993  26.514  1.00 36.09      PEP  N  
ATOM   2504  CA  PRO  1838       7.525 -12.529  25.218  1.00 28.65      PEP  C  
ATOM   2505  C   PRO  1838       7.494 -13.991  25.014  1.00 23.50      PEP  C  
ATOM   2506  O   PRO  1838       7.063 -14.359  23.948  1.00 23.87      PEP  O  
ATOM   2507  CB  PRO  1838       8.923 -11.975  24.988  1.00 35.43      PEP  C  
ATOM   2508  CG  PRO  1838       9.025 -10.731  25.880  1.00 33.03      PEP  C  
ATOM   2509  CD  PRO  1838       8.198 -11.092  27.090  1.00 36.22      PEP  C  
ATOM   2510  HA  PRO  1838       6.866 -12.133  24.460  1.00  0.00      PEP  H  
ATOM   2511  HB1 PRO  1838       9.132 -11.673  23.940  1.00  0.00      PEP  H  
ATOM   2512  HB2 PRO  1838       9.685 -12.731  25.274  1.00  0.00      PEP  H  
ATOM   2513  HG1 PRO  1838      10.029 -10.430  26.248  1.00  0.00      PEP  H  
ATOM   2514  HG2 PRO  1838       8.470  -9.863  25.463  1.00  0.00      PEP  H  
ATOM   2515  HD1 PRO  1838       8.775 -11.621  27.879  1.00  0.00      PEP  H  
ATOM   2516  HD2 PRO  1838       7.705 -10.168  27.462  1.00  0.00      PEP  H  
ATOM   2517  N   ILE  1839       7.837 -14.760  26.015  1.00 28.30      PEP  N  
ATOM   2518  CA  ILE  1839       7.689 -16.183  26.171  1.00 28.60      PEP  C  
ATOM   2519  C   ILE  1839       6.163 -16.599  26.098  1.00 28.48      PEP  C  
ATOM   2520  O   ILE  1839       5.716 -17.515  25.404  1.00 23.34      PEP  O  
ATOM   2521  CB  ILE  1839       8.308 -16.752  27.449  1.00 41.48      PEP  C  
ATOM   2522  CG1 ILE  1839       9.766 -16.291  27.560  1.00 44.46      PEP  C  
ATOM   2523  CG2 ILE  1839       8.058 -18.284  27.582  1.00 27.30      PEP  C  
ATOM   2524  CD  ILE  1839      10.678 -16.701  26.311  1.00 42.48      PEP  C  
ATOM   2525  HN  ILE  1839       8.338 -14.221  26.687  1.00  0.00      PEP  H  
ATOM   2526  HA  ILE  1839       8.117 -16.677  25.311  1.00  0.00      PEP  H  
ATOM   2527  HB  ILE  1839       7.792 -16.337  28.342  1.00  0.00      PEP  H  
ATOM   2528 HG11 ILE  1839      10.227 -16.645  28.507  1.00  0.00      PEP  H  
ATOM   2529 HG12 ILE  1839       9.866 -15.197  27.730  1.00  0.00      PEP  H  
ATOM   2530 HG21 ILE  1839       8.358 -18.753  26.621  1.00  0.00      PEP  H  
ATOM   2531 HG22 ILE  1839       7.004 -18.432  27.900  1.00  0.00      PEP  H  
ATOM   2532 HG23 ILE  1839       8.757 -18.777  28.292  1.00  0.00      PEP  H  
ATOM   2533  HD1 ILE  1839      10.307 -17.697  25.988  1.00  0.00      PEP  H  
ATOM   2534  HD2 ILE  1839      11.716 -16.779  26.699  1.00  0.00      PEP  H  
ATOM   2535  HD3 ILE  1839      10.541 -15.950  25.504  1.00  0.00      PEP  H  
ATOM   2536  N   TRP  1840       5.326 -15.929  26.818  1.00 27.20      PEP  N  
ATOM   2537  CA  TRP  1840       3.868 -16.109  26.893  1.00 28.45      PEP  C  
ATOM   2538  C   TRP  1840       3.230 -15.782  25.599  1.00 23.72      PEP  C  
ATOM   2539  O   TRP  1840       2.317 -16.443  25.099  1.00 23.33      PEP  O  
ATOM   2540  CB  TRP  1840       3.350 -15.142  28.029  1.00 27.81      PEP  C  
ATOM   2541  CG  TRP  1840       1.894 -15.224  28.265  1.00 27.43      PEP  C  
ATOM   2542  CD1 TRP  1840       1.224 -16.318  28.788  1.00 26.63      PEP  C  
ATOM   2543  CD2 TRP  1840       0.967 -14.285  27.902  1.00 25.04      PEP  C  
ATOM   2544  CE2 TRP  1840      -0.303 -14.744  28.270  1.00 27.10      PEP  C  
ATOM   2545  CE3 TRP  1840       1.099 -12.959  27.399  1.00 21.08      PEP  C  
ATOM   2546  NE1 TRP  1840      -0.140 -16.042  28.683  1.00 30.96      PEP  N  
ATOM   2547  CZ2 TRP  1840      -1.443 -14.031  27.981  1.00 25.01      PEP  C  
ATOM   2548  CZ3 TRP  1840      -0.132 -12.308  27.102  1.00 27.53      PEP  C  
ATOM   2549  CH2 TRP  1840      -1.365 -12.815  27.469  1.00 25.15      PEP  C  
ATOM   2550  HN  TRP  1840       5.725 -15.325  27.504  1.00  0.00      PEP  H  
ATOM   2551  HA  TRP  1840       3.659 -17.158  27.044  1.00  0.00      PEP  H  
ATOM   2552  HB1 TRP  1840       3.660 -14.088  27.869  1.00  0.00      PEP  H  
ATOM   2553  HB2 TRP  1840       3.904 -15.524  28.913  1.00  0.00      PEP  H  
ATOM   2554  HD1 TRP  1840       1.742 -17.186  29.169  1.00  0.00      PEP  H  
ATOM   2555  HE1 TRP  1840      -0.901 -16.578  28.975  1.00  0.00      PEP  H  
ATOM   2556  HE3 TRP  1840       2.049 -12.493  27.185  1.00  0.00      PEP  H  
ATOM   2557  HZ2 TRP  1840      -2.448 -14.325  28.246  1.00  0.00      PEP  H  
ATOM   2558  HZ3 TRP  1840      -0.054 -11.360  26.593  1.00  0.00      PEP  H  
ATOM   2559  HH2 TRP  1840      -2.331 -12.420  27.195  1.00  0.00      PEP  H  
ATOM   2560  N   GLY  1841       3.664 -14.611  24.994  1.00 26.17      PEP  N  
ATOM   2561  CA  GLY  1841       3.052 -14.233  23.695  1.00 23.07      PEP  C  
ATOM   2562  C   GLY  1841       3.556 -15.090  22.542  1.00 30.20      PEP  C  
ATOM   2563  O   GLY  1841       2.789 -15.388  21.617  1.00 28.12      PEP  O  
ATOM   2564  HN  GLY  1841       4.156 -13.882  25.462  1.00  0.00      PEP  H  
ATOM   2565  HA1 GLY  1841       3.364 -13.212  23.534  1.00  0.00      PEP  H  
ATOM   2566  HA2 GLY  1841       1.977 -14.310  23.771  1.00  0.00      PEP  H  
ATOM   2567  N   GLY  1842       4.808 -15.509  22.561  1.00 26.23      PEP  N  
ATOM   2568  CA  GLY  1842       5.342 -16.585  21.687  1.00 21.44      PEP  C  
ATOM   2569  C   GLY  1842       4.612 -17.880  21.796  1.00 20.12      PEP  C  
ATOM   2570  O   GLY  1842       4.406 -18.563  20.781  1.00 31.92      PEP  O  
ATOM   2571  HN  GLY  1842       5.460 -15.029  23.143  1.00  0.00      PEP  H  
ATOM   2572  HA1 GLY  1842       6.396 -16.742  21.856  1.00  0.00      PEP  H  
ATOM   2573  HA2 GLY  1842       5.146 -16.217  20.691  1.00  0.00      PEP  H  
ATOM   2574  N   SER  1843       4.160 -18.200  22.970  1.00 24.37      PEP  N  
ATOM   2575  CA  SER  1843       3.364 -19.386  23.208  1.00 22.01      PEP  C  
ATOM   2576  C   SER  1843       1.993 -19.332  22.553  1.00 28.12      PEP  C  
ATOM   2577  O   SER  1843       1.370 -20.306  22.254  1.00 31.90      PEP  O  
ATOM   2578  CB  SER  1843       3.207 -19.739  24.716  1.00 27.84      PEP  C  
ATOM   2579  OG  SER  1843       4.422 -20.272  25.229  1.00 35.60      PEP  O  
ATOM   2580  HN  SER  1843       4.443 -17.589  23.706  1.00  0.00      PEP  H  
ATOM   2581  HA  SER  1843       3.786 -20.213  22.654  1.00  0.00      PEP  H  
ATOM   2582  HB1 SER  1843       2.437 -20.526  24.867  1.00  0.00      PEP  H  
ATOM   2583  HB2 SER  1843       2.888 -18.915  25.391  1.00  0.00      PEP  H  
ATOM   2584  HG1 SER  1843       5.003 -19.509  25.177  1.00  0.00      PEP  H  
ATOM   2585  N   TRP  1844       1.527 -18.095  22.258  1.00 27.03      PEP  N  
ATOM   2586  CA  TRP  1844       0.260 -17.784  21.635  1.00 21.71      PEP  C  
ATOM   2587  C   TRP  1844       0.405 -17.485  20.124  1.00 25.37      PEP  C  
ATOM   2588  O   TRP  1844      -0.454 -16.837  19.526  1.00 21.64      PEP  O  
ATOM   2589  CB  TRP  1844      -0.503 -16.729  22.305  1.00 23.41      PEP  C  
ATOM   2590  CG  TRP  1844      -1.141 -17.121  23.594  1.00 28.66      PEP  C  
ATOM   2591  CD1 TRP  1844      -0.839 -16.538  24.894  1.00 25.32      PEP  C  
ATOM   2592  CD2 TRP  1844      -2.043 -18.165  23.871  1.00 20.99      PEP  C  
ATOM   2593  CE2 TRP  1844      -2.259 -18.278  25.210  1.00 25.96      PEP  C  
ATOM   2594  CE3 TRP  1844      -2.668 -19.174  23.040  1.00 19.91      PEP  C  
ATOM   2595  NE1 TRP  1844      -1.547 -17.282  25.826  1.00 23.84      PEP  N  
ATOM   2596  CZ2 TRP  1844      -2.975 -19.260  25.838  1.00 24.35      PEP  C  
ATOM   2597  CZ3 TRP  1844      -3.615 -20.084  23.623  1.00 22.71      PEP  C  
ATOM   2598  CH2 TRP  1844      -3.630 -20.159  25.040  1.00 20.48      PEP  C  
ATOM   2599  HN  TRP  1844       2.149 -17.325  22.373  1.00  0.00      PEP  H  
ATOM   2600  HA  TRP  1844      -0.292 -18.684  21.866  1.00  0.00      PEP  H  
ATOM   2601  HB1 TRP  1844      -1.325 -16.348  21.660  1.00  0.00      PEP  H  
ATOM   2602  HB2 TRP  1844       0.135 -15.845  22.521  1.00  0.00      PEP  H  
ATOM   2603  HD1 TRP  1844      -0.080 -15.790  25.071  1.00  0.00      PEP  H  
ATOM   2604  HE1 TRP  1844      -1.424 -17.228  26.793  1.00  0.00      PEP  H  
ATOM   2605  HE3 TRP  1844      -2.579 -19.108  21.966  1.00  0.00      PEP  H  
ATOM   2606  HZ2 TRP  1844      -3.080 -19.289  26.912  1.00  0.00      PEP  H  
ATOM   2607  HZ3 TRP  1844      -4.097 -20.854  23.039  1.00  0.00      PEP  H  
ATOM   2608  HH2 TRP  1844      -4.278 -20.922  25.445  1.00  0.00      PEP  H  
ATOM   2609  N   ARG  1845       1.558 -17.976  19.518  1.00 19.47      PEP  N  
ATOM   2610  CA  ARG  1845       1.682 -18.008  18.072  1.00 21.67      PEP  C  
ATOM   2611  C   ARG  1845       0.555 -18.858  17.486  1.00 26.84      PEP  C  
ATOM   2612  O   ARG  1845       0.005 -19.834  18.009  1.00 23.71      PEP  O  
ATOM   2613  CB  ARG  1845       3.024 -18.530  17.553  1.00 23.66      PEP  C  
ATOM   2614  CG  ARG  1845       4.154 -17.575  17.902  1.00 24.16      PEP  C  
ATOM   2615  CD  ARG  1845       5.499 -18.204  17.540  1.00 29.16      PEP  C  
ATOM   2616  NE  ARG  1845       6.587 -17.241  17.474  1.00 27.17      PEP  N  
ATOM   2617  CZ  ARG  1845       7.816 -17.680  17.305  1.00 27.49      PEP  C  
ATOM   2618  NH1 ARG  1845       8.028 -18.855  16.789  1.00 27.51      PEP  N1+
ATOM   2619  NH2 ARG  1845       8.859 -16.981  17.738  1.00 28.73      PEP  N  
ATOM   2620  HN  ARG  1845       2.283 -18.368  20.080  1.00  0.00      PEP  H  
ATOM   2621  HA  ARG  1845       1.471 -17.024  17.680  1.00  0.00      PEP  H  
ATOM   2622  HB1 ARG  1845       3.046 -18.830  16.484  1.00  0.00      PEP  H  
ATOM   2623  HB2 ARG  1845       3.192 -19.484  18.099  1.00  0.00      PEP  H  
ATOM   2624  HG1 ARG  1845       3.959 -17.314  18.965  1.00  0.00      PEP  H  
ATOM   2625  HG2 ARG  1845       3.927 -16.639  17.348  1.00  0.00      PEP  H  
ATOM   2626  HD1 ARG  1845       5.365 -18.671  16.541  1.00  0.00      PEP  H  
ATOM   2627  HD2 ARG  1845       5.757 -19.037  18.230  1.00  0.00      PEP  H  
ATOM   2628  HE  ARG  1845       6.618 -16.347  17.920  1.00  0.00      PEP  H  
ATOM   2629 HH11 ARG  1845       7.276 -19.268  16.273  1.00  0.00      PEP  H  
ATOM   2630 HH12 ARG  1845       8.963 -18.990  16.463  1.00  0.00      PEP  H  
ATOM   2631 HH21 ARG  1845       8.556 -16.345  18.448  1.00  0.00      PEP  H  
ATOM   2632 HH22 ARG  1845       9.701 -17.507  17.858  1.00  0.00      PEP  H  
ATOM   2633  N   ALA  1846       0.120 -18.387  16.292  1.00 27.41      PEP  N  
ATOM   2634  CA  ALA  1846      -0.966 -19.079  15.584  1.00 29.67      PEP  C  
ATOM   2635  C   ALA  1846      -0.533 -20.406  14.979  1.00 31.38      PEP  C  
ATOM   2636  O   ALA  1846       0.646 -20.522  14.704  1.00 28.47      PEP  O  
ATOM   2637  CB  ALA  1846      -1.559 -18.137  14.476  1.00 21.19      PEP  C  
ATOM   2638  HN  ALA  1846       0.369 -17.474  15.979  1.00  0.00      PEP  H  
ATOM   2639  HA  ALA  1846      -1.680 -19.335  16.352  1.00  0.00      PEP  H  
ATOM   2640  HB1 ALA  1846      -0.904 -17.861  13.621  1.00  0.00      PEP  H  
ATOM   2641  HB2 ALA  1846      -2.017 -17.257  14.976  1.00  0.00      PEP  H  
ATOM   2642  HB3 ALA  1846      -2.438 -18.667  14.053  1.00  0.00      PEP  H  
ATOM   2643  N   PRO  1847      -1.388 -21.396  14.718  1.00 40.33      PEP  N  
ATOM   2644  CA  PRO  1847      -1.032 -22.729  14.143  1.00 43.94      PEP  C  
ATOM   2645  C   PRO  1847      -0.052 -22.768  12.936  1.00 44.69      PEP  C  
ATOM   2646  O   PRO  1847      -0.174 -21.939  12.022  1.00 45.08      PEP  O  
ATOM   2647  CB  PRO  1847      -2.347 -23.417  13.781  1.00 37.53      PEP  C  
ATOM   2648  CG  PRO  1847      -3.350 -22.702  14.683  1.00 40.19      PEP  C  
ATOM   2649  CD  PRO  1847      -2.810 -21.311  14.950  1.00 36.02      PEP  C  
ATOM   2650  HA  PRO  1847      -0.599 -23.280  14.965  1.00  0.00      PEP  H  
ATOM   2651  HB1 PRO  1847      -2.263 -24.509  13.973  1.00  0.00      PEP  H  
ATOM   2652  HB2 PRO  1847      -2.699 -23.090  12.779  1.00  0.00      PEP  H  
ATOM   2653  HG1 PRO  1847      -4.376 -22.638  14.262  1.00  0.00      PEP  H  
ATOM   2654  HG2 PRO  1847      -3.321 -23.239  15.656  1.00  0.00      PEP  H  
ATOM   2655  HD1 PRO  1847      -3.153 -20.749  14.055  1.00  0.00      PEP  H  
ATOM   2656  HD2 PRO  1847      -3.182 -20.925  15.923  1.00  0.00      PEP  H  
ATOM   2657  N   GLY  1848       0.879 -23.719  12.946  1.00 40.63      PEP  N  
ATOM   2658  CA  GLY  1848       1.855 -23.755  11.803  1.00 40.79      PEP  C  
ATOM   2659  C   GLY  1848       3.165 -23.054  12.141  1.00 46.99      PEP  C  
ATOM   2660  O   GLY  1848       3.225 -21.848  12.577  1.00 51.60      PEP  O  
ATOM   2661  HN  GLY  1848       0.961 -24.456  13.613  1.00  0.00      PEP  H  
ATOM   2662  HA1 GLY  1848       1.499 -23.169  10.968  1.00  0.00      PEP  H  
ATOM   2663  HA2 GLY  1848       2.060 -24.793  11.592  1.00  0.00      PEP  H  
ATOM   2664  N   TRP  1849       4.313 -23.694  12.060  1.00 52.37      PEP  N  
ATOM   2665  CA  TRP  1849       5.608 -23.015  12.052  1.00 49.06      PEP  C  
ATOM   2666  C   TRP  1849       5.861 -22.080  10.918  1.00 52.94      PEP  C  
ATOM   2667  O   TRP  1849       5.973 -22.467   9.765  1.00 58.73      PEP  O  
ATOM   2668  CB  TRP  1849       6.763 -23.988  12.045  1.00 61.67      PEP  C  
ATOM   2669  CG  TRP  1849       8.156 -23.492  12.294  1.00 66.14      PEP  C  
ATOM   2670  CD1 TRP  1849       8.507 -22.835  13.448  1.00 61.11      PEP  C  
ATOM   2671  CD2 TRP  1849       9.318 -23.470  11.473  1.00 64.20      PEP  C  
ATOM   2672  CE2 TRP  1849      10.360 -22.960  12.315  1.00 62.61      PEP  C  
ATOM   2673  CE3 TRP  1849       9.554 -23.936  10.125  1.00 60.94      PEP  C  
ATOM   2674  NE1 TRP  1849       9.830 -22.543  13.478  1.00 59.38      PEP  N  
ATOM   2675  CZ2 TRP  1849      11.706 -23.001  11.838  1.00 65.11      PEP  C  
ATOM   2676  CZ3 TRP  1849      10.882 -23.915   9.708  1.00 56.07      PEP  C  
ATOM   2677  CH2 TRP  1849      11.895 -23.461  10.525  1.00 54.14      PEP  C  
ATOM   2678  HN  TRP  1849       4.340 -24.681  11.915  1.00  0.00      PEP  H  
ATOM   2679  HA  TRP  1849       5.544 -22.414  12.947  1.00  0.00      PEP  H  
ATOM   2680  HB1 TRP  1849       6.730 -24.623  11.134  1.00  0.00      PEP  H  
ATOM   2681  HB2 TRP  1849       6.591 -24.689  12.889  1.00  0.00      PEP  H  
ATOM   2682  HD1 TRP  1849       7.768 -22.710  14.225  1.00  0.00      PEP  H  
ATOM   2683  HE1 TRP  1849      10.449 -22.250  14.174  1.00  0.00      PEP  H  
ATOM   2684  HE3 TRP  1849       8.806 -24.352   9.467  1.00  0.00      PEP  H  
ATOM   2685  HZ2 TRP  1849      12.494 -22.580  12.445  1.00  0.00      PEP  H  
ATOM   2686  HZ3 TRP  1849      11.187 -24.067   8.683  1.00  0.00      PEP  H  
ATOM   2687  HH2 TRP  1849      12.854 -23.357  10.038  1.00  0.00      PEP  H  
ATOM   2688  N   ASP  1850       5.833 -20.751  11.139  1.00 52.58      PEP  N  
ATOM   2689  CA  ASP  1850       6.021 -19.723  10.203  1.00 50.44      PEP  C  
ATOM   2690  C   ASP  1850       7.507 -19.373  10.284  1.00 50.47      PEP  C  
ATOM   2691  O   ASP  1850       7.912 -18.870  11.360  1.00 46.91      PEP  O  
ATOM   2692  CB  ASP  1850       5.128 -18.574  10.620  1.00 44.85      PEP  C  
ATOM   2693  CG  ASP  1850       5.066 -17.358   9.642  1.00 54.01      PEP  C  
ATOM   2694  OD1 ASP  1850       5.720 -17.492   8.592  1.00 51.09      PEP  O  
ATOM   2695  OD2 ASP  1850       4.282 -16.418   9.846  1.00 45.71      PEP  O1-
ATOM   2696  HN  ASP  1850       5.643 -20.446  12.069  1.00  0.00      PEP  H  
ATOM   2697  HA  ASP  1850       5.711 -19.937   9.191  1.00  0.00      PEP  H  
ATOM   2698  HB1 ASP  1850       5.455 -18.157  11.597  1.00  0.00      PEP  H  
ATOM   2699  HB2 ASP  1850       4.076 -18.929  10.634  1.00  0.00      PEP  H  
ATOM   2700  N   PRO  1851       8.317 -19.582   9.261  1.00 48.62      PEP  N  
ATOM   2701  CA  PRO  1851       9.749 -19.834   9.634  1.00 41.40      PEP  C  
ATOM   2702  C   PRO  1851      10.577 -18.539   9.850  1.00 42.77      PEP  C  
ATOM   2703  O   PRO  1851      11.647 -18.586  10.419  1.00 44.84      PEP  O  
ATOM   2704  CB  PRO  1851      10.358 -20.508   8.389  1.00 49.28      PEP  C  
ATOM   2705  CG  PRO  1851       9.326 -20.312   7.284  1.00 46.22      PEP  C  
ATOM   2706  CD  PRO  1851       7.929 -20.256   8.015  1.00 53.58      PEP  C  
ATOM   2707  HA  PRO  1851       9.717 -20.404  10.551  1.00  0.00      PEP  H  
ATOM   2708  HB1 PRO  1851      10.325 -21.603   8.579  1.00  0.00      PEP  H  
ATOM   2709  HB2 PRO  1851      11.396 -20.225   8.112  1.00  0.00      PEP  H  
ATOM   2710  HG1 PRO  1851       9.557 -19.332   6.815  1.00  0.00      PEP  H  
ATOM   2711  HG2 PRO  1851       9.219 -21.146   6.558  1.00  0.00      PEP  H  
ATOM   2712  HD1 PRO  1851       7.142 -19.661   7.505  1.00  0.00      PEP  H  
ATOM   2713  HD2 PRO  1851       7.610 -21.308   8.180  1.00  0.00      PEP  H  
ATOM   2714  N   LEU  1852      10.231 -17.381   9.258  1.00 45.95      PEP  N  
ATOM   2715  CA  LEU  1852      11.170 -16.250   9.348  1.00 33.26      PEP  C  
ATOM   2716  C   LEU  1852      10.956 -15.463  10.620  1.00 35.50      PEP  C  
ATOM   2717  O   LEU  1852      11.898 -14.798  11.030  1.00 42.57      PEP  O  
ATOM   2718  CB  LEU  1852      11.069 -15.269   8.060  1.00 49.42      PEP  C  
ATOM   2719  CG  LEU  1852      11.962 -14.020   8.070  1.00 46.92      PEP  C  
ATOM   2720  CD1 LEU  1852      13.470 -14.380   7.940  1.00 52.41      PEP  C  
ATOM   2721  CD2 LEU  1852      11.586 -13.000   6.889  1.00 43.00      PEP  C  
ATOM   2722  HN  LEU  1852       9.337 -17.318   8.825  1.00  0.00      PEP  H  
ATOM   2723  HA  LEU  1852      12.191 -16.587   9.455  1.00  0.00      PEP  H  
ATOM   2724  HB1 LEU  1852      10.024 -14.911   7.943  1.00  0.00      PEP  H  
ATOM   2725  HB2 LEU  1852      11.320 -15.950   7.219  1.00  0.00      PEP  H  
ATOM   2726  HG  LEU  1852      11.865 -13.483   9.038  1.00  0.00      PEP  H  
ATOM   2727 HD11 LEU  1852      13.742 -15.290   8.517  1.00  0.00      PEP  H  
ATOM   2728 HD12 LEU  1852      14.175 -13.592   8.279  1.00  0.00      PEP  H  
ATOM   2729 HD13 LEU  1852      13.598 -14.671   6.876  1.00  0.00      PEP  H  
ATOM   2730 HD21 LEU  1852      11.830 -13.392   5.879  1.00  0.00      PEP  H  
ATOM   2731 HD22 LEU  1852      12.137 -12.051   7.056  1.00  0.00      PEP  H  
ATOM   2732 HD23 LEU  1852      10.482 -12.885   6.842  1.00  0.00      PEP  H  
ATOM   2733  N   CYS  1853       9.757 -15.508  11.220  1.00 34.06      PEP  N  
ATOM   2734  CA  CYS  1853       9.274 -14.600  12.194  1.00 34.48      PEP  C  
ATOM   2735  C   CYS  1853       9.774 -14.714  13.630  1.00 33.47      PEP  C  
ATOM   2736  O   CYS  1853      10.326 -15.749  14.012  1.00 34.20      PEP  O  
ATOM   2737  CB  CYS  1853       7.791 -14.360  12.116  1.00 22.52      PEP  C  
ATOM   2738  SG  CYS  1853       6.656 -15.742  12.549  1.00 28.97      PEP  S  
ATOM   2739  HN  CYS  1853       9.091 -16.164  10.871  1.00  0.00      PEP  H  
ATOM   2740  HA  CYS  1853       9.690 -13.640  11.925  1.00  0.00      PEP  H  
ATOM   2741  HB1 CYS  1853       7.581 -14.099  11.057  1.00  0.00      PEP  H  
ATOM   2742  HB2 CYS  1853       7.551 -13.478  12.748  1.00  0.00      PEP  H  
ATOM   2743  N   TRP  1854       9.637 -13.665  14.375  1.00 32.47      PEP  N  
ATOM   2744  CA  TRP  1854      10.300 -13.578  15.645  1.00 25.37      PEP  C  
ATOM   2745  C   TRP  1854       9.529 -12.798  16.697  1.00 24.35      PEP  C  
ATOM   2746  O   TRP  1854       8.714 -11.973  16.407  1.00 21.17      PEP  O  
ATOM   2747  CB  TRP  1854      11.733 -12.928  15.646  1.00 33.58      PEP  C  
ATOM   2748  CG  TRP  1854      11.785 -11.557  15.054  1.00 28.31      PEP  C  
ATOM   2749  CD1 TRP  1854      11.455 -10.397  15.741  1.00 27.95      PEP  C  
ATOM   2750  CD2 TRP  1854      11.981 -11.234  13.714  1.00 39.90      PEP  C  
ATOM   2751  CE2 TRP  1854      11.810  -9.826  13.645  1.00 34.74      PEP  C  
ATOM   2752  CE3 TRP  1854      12.329 -11.954  12.520  1.00 40.69      PEP  C  
ATOM   2753  NE1 TRP  1854      11.530  -9.379  14.909  1.00 29.61      PEP  N  
ATOM   2754  CZ2 TRP  1854      11.921  -9.181  12.433  1.00 48.65      PEP  C  
ATOM   2755  CZ3 TRP  1854      12.453 -11.270  11.329  1.00 55.18      PEP  C  
ATOM   2756  CH2 TRP  1854      12.236  -9.932  11.256  1.00 53.00      PEP  C  
ATOM   2757  HN  TRP  1854       9.098 -12.844  14.203  1.00  0.00      PEP  H  
ATOM   2758  HA  TRP  1854      10.354 -14.598  15.998  1.00  0.00      PEP  H  
ATOM   2759  HB1 TRP  1854      12.279 -13.533  14.892  1.00  0.00      PEP  H  
ATOM   2760  HB2 TRP  1854      12.323 -12.876  16.586  1.00  0.00      PEP  H  
ATOM   2761  HD1 TRP  1854      11.324 -10.333  16.812  1.00  0.00      PEP  H  
ATOM   2762  HE1 TRP  1854      11.367  -8.430  15.072  1.00  0.00      PEP  H  
ATOM   2763  HE3 TRP  1854      12.470 -13.025  12.532  1.00  0.00      PEP  H  
ATOM   2764  HZ2 TRP  1854      11.680  -8.129  12.393  1.00  0.00      PEP  H  
ATOM   2765  HZ3 TRP  1854      12.813 -11.850  10.492  1.00  0.00      PEP  H  
ATOM   2766  HH2 TRP  1854      12.423  -9.348  10.366  1.00  0.00      PEP  H  
ATOM   2767  N   ASP  1855       9.826 -13.038  18.004  1.00 23.22      PEP  N  
ATOM   2768  CA  ASP  1855       9.097 -12.461  19.062  1.00 24.81      PEP  C  
ATOM   2769  C   ASP  1855       9.794 -11.357  19.753  1.00 28.37      PEP  C  
ATOM   2770  O   ASP  1855       9.276 -10.664  20.598  1.00 20.83      PEP  O  
ATOM   2771  CB  ASP  1855       8.787 -13.515  20.160  1.00 24.45      PEP  C  
ATOM   2772  CG  ASP  1855       7.961 -14.612  19.673  1.00 30.33      PEP  C  
ATOM   2773  OD1 ASP  1855       7.086 -14.468  18.743  1.00 23.50      PEP  O  
ATOM   2774  OD2 ASP  1855       8.104 -15.729  20.190  1.00 27.38      PEP  O1-
ATOM   2775  HN  ASP  1855      10.493 -13.708  18.322  1.00  0.00      PEP  H  
ATOM   2776  HA  ASP  1855       8.102 -12.134  18.800  1.00  0.00      PEP  H  
ATOM   2777  HB1 ASP  1855       8.229 -13.179  21.061  1.00  0.00      PEP  H  
ATOM   2778  HB2 ASP  1855       9.795 -13.857  20.476  1.00  0.00      PEP  H  
ATOM   2779  N   GLU  1856      11.076 -11.051  19.336  1.00 25.83      PEP  N  
ATOM   2780  CA  GLU  1856      12.017 -10.158  19.938  1.00 30.74      PEP  C  
ATOM   2781  C   GLU  1856      13.196  -9.743  19.057  1.00 31.18      PEP  C  
ATOM   2782  O   GLU  1856      13.628 -10.530  18.171  1.00 24.70      PEP  O  
ATOM   2783  CB  GLU  1856      12.438 -10.624  21.362  1.00 32.72      PEP  C  
ATOM   2784  CG  GLU  1856      13.795 -10.124  21.925  1.00 39.82      PEP  C  
ATOM   2785  CD  GLU  1856      14.096 -10.746  23.298  1.00 53.84      PEP  C  
ATOM   2786  OE1 GLU  1856      13.530 -10.294  24.335  1.00 49.30      PEP  O  
ATOM   2787  OE2 GLU  1856      14.783 -11.770  23.369  1.00 52.52      PEP  O1-
ATOM   2788  HN  GLU  1856      11.451 -11.619  18.607  1.00  0.00      PEP  H  
ATOM   2789  HA  GLU  1856      11.384  -9.294  20.076  1.00  0.00      PEP  H  
ATOM   2790  HB1 GLU  1856      12.427 -11.735  21.356  1.00  0.00      PEP  H  
ATOM   2791  HB2 GLU  1856      11.716 -10.353  22.162  1.00  0.00      PEP  H  
ATOM   2792  HG1 GLU  1856      13.751  -9.053  22.214  1.00  0.00      PEP  H  
ATOM   2793  HG2 GLU  1856      14.626 -10.300  21.208  1.00  0.00      PEP  H  
ATOM   2794  N   CYS  1857      13.621  -8.445  19.127  1.00 38.33      PEP  N  
ATOM   2795  CA  CYS  1857      14.719  -7.952  18.352  1.00 39.11      PEP  C  
ATOM   2796  C   CYS  1857      15.699  -7.369  19.356  1.00 55.34      PEP  C  
ATOM   2797  O   CYS  1857      15.384  -6.581  20.223  1.00 64.00      PEP  O  
ATOM   2798  CB  CYS  1857      14.268  -6.872  17.314  1.00 49.22      PEP  C  
ATOM   2799  SG  CYS  1857      15.661  -6.582  16.173  1.00 78.60      PEP  S  
ATOM   2800  HN  CYS  1857      13.058  -7.783  19.617  1.00  0.00      PEP  H  
ATOM   2801  HA  CYS  1857      15.169  -8.769  17.811  1.00  0.00      PEP  H  
ATOM   2802  HB1 CYS  1857      13.972  -5.947  17.853  1.00  0.00      PEP  H  
ATOM   2803  HB2 CYS  1857      13.359  -7.314  16.853  1.00  0.00      PEP  H  
ATOM   2804  N   ARG  1858      16.955  -7.848  19.283  1.00 67.20      PEP  N  
ATOM   2805  CA  ARG  1858      18.061  -7.416  20.104  1.00 67.74      PEP  C  
ATOM   2806  C   ARG  1858      19.032  -6.649  19.214  1.00 78.66      PEP  C  
ATOM   2807  O   ARG  1858      20.161  -6.440  19.584  1.00 76.05      PEP  O  
ATOM   2808  CB  ARG  1858      18.763  -8.672  20.743  1.00 56.41      PEP  C  
ATOM   2809  CG  ARG  1858      19.132  -9.663  19.674  1.00 50.63      PEP  C  
ATOM   2810  CD  ARG  1858      20.024 -10.800  20.282  1.00 59.12      PEP  C  
ATOM   2811  NE  ARG  1858      20.685 -11.683  19.255  1.00 70.73      PEP  N  
ATOM   2812  CZ  ARG  1858      21.417 -12.727  19.563  1.00 64.43      PEP  C  
ATOM   2813  NH1 ARG  1858      21.371 -13.238  20.754  1.00 52.69      PEP  N1+
ATOM   2814  NH2 ARG  1858      22.147 -13.378  18.676  1.00 56.06      PEP  N  
ATOM   2815  HN  ARG  1858      17.135  -8.457  18.514  1.00  0.00      PEP  H  
ATOM   2816  HA  ARG  1858      17.659  -6.669  20.773  1.00  0.00      PEP  H  
ATOM   2817  HB1 ARG  1858      18.036  -9.159  21.429  1.00  0.00      PEP  H  
ATOM   2818  HB2 ARG  1858      19.659  -8.341  21.311  1.00  0.00      PEP  H  
ATOM   2819  HG1 ARG  1858      19.709  -9.172  18.862  1.00  0.00      PEP  H  
ATOM   2820  HG2 ARG  1858      18.208 -10.080  19.218  1.00  0.00      PEP  H  
ATOM   2821  HD1 ARG  1858      19.352 -11.442  20.890  1.00  0.00      PEP  H  
ATOM   2822  HD2 ARG  1858      20.770 -10.457  21.029  1.00  0.00      PEP  H  
ATOM   2823  HE  ARG  1858      20.542 -11.597  18.270  1.00  0.00      PEP  H  
ATOM   2824 HH11 ARG  1858      22.005 -14.011  20.761  1.00  0.00      PEP  H  
ATOM   2825 HH12 ARG  1858      20.913 -12.852  21.554  1.00  0.00      PEP  H  
ATOM   2826 HH21 ARG  1858      22.170 -13.075  17.724  1.00  0.00      PEP  H  
ATOM   2827 HH22 ARG  1858      23.000 -13.758  19.036  1.00  0.00      PEP  H  
ATOM   2828  N   GLY  1859      18.502  -6.140  18.065  1.00 80.47      PEP  N  
ATOM   2829  CA  GLY  1859      19.306  -5.241  17.250  1.00 82.29      PEP  C  
ATOM   2830  C   GLY  1859      18.490  -4.415  16.288  1.00 83.54      PEP  C  
ATOM   2831  O   GLY  1859      17.392  -3.992  16.664  1.00 73.04      PEP  O  
ATOM   2832  HN  GLY  1859      17.534  -6.185  17.830  1.00  0.00      PEP  H  
ATOM   2833  HA1 GLY  1859      20.089  -5.788  16.747  1.00  0.00      PEP  H  
ATOM   2834  HA2 GLY  1859      19.745  -4.509  17.913  1.00  0.00      PEP  H  
ATOM   2835  N   SER  1860      18.991  -4.219  15.076  1.00 84.39      PEP  N  
ATOM   2836  CA  SER  1860      18.321  -3.431  14.092  1.00 82.51      PEP  C  
ATOM   2837  C   SER  1860      17.058  -3.982  13.465  1.00 78.05      PEP  C  
ATOM   2838  O   SER  1860      16.142  -3.238  13.115  1.00 79.61      PEP  O  
ATOM   2839  CB  SER  1860      19.247  -3.053  12.941  1.00 80.28      PEP  C  
ATOM   2840  OG  SER  1860      20.503  -2.490  13.405  1.00 85.84      PEP  O  
ATOM   2841  HN  SER  1860      19.866  -4.604  14.796  1.00  0.00      PEP  H  
ATOM   2842  HA  SER  1860      18.103  -2.496  14.585  1.00  0.00      PEP  H  
ATOM   2843  HB1 SER  1860      18.720  -2.316  12.297  1.00  0.00      PEP  H  
ATOM   2844  HB2 SER  1860      19.444  -3.923  12.278  1.00  0.00      PEP  H  
ATOM   2845  HG1 SER  1860      20.251  -1.635  13.763  1.00  0.00      PEP  H  
ATOM   2846  N   CYS  1861      16.949  -5.313  13.290  1.00 73.50      PEP  N  
ATOM   2847  CA  CYS  1861      15.901  -6.005  12.506  1.00 85.24      PEP  C  
ATOM   2848  C   CYS  1861      15.436  -5.307  11.187  1.00 72.24      PEP  C  
ATOM   2849  O   CYS  1861      14.265  -5.185  10.979  1.00 62.91      PEP  O  
ATOM   2850  CB  CYS  1861      14.684  -6.409  13.376  1.00 72.42      PEP  C  
ATOM   2851  SG  CYS  1861      15.130  -7.724  14.558  1.00 84.67      PEP  S  
ATOM   2852  HN  CYS  1861      17.674  -5.920  13.605  1.00  0.00      PEP  H  
ATOM   2853  HA  CYS  1861      16.358  -6.864  12.038  1.00  0.00      PEP  H  
ATOM   2854  HB1 CYS  1861      13.873  -6.783  12.715  1.00  0.00      PEP  H  
ATOM   2855  HB2 CYS  1861      14.149  -5.577  13.880  1.00  0.00      PEP  H  
ATOM   2856  N   PRO  1862      16.262  -4.883  10.182  1.00 83.81      PEP  N  
ATOM   2857  CA  PRO  1862      15.941  -3.874   9.131  1.00 74.47      PEP  C  
ATOM   2858  C   PRO  1862      14.725  -4.114   8.246  1.00 64.92      PEP  C  
ATOM   2859  O   PRO  1862      14.579  -5.215   7.747  1.00 74.24      PEP  O  
ATOM   2860  CB  PRO  1862      17.233  -3.835   8.323  1.00 77.31      PEP  C  
ATOM   2861  CG  PRO  1862      18.257  -4.309   9.349  1.00 79.91      PEP  C  
ATOM   2862  CD  PRO  1862      17.586  -5.450  10.088  1.00 80.73      PEP  C  
ATOM   2863  HA  PRO  1862      15.643  -3.008   9.704  1.00  0.00      PEP  H  
ATOM   2864  HB1 PRO  1862      17.393  -2.788   7.988  1.00  0.00      PEP  H  
ATOM   2865  HB2 PRO  1862      17.268  -4.565   7.485  1.00  0.00      PEP  H  
ATOM   2866  HG1 PRO  1862      19.148  -4.582   8.742  1.00  0.00      PEP  H  
ATOM   2867  HG2 PRO  1862      18.540  -3.528  10.085  1.00  0.00      PEP  H  
ATOM   2868  HD1 PRO  1862      17.508  -6.305   9.381  1.00  0.00      PEP  H  
ATOM   2869  HD2 PRO  1862      18.098  -5.710  11.039  1.00  0.00      PEP  H  
ATOM   2870  N   THR  1863      13.884  -3.116   7.931  1.00 66.32      PEP  N  
ATOM   2871  CA  THR  1863      12.727  -3.459   7.153  1.00 70.06      PEP  C  
ATOM   2872  C   THR  1863      13.015  -3.862   5.731  1.00 78.03      PEP  C  
ATOM   2873  O   THR  1863      13.954  -3.339   5.141  1.00 76.68      PEP  O  
ATOM   2874  CB  THR  1863      11.730  -2.330   7.070  1.00 79.90      PEP  C  
ATOM   2875  CG2 THR  1863      12.285  -1.127   6.264  1.00 79.95      PEP  C  
ATOM   2876  OG1 THR  1863      10.462  -2.641   6.547  1.00 77.28      PEP  O  
ATOM   2877  HN  THR  1863      13.828  -2.201   8.321  1.00  0.00      PEP  H  
ATOM   2878  HA  THR  1863      12.184  -4.270   7.616  1.00  0.00      PEP  H  
ATOM   2879  HB  THR  1863      11.533  -1.900   8.077  1.00  0.00      PEP  H  
ATOM   2880  HG1 THR  1863      10.116  -3.444   6.944  1.00  0.00      PEP  H  
ATOM   2881 HG21 THR  1863      12.362  -1.263   5.164  1.00  0.00      PEP  H  
ATOM   2882 HG22 THR  1863      13.291  -0.786   6.589  1.00  0.00      PEP  H  
ATOM   2883 HG23 THR  1863      11.602  -0.252   6.307  1.00  0.00      PEP  H  
ATOM   2884  N   CYS  1864      12.335  -4.832   5.159  1.00 75.98      PEP  N  
ATOM   2885  CA  CYS  1864      12.528  -5.321   3.861  1.00 67.90      PEP  C  
ATOM   2886  C   CYS  1864      11.159  -5.539   3.197  1.00 63.38      PEP  C  
ATOM   2887  O   CYS  1864      10.264  -5.957   3.891  1.00 66.00      PEP  O  
ATOM   2888  CB  CYS  1864      13.326  -6.651   3.900  1.00 65.36      PEP  C  
ATOM   2889  SG  CYS  1864      14.008  -7.189   2.354  1.00 69.66      PEP  S  
ATOM   2890  HN  CYS  1864      11.524  -5.220   5.591  1.00  0.00      PEP  H  
ATOM   2891  HA  CYS  1864      13.140  -4.627   3.303  1.00  0.00      PEP  H  
ATOM   2892  HB1 CYS  1864      12.619  -7.346   4.400  1.00  0.00      PEP  H  
ATOM   2893  HB2 CYS  1864      14.118  -6.562   4.673  1.00  0.00      PEP  H  
ATOM   2894  N   PRO  1865      10.876  -5.306   1.857  1.00 61.84      PEP  N  
ATOM   2895  CA  PRO  1865       9.625  -5.653   1.165  1.00 66.61      PEP  C  
ATOM   2896  C   PRO  1865       9.208  -7.109   1.398  1.00 62.10      PEP  C  
ATOM   2897  O   PRO  1865      10.003  -8.032   1.409  1.00 66.20      PEP  O  
ATOM   2898  CB  PRO  1865       9.967  -5.402  -0.332  1.00 73.47      PEP  C  
ATOM   2899  CG  PRO  1865      10.898  -4.146  -0.253  1.00 60.89      PEP  C  
ATOM   2900  CD  PRO  1865      11.570  -4.290   1.099  1.00 61.84      PEP  C  
ATOM   2901  HA  PRO  1865       8.773  -5.087   1.513  1.00  0.00      PEP  H  
ATOM   2902  HB1 PRO  1865       8.996  -5.263  -0.851  1.00  0.00      PEP  H  
ATOM   2903  HB2 PRO  1865      10.494  -6.296  -0.727  1.00  0.00      PEP  H  
ATOM   2904  HG1 PRO  1865      11.587  -3.981  -1.110  1.00  0.00      PEP  H  
ATOM   2905  HG2 PRO  1865      10.261  -3.238  -0.198  1.00  0.00      PEP  H  
ATOM   2906  HD1 PRO  1865      12.478  -4.842   0.774  1.00  0.00      PEP  H  
ATOM   2907  HD2 PRO  1865      11.580  -3.335   1.666  1.00  0.00      PEP  H  
ATOM   2908  N   GLU  1866       7.896  -7.404   1.313  1.00 64.62      PEP  N  
ATOM   2909  CA  GLU  1866       7.416  -8.785   1.290  1.00 66.31      PEP  C  
ATOM   2910  C   GLU  1866       8.004  -9.616   0.100  1.00 61.97      PEP  C  
ATOM   2911  O   GLU  1866       8.468 -10.731   0.295  1.00 61.07      PEP  O  
ATOM   2912  CB  GLU  1866       5.864  -8.656   1.012  1.00 64.84      PEP  C  
ATOM   2913  CG  GLU  1866       5.083  -8.143   2.198  1.00 72.97      PEP  C  
ATOM   2914  CD  GLU  1866       3.727  -7.535   1.810  1.00 73.33      PEP  C  
ATOM   2915  OE1 GLU  1866       3.633  -6.599   0.980  1.00 73.83      PEP  O  
ATOM   2916  OE2 GLU  1866       2.730  -8.082   2.372  1.00 84.43      PEP  O1-
ATOM   2917  HN  GLU  1866       7.246  -6.650   1.265  1.00  0.00      PEP  H  
ATOM   2918  HA  GLU  1866       7.600  -9.395   2.163  1.00  0.00      PEP  H  
ATOM   2919  HB1 GLU  1866       5.338  -9.598   0.747  1.00  0.00      PEP  H  
ATOM   2920  HB2 GLU  1866       5.631  -8.059   0.104  1.00  0.00      PEP  H  
ATOM   2921  HG1 GLU  1866       5.715  -7.478   2.824  1.00  0.00      PEP  H  
ATOM   2922  HG2 GLU  1866       4.786  -8.969   2.880  1.00  0.00      PEP  H  
ATOM   2923  N   ASP  1867       7.988  -9.109  -1.117  1.00 77.49      PEP  N  
ATOM   2924  CA  ASP  1867       8.589  -9.882  -2.221  1.00 75.79      PEP  C  
ATOM   2925  C   ASP  1867      10.158 -10.039  -2.141  1.00 70.76      PEP  C  
ATOM   2926  O   ASP  1867      10.684 -11.065  -2.543  1.00 66.82      PEP  O  
ATOM   2927  CB  ASP  1867       8.245  -9.345  -3.677  1.00 71.01      PEP  C  
ATOM   2928  CG  ASP  1867       6.810  -9.046  -3.983  1.00 78.60      PEP  C  
ATOM   2929  OD1 ASP  1867       6.476  -8.081  -4.708  1.00 73.63      PEP  O  
ATOM   2930  OD2 ASP  1867       6.004  -9.924  -3.528  1.00 94.18      PEP  O1-
ATOM   2931  HN  ASP  1867       7.642  -8.199  -1.331  1.00  0.00      PEP  H  
ATOM   2932  HA  ASP  1867       8.063 -10.821  -2.138  1.00  0.00      PEP  H  
ATOM   2933  HB1 ASP  1867       8.430 -10.198  -4.364  1.00  0.00      PEP  H  
ATOM   2934  HB2 ASP  1867       8.920  -8.502  -3.937  1.00  0.00      PEP  H  
ATOM   2935  N   ARG  1868      10.877  -8.940  -1.701  1.00 65.58      PEP  N  
ATOM   2936  CA  ARG  1868      12.322  -8.994  -1.432  1.00 54.37      PEP  C  
ATOM   2937  C   ARG  1868      12.702 -10.125  -0.485  1.00 54.26      PEP  C  
ATOM   2938  O   ARG  1868      13.705 -10.784  -0.614  1.00 51.72      PEP  O  
ATOM   2939  CB  ARG  1868      12.881  -7.675  -0.855  1.00 48.33      PEP  C  
ATOM   2940  CG  ARG  1868      13.021  -6.614  -2.033  1.00  0.00      PEP  C  
ATOM   2941  CD  ARG  1868      14.142  -6.930  -3.048  1.00  0.00      PEP  C  
ATOM   2942  NE  ARG  1868      14.179  -5.773  -4.001  1.00  0.00      PEP  N  
ATOM   2943  CZ  ARG  1868      15.087  -5.612  -4.944  1.00  0.00      PEP  C  
ATOM   2944  NH1 ARG  1868      15.103  -4.579  -5.804  1.00  0.00      PEP  N1+
ATOM   2945  NH2 ARG  1868      16.080  -6.513  -5.140  1.00  0.00      PEP  N  
ATOM   2946  HN  ARG  1868      10.470  -8.092  -1.370  1.00  0.00      PEP  H  
ATOM   2947  HA  ARG  1868      12.789  -9.115  -2.398  1.00  0.00      PEP  H  
ATOM   2948  HB1 ARG  1868      13.923  -7.910  -0.551  1.00  0.00      PEP  H  
ATOM   2949  HB2 ARG  1868      12.262  -7.335   0.003  1.00  0.00      PEP  H  
ATOM   2950  HG1 ARG  1868      13.453  -5.753  -1.479  1.00  0.00      PEP  H  
ATOM   2951  HG2 ARG  1868      12.019  -6.445  -2.483  1.00  0.00      PEP  H  
ATOM   2952  HD1 ARG  1868      13.810  -7.856  -3.564  1.00  0.00      PEP  H  
ATOM   2953  HD2 ARG  1868      15.069  -7.104  -2.461  1.00  0.00      PEP  H  
ATOM   2954  HE  ARG  1868      13.543  -5.008  -3.900  1.00  0.00      PEP  H  
ATOM   2955 HH11 ARG  1868      14.537  -3.784  -5.592  1.00  0.00      PEP  H  
ATOM   2956 HH12 ARG  1868      15.797  -4.591  -6.524  1.00  0.00      PEP  H  
ATOM   2957 HH21 ARG  1868      16.127  -7.427  -4.739  1.00  0.00      PEP  H  
ATOM   2958 HH22 ARG  1868      16.640  -6.469  -5.968  1.00  0.00      PEP  H  
ATOM   2959  N   LEU  1869      11.942 -10.387   0.614  1.00 50.67      PEP  N  
ATOM   2960  CA  LEU  1869      12.020 -11.471   1.502  1.00 47.35      PEP  C  
ATOM   2961  C   LEU  1869      11.846 -12.798   0.915  1.00 43.60      PEP  C  
ATOM   2962  O   LEU  1869      12.579 -13.744   1.302  1.00 42.09      PEP  O  
ATOM   2963  CB  LEU  1869      11.075 -11.208   2.696  1.00 48.59      PEP  C  
ATOM   2964  CG  LEU  1869      11.607 -10.006   3.646  1.00 52.61      PEP  C  
ATOM   2965  CD1 LEU  1869      10.432  -9.429   4.472  1.00 51.28      PEP  C  
ATOM   2966  CD2 LEU  1869      12.825 -10.432   4.508  1.00 44.34      PEP  C  
ATOM   2967  HN  LEU  1869      11.116  -9.881   0.850  1.00  0.00      PEP  H  
ATOM   2968  HA  LEU  1869      13.037 -11.466   1.865  1.00  0.00      PEP  H  
ATOM   2969  HB1 LEU  1869      10.963 -12.129   3.306  1.00  0.00      PEP  H  
ATOM   2970  HB2 LEU  1869      10.108 -11.005   2.186  1.00  0.00      PEP  H  
ATOM   2971  HG  LEU  1869      11.906  -9.193   2.949  1.00  0.00      PEP  H  
ATOM   2972 HD11 LEU  1869      10.734  -8.456   4.916  1.00  0.00      PEP  H  
ATOM   2973 HD12 LEU  1869      10.140 -10.015   5.368  1.00  0.00      PEP  H  
ATOM   2974 HD13 LEU  1869       9.467  -9.270   3.945  1.00  0.00      PEP  H  
ATOM   2975 HD21 LEU  1869      13.750 -10.357   3.897  1.00  0.00      PEP  H  
ATOM   2976 HD22 LEU  1869      12.710 -11.433   4.976  1.00  0.00      PEP  H  
ATOM   2977 HD23 LEU  1869      12.900  -9.709   5.349  1.00  0.00      PEP  H  
ATOM   2978  N   GLU  1870      10.867 -13.021  -0.069  1.00 33.64      PEP  N  
ATOM   2979  CA  GLU  1870      10.820 -14.252  -0.848  1.00 36.97      PEP  C  
ATOM   2980  C   GLU  1870      12.059 -14.372  -1.812  1.00 34.82      PEP  C  
ATOM   2981  O   GLU  1870      12.514 -15.466  -1.947  1.00 38.35      PEP  O  
ATOM   2982  CB  GLU  1870       9.452 -14.345  -1.702  1.00 33.63      PEP  C  
ATOM   2983  CG  GLU  1870       8.157 -14.192  -0.915  1.00  0.00      PEP  C  
ATOM   2984  CD  GLU  1870       6.992 -14.553  -1.800  1.00  0.00      PEP  C  
ATOM   2985  OE1 GLU  1870       6.742 -15.784  -1.823  1.00  0.00      PEP  O  
ATOM   2986  OE2 GLU  1870       6.323 -13.735  -2.430  1.00  0.00      PEP  O1-
ATOM   2987  HN  GLU  1870      10.159 -12.348  -0.271  1.00  0.00      PEP  H  
ATOM   2988  HA  GLU  1870      10.950 -15.122  -0.222  1.00  0.00      PEP  H  
ATOM   2989  HB1 GLU  1870       9.481 -15.394  -2.064  1.00  0.00      PEP  H  
ATOM   2990  HB2 GLU  1870       9.533 -13.630  -2.549  1.00  0.00      PEP  H  
ATOM   2991  HG1 GLU  1870       7.975 -13.141  -0.607  1.00  0.00      PEP  H  
ATOM   2992  HG2 GLU  1870       8.058 -14.903  -0.067  1.00  0.00      PEP  H  
ATOM   2993  N   GLN  1871      12.530 -13.309  -2.426  1.00 27.85      PEP  N  
ATOM   2994  CA  GLN  1871      13.670 -13.287  -3.324  1.00 32.98      PEP  C  
ATOM   2995  C   GLN  1871      14.912 -13.656  -2.556  1.00 32.01      PEP  C  
ATOM   2996  O   GLN  1871      15.691 -14.494  -2.986  1.00 28.19      PEP  O  
ATOM   2997  CB  GLN  1871      13.962 -11.874  -3.939  1.00 29.72      PEP  C  
ATOM   2998  CG  GLN  1871      15.335 -11.540  -4.706  1.00 24.37      PEP  C  
ATOM   2999  CD  GLN  1871      15.248 -10.053  -5.142  1.00 31.08      PEP  C  
ATOM   3000  NE2 GLN  1871      14.370  -9.917  -6.145  1.00 31.62      PEP  N  
ATOM   3001  OE1 GLN  1871      15.852  -9.141  -4.622  1.00 37.12      PEP  O  
ATOM   3002  HN  GLN  1871      12.032 -12.464  -2.244  1.00  0.00      PEP  H  
ATOM   3003  HA  GLN  1871      13.611 -14.119  -4.009  1.00  0.00      PEP  H  
ATOM   3004  HB1 GLN  1871      13.961 -11.136  -3.109  1.00  0.00      PEP  H  
ATOM   3005  HB2 GLN  1871      13.150 -11.572  -4.636  1.00  0.00      PEP  H  
ATOM   3006  HG1 GLN  1871      15.538 -12.146  -5.615  1.00  0.00      PEP  H  
ATOM   3007  HG2 GLN  1871      16.206 -11.597  -4.017  1.00  0.00      PEP  H  
ATOM   3008 HE21 GLN  1871      14.088  -8.972  -6.318  1.00  0.00      PEP  H  
ATOM   3009 HE22 GLN  1871      14.104 -10.675  -6.741  1.00  0.00      PEP  H  
ATOM   3010  N   TYR  1872      15.178 -13.135  -1.306  1.00 26.80      PEP  N  
ATOM   3011  CA  TYR  1872      16.377 -13.491  -0.579  1.00 30.98      PEP  C  
ATOM   3012  C   TYR  1872      16.211 -14.856   0.169  1.00 33.18      PEP  C  
ATOM   3013  O   TYR  1872      17.190 -15.620   0.385  1.00 26.25      PEP  O  
ATOM   3014  CB  TYR  1872      16.778 -12.331   0.358  1.00 31.11      PEP  C  
ATOM   3015  CG  TYR  1872      17.155 -11.055  -0.402  1.00 32.54      PEP  C  
ATOM   3016  CD1 TYR  1872      18.081 -11.165  -1.499  1.00 28.86      PEP  C  
ATOM   3017  CD2 TYR  1872      16.588  -9.807  -0.201  1.00 46.71      PEP  C  
ATOM   3018  CE1 TYR  1872      18.268 -10.134  -2.356  1.00 35.61      PEP  C  
ATOM   3019  CE2 TYR  1872      16.932  -8.724  -1.006  1.00 42.95      PEP  C  
ATOM   3020  CZ  TYR  1872      17.773  -8.876  -2.078  1.00 41.02      PEP  C  
ATOM   3021  OH  TYR  1872      18.010  -7.712  -2.848  1.00 42.27      PEP  O  
ATOM   3022  HN  TYR  1872      14.576 -12.403  -0.999  1.00  0.00      PEP  H  
ATOM   3023  HA  TYR  1872      17.219 -13.702  -1.220  1.00  0.00      PEP  H  
ATOM   3024  HB1 TYR  1872      17.699 -12.583   0.924  1.00  0.00      PEP  H  
ATOM   3025  HB2 TYR  1872      15.894 -12.319   1.030  1.00  0.00      PEP  H  
ATOM   3026  HD1 TYR  1872      18.508 -12.118  -1.777  1.00  0.00      PEP  H  
ATOM   3027  HD2 TYR  1872      15.762  -9.691   0.486  1.00  0.00      PEP  H  
ATOM   3028  HE1 TYR  1872      18.849 -10.269  -3.256  1.00  0.00      PEP  H  
ATOM   3029  HE2 TYR  1872      16.598  -7.721  -0.786  1.00  0.00      PEP  H  
ATOM   3030  HH  TYR  1872      18.488  -7.927  -3.652  1.00  0.00      PEP  H  
ATOM   3031  N   GLU  1873      15.036 -15.220   0.497  1.00 29.76      PEP  N  
ATOM   3032  CA  GLU  1873      14.756 -16.597   0.937  1.00 31.63      PEP  C  
ATOM   3033  C   GLU  1873      14.972 -17.718  -0.080  1.00 27.75      PEP  C  
ATOM   3034  O   GLU  1873      15.371 -18.883   0.145  1.00 30.57      PEP  O  
ATOM   3035  CB  GLU  1873      13.361 -16.671   1.612  1.00 31.82      PEP  C  
ATOM   3036  CG  GLU  1873      12.662 -18.129   1.696  1.00 38.29      PEP  C  
ATOM   3037  CD  GLU  1873      11.323 -18.066   2.438  1.00 43.73      PEP  C  
ATOM   3038  OE1 GLU  1873      11.170 -17.294   3.407  1.00 48.86      PEP  O  
ATOM   3039  OE2 GLU  1873      10.429 -18.875   2.005  1.00 44.97      PEP  O1-
ATOM   3040  HN  GLU  1873      14.240 -14.619   0.465  1.00  0.00      PEP  H  
ATOM   3041  HA  GLU  1873      15.360 -16.770   1.816  1.00  0.00      PEP  H  
ATOM   3042  HB1 GLU  1873      12.728 -16.147   0.862  1.00  0.00      PEP  H  
ATOM   3043  HB2 GLU  1873      13.194 -16.116   2.560  1.00  0.00      PEP  H  
ATOM   3044  HG1 GLU  1873      13.346 -18.840   2.209  1.00  0.00      PEP  H  
ATOM   3045  HG2 GLU  1873      12.544 -18.542   0.671  1.00  0.00      PEP  H  
ATOM   3046  N   GLY  1874      14.679 -17.422  -1.323  1.00 33.82      PEP  N  
ATOM   3047  CA  GLY  1874      14.610 -18.359  -2.459  1.00 21.43      PEP  C  
ATOM   3048  C   GLY  1874      15.955 -18.724  -3.115  1.00 35.35      PEP  C  
ATOM   3049  O   GLY  1874      17.029 -18.474  -2.565  1.00 34.92      PEP  O  
ATOM   3050  HN  GLY  1874      14.360 -16.497  -1.515  1.00  0.00      PEP  H  
ATOM   3051  HA1 GLY  1874      14.097 -17.777  -3.210  1.00  0.00      PEP  H  
ATOM   3052  HA2 GLY  1874      14.155 -19.278  -2.121  1.00  0.00      PEP  H  
ATOM   3053  N   PRO  1875      15.897 -19.518  -4.219  1.00 37.50      PEP  N  
ATOM   3054  CA  PRO  1875      17.048 -19.936  -5.024  1.00 38.24      PEP  C  
ATOM   3055  C   PRO  1875      18.080 -18.897  -5.404  1.00 37.82      PEP  C  
ATOM   3056  O   PRO  1875      17.734 -17.859  -5.957  1.00 34.72      PEP  O  
ATOM   3057  CB  PRO  1875      16.422 -20.723  -6.203  1.00 38.05      PEP  C  
ATOM   3058  CG  PRO  1875      15.068 -21.220  -5.631  1.00 37.46      PEP  C  
ATOM   3059  CD  PRO  1875      14.693 -20.030  -4.756  1.00 38.58      PEP  C  
ATOM   3060  HA  PRO  1875      17.615 -20.591  -4.380  1.00  0.00      PEP  H  
ATOM   3061  HB1 PRO  1875      17.064 -21.607  -6.411  1.00  0.00      PEP  H  
ATOM   3062  HB2 PRO  1875      16.408 -20.057  -7.092  1.00  0.00      PEP  H  
ATOM   3063  HG1 PRO  1875      14.300 -21.554  -6.362  1.00  0.00      PEP  H  
ATOM   3064  HG2 PRO  1875      15.403 -22.081  -5.015  1.00  0.00      PEP  H  
ATOM   3065  HD1 PRO  1875      14.337 -19.234  -5.445  1.00  0.00      PEP  H  
ATOM   3066  HD2 PRO  1875      13.994 -20.389  -3.969  1.00  0.00      PEP  H  
ATOM   3067  N   GLY  1876      19.380 -19.152  -5.194  1.00 34.24      PEP  N  
ATOM   3068  CA  GLY  1876      20.449 -18.192  -5.577  1.00 24.65      PEP  C  
ATOM   3069  C   GLY  1876      21.016 -17.439  -4.401  1.00 33.56      PEP  C  
ATOM   3070  O   GLY  1876      22.142 -16.871  -4.418  1.00 26.55      PEP  O  
ATOM   3071  HN  GLY  1876      19.569 -20.095  -4.928  1.00  0.00      PEP  H  
ATOM   3072  HA1 GLY  1876      20.081 -17.488  -6.309  1.00  0.00      PEP  H  
ATOM   3073  HA2 GLY  1876      21.266 -18.772  -5.982  1.00  0.00      PEP  H  
ATOM   3074  N   PHE  1877      20.235 -17.332  -3.296  1.00 23.97      PEP  N  
ATOM   3075  CA  PHE  1877      20.419 -16.690  -2.006  1.00 30.35      PEP  C  
ATOM   3076  C   PHE  1877      20.291 -17.769  -0.929  1.00 30.01      PEP  C  
ATOM   3077  O   PHE  1877      21.071 -18.725  -0.953  1.00 27.29      PEP  O  
ATOM   3078  CB  PHE  1877      19.453 -15.412  -1.873  1.00 20.17      PEP  C  
ATOM   3079  CG  PHE  1877      19.798 -14.312  -2.874  1.00 26.02      PEP  C  
ATOM   3080  CD1 PHE  1877      20.994 -13.545  -2.654  1.00 29.31      PEP  C  
ATOM   3081  CD2 PHE  1877      18.859 -13.832  -3.846  1.00 26.03      PEP  C  
ATOM   3082  CE1 PHE  1877      21.404 -12.554  -3.600  1.00 25.95      PEP  C  
ATOM   3083  CE2 PHE  1877      19.279 -12.829  -4.690  1.00 22.86      PEP  C  
ATOM   3084  CZ  PHE  1877      20.460 -12.150  -4.511  1.00 23.14      PEP  C  
ATOM   3085  HN  PHE  1877      19.358 -17.727  -3.558  1.00  0.00      PEP  H  
ATOM   3086  HA  PHE  1877      21.438 -16.332  -1.979  1.00  0.00      PEP  H  
ATOM   3087  HB1 PHE  1877      19.739 -14.977  -0.891  1.00  0.00      PEP  H  
ATOM   3088  HB2 PHE  1877      18.363 -15.559  -2.031  1.00  0.00      PEP  H  
ATOM   3089  HD1 PHE  1877      21.658 -13.861  -1.864  1.00  0.00      PEP  H  
ATOM   3090  HD2 PHE  1877      17.864 -14.241  -3.940  1.00  0.00      PEP  H  
ATOM   3091  HE1 PHE  1877      22.422 -12.199  -3.532  1.00  0.00      PEP  H  
ATOM   3092  HE2 PHE  1877      18.636 -12.565  -5.517  1.00  0.00      PEP  H  
ATOM   3093  HZ  PHE  1877      20.674 -11.382  -5.240  1.00  0.00      PEP  H  
ATOM   3094  N   CYS  1878      19.446 -17.752   0.048  1.00 23.83      PEP  N  
ATOM   3095  CA  CYS  1878      19.760 -18.396   1.400  1.00 29.63      PEP  C  
ATOM   3096  C   CYS  1878      19.306 -19.882   1.460  1.00 33.20      PEP  C  
ATOM   3097  O   CYS  1878      19.307 -20.500   2.570  1.00 28.65      PEP  O  
ATOM   3098  CB  CYS  1878      18.964 -17.625   2.458  1.00 18.22      PEP  C  
ATOM   3099  SG  CYS  1878      19.549 -15.969   2.720  1.00 27.48      PEP  S  
ATOM   3100  HN  CYS  1878      18.647 -17.155   0.033  1.00  0.00      PEP  H  
ATOM   3101  HA  CYS  1878      20.766 -18.438   1.793  1.00  0.00      PEP  H  
ATOM   3102  HB1 CYS  1878      18.778 -18.132   3.429  1.00  0.00      PEP  H  
ATOM   3103  HB2 CYS  1878      17.960 -17.488   2.004  1.00  0.00      PEP  H  
ATOM   3104  N   GLY  1879      19.007 -20.502   0.311  1.00 26.73      PEP  N  
ATOM   3105  CA  GLY  1879      18.710 -21.929   0.172  1.00 26.02      PEP  C  
ATOM   3106  C   GLY  1879      19.365 -22.941   1.117  1.00 28.90      PEP  C  
ATOM   3107  O   GLY  1879      18.537 -23.589   1.753  1.00 31.03      PEP  O  
ATOM   3108  HN  GLY  1879      19.117 -20.014  -0.551  1.00  0.00      PEP  H  
ATOM   3109  HA1 GLY  1879      19.125 -22.204  -0.787  1.00  0.00      PEP  H  
ATOM   3110  HA2 GLY  1879      17.640 -22.067   0.181  1.00  0.00      PEP  H  
ATOM   3111  N   PRO  1880      20.677 -23.108   1.322  1.00 30.82      PEP  N  
ATOM   3112  CA  PRO  1880      21.180 -24.189   2.230  1.00 26.35      PEP  C  
ATOM   3113  C   PRO  1880      20.786 -24.112   3.740  1.00 28.41      PEP  C  
ATOM   3114  O   PRO  1880      21.030 -25.047   4.474  1.00 28.82      PEP  O  
ATOM   3115  CB  PRO  1880      22.712 -24.001   2.199  1.00 28.94      PEP  C  
ATOM   3116  CG  PRO  1880      22.903 -23.619   0.721  1.00 33.21      PEP  C  
ATOM   3117  CD  PRO  1880      21.772 -22.644   0.502  1.00 23.93      PEP  C  
ATOM   3118  HA  PRO  1880      20.867 -25.162   1.882  1.00  0.00      PEP  H  
ATOM   3119  HB1 PRO  1880      22.998 -25.057   2.393  1.00  0.00      PEP  H  
ATOM   3120  HB2 PRO  1880      23.134 -23.354   2.998  1.00  0.00      PEP  H  
ATOM   3121  HG1 PRO  1880      23.791 -22.957   0.620  1.00  0.00      PEP  H  
ATOM   3122  HG2 PRO  1880      22.708 -24.462   0.025  1.00  0.00      PEP  H  
ATOM   3123  HD1 PRO  1880      21.934 -21.638   0.943  1.00  0.00      PEP  H  
ATOM   3124  HD2 PRO  1880      21.597 -22.510  -0.587  1.00  0.00      PEP  H  
ATOM   3125  N   LEU  1881      20.215 -23.045   4.176  1.00 21.51      PEP  N  
ATOM   3126  CA  LEU  1881      19.627 -22.783   5.476  1.00 28.65      PEP  C  
ATOM   3127  C   LEU  1881      18.160 -22.830   5.451  1.00 27.52      PEP  C  
ATOM   3128  O   LEU  1881      17.528 -22.995   6.460  1.00 30.77      PEP  O  
ATOM   3129  CB  LEU  1881      20.099 -21.332   5.851  1.00 19.64      PEP  C  
ATOM   3130  CG  LEU  1881      21.634 -21.183   5.789  1.00 23.64      PEP  C  
ATOM   3131  CD1 LEU  1881      21.947 -19.737   5.837  1.00 22.56      PEP  C  
ATOM   3132  CD2 LEU  1881      22.221 -22.038   6.856  1.00 20.94      PEP  C  
ATOM   3133  HN  LEU  1881      20.046 -22.293   3.543  1.00  0.00      PEP  H  
ATOM   3134  HA  LEU  1881      19.986 -23.452   6.244  1.00  0.00      PEP  H  
ATOM   3135  HB1 LEU  1881      19.745 -21.070   6.871  1.00  0.00      PEP  H  
ATOM   3136  HB2 LEU  1881      19.701 -20.584   5.133  1.00  0.00      PEP  H  
ATOM   3137  HG  LEU  1881      22.021 -21.465   4.787  1.00  0.00      PEP  H  
ATOM   3138 HD11 LEU  1881      21.428 -19.287   6.710  1.00  0.00      PEP  H  
ATOM   3139 HD12 LEU  1881      21.354 -19.202   5.065  1.00  0.00      PEP  H  
ATOM   3140 HD13 LEU  1881      23.028 -19.506   5.723  1.00  0.00      PEP  H  
ATOM   3141 HD21 LEU  1881      21.752 -21.750   7.821  1.00  0.00      PEP  H  
ATOM   3142 HD22 LEU  1881      23.332 -22.076   6.849  1.00  0.00      PEP  H  
ATOM   3143 HD23 LEU  1881      21.822 -23.059   6.680  1.00  0.00      PEP  H  
ATOM   3144  N   ALA  1882      17.579 -22.674   4.201  1.00 33.44      PEP  N  
ATOM   3145  CA  ALA  1882      16.111 -22.701   4.103  1.00 36.33      PEP  C  
ATOM   3146  C   ALA  1882      15.407 -24.069   4.216  1.00 41.60      PEP  C  
ATOM   3147  O   ALA  1882      16.070 -25.113   4.018  1.00 40.72      PEP  O  
ATOM   3148  CB  ALA  1882      15.588 -21.955   2.806  1.00 30.90      PEP  C  
ATOM   3149  HN  ALA  1882      18.080 -22.596   3.343  1.00  0.00      PEP  H  
ATOM   3150  HA  ALA  1882      15.770 -22.155   4.969  1.00  0.00      PEP  H  
ATOM   3151  HB1 ALA  1882      15.587 -22.627   1.922  1.00  0.00      PEP  H  
ATOM   3152  HB2 ALA  1882      16.190 -21.076   2.491  1.00  0.00      PEP  H  
ATOM   3153  HB3 ALA  1882      14.554 -21.571   2.940  1.00  0.00      PEP  H  
ATOM   3154  N   SER  1883      14.179 -24.174   4.748  1.00 55.26      PEP  N  
ATOM   3155  CA  SER  1883      13.387 -25.382   5.005  1.00 65.51      PEP  C  
ATOM   3156  C   SER  1883      13.179 -26.240   3.772  1.00 63.81      PEP  C  
ATOM   3157  O   SER  1883      12.755 -25.735   2.744  1.00 69.18      PEP  O  
ATOM   3158  CB  SER  1883      12.039 -25.120   5.666  1.00 65.11      PEP  C  
ATOM   3159  OG  SER  1883      11.195 -26.289   5.999  1.00 75.94      PEP  O  
ATOM   3160  HN  SER  1883      13.754 -23.295   4.948  1.00  0.00      PEP  H  
ATOM   3161  HA  SER  1883      13.870 -25.999   5.748  1.00  0.00      PEP  H  
ATOM   3162  HB1 SER  1883      11.390 -24.417   5.101  1.00  0.00      PEP  H  
ATOM   3163  HB2 SER  1883      12.152 -24.673   6.678  1.00  0.00      PEP  H  
ATOM   3164  HG1 SER  1883      11.438 -26.552   6.889  1.00  0.00      PEP  H  
ATOM   3165  N   GLY  1884      13.329 -27.538   3.902  1.00 50.31      PEP  N  
ATOM   3166  CA  GLY  1884      12.928 -28.560   2.914  1.00 49.19      PEP  C  
ATOM   3167  C   GLY  1884      13.711 -28.581   1.648  1.00 58.75      PEP  C  
ATOM   3168  O   GLY  1884      13.539 -29.401   0.778  1.00 66.46      PEP  O  
ATOM   3169  HN  GLY  1884      13.619 -27.956   4.759  1.00  0.00      PEP  H  
ATOM   3170  HA1 GLY  1884      11.879 -28.349   2.765  1.00  0.00      PEP  H  
ATOM   3171  HA2 GLY  1884      13.090 -29.480   3.456  1.00  0.00      PEP  H  
ATOM   3172  N   THR  1885      14.687 -27.630   1.472  1.00 65.32      PEP  N  
ATOM   3173  CA  THR  1885      15.630 -27.635   0.337  1.00 62.81      PEP  C  
ATOM   3174  C   THR  1885      16.622 -28.849   0.304  1.00 64.89      PEP  C  
ATOM   3175  O   THR  1885      16.984 -29.280  -0.810  1.00 64.00      PEP  O  
ATOM   3176  CB  THR  1885      16.474 -26.394   0.336  1.00 58.01      PEP  C  
ATOM   3177  CG2 THR  1885      15.434 -25.167   0.359  1.00 45.64      PEP  C  
ATOM   3178  OG1 THR  1885      17.262 -26.344   1.543  1.00 60.01      PEP  O  
ATOM   3179  HN  THR  1885      14.800 -26.945   2.188  1.00  0.00      PEP  H  
ATOM   3180  HA  THR  1885      15.071 -27.628  -0.587  1.00  0.00      PEP  H  
ATOM   3181  HB  THR  1885      17.202 -26.399  -0.503  1.00  0.00      PEP  H  
ATOM   3182  HG1 THR  1885      17.421 -25.409   1.694  1.00  0.00      PEP  H  
ATOM   3183 HG21 THR  1885      15.939 -24.216   0.087  1.00  0.00      PEP  H  
ATOM   3184 HG22 THR  1885      15.101 -25.022   1.409  1.00  0.00      PEP  H  
ATOM   3185 HG23 THR  1885      14.593 -25.287  -0.357  1.00  0.00      PEP  H  
ATOM   3186  N   GLY  1886      16.986 -29.389   1.515  1.00 62.47      PEP  N  
ATOM   3187  CA  GLY  1886      17.859 -30.467   1.676  1.00 62.55      PEP  C  
ATOM   3188  C   GLY  1886      19.163 -30.192   1.102  1.00 61.93      PEP  C  
ATOM   3189  O   GLY  1886      19.607 -30.919   0.211  1.00 62.01      PEP  O  
ATOM   3190  HN  GLY  1886      16.500 -29.150   2.352  1.00  0.00      PEP  H  
ATOM   3191  HA1 GLY  1886      17.449 -31.241   1.043  1.00  0.00      PEP  H  
ATOM   3192  HA2 GLY  1886      17.857 -30.893   2.669  1.00  0.00      PEP  H  
ATOM   3193  N   GLY  1887      19.894 -29.116   1.487  1.00 47.36      PEP  N  
ATOM   3194  CA  GLY  1887      21.191 -28.804   0.937  1.00 36.95      PEP  C  
ATOM   3195  C   GLY  1887      22.530 -29.513   1.308  1.00 38.42      PEP  C  
ATOM   3196  O   GLY  1887      22.532 -30.565   2.006  1.00 47.86      PEP  O  
ATOM   3197  HN  GLY  1887      19.471 -28.448   2.095  1.00  0.00      PEP  H  
ATOM   3198  HA1 GLY  1887      21.305 -27.760   1.194  1.00  0.00      PEP  H  
ATOM   3199  HA2 GLY  1887      21.086 -28.920  -0.131  1.00  0.00      PEP  H  
ATOM   3200  N   PRO  1888      23.682 -28.961   1.028  1.00 38.35      PEP  N  
ATOM   3201  CA  PRO  1888      24.953 -29.624   1.379  1.00 39.87      PEP  C  
ATOM   3202  C   PRO  1888      25.313 -29.505   2.813  1.00 40.38      PEP  C  
ATOM   3203  O   PRO  1888      26.371 -29.993   3.125  1.00 39.37      PEP  O  
ATOM   3204  CB  PRO  1888      25.919 -28.915   0.469  1.00 46.06      PEP  C  
ATOM   3205  CG  PRO  1888      25.382 -27.484   0.330  1.00 44.26      PEP  C  
ATOM   3206  CD  PRO  1888      23.919 -27.824   0.129  1.00 40.05      PEP  C  
ATOM   3207  HA  PRO  1888      24.838 -30.679   1.175  1.00  0.00      PEP  H  
ATOM   3208  HB1 PRO  1888      26.074 -29.491  -0.468  1.00  0.00      PEP  H  
ATOM   3209  HB2 PRO  1888      26.950 -28.843   0.876  1.00  0.00      PEP  H  
ATOM   3210  HG1 PRO  1888      25.500 -26.843   1.231  1.00  0.00      PEP  H  
ATOM   3211  HG2 PRO  1888      25.672 -26.926  -0.585  1.00  0.00      PEP  H  
ATOM   3212  HD1 PRO  1888      23.259 -27.013   0.504  1.00  0.00      PEP  H  
ATOM   3213  HD2 PRO  1888      23.756 -27.985  -0.959  1.00  0.00      PEP  H  
ATOM   3214  N   PHE  1889      24.498 -28.986   3.730  1.00 35.24      PEP  N  
ATOM   3215  CA  PHE  1889      24.726 -28.914   5.162  1.00 35.59      PEP  C  
ATOM   3216  C   PHE  1889      23.690 -29.870   6.011  1.00 34.16      PEP  C  
ATOM   3217  O   PHE  1889      23.663 -29.758   7.230  1.00 25.39      PEP  O  
ATOM   3218  CB  PHE  1889      24.616 -27.486   5.686  1.00 33.62      PEP  C  
ATOM   3219  CG  PHE  1889      25.613 -26.563   4.901  1.00 33.93      PEP  C  
ATOM   3220  CD1 PHE  1889      26.953 -26.815   4.479  1.00 38.03      PEP  C  
ATOM   3221  CD2 PHE  1889      25.146 -25.323   4.577  1.00 32.79      PEP  C  
ATOM   3222  CE1 PHE  1889      27.638 -25.986   3.578  1.00 38.39      PEP  C  
ATOM   3223  CE2 PHE  1889      25.885 -24.372   3.855  1.00 34.34      PEP  C  
ATOM   3224  CZ  PHE  1889      27.061 -24.756   3.266  1.00 34.75      PEP  C  
ATOM   3225  HN  PHE  1889      23.565 -28.718   3.502  1.00  0.00      PEP  H  
ATOM   3226  HA  PHE  1889      25.749 -29.144   5.423  1.00  0.00      PEP  H  
ATOM   3227  HB1 PHE  1889      24.963 -27.432   6.739  1.00  0.00      PEP  H  
ATOM   3228  HB2 PHE  1889      23.541 -27.257   5.520  1.00  0.00      PEP  H  
ATOM   3229  HD1 PHE  1889      27.318 -27.768   4.830  1.00  0.00      PEP  H  
ATOM   3230  HD2 PHE  1889      24.141 -25.110   4.910  1.00  0.00      PEP  H  
ATOM   3231  HE1 PHE  1889      28.660 -26.133   3.262  1.00  0.00      PEP  H  
ATOM   3232  HE2 PHE  1889      25.366 -23.435   3.719  1.00  0.00      PEP  H  
ATOM   3233  HZ  PHE  1889      27.612 -24.104   2.604  1.00  0.00      PEP  H  
ATOM   3234  N   THR  1890      22.907 -30.723   5.422  1.00 35.23      PEP  N  
ATOM   3235  CA  THR  1890      21.880 -31.498   6.114  1.00 37.74      PEP  C  
ATOM   3236  C   THR  1890      22.347 -32.390   7.208  1.00 34.43      PEP  C  
ATOM   3237  O   THR  1890      21.737 -32.386   8.274  1.00 30.50      PEP  O  
ATOM   3238  CB  THR  1890      21.113 -32.340   5.021  1.00 38.03      PEP  C  
ATOM   3239  CG2 THR  1890      20.101 -31.515   4.289  1.00 33.85      PEP  C  
ATOM   3240  OG1 THR  1890      22.048 -32.936   4.063  1.00 42.50      PEP  O  
ATOM   3241  HN  THR  1890      22.957 -30.796   4.429  1.00  0.00      PEP  H  
ATOM   3242  HA  THR  1890      21.051 -30.935   6.520  1.00  0.00      PEP  H  
ATOM   3243  HB  THR  1890      20.510 -33.218   5.339  1.00  0.00      PEP  H  
ATOM   3244  HG1 THR  1890      22.276 -32.172   3.528  1.00  0.00      PEP  H  
ATOM   3245 HG21 THR  1890      19.434 -32.174   3.693  1.00  0.00      PEP  H  
ATOM   3246 HG22 THR  1890      20.477 -30.821   3.506  1.00  0.00      PEP  H  
ATOM   3247 HG23 THR  1890      19.471 -30.895   4.962  1.00  0.00      PEP  H  
ATOM   3248  N   THR  1891      23.468 -33.114   7.056  1.00 29.64      PEP  N  
ATOM   3249  CA  THR  1891      24.070 -33.797   8.147  1.00 37.57      PEP  C  
ATOM   3250  C   THR  1891      24.587 -33.020   9.382  1.00 33.21      PEP  C  
ATOM   3251  O   THR  1891      25.040 -33.642  10.340  1.00 32.79      PEP  O  
ATOM   3252  CB  THR  1891      25.304 -34.717   7.737  1.00 38.37      PEP  C  
ATOM   3253  CG2 THR  1891      24.902 -35.712   6.716  1.00 37.32      PEP  C  
ATOM   3254  OG1 THR  1891      26.384 -33.916   7.213  1.00 37.90      PEP  O  
ATOM   3255  HN  THR  1891      23.900 -33.164   6.158  1.00  0.00      PEP  H  
ATOM   3256  HA  THR  1891      23.346 -34.502   8.529  1.00  0.00      PEP  H  
ATOM   3257  HB  THR  1891      25.721 -35.320   8.572  1.00  0.00      PEP  H  
ATOM   3258  HG1 THR  1891      26.040 -33.474   6.434  1.00  0.00      PEP  H  
ATOM   3259 HG21 THR  1891      24.856 -35.187   5.738  1.00  0.00      PEP  H  
ATOM   3260 HG22 THR  1891      23.879 -36.140   6.798  1.00  0.00      PEP  H  
ATOM   3261 HG23 THR  1891      25.596 -36.578   6.663  1.00  0.00      PEP  H  
ATOM   3262  N   CYS  1892      24.390 -31.695   9.372  1.00 35.43      PEP  N  
ATOM   3263  CA  CYS  1892      24.653 -30.804  10.493  1.00 34.02      PEP  C  
ATOM   3264  C   CYS  1892      23.284 -30.497  11.157  1.00 31.61      PEP  C  
ATOM   3265  O   CYS  1892      23.253 -30.112  12.336  1.00 29.11      PEP  O  
ATOM   3266  CB  CYS  1892      25.359 -29.527   9.964  1.00 21.84      PEP  C  
ATOM   3267  SG  CYS  1892      25.863 -28.176  11.127  1.00 23.03      PEP  S  
ATOM   3268  HN  CYS  1892      24.056 -31.287   8.525  1.00  0.00      PEP  H  
ATOM   3269  HA  CYS  1892      25.296 -31.332  11.181  1.00  0.00      PEP  H  
ATOM   3270  HB1 CYS  1892      24.658 -29.139   9.195  1.00  0.00      PEP  H  
ATOM   3271  HB2 CYS  1892      26.234 -29.841   9.357  1.00  0.00      PEP  H  
ATOM   3272  N   HSE  1893      22.200 -30.464  10.394  1.00 33.12      PEP  N  
ATOM   3273  CA  HSE  1893      20.936 -29.901  10.802  1.00 30.87      PEP  C  
ATOM   3274  C   HSE  1893      20.303 -30.503  12.063  1.00 32.58      PEP  C  
ATOM   3275  O   HSE  1893      19.609 -29.842  12.805  1.00 34.25      PEP  O  
ATOM   3276  CB  HSE  1893      19.844 -29.863   9.647  1.00 33.06      PEP  C  
ATOM   3277  CG  HSE  1893      20.027 -28.878   8.582  1.00 41.89      PEP  C  
ATOM   3278  CD2 HSE  1893      21.136 -28.210   8.147  1.00 40.57      PEP  C  
ATOM   3279  ND1 HSE  1893      18.972 -28.624   7.726  1.00 43.16      PEP  N  
ATOM   3280  CE1 HSE  1893      19.389 -27.869   6.753  1.00 40.17      PEP  C  
ATOM   3281  NE2 HSE  1893      20.716 -27.582   6.983  1.00 35.54      PEP  N  
ATOM   3282  HN  HSE  1893      22.215 -30.677   9.419  1.00  0.00      PEP  H  
ATOM   3283  HA  HSE  1893      21.172 -28.852  10.901  1.00  0.00      PEP  H  
ATOM   3284  HB1 HSE  1893      18.802 -29.771  10.025  1.00  0.00      PEP  H  
ATOM   3285  HB2 HSE  1893      19.851 -30.843   9.126  1.00  0.00      PEP  H  
ATOM   3286  HD2 HSE  1893      22.136 -28.200   8.563  1.00  0.00      PEP  H  
ATOM   3287  HE1 HSE  1893      18.780 -27.393   5.984  1.00  0.00      PEP  H  
ATOM   3288  HE2 HSE  1893      21.282 -27.100   6.314  1.00  0.00      PEP  H  
ATOM   3289  N   ALA  1894      20.575 -31.796  12.332  1.00 26.70      PEP  N  
ATOM   3290  CA  ALA  1894      20.011 -32.531  13.468  1.00 37.20      PEP  C  
ATOM   3291  C   ALA  1894      20.343 -31.923  14.852  1.00 38.05      PEP  C  
ATOM   3292  O   ALA  1894      19.580 -32.091  15.838  1.00 47.28      PEP  O  
ATOM   3293  CB  ALA  1894      20.900 -33.842  13.421  1.00 25.30      PEP  C  
ATOM   3294  HN  ALA  1894      21.036 -32.434  11.721  1.00  0.00      PEP  H  
ATOM   3295  HA  ALA  1894      18.963 -32.693  13.267  1.00  0.00      PEP  H  
ATOM   3296  HB1 ALA  1894      21.092 -34.245  14.437  1.00  0.00      PEP  H  
ATOM   3297  HB2 ALA  1894      21.824 -33.751  12.809  1.00  0.00      PEP  H  
ATOM   3298  HB3 ALA  1894      20.222 -34.546  12.892  1.00  0.00      PEP  H  
ATOM   3299  N   HSE  1895      21.644 -31.352  15.002  1.00 37.00      PEP  N  
ATOM   3300  CA  HSE  1895      22.210 -30.981  16.307  1.00 36.75      PEP  C  
ATOM   3301  C   HSE  1895      22.709 -29.577  16.297  1.00 38.08      PEP  C  
ATOM   3302  O   HSE  1895      22.785 -29.029  17.324  1.00 39.86      PEP  O  
ATOM   3303  CB  HSE  1895      23.276 -31.944  16.833  1.00 30.55      PEP  C  
ATOM   3304  CG  HSE  1895      23.148 -33.412  16.594  1.00 39.57      PEP  C  
ATOM   3305  CD2 HSE  1895      22.060 -34.233  16.602  1.00 39.16      PEP  C  
ATOM   3306  ND1 HSE  1895      24.255 -34.179  16.659  1.00 39.21      PEP  N  
ATOM   3307  CE1 HSE  1895      23.842 -35.442  16.729  1.00 40.98      PEP  C  
ATOM   3308  NE2 HSE  1895      22.528 -35.527  16.687  1.00 42.49      PEP  N  
ATOM   3309  HN  HSE  1895      22.268 -31.579  14.258  1.00  0.00      PEP  H  
ATOM   3310  HA  HSE  1895      21.445 -31.044  17.068  1.00  0.00      PEP  H  
ATOM   3311  HB1 HSE  1895      23.279 -31.827  17.938  1.00  0.00      PEP  H  
ATOM   3312  HB2 HSE  1895      24.290 -31.663  16.475  1.00  0.00      PEP  H  
ATOM   3313  HD2 HSE  1895      21.001 -34.043  16.724  1.00  0.00      PEP  H  
ATOM   3314  HE1 HSE  1895      24.546 -36.243  16.957  1.00  0.00      PEP  H  
ATOM   3315  HE2 HSE  1895      21.904 -36.295  16.830  1.00  0.00      PEP  H  
ATOM   3316  N   VAL  1896      22.867 -28.923  15.180  1.00 32.35      PEP  N  
ATOM   3317  CA  VAL  1896      22.969 -27.532  14.976  1.00 33.32      PEP  C  
ATOM   3318  C   VAL  1896      21.830 -27.124  14.033  1.00 31.17      PEP  C  
ATOM   3319  O   VAL  1896      22.107 -27.080  12.822  1.00 31.76      PEP  O  
ATOM   3320  CB  VAL  1896      24.279 -26.943  14.453  1.00 27.84      PEP  C  
ATOM   3321  CG1 VAL  1896      24.200 -25.387  14.719  1.00 29.22      PEP  C  
ATOM   3322  CG2 VAL  1896      25.395 -27.640  15.290  1.00 29.86      PEP  C  
ATOM   3323  HN  VAL  1896      22.770 -29.413  14.316  1.00  0.00      PEP  H  
ATOM   3324  HA  VAL  1896      22.854 -27.003  15.910  1.00  0.00      PEP  H  
ATOM   3325  HB  VAL  1896      24.486 -27.159  13.384  1.00  0.00      PEP  H  
ATOM   3326 HG11 VAL  1896      23.251 -24.965  14.324  1.00  0.00      PEP  H  
ATOM   3327 HG12 VAL  1896      25.110 -24.893  14.317  1.00  0.00      PEP  H  
ATOM   3328 HG13 VAL  1896      24.189 -25.210  15.817  1.00  0.00      PEP  H  
ATOM   3329 HG21 VAL  1896      25.673 -28.671  14.986  1.00  0.00      PEP  H  
ATOM   3330 HG22 VAL  1896      25.291 -27.686  16.396  1.00  0.00      PEP  H  
ATOM   3331 HG23 VAL  1896      26.322 -27.029  15.284  1.00  0.00      PEP  H  
ATOM   3332  N   PRO  1897      20.602 -26.861  14.489  1.00 31.70      PEP  N  
ATOM   3333  CA  PRO  1897      19.581 -26.090  13.813  1.00 33.20      PEP  C  
ATOM   3334  C   PRO  1897      20.007 -25.002  12.901  1.00 29.18      PEP  C  
ATOM   3335  O   PRO  1897      20.734 -24.086  13.328  1.00 32.87      PEP  O  
ATOM   3336  CB  PRO  1897      18.543 -25.629  14.985  1.00 30.99      PEP  C  
ATOM   3337  CG  PRO  1897      18.771 -26.685  16.092  1.00 40.54      PEP  C  
ATOM   3338  CD  PRO  1897      20.223 -27.064  15.928  1.00 37.11      PEP  C  
ATOM   3339  HA  PRO  1897      19.121 -26.860  13.213  1.00  0.00      PEP  H  
ATOM   3340  HB1 PRO  1897      17.470 -25.699  14.706  1.00  0.00      PEP  H  
ATOM   3341  HB2 PRO  1897      18.769 -24.593  15.317  1.00  0.00      PEP  H  
ATOM   3342  HG1 PRO  1897      18.452 -26.249  17.062  1.00  0.00      PEP  H  
ATOM   3343  HG2 PRO  1897      18.068 -27.537  15.981  1.00  0.00      PEP  H  
ATOM   3344  HD1 PRO  1897      20.866 -26.410  16.557  1.00  0.00      PEP  H  
ATOM   3345  HD2 PRO  1897      20.302 -28.153  16.131  1.00  0.00      PEP  H  
ATOM   3346  N   PRO  1898      19.543 -24.972  11.629  1.00 27.03      PEP  N  
ATOM   3347  CA  PRO  1898      19.826 -23.841  10.818  1.00 26.95      PEP  C  
ATOM   3348  C   PRO  1898      18.824 -22.680  10.973  1.00 32.01      PEP  C  
ATOM   3349  O   PRO  1898      18.961 -21.766  10.218  1.00 26.77      PEP  O  
ATOM   3350  CB  PRO  1898      19.782 -24.310   9.375  1.00 23.25      PEP  C  
ATOM   3351  CG  PRO  1898      18.805 -25.499   9.419  1.00 28.56      PEP  C  
ATOM   3352  CD  PRO  1898      18.832 -25.998  10.858  1.00 21.38      PEP  C  
ATOM   3353  HA  PRO  1898      20.768 -23.358  11.029  1.00  0.00      PEP  H  
ATOM   3354  HB1 PRO  1898      20.733 -24.826   9.122  1.00  0.00      PEP  H  
ATOM   3355  HB2 PRO  1898      19.554 -23.549   8.599  1.00  0.00      PEP  H  
ATOM   3356  HG1 PRO  1898      17.768 -25.133   9.268  1.00  0.00      PEP  H  
ATOM   3357  HG2 PRO  1898      19.108 -26.322   8.736  1.00  0.00      PEP  H  
ATOM   3358  HD1 PRO  1898      17.794 -26.150  11.225  1.00  0.00      PEP  H  
ATOM   3359  HD2 PRO  1898      19.276 -27.016  10.820  1.00  0.00      PEP  H  
ATOM   3360  N   GLU  1899      17.879 -22.687  11.939  1.00 31.19      PEP  N  
ATOM   3361  CA  GLU  1899      16.867 -21.654  12.130  1.00 27.08      PEP  C  
ATOM   3362  C   GLU  1899      17.379 -20.217  12.274  1.00 34.19      PEP  C  
ATOM   3363  O   GLU  1899      16.937 -19.312  11.595  1.00 31.35      PEP  O  
ATOM   3364  CB  GLU  1899      15.942 -22.058  13.352  1.00 30.18      PEP  C  
ATOM   3365  CG  GLU  1899      15.171 -23.411  12.986  1.00 53.40      PEP  C  
ATOM   3366  CD  GLU  1899      14.399 -23.840  14.211  1.00 54.65      PEP  C  
ATOM   3367  OE1 GLU  1899      14.632 -24.921  14.808  1.00 45.12      PEP  O  
ATOM   3368  OE2 GLU  1899      13.420 -23.094  14.479  1.00 52.46      PEP  O1-
ATOM   3369  HN  GLU  1899      17.898 -23.396  12.639  1.00  0.00      PEP  H  
ATOM   3370  HA  GLU  1899      16.207 -21.589  11.277  1.00  0.00      PEP  H  
ATOM   3371  HB1 GLU  1899      15.190 -21.292  13.637  1.00  0.00      PEP  H  
ATOM   3372  HB2 GLU  1899      16.571 -22.225  14.251  1.00  0.00      PEP  H  
ATOM   3373  HG1 GLU  1899      15.783 -24.193  12.489  1.00  0.00      PEP  H  
ATOM   3374  HG2 GLU  1899      14.434 -23.116  12.209  1.00  0.00      PEP  H  
ATOM   3375  N   SER  1900      18.432 -19.940  13.137  1.00 29.44      PEP  N  
ATOM   3376  CA  SER  1900      18.925 -18.586  13.408  1.00 27.72      PEP  C  
ATOM   3377  C   SER  1900      19.931 -18.147  12.357  1.00 27.59      PEP  C  
ATOM   3378  O   SER  1900      20.261 -16.965  12.238  1.00 32.12      PEP  O  
ATOM   3379  CB  SER  1900      19.440 -18.317  14.834  1.00 24.20      PEP  C  
ATOM   3380  OG  SER  1900      20.526 -19.107  15.238  1.00 35.28      PEP  O  
ATOM   3381  HN  SER  1900      18.826 -20.672  13.688  1.00  0.00      PEP  H  
ATOM   3382  HA  SER  1900      18.077 -17.918  13.389  1.00  0.00      PEP  H  
ATOM   3383  HB1 SER  1900      18.602 -18.456  15.550  1.00  0.00      PEP  H  
ATOM   3384  HB2 SER  1900      19.863 -17.299  14.974  1.00  0.00      PEP  H  
ATOM   3385  HG1 SER  1900      20.142 -19.855  15.702  1.00  0.00      PEP  H  
ATOM   3386  N   PHE  1901      20.457 -19.105  11.536  1.00 24.92      PEP  N  
ATOM   3387  CA  PHE  1901      21.213 -18.742  10.429  1.00 30.03      PEP  C  
ATOM   3388  C   PHE  1901      20.460 -18.242   9.236  1.00 29.60      PEP  C  
ATOM   3389  O   PHE  1901      20.749 -17.274   8.569  1.00 28.19      PEP  O  
ATOM   3390  CB  PHE  1901      22.097 -19.979  10.038  1.00 25.09      PEP  C  
ATOM   3391  CG  PHE  1901      23.050 -20.315  11.097  1.00 27.49      PEP  C  
ATOM   3392  CD1 PHE  1901      22.781 -21.322  12.039  1.00 28.68      PEP  C  
ATOM   3393  CD2 PHE  1901      24.338 -19.779  11.066  1.00 25.03      PEP  C  
ATOM   3394  CE1 PHE  1901      23.817 -21.683  12.959  1.00 29.88      PEP  C  
ATOM   3395  CE2 PHE  1901      25.331 -20.106  11.963  1.00 34.84      PEP  C  
ATOM   3396  CZ  PHE  1901      25.050 -20.981  12.987  1.00 28.42      PEP  C  
ATOM   3397  HN  PHE  1901      20.416 -20.060  11.818  1.00  0.00      PEP  H  
ATOM   3398  HA  PHE  1901      21.835 -17.917  10.743  1.00  0.00      PEP  H  
ATOM   3399  HB1 PHE  1901      22.654 -19.788   9.096  1.00  0.00      PEP  H  
ATOM   3400  HB2 PHE  1901      21.487 -20.905   9.964  1.00  0.00      PEP  H  
ATOM   3401  HD1 PHE  1901      21.821 -21.813  12.009  1.00  0.00      PEP  H  
ATOM   3402  HD2 PHE  1901      24.512 -19.113  10.234  1.00  0.00      PEP  H  
ATOM   3403  HE1 PHE  1901      23.614 -22.377  13.761  1.00  0.00      PEP  H  
ATOM   3404  HE2 PHE  1901      26.274 -19.586  12.054  1.00  0.00      PEP  H  
ATOM   3405  HZ  PHE  1901      25.751 -21.162  13.788  1.00  0.00      PEP  H  
ATOM   3406  N   PHE  1902      19.342 -18.904   8.856  1.00 26.35      PEP  N  
ATOM   3407  CA  PHE  1902      18.397 -18.480   7.805  1.00 30.34      PEP  C  
ATOM   3408  C   PHE  1902      17.835 -17.115   7.976  1.00 36.71      PEP  C  
ATOM   3409  O   PHE  1902      17.806 -16.308   7.052  1.00 27.39      PEP  O  
ATOM   3410  CB  PHE  1902      17.157 -19.473   7.768  1.00 24.90      PEP  C  
ATOM   3411  CG  PHE  1902      15.982 -19.132   6.814  1.00 35.16      PEP  C  
ATOM   3412  CD1 PHE  1902      14.719 -18.711   7.351  1.00 26.74      PEP  C  
ATOM   3413  CD2 PHE  1902      16.194 -19.121   5.495  1.00 38.63      PEP  C  
ATOM   3414  CE1 PHE  1902      13.781 -18.112   6.463  1.00 35.84      PEP  C  
ATOM   3415  CE2 PHE  1902      15.291 -18.482   4.660  1.00 39.27      PEP  C  
ATOM   3416  CZ  PHE  1902      14.117 -17.980   5.142  1.00 33.53      PEP  C  
ATOM   3417  HN  PHE  1902      19.100 -19.729   9.360  1.00  0.00      PEP  H  
ATOM   3418  HA  PHE  1902      18.834 -18.567   6.821  1.00  0.00      PEP  H  
ATOM   3419  HB1 PHE  1902      16.810 -19.490   8.823  1.00  0.00      PEP  H  
ATOM   3420  HB2 PHE  1902      17.441 -20.497   7.442  1.00  0.00      PEP  H  
ATOM   3421  HD1 PHE  1902      14.480 -18.654   8.402  1.00  0.00      PEP  H  
ATOM   3422  HD2 PHE  1902      17.044 -19.545   4.982  1.00  0.00      PEP  H  
ATOM   3423  HE1 PHE  1902      12.871 -17.668   6.837  1.00  0.00      PEP  H  
ATOM   3424  HE2 PHE  1902      15.549 -18.369   3.618  1.00  0.00      PEP  H  
ATOM   3425  HZ  PHE  1902      13.442 -17.566   4.408  1.00  0.00      PEP  H  
ATOM   3426  N   LYS  1903      17.325 -16.759   9.178  1.00 33.27      PEP  N  
ATOM   3427  CA  LYS  1903      16.743 -15.537   9.467  1.00 29.42      PEP  C  
ATOM   3428  C   LYS  1903      17.792 -14.445   9.343  1.00 36.02      PEP  C  
ATOM   3429  O   LYS  1903      17.587 -13.558   8.565  1.00 34.62      PEP  O  
ATOM   3430  CB  LYS  1903      16.245 -15.499  10.911  1.00 38.15      PEP  C  
ATOM   3431  CG  LYS  1903      15.045 -16.454  11.254  1.00 47.28      PEP  C  
ATOM   3432  CD  LYS  1903      14.433 -16.276  12.625  1.00 46.63      PEP  C  
ATOM   3433  CE  LYS  1903      13.425 -17.383  13.045  1.00 44.82      PEP  C  
ATOM   3434  NZ  LYS  1903      14.120 -18.665  13.176  1.00 35.97      PEP  N1+
ATOM   3435  HN  LYS  1903      17.353 -17.454   9.891  1.00  0.00      PEP  H  
ATOM   3436  HA  LYS  1903      15.984 -15.303   8.736  1.00  0.00      PEP  H  
ATOM   3437  HB1 LYS  1903      15.847 -14.483  11.121  1.00  0.00      PEP  H  
ATOM   3438  HB2 LYS  1903      17.021 -15.784  11.651  1.00  0.00      PEP  H  
ATOM   3439  HG1 LYS  1903      15.491 -17.455  11.070  1.00  0.00      PEP  H  
ATOM   3440  HG2 LYS  1903      14.188 -16.322  10.561  1.00  0.00      PEP  H  
ATOM   3441  HD1 LYS  1903      13.916 -15.294  12.679  1.00  0.00      PEP  H  
ATOM   3442  HD2 LYS  1903      15.150 -16.260  13.473  1.00  0.00      PEP  H  
ATOM   3443  HE1 LYS  1903      12.569 -17.515  12.349  1.00  0.00      PEP  H  
ATOM   3444  HE2 LYS  1903      13.014 -17.120  14.043  1.00  0.00      PEP  H  
ATOM   3445  HZ1 LYS  1903      14.416 -18.967  12.226  1.00  0.00      PEP  H  
ATOM   3446  HZ2 LYS  1903      13.461 -19.323  13.640  1.00  0.00      PEP  H  
ATOM   3447  HZ3 LYS  1903      14.881 -18.445  13.850  1.00  0.00      PEP  H  
ATOM   3448  N   GLY  1904      19.016 -14.666   9.940  1.00 31.73      PEP  N  
ATOM   3449  CA  GLY  1904      20.269 -13.879   9.785  1.00 35.64      PEP  C  
ATOM   3450  C   GLY  1904      20.598 -13.606   8.371  1.00 40.19      PEP  C  
ATOM   3451  O   GLY  1904      21.096 -12.545   8.046  1.00 40.16      PEP  O  
ATOM   3452  HN  GLY  1904      19.150 -15.564  10.351  1.00  0.00      PEP  H  
ATOM   3453  HA1 GLY  1904      21.065 -14.479  10.199  1.00  0.00      PEP  H  
ATOM   3454  HA2 GLY  1904      20.097 -12.928  10.269  1.00  0.00      PEP  H  
ATOM   3455  N   CYS  1905      20.504 -14.667   7.503  1.00 31.99      PEP  N  
ATOM   3456  CA  CYS  1905      20.983 -14.554   6.111  1.00 29.00      PEP  C  
ATOM   3457  C   CYS  1905      20.164 -13.589   5.298  1.00 33.75      PEP  C  
ATOM   3458  O   CYS  1905      20.547 -12.604   4.745  1.00 29.58      PEP  O  
ATOM   3459  CB  CYS  1905      20.847 -16.023   5.468  1.00 25.79      PEP  C  
ATOM   3460  SG  CYS  1905      21.286 -16.245   3.663  1.00 29.25      PEP  S  
ATOM   3461  HN  CYS  1905      20.102 -15.493   7.889  1.00  0.00      PEP  H  
ATOM   3462  HA  CYS  1905      22.019 -14.261   6.036  1.00  0.00      PEP  H  
ATOM   3463  HB1 CYS  1905      19.789 -16.337   5.587  1.00  0.00      PEP  H  
ATOM   3464  HB2 CYS  1905      21.405 -16.768   6.076  1.00  0.00      PEP  H  
ATOM   3465  N   VAL  1906      18.826 -13.741   5.357  1.00 25.19      PEP  N  
ATOM   3466  CA  VAL  1906      17.745 -13.029   4.610  1.00 32.49      PEP  C  
ATOM   3467  C   VAL  1906      17.645 -11.543   4.897  1.00 44.28      PEP  C  
ATOM   3468  O   VAL  1906      17.620 -10.720   3.962  1.00 40.14      PEP  O  
ATOM   3469  CB  VAL  1906      16.371 -13.663   4.779  1.00 34.44      PEP  C  
ATOM   3470  CG1 VAL  1906      15.172 -13.056   4.051  1.00 37.97      PEP  C  
ATOM   3471  CG2 VAL  1906      16.445 -15.122   4.345  1.00 27.20      PEP  C  
ATOM   3472  HN  VAL  1906      18.335 -14.427   5.887  1.00  0.00      PEP  H  
ATOM   3473  HA  VAL  1906      17.873 -13.057   3.538  1.00  0.00      PEP  H  
ATOM   3474  HB  VAL  1906      16.337 -13.700   5.888  1.00  0.00      PEP  H  
ATOM   3475 HG11 VAL  1906      15.352 -13.176   2.962  1.00  0.00      PEP  H  
ATOM   3476 HG12 VAL  1906      15.254 -12.008   4.410  1.00  0.00      PEP  H  
ATOM   3477 HG13 VAL  1906      14.257 -13.597   4.375  1.00  0.00      PEP  H  
ATOM   3478 HG21 VAL  1906      15.476 -15.536   4.697  1.00  0.00      PEP  H  
ATOM   3479 HG22 VAL  1906      17.307 -15.627   4.829  1.00  0.00      PEP  H  
ATOM   3480 HG23 VAL  1906      16.473 -15.236   3.240  1.00  0.00      PEP  H  
ATOM   3481  N   LEU  1907      17.667 -11.137   6.229  1.00 41.35      PEP  N  
ATOM   3482  CA  LEU  1907      17.746  -9.747   6.729  1.00 44.82      PEP  C  
ATOM   3483  C   LEU  1907      19.079  -9.091   6.344  1.00 48.94      PEP  C  
ATOM   3484  O   LEU  1907      19.169  -8.055   5.752  1.00 53.86      PEP  O  
ATOM   3485  CB  LEU  1907      17.466  -9.737   8.265  1.00 51.83      PEP  C  
ATOM   3486  CG  LEU  1907      15.948  -9.962   8.492  1.00 56.85      PEP  C  
ATOM   3487  CD1 LEU  1907      15.807 -10.511   9.923  1.00 58.14      PEP  C  
ATOM   3488  CD2 LEU  1907      15.055  -8.718   8.367  1.00 48.66      PEP  C  
ATOM   3489  HN  LEU  1907      17.848 -11.900   6.844  1.00  0.00      PEP  H  
ATOM   3490  HA  LEU  1907      16.960  -9.200   6.229  1.00  0.00      PEP  H  
ATOM   3491  HB1 LEU  1907      17.797  -8.797   8.756  1.00  0.00      PEP  H  
ATOM   3492  HB2 LEU  1907      17.873 -10.657   8.737  1.00  0.00      PEP  H  
ATOM   3493  HG  LEU  1907      15.615 -10.766   7.800  1.00  0.00      PEP  H  
ATOM   3494 HD11 LEU  1907      16.073  -9.825  10.757  1.00  0.00      PEP  H  
ATOM   3495 HD12 LEU  1907      16.407 -11.433  10.083  1.00  0.00      PEP  H  
ATOM   3496 HD13 LEU  1907      14.727 -10.682  10.122  1.00  0.00      PEP  H  
ATOM   3497 HD21 LEU  1907      15.093  -8.084   9.278  1.00  0.00      PEP  H  
ATOM   3498 HD22 LEU  1907      13.981  -8.932   8.180  1.00  0.00      PEP  H  
ATOM   3499 HD23 LEU  1907      15.354  -8.131   7.473  1.00  0.00      PEP  H  
ATOM   3500  N   ASP  1908      20.233  -9.736   6.632  1.00 42.73      PEP  N  
ATOM   3501  CA  ASP  1908      21.582  -9.237   6.258  1.00 40.82      PEP  C  
ATOM   3502  C   ASP  1908      21.703  -9.059   4.784  1.00 54.47      PEP  C  
ATOM   3503  O   ASP  1908      22.268  -8.034   4.331  1.00 57.96      PEP  O  
ATOM   3504  CB  ASP  1908      22.799 -10.093   6.763  1.00 52.97      PEP  C  
ATOM   3505  CG  ASP  1908      23.137  -9.901   8.202  1.00 65.38      PEP  C  
ATOM   3506  OD1 ASP  1908      22.594  -9.010   8.874  1.00 61.80      PEP  O  
ATOM   3507  OD2 ASP  1908      24.010 -10.683   8.676  1.00 47.73      PEP  O1-
ATOM   3508  HN  ASP  1908      20.196 -10.632   7.067  1.00  0.00      PEP  H  
ATOM   3509  HA  ASP  1908      21.708  -8.314   6.803  1.00  0.00      PEP  H  
ATOM   3510  HB1 ASP  1908      23.741  -9.869   6.220  1.00  0.00      PEP  H  
ATOM   3511  HB2 ASP  1908      22.579 -11.162   6.556  1.00  0.00      PEP  H  
ATOM   3512  N   VAL  1909      21.290  -9.970   3.918  1.00 49.06      PEP  N  
ATOM   3513  CA  VAL  1909      21.415  -9.811   2.506  1.00 51.47      PEP  C  
ATOM   3514  C   VAL  1909      20.551  -8.691   2.043  1.00 49.47      PEP  C  
ATOM   3515  O   VAL  1909      21.034  -7.868   1.204  1.00 42.11      PEP  O  
ATOM   3516  CB  VAL  1909      21.036 -11.119   1.744  1.00 37.78      PEP  C  
ATOM   3517  CG1 VAL  1909      20.963 -10.993   0.267  1.00 40.66      PEP  C  
ATOM   3518  CG2 VAL  1909      22.069 -12.275   2.037  1.00 41.53      PEP  C  
ATOM   3519  HN  VAL  1909      20.722 -10.662   4.356  1.00  0.00      PEP  H  
ATOM   3520  HA  VAL  1909      22.404  -9.543   2.169  1.00  0.00      PEP  H  
ATOM   3521  HB  VAL  1909      20.045 -11.431   2.139  1.00  0.00      PEP  H  
ATOM   3522 HG11 VAL  1909      20.096 -10.376  -0.054  1.00  0.00      PEP  H  
ATOM   3523 HG12 VAL  1909      20.823 -11.994  -0.193  1.00  0.00      PEP  H  
ATOM   3524 HG13 VAL  1909      21.829 -10.503  -0.227  1.00  0.00      PEP  H  
ATOM   3525 HG21 VAL  1909      21.570 -13.242   1.813  1.00  0.00      PEP  H  
ATOM   3526 HG22 VAL  1909      22.357 -12.293   3.110  1.00  0.00      PEP  H  
ATOM   3527 HG23 VAL  1909      23.024 -12.147   1.485  1.00  0.00      PEP  H  
ATOM   3528  N   CYS  1910      19.292  -8.538   2.514  1.00 43.08      PEP  N  
ATOM   3529  CA  CYS  1910      18.380  -7.463   2.158  1.00 51.71      PEP  C  
ATOM   3530  C   CYS  1910      18.936  -6.103   2.590  1.00 55.78      PEP  C  
ATOM   3531  O   CYS  1910      19.004  -5.177   1.800  1.00 54.22      PEP  O  
ATOM   3532  CB  CYS  1910      16.924  -7.613   2.736  1.00 50.40      PEP  C  
ATOM   3533  SG  CYS  1910      15.781  -6.343   2.090  1.00 52.73      PEP  S  
ATOM   3534  HN  CYS  1910      18.898  -9.188   3.158  1.00  0.00      PEP  H  
ATOM   3535  HA  CYS  1910      18.464  -7.357   1.087  1.00  0.00      PEP  H  
ATOM   3536  HB1 CYS  1910      17.093  -7.457   3.824  1.00  0.00      PEP  H  
ATOM   3537  HB2 CYS  1910      16.527  -8.639   2.587  1.00  0.00      PEP  H  
ATOM   3538  N   MET  1911      19.424  -5.956   3.890  1.00 55.90      PEP  N  
ATOM   3539  CA  MET  1911      19.908  -4.715   4.502  1.00 56.70      PEP  C  
ATOM   3540  C   MET  1911      21.181  -4.302   3.669  1.00 57.88      PEP  C  
ATOM   3541  O   MET  1911      21.363  -3.128   3.335  1.00 66.07      PEP  O  
ATOM   3542  CB  MET  1911      20.347  -5.043   5.977  1.00 65.20      PEP  C  
ATOM   3543  CG  MET  1911      21.028  -3.858   6.707  1.00 63.46      PEP  C  
ATOM   3544  SD  MET  1911      20.152  -2.271   6.725  1.00 71.77      PEP  S  
ATOM   3545  CE  MET  1911      21.663  -1.231   6.864  1.00 59.99      PEP  C  
ATOM   3546  HN  MET  1911      19.450  -6.727   4.522  1.00  0.00      PEP  H  
ATOM   3547  HA  MET  1911      19.067  -4.080   4.264  1.00  0.00      PEP  H  
ATOM   3548  HB1 MET  1911      21.071  -5.885   5.952  1.00  0.00      PEP  H  
ATOM   3549  HB2 MET  1911      19.426  -5.245   6.565  1.00  0.00      PEP  H  
ATOM   3550  HG1 MET  1911      22.049  -3.772   6.280  1.00  0.00      PEP  H  
ATOM   3551  HG2 MET  1911      21.175  -4.133   7.774  1.00  0.00      PEP  H  
ATOM   3552  HE1 MET  1911      22.398  -1.334   6.038  1.00  0.00      PEP  H  
ATOM   3553  HE2 MET  1911      22.232  -1.426   7.798  1.00  0.00      PEP  H  
ATOM   3554  HE3 MET  1911      21.420  -0.150   6.946  1.00  0.00      PEP  H  
ATOM   3555  N   GLY  1912      21.973  -5.302   3.250  1.00 54.40      PEP  N  
ATOM   3556  CA  GLY  1912      23.237  -5.150   2.449  1.00 50.99      PEP  C  
ATOM   3557  C   GLY  1912      23.036  -4.777   1.032  1.00 50.97      PEP  C  
ATOM   3558  O   GLY  1912      23.950  -4.253   0.417  1.00 51.01      PEP  O  
ATOM   3559  HN  GLY  1912      21.699  -6.230   3.490  1.00  0.00      PEP  H  
ATOM   3560  HA1 GLY  1912      23.913  -5.994   2.439  1.00  0.00      PEP  H  
ATOM   3561  HA2 GLY  1912      23.732  -4.277   2.851  1.00  0.00      PEP  H  
ATOM   3562  N   GLY  1913      21.829  -5.022   0.465  1.00 47.62      PEP  N  
ATOM   3563  CA  GLY  1913      21.527  -4.721  -0.953  1.00 46.65      PEP  C  
ATOM   3564  C   GLY  1913      21.472  -5.876  -1.990  1.00 52.08      PEP  C  
ATOM   3565  O   GLY  1913      21.799  -5.647  -3.137  1.00 43.99      PEP  O  
ATOM   3566  HN  GLY  1913      21.191  -5.538   1.032  1.00  0.00      PEP  H  
ATOM   3567  HA1 GLY  1913      22.329  -4.082  -1.290  1.00  0.00      PEP  H  
ATOM   3568  HA2 GLY  1913      20.529  -4.306  -0.979  1.00  0.00      PEP  H  
ATOM   3569  N   GLY  1914      21.221  -7.193  -1.530  1.00 46.11      PEP  N  
ATOM   3570  CA  GLY  1914      21.403  -8.372  -2.411  1.00 37.33      PEP  C  
ATOM   3571  C   GLY  1914      22.873  -8.557  -2.722  1.00 37.42      PEP  C  
ATOM   3572  O   GLY  1914      23.285  -8.992  -3.792  1.00 38.73      PEP  O  
ATOM   3573  HN  GLY  1914      21.265  -7.301  -0.540  1.00  0.00      PEP  H  
ATOM   3574  HA1 GLY  1914      20.835  -8.307  -3.327  1.00  0.00      PEP  H  
ATOM   3575  HA2 GLY  1914      21.142  -9.265  -1.864  1.00  0.00      PEP  H  
ATOM   3576  N   ASP  1915      23.732  -8.273  -1.711  1.00 46.41      PEP  N  
ATOM   3577  CA  ASP  1915      25.149  -8.597  -1.752  1.00 45.98      PEP  C  
ATOM   3578  C   ASP  1915      25.387 -10.122  -1.653  1.00 46.48      PEP  C  
ATOM   3579  O   ASP  1915      25.114 -10.823  -0.671  1.00 47.36      PEP  O  
ATOM   3580  CB  ASP  1915      25.823  -7.924  -0.508  1.00 50.63      PEP  C  
ATOM   3581  CG  ASP  1915      27.294  -7.753  -0.623  1.00 53.52      PEP  C  
ATOM   3582  OD1 ASP  1915      27.911  -7.004   0.198  1.00 60.19      PEP  O  
ATOM   3583  OD2 ASP  1915      27.866  -8.422  -1.548  1.00 54.13      PEP  O1-
ATOM   3584  HN  ASP  1915      23.384  -7.864  -0.871  1.00  0.00      PEP  H  
ATOM   3585  HA  ASP  1915      25.642  -8.329  -2.675  1.00  0.00      PEP  H  
ATOM   3586  HB1 ASP  1915      25.557  -8.261   0.516  1.00  0.00      PEP  H  
ATOM   3587  HB2 ASP  1915      25.449  -6.879  -0.564  1.00  0.00      PEP  H  
ATOM   3588  N   HSP  1916      26.015 -10.622  -2.691  1.00 39.15      PEP  N  
ATOM   3589  CA  HSP  1916      26.274 -12.029  -2.880  1.00 43.62      PEP  C  
ATOM   3590  C   HSP  1916      27.322 -12.485  -1.822  1.00 42.47      PEP  C  
ATOM   3591  O   HSP  1916      27.288 -13.593  -1.280  1.00 41.06      PEP  O  
ATOM   3592  CB  HSP  1916      26.561 -12.396  -4.345  1.00 51.76      PEP  C  
ATOM   3593  CG  HSP  1916      27.101 -13.781  -4.657  1.00 57.37      PEP  C  
ATOM   3594  CD2 HSP  1916      28.116 -14.228  -5.433  1.00 38.70      PEP  C  
ATOM   3595  ND1 HSP  1916      26.538 -14.897  -4.137  1.00 49.18      PEP  N  
ATOM   3596  CE1 HSP  1916      27.111 -15.973  -4.625  1.00 48.61      PEP  C  
ATOM   3597  NE2 HSP  1916      28.097 -15.604  -5.421  1.00 54.51      PEP  N  
ATOM   3598  HN  HSP  1916      26.369 -10.039  -3.419  1.00  0.00      PEP  H  
ATOM   3599  HA  HSP  1916      25.395 -12.544  -2.523  1.00  0.00      PEP  H  
ATOM   3600  HB1 HSP  1916      27.246 -11.650  -4.803  1.00  0.00      PEP  H  
ATOM   3601  HB2 HSP  1916      25.635 -12.293  -4.950  1.00  0.00      PEP  H  
ATOM   3602  HD1 HSP  1916      25.680 -15.007  -3.634  1.00  0.00      PEP  H  
ATOM   3603  HD2 HSP  1916      28.864 -13.735  -6.041  1.00  0.00      PEP  H  
ATOM   3604  HE1 HSP  1916      26.723 -16.937  -4.371  1.00  0.00      PEP  H  
ATOM   3605  HE2 HSP  1916      28.765 -16.258  -5.777  1.00  0.00      PEP  H  
ATOM   3606  N   ASP  1917      28.276 -11.533  -1.552  1.00 51.24      PEP  N  
ATOM   3607  CA  ASP  1917      29.267 -11.745  -0.539  1.00 47.83      PEP  C  
ATOM   3608  C   ASP  1917      28.755 -11.906   0.910  1.00 49.22      PEP  C  
ATOM   3609  O   ASP  1917      29.233 -12.731   1.626  1.00 46.30      PEP  O  
ATOM   3610  CB  ASP  1917      30.265 -10.591  -0.561  1.00 49.25      PEP  C  
ATOM   3611  CG  ASP  1917      31.090 -10.398  -1.847  1.00 60.77      PEP  C  
ATOM   3612  OD1 ASP  1917      31.468  -9.198  -2.130  1.00 64.48      PEP  O  
ATOM   3613  OD2 ASP  1917      31.337 -11.401  -2.481  1.00 67.90      PEP  O1-
ATOM   3614  HN  ASP  1917      28.107 -10.636  -1.955  1.00  0.00      PEP  H  
ATOM   3615  HA  ASP  1917      29.767 -12.676  -0.761  1.00  0.00      PEP  H  
ATOM   3616  HB1 ASP  1917      31.049 -10.689   0.221  1.00  0.00      PEP  H  
ATOM   3617  HB2 ASP  1917      29.770  -9.629  -0.305  1.00  0.00      PEP  H  
ATOM   3618  N   ILE  1918      27.688 -11.156   1.288  1.00 40.04      PEP  N  
ATOM   3619  CA  ILE  1918      26.980 -11.416   2.482  1.00 40.49      PEP  C  
ATOM   3620  C   ILE  1918      26.377 -12.843   2.499  1.00 47.44      PEP  C  
ATOM   3621  O   ILE  1918      26.562 -13.498   3.515  1.00 42.61      PEP  O  
ATOM   3622  CB  ILE  1918      25.928 -10.354   2.796  1.00 42.47      PEP  C  
ATOM   3623  CG1 ILE  1918      26.599  -9.010   3.159  1.00 55.11      PEP  C  
ATOM   3624  CG2 ILE  1918      24.899 -10.828   3.916  1.00 37.67      PEP  C  
ATOM   3625  CD  ILE  1918      25.688  -7.934   3.725  1.00 52.87      PEP  C  
ATOM   3626  HN  ILE  1918      27.469 -10.389   0.689  1.00  0.00      PEP  H  
ATOM   3627  HA  ILE  1918      27.761 -11.401   3.228  1.00  0.00      PEP  H  
ATOM   3628  HB  ILE  1918      25.379 -10.200   1.842  1.00  0.00      PEP  H  
ATOM   3629 HG11 ILE  1918      27.156  -8.572   2.304  1.00  0.00      PEP  H  
ATOM   3630 HG12 ILE  1918      27.364  -9.205   3.940  1.00  0.00      PEP  H  
ATOM   3631 HG21 ILE  1918      24.317 -11.701   3.549  1.00  0.00      PEP  H  
ATOM   3632 HG22 ILE  1918      24.168 -10.000   4.033  1.00  0.00      PEP  H  
ATOM   3633 HG23 ILE  1918      25.424 -11.132   4.847  1.00  0.00      PEP  H  
ATOM   3634  HD1 ILE  1918      25.172  -8.270   4.649  1.00  0.00      PEP  H  
ATOM   3635  HD2 ILE  1918      24.916  -7.537   3.031  1.00  0.00      PEP  H  
ATOM   3636  HD3 ILE  1918      26.240  -7.022   4.040  1.00  0.00      PEP  H  
ATOM   3637  N   LEU  1919      25.647 -13.332   1.480  1.00 37.24      PEP  N  
ATOM   3638  CA  LEU  1919      25.224 -14.744   1.369  1.00 41.81      PEP  C  
ATOM   3639  C   LEU  1919      26.462 -15.620   1.653  1.00 37.75      PEP  C  
ATOM   3640  O   LEU  1919      26.453 -16.444   2.555  1.00 28.39      PEP  O  
ATOM   3641  CB  LEU  1919      24.567 -15.016   0.052  1.00 34.51      PEP  C  
ATOM   3642  CG  LEU  1919      24.025 -16.516  -0.147  1.00 33.68      PEP  C  
ATOM   3643  CD1 LEU  1919      25.201 -17.382  -0.547  1.00 29.10      PEP  C  
ATOM   3644  CD2 LEU  1919      23.102 -17.150   0.961  1.00 35.60      PEP  C  
ATOM   3645  HN  LEU  1919      25.637 -12.890   0.586  1.00  0.00      PEP  H  
ATOM   3646  HA  LEU  1919      24.469 -15.004   2.094  1.00  0.00      PEP  H  
ATOM   3647  HB1 LEU  1919      25.249 -14.700  -0.766  1.00  0.00      PEP  H  
ATOM   3648  HB2 LEU  1919      23.610 -14.453   0.004  1.00  0.00      PEP  H  
ATOM   3649  HG  LEU  1919      23.381 -16.306  -1.028  1.00  0.00      PEP  H  
ATOM   3650 HD11 LEU  1919      24.886 -18.322  -1.049  1.00  0.00      PEP  H  
ATOM   3651 HD12 LEU  1919      25.801 -17.771   0.303  1.00  0.00      PEP  H  
ATOM   3652 HD13 LEU  1919      25.872 -16.900  -1.289  1.00  0.00      PEP  H  
ATOM   3653 HD21 LEU  1919      22.802 -18.168   0.632  1.00  0.00      PEP  H  
ATOM   3654 HD22 LEU  1919      22.142 -16.634   1.180  1.00  0.00      PEP  H  
ATOM   3655 HD23 LEU  1919      23.673 -17.106   1.912  1.00  0.00      PEP  H  
ATOM   3656  N   CYS  1920      27.645 -15.374   0.940  1.00 32.30      PEP  N  
ATOM   3657  CA  CYS  1920      28.783 -16.292   0.952  1.00 36.41      PEP  C  
ATOM   3658  C   CYS  1920      29.454 -16.425   2.396  1.00 34.52      PEP  C  
ATOM   3659  O   CYS  1920      29.687 -17.556   2.826  1.00 40.35      PEP  O  
ATOM   3660  CB  CYS  1920      29.807 -15.846  -0.131  1.00 27.77      PEP  C  
ATOM   3661  SG  CYS  1920      29.245 -16.002  -1.914  1.00 40.29      PEP  S  
ATOM   3662  HN  CYS  1920      27.718 -14.591   0.327  1.00  0.00      PEP  H  
ATOM   3663  HA  CYS  1920      28.296 -17.193   0.609  1.00  0.00      PEP  H  
ATOM   3664  HB1 CYS  1920      30.704 -16.472   0.068  1.00  0.00      PEP  H  
ATOM   3665  HB2 CYS  1920      29.978 -14.762   0.045  1.00  0.00      PEP  H  
ATOM   3666  N   LYS  1921      29.648 -15.353   3.192  1.00 33.63      PEP  N  
ATOM   3667  CA  LYS  1921      30.153 -15.305   4.589  1.00 36.66      PEP  C  
ATOM   3668  C   LYS  1921      29.142 -15.900   5.515  1.00 33.93      PEP  C  
ATOM   3669  O   LYS  1921      29.455 -16.486   6.521  1.00 34.39      PEP  O  
ATOM   3670  CB  LYS  1921      30.619 -13.897   5.045  1.00 29.65      PEP  C  
ATOM   3671  CG  LYS  1921      29.470 -12.837   5.224  1.00  0.00      PEP  C  
ATOM   3672  CD  LYS  1921      29.918 -11.360   5.032  1.00  0.00      PEP  C  
ATOM   3673  CE  LYS  1921      31.104 -11.048   5.964  1.00  0.00      PEP  C  
ATOM   3674  NZ  LYS  1921      31.380  -9.670   5.865  1.00  0.00      PEP  N1+
ATOM   3675  HN  LYS  1921      29.413 -14.435   2.882  1.00  0.00      PEP  H  
ATOM   3676  HA  LYS  1921      30.993 -15.984   4.582  1.00  0.00      PEP  H  
ATOM   3677  HB1 LYS  1921      31.422 -13.546   4.360  1.00  0.00      PEP  H  
ATOM   3678  HB2 LYS  1921      31.200 -13.953   5.991  1.00  0.00      PEP  H  
ATOM   3679  HG1 LYS  1921      28.984 -12.980   6.213  1.00  0.00      PEP  H  
ATOM   3680  HG2 LYS  1921      28.701 -13.062   4.453  1.00  0.00      PEP  H  
ATOM   3681  HD1 LYS  1921      29.057 -10.662   5.099  1.00  0.00      PEP  H  
ATOM   3682  HD2 LYS  1921      30.174 -11.348   3.951  1.00  0.00      PEP  H  
ATOM   3683  HE1 LYS  1921      31.965 -11.691   5.683  1.00  0.00      PEP  H  
ATOM   3684  HE2 LYS  1921      30.865 -11.383   6.996  1.00  0.00      PEP  H  
ATOM   3685  HZ1 LYS  1921      32.216  -9.419   6.432  1.00  0.00      PEP  H  
ATOM   3686  HZ2 LYS  1921      30.668  -9.050   6.303  1.00  0.00      PEP  H  
ATOM   3687  HZ3 LYS  1921      31.428  -9.272   4.906  1.00  0.00      PEP  H  
ATOM   3688  N   THR  1922      27.868 -15.746   5.275  1.00 31.88      PEP  N  
ATOM   3689  CA  THR  1922      26.808 -16.225   6.118  1.00 40.33      PEP  C  
ATOM   3690  C   THR  1922      26.839 -17.728   6.141  1.00 31.31      PEP  C  
ATOM   3691  O   THR  1922      26.845 -18.355   7.225  1.00 27.10      PEP  O  
ATOM   3692  CB  THR  1922      25.431 -15.665   5.682  1.00 31.31      PEP  C  
ATOM   3693  CG2 THR  1922      24.466 -16.180   6.793  1.00 37.71      PEP  C  
ATOM   3694  OG1 THR  1922      25.436 -14.273   5.794  1.00 41.10      PEP  O  
ATOM   3695  HN  THR  1922      27.566 -15.153   4.532  1.00  0.00      PEP  H  
ATOM   3696  HA  THR  1922      26.908 -15.739   7.078  1.00  0.00      PEP  H  
ATOM   3697  HB  THR  1922      25.047 -15.894   4.665  1.00  0.00      PEP  H  
ATOM   3698  HG1 THR  1922      25.842 -13.939   4.990  1.00  0.00      PEP  H  
ATOM   3699 HG21 THR  1922      25.004 -16.061   7.758  1.00  0.00      PEP  H  
ATOM   3700 HG22 THR  1922      24.230 -17.236   6.540  1.00  0.00      PEP  H  
ATOM   3701 HG23 THR  1922      23.625 -15.456   6.855  1.00  0.00      PEP  H  
ATOM   3702  N   LEU  1923      26.877 -18.410   4.938  1.00 25.57      PEP  N  
ATOM   3703  CA  LEU  1923      27.060 -19.835   4.801  1.00 31.16      PEP  C  
ATOM   3704  C   LEU  1923      28.359 -20.325   5.486  1.00 28.97      PEP  C  
ATOM   3705  O   LEU  1923      28.441 -21.270   6.307  1.00 27.66      PEP  O  
ATOM   3706  CB  LEU  1923      27.180 -20.280   3.222  1.00 24.60      PEP  C  
ATOM   3707  CG  LEU  1923      25.864 -19.956   2.382  1.00 28.67      PEP  C  
ATOM   3708  CD1 LEU  1923      26.243 -20.544   0.973  1.00 25.84      PEP  C  
ATOM   3709  CD2 LEU  1923      24.569 -20.544   2.874  1.00 23.94      PEP  C  
ATOM   3710  HN  LEU  1923      26.903 -17.847   4.115  1.00  0.00      PEP  H  
ATOM   3711  HA  LEU  1923      26.254 -20.393   5.255  1.00  0.00      PEP  H  
ATOM   3712  HB1 LEU  1923      27.144 -21.388   3.286  1.00  0.00      PEP  H  
ATOM   3713  HB2 LEU  1923      28.080 -19.904   2.689  1.00  0.00      PEP  H  
ATOM   3714  HG  LEU  1923      25.812 -18.849   2.297  1.00  0.00      PEP  H  
ATOM   3715 HD11 LEU  1923      26.671 -21.561   1.105  1.00  0.00      PEP  H  
ATOM   3716 HD12 LEU  1923      27.083 -19.961   0.540  1.00  0.00      PEP  H  
ATOM   3717 HD13 LEU  1923      25.390 -20.721   0.282  1.00  0.00      PEP  H  
ATOM   3718 HD21 LEU  1923      24.448 -20.165   3.912  1.00  0.00      PEP  H  
ATOM   3719 HD22 LEU  1923      24.697 -21.648   2.879  1.00  0.00      PEP  H  
ATOM   3720 HD23 LEU  1923      23.740 -20.308   2.175  1.00  0.00      PEP  H  
ATOM   3721  N   ALA  1924      29.533 -19.614   5.291  1.00 25.34      PEP  N  
ATOM   3722  CA  ALA  1924      30.810 -20.002   5.842  1.00 26.82      PEP  C  
ATOM   3723  C   ALA  1924      30.755 -20.042   7.407  1.00 26.95      PEP  C  
ATOM   3724  O   ALA  1924      31.395 -20.850   8.085  1.00 29.27      PEP  O  
ATOM   3725  CB  ALA  1924      31.871 -18.964   5.387  1.00 26.18      PEP  C  
ATOM   3726  HN  ALA  1924      29.600 -18.969   4.535  1.00  0.00      PEP  H  
ATOM   3727  HA  ALA  1924      30.999 -21.012   5.508  1.00  0.00      PEP  H  
ATOM   3728  HB1 ALA  1924      32.108 -19.040   4.304  1.00  0.00      PEP  H  
ATOM   3729  HB2 ALA  1924      32.861 -19.127   5.862  1.00  0.00      PEP  H  
ATOM   3730  HB3 ALA  1924      31.554 -17.916   5.581  1.00  0.00      PEP  H  
ATOM   3731  N   SER  1925      30.063 -19.060   8.036  1.00 25.53      PEP  N  
ATOM   3732  CA  SER  1925      29.862 -19.032   9.472  1.00 23.34      PEP  C  
ATOM   3733  C   SER  1925      29.072 -20.158   9.973  1.00 29.16      PEP  C  
ATOM   3734  O   SER  1925      29.276 -20.655  11.079  1.00 27.16      PEP  O  
ATOM   3735  CB  SER  1925      29.174 -17.751   9.833  1.00 26.91      PEP  C  
ATOM   3736  OG  SER  1925      29.068 -17.489  11.239  1.00 38.02      PEP  O  
ATOM   3737  HN  SER  1925      29.662 -18.368   7.441  1.00  0.00      PEP  H  
ATOM   3738  HA  SER  1925      30.818 -19.080   9.971  1.00  0.00      PEP  H  
ATOM   3739  HB1 SER  1925      28.131 -17.660   9.464  1.00  0.00      PEP  H  
ATOM   3740  HB2 SER  1925      29.767 -17.019   9.244  1.00  0.00      PEP  H  
ATOM   3741  HG1 SER  1925      28.546 -16.684  11.277  1.00  0.00      PEP  H  
ATOM   3742  N   TYR  1926      28.055 -20.687   9.256  1.00 24.49      PEP  N  
ATOM   3743  CA  TYR  1926      27.319 -21.921   9.594  1.00 24.31      PEP  C  
ATOM   3744  C   TYR  1926      28.234 -23.083   9.657  1.00 22.28      PEP  C  
ATOM   3745  O   TYR  1926      28.182 -23.939  10.537  1.00 16.71      PEP  O  
ATOM   3746  CB  TYR  1926      26.175 -22.221   8.499  1.00 21.13      PEP  C  
ATOM   3747  CG  TYR  1926      25.321 -23.422   8.919  1.00 21.61      PEP  C  
ATOM   3748  CD1 TYR  1926      24.934 -23.558  10.300  1.00 22.56      PEP  C  
ATOM   3749  CD2 TYR  1926      24.829 -24.316   8.011  1.00 26.92      PEP  C  
ATOM   3750  CE1 TYR  1926      24.106 -24.610  10.684  1.00 22.43      PEP  C  
ATOM   3751  CE2 TYR  1926      23.897 -25.332   8.362  1.00 21.24      PEP  C  
ATOM   3752  CZ  TYR  1926      23.542 -25.486   9.744  1.00 24.34      PEP  C  
ATOM   3753  OH  TYR  1926      22.583 -26.393  10.171  1.00 22.21      PEP  O  
ATOM   3754  HN  TYR  1926      27.864 -20.184   8.417  1.00  0.00      PEP  H  
ATOM   3755  HA  TYR  1926      26.974 -21.757  10.604  1.00  0.00      PEP  H  
ATOM   3756  HB1 TYR  1926      26.637 -22.379   7.501  1.00  0.00      PEP  H  
ATOM   3757  HB2 TYR  1926      25.559 -21.297   8.448  1.00  0.00      PEP  H  
ATOM   3758  HD1 TYR  1926      25.322 -22.807  10.971  1.00  0.00      PEP  H  
ATOM   3759  HD2 TYR  1926      25.202 -24.179   7.006  1.00  0.00      PEP  H  
ATOM   3760  HE1 TYR  1926      23.775 -24.611  11.712  1.00  0.00      PEP  H  
ATOM   3761  HE2 TYR  1926      23.410 -25.968   7.639  1.00  0.00      PEP  H  
ATOM   3762  HH  TYR  1926      22.476 -26.441  11.125  1.00  0.00      PEP  H  
ATOM   3763  N   VAL  1927      29.086 -23.189   8.623  1.00 24.51      PEP  N  
ATOM   3764  CA  VAL  1927      29.826 -24.341   8.413  1.00 30.14      PEP  C  
ATOM   3765  C   VAL  1927      30.857 -24.395   9.517  1.00 27.92      PEP  C  
ATOM   3766  O   VAL  1927      31.115 -25.453  10.092  1.00 29.78      PEP  O  
ATOM   3767  CB  VAL  1927      30.461 -24.275   6.994  1.00 26.56      PEP  C  
ATOM   3768  CG1 VAL  1927      31.597 -25.339   6.840  1.00 24.04      PEP  C  
ATOM   3769  CG2 VAL  1927      29.314 -24.700   6.024  1.00 23.73      PEP  C  
ATOM   3770  HN  VAL  1927      29.088 -22.586   7.829  1.00  0.00      PEP  H  
ATOM   3771  HA  VAL  1927      29.247 -25.245   8.531  1.00  0.00      PEP  H  
ATOM   3772  HB  VAL  1927      30.804 -23.242   6.768  1.00  0.00      PEP  H  
ATOM   3773 HG11 VAL  1927      31.163 -26.353   6.972  1.00  0.00      PEP  H  
ATOM   3774 HG12 VAL  1927      32.425 -25.221   7.570  1.00  0.00      PEP  H  
ATOM   3775 HG13 VAL  1927      32.068 -25.250   5.838  1.00  0.00      PEP  H  
ATOM   3776 HG21 VAL  1927      28.522 -23.933   6.164  1.00  0.00      PEP  H  
ATOM   3777 HG22 VAL  1927      28.809 -25.651   6.295  1.00  0.00      PEP  H  
ATOM   3778 HG23 VAL  1927      29.692 -24.697   4.979  1.00  0.00      PEP  H  
ATOM   3779  N   ALA  1928      31.456 -23.268   9.916  1.00 28.62      PEP  N  
ATOM   3780  CA  ALA  1928      32.350 -23.273  11.072  1.00 30.92      PEP  C  
ATOM   3781  C   ALA  1928      31.717 -23.718  12.426  1.00 30.19      PEP  C  
ATOM   3782  O   ALA  1928      32.418 -24.305  13.293  1.00 23.32      PEP  O  
ATOM   3783  CB  ALA  1928      33.027 -21.870  11.148  1.00 25.33      PEP  C  
ATOM   3784  HN  ALA  1928      31.228 -22.414   9.454  1.00  0.00      PEP  H  
ATOM   3785  HA  ALA  1928      33.146 -23.997  10.973  1.00  0.00      PEP  H  
ATOM   3786  HB1 ALA  1928      33.949 -22.053  11.739  1.00  0.00      PEP  H  
ATOM   3787  HB2 ALA  1928      32.311 -21.148  11.597  1.00  0.00      PEP  H  
ATOM   3788  HB3 ALA  1928      33.419 -21.491  10.180  1.00  0.00      PEP  H  
ATOM   3789  N   ALA  1929      30.380 -23.455  12.623  1.00 20.68      PEP  N  
ATOM   3790  CA  ALA  1929      29.585 -24.028  13.629  1.00 25.24      PEP  C  
ATOM   3791  C   ALA  1929      29.312 -25.547  13.519  1.00 31.05      PEP  C  
ATOM   3792  O   ALA  1929      29.313 -26.341  14.457  1.00 28.31      PEP  O  
ATOM   3793  CB  ALA  1929      28.226 -23.250  13.832  1.00 27.92      PEP  C  
ATOM   3794  HN  ALA  1929      30.079 -22.858  11.884  1.00  0.00      PEP  H  
ATOM   3795  HA  ALA  1929      30.131 -23.863  14.547  1.00  0.00      PEP  H  
ATOM   3796  HB1 ALA  1929      27.649 -23.196  12.884  1.00  0.00      PEP  H  
ATOM   3797  HB2 ALA  1929      28.381 -22.216  14.207  1.00  0.00      PEP  H  
ATOM   3798  HB3 ALA  1929      27.613 -23.789  14.586  1.00  0.00      PEP  H  
ATOM   3799  N   CYS  1930      29.138 -26.033  12.299  1.00 23.60      PEP  N  
ATOM   3800  CA  CYS  1930      29.188 -27.449  12.026  1.00 25.44      PEP  C  
ATOM   3801  C   CYS  1930      30.482 -28.179  12.368  1.00 28.93      PEP  C  
ATOM   3802  O   CYS  1930      30.496 -29.259  12.959  1.00 24.54      PEP  O  
ATOM   3803  CB  CYS  1930      28.812 -27.630  10.500  1.00 20.84      PEP  C  
ATOM   3804  SG  CYS  1930      27.135 -27.056  10.094  1.00 23.58      PEP  S  
ATOM   3805  HN  CYS  1930      28.999 -25.377  11.560  1.00  0.00      PEP  H  
ATOM   3806  HA  CYS  1930      28.456 -27.876  12.695  1.00  0.00      PEP  H  
ATOM   3807  HB1 CYS  1930      28.814 -28.739  10.427  1.00  0.00      PEP  H  
ATOM   3808  HB2 CYS  1930      29.644 -27.137   9.954  1.00  0.00      PEP  H  
ATOM   3809  N   GLN  1931      31.629 -27.664  11.990  1.00 29.66      PEP  N  
ATOM   3810  CA  GLN  1931      32.989 -28.189  12.182  1.00 31.84      PEP  C  
ATOM   3811  C   GLN  1931      33.455 -28.333  13.642  1.00 32.02      PEP  C  
ATOM   3812  O   GLN  1931      33.961 -29.422  14.043  1.00 26.84      PEP  O  
ATOM   3813  CB  GLN  1931      34.018 -27.364  11.367  1.00 32.88      PEP  C  
ATOM   3814  CG  GLN  1931      33.906 -27.516   9.817  1.00 39.54      PEP  C  
ATOM   3815  CD  GLN  1931      33.742 -29.004   9.385  1.00 45.91      PEP  C  
ATOM   3816  NE2 GLN  1931      34.527 -29.932   9.906  1.00 44.51      PEP  N  
ATOM   3817  OE1 GLN  1931      33.051 -29.355   8.375  1.00 53.64      PEP  O  
ATOM   3818  HN  GLN  1931      31.598 -26.833  11.439  1.00  0.00      PEP  H  
ATOM   3819  HA  GLN  1931      32.927 -29.230  11.903  1.00  0.00      PEP  H  
ATOM   3820  HB1 GLN  1931      34.974 -27.834  11.682  1.00  0.00      PEP  H  
ATOM   3821  HB2 GLN  1931      34.017 -26.287  11.640  1.00  0.00      PEP  H  
ATOM   3822  HG1 GLN  1931      34.799 -27.162   9.259  1.00  0.00      PEP  H  
ATOM   3823  HG2 GLN  1931      32.961 -27.025   9.499  1.00  0.00      PEP  H  
ATOM   3824 HE21 GLN  1931      34.353 -30.889   9.674  1.00  0.00      PEP  H  
ATOM   3825 HE22 GLN  1931      35.268 -29.636  10.510  1.00  0.00      PEP  H  
ATOM   3826  N   ALA  1932      33.216 -27.330  14.454  1.00 27.02      PEP  N  
ATOM   3827  CA  ALA  1932      33.442 -27.418  15.900  1.00 28.11      PEP  C  
ATOM   3828  C   ALA  1932      32.382 -28.186  16.713  1.00 30.96      PEP  C  
ATOM   3829  O   ALA  1932      32.687 -28.712  17.757  1.00 30.63      PEP  O  
ATOM   3830  CB  ALA  1932      33.392 -25.971  16.639  1.00 23.70      PEP  C  
ATOM   3831  HN  ALA  1932      32.851 -26.488  14.064  1.00  0.00      PEP  H  
ATOM   3832  HA  ALA  1932      34.415 -27.837  16.111  1.00  0.00      PEP  H  
ATOM   3833  HB1 ALA  1932      33.816 -26.136  17.653  1.00  0.00      PEP  H  
ATOM   3834  HB2 ALA  1932      32.359 -25.586  16.778  1.00  0.00      PEP  H  
ATOM   3835  HB3 ALA  1932      33.973 -25.259  16.014  1.00  0.00      PEP  H  
ATOM   3836  N   ALA  1933      31.193 -28.427  16.217  1.00 30.24      PEP  N  
ATOM   3837  CA  ALA  1933      30.230 -29.366  16.740  1.00 31.35      PEP  C  
ATOM   3838  C   ALA  1933      30.397 -30.789  16.167  1.00 21.74      PEP  C  
ATOM   3839  O   ALA  1933      29.551 -31.598  16.428  1.00 27.29      PEP  O  
ATOM   3840  CB  ALA  1933      28.734 -28.774  16.454  1.00 28.28      PEP  C  
ATOM   3841  HN  ALA  1933      30.905 -27.892  15.426  1.00  0.00      PEP  H  
ATOM   3842  HA  ALA  1933      30.437 -29.443  17.797  1.00  0.00      PEP  H  
ATOM   3843  HB1 ALA  1933      28.078 -29.407  17.089  1.00  0.00      PEP  H  
ATOM   3844  HB2 ALA  1933      28.427 -28.859  15.390  1.00  0.00      PEP  H  
ATOM   3845  HB3 ALA  1933      28.606 -27.686  16.642  1.00  0.00      PEP  H  
ATOM   3846  N   GLY  1934      31.469 -31.085  15.394  1.00 25.86      PEP  N  
ATOM   3847  CA  GLY  1934      31.928 -32.342  14.832  1.00 24.19      PEP  C  
ATOM   3848  C   GLY  1934      31.166 -33.003  13.636  1.00 32.68      PEP  C  
ATOM   3849  O   GLY  1934      31.064 -34.207  13.566  1.00 28.22      PEP  O  
ATOM   3850  HN  GLY  1934      32.002 -30.295  15.099  1.00  0.00      PEP  H  
ATOM   3851  HA1 GLY  1934      31.805 -33.108  15.584  1.00  0.00      PEP  H  
ATOM   3852  HA2 GLY  1934      32.946 -32.175  14.512  1.00  0.00      PEP  H  
ATOM   3853  N   VAL  1935      30.645 -32.185  12.723  1.00 23.15      PEP  N  
ATOM   3854  CA  VAL  1935      30.112 -32.622  11.452  1.00 28.35      PEP  C  
ATOM   3855  C   VAL  1935      31.256 -32.581  10.509  1.00 28.90      PEP  C  
ATOM   3856  O   VAL  1935      32.133 -31.776  10.711  1.00 34.77      PEP  O  
ATOM   3857  CB  VAL  1935      28.952 -31.725  10.972  1.00 31.87      PEP  C  
ATOM   3858  CG1 VAL  1935      28.280 -32.545   9.833  1.00 27.82      PEP  C  
ATOM   3859  CG2 VAL  1935      27.854 -31.685  12.082  1.00 23.36      PEP  C  
ATOM   3860  HN  VAL  1935      30.759 -31.198  12.814  1.00  0.00      PEP  H  
ATOM   3861  HA  VAL  1935      29.766 -33.645  11.451  1.00  0.00      PEP  H  
ATOM   3862  HB  VAL  1935      29.178 -30.692  10.632  1.00  0.00      PEP  H  
ATOM   3863 HG11 VAL  1935      28.883 -32.434   8.906  1.00  0.00      PEP  H  
ATOM   3864 HG12 VAL  1935      27.283 -32.074   9.695  1.00  0.00      PEP  H  
ATOM   3865 HG13 VAL  1935      28.080 -33.611  10.077  1.00  0.00      PEP  H  
ATOM   3866 HG21 VAL  1935      27.068 -30.954  11.797  1.00  0.00      PEP  H  
ATOM   3867 HG22 VAL  1935      28.130 -31.502  13.143  1.00  0.00      PEP  H  
ATOM   3868 HG23 VAL  1935      27.380 -32.690  12.062  1.00  0.00      PEP  H  
ATOM   3869  N   VAL  1936      31.418 -33.473   9.545  1.00 26.64      PEP  N  
ATOM   3870  CA  VAL  1936      32.188 -33.240   8.348  1.00 30.25      PEP  C  
ATOM   3871  C   VAL  1936      31.380 -32.679   7.121  1.00 36.17      PEP  C  
ATOM   3872  O   VAL  1936      30.570 -33.376   6.556  1.00 42.16      PEP  O  
ATOM   3873  CB  VAL  1936      32.792 -34.591   7.867  1.00 43.62      PEP  C  
ATOM   3874  CG1 VAL  1936      33.870 -34.271   6.790  1.00 37.40      PEP  C  
ATOM   3875  CG2 VAL  1936      33.515 -35.358   9.032  1.00 42.44      PEP  C  
ATOM   3876  HN  VAL  1936      30.826 -34.275   9.533  1.00  0.00      PEP  H  
ATOM   3877  HA  VAL  1936      33.002 -32.578   8.609  1.00  0.00      PEP  H  
ATOM   3878  HB  VAL  1936      31.986 -35.254   7.486  1.00  0.00      PEP  H  
ATOM   3879 HG11 VAL  1936      34.751 -33.759   7.233  1.00  0.00      PEP  H  
ATOM   3880 HG12 VAL  1936      33.556 -33.640   5.931  1.00  0.00      PEP  H  
ATOM   3881 HG13 VAL  1936      34.206 -35.202   6.288  1.00  0.00      PEP  H  
ATOM   3882 HG21 VAL  1936      32.912 -36.179   9.475  1.00  0.00      PEP  H  
ATOM   3883 HG22 VAL  1936      33.962 -34.743   9.842  1.00  0.00      PEP  H  
ATOM   3884 HG23 VAL  1936      34.351 -35.913   8.554  1.00  0.00      PEP  H  
ATOM   3885  N   ILE  1937      31.511 -31.349   6.812  1.00 34.97      PEP  N  
ATOM   3886  CA  ILE  1937      30.934 -30.759   5.610  1.00 35.95      PEP  C  
ATOM   3887  C   ILE  1937      31.880 -30.782   4.483  1.00 35.08      PEP  C  
ATOM   3888  O   ILE  1937      33.049 -30.340   4.598  1.00 48.11      PEP  O  
ATOM   3889  CB  ILE  1937      30.404 -29.323   5.879  1.00 38.88      PEP  C  
ATOM   3890  CG1 ILE  1937      29.235 -29.265   6.877  1.00 30.26      PEP  C  
ATOM   3891  CG2 ILE  1937      30.114 -28.517   4.564  1.00 36.93      PEP  C  
ATOM   3892  CD  ILE  1937      28.087 -30.236   6.560  1.00 38.52      PEP  C  
ATOM   3893  HN  ILE  1937      32.078 -30.730   7.349  1.00  0.00      PEP  H  
ATOM   3894  HA  ILE  1937      30.107 -31.426   5.421  1.00  0.00      PEP  H  
ATOM   3895  HB  ILE  1937      31.235 -28.649   6.177  1.00  0.00      PEP  H  
ATOM   3896 HG11 ILE  1937      29.018 -28.175   6.862  1.00  0.00      PEP  H  
ATOM   3897 HG12 ILE  1937      29.645 -29.475   7.888  1.00  0.00      PEP  H  
ATOM   3898 HG21 ILE  1937      29.710 -27.544   4.916  1.00  0.00      PEP  H  
ATOM   3899 HG22 ILE  1937      29.406 -28.974   3.839  1.00  0.00      PEP  H  
ATOM   3900 HG23 ILE  1937      31.071 -28.380   4.016  1.00  0.00      PEP  H  
ATOM   3901  HD1 ILE  1937      28.334 -31.313   6.674  1.00  0.00      PEP  H  
ATOM   3902  HD2 ILE  1937      27.734 -30.252   5.508  1.00  0.00      PEP  H  
ATOM   3903  HD3 ILE  1937      27.277 -29.859   7.221  1.00  0.00      PEP  H  
ATOM   3904  N   GLU  1938      31.423 -31.302   3.354  1.00 38.69      PEP  N  
ATOM   3905  CA  GLU  1938      32.261 -31.432   2.192  1.00 39.90      PEP  C  
ATOM   3906  C   GLU  1938      32.107 -30.270   1.284  1.00 39.18      PEP  C  
ATOM   3907  O   GLU  1938      31.049 -29.652   1.332  1.00 42.66      PEP  O  
ATOM   3908  CB  GLU  1938      31.898 -32.682   1.296  1.00 43.45      PEP  C  
ATOM   3909  CG  GLU  1938      32.340 -34.021   1.898  1.00 43.34      PEP  C  
ATOM   3910  CD  GLU  1938      31.860 -35.253   1.110  1.00 51.65      PEP  C  
ATOM   3911  OE1 GLU  1938      31.170 -36.206   1.605  1.00 63.64      PEP  O  
ATOM   3912  OE2 GLU  1938      32.183 -35.338  -0.124  1.00 56.47      PEP  O1-
ATOM   3913  HN  GLU  1938      30.444 -31.435   3.214  1.00  0.00      PEP  H  
ATOM   3914  HA  GLU  1938      33.317 -31.440   2.414  1.00  0.00      PEP  H  
ATOM   3915  HB1 GLU  1938      32.454 -32.590   0.339  1.00  0.00      PEP  H  
ATOM   3916  HB2 GLU  1938      30.819 -32.573   1.056  1.00  0.00      PEP  H  
ATOM   3917  HG1 GLU  1938      32.094 -34.253   2.957  1.00  0.00      PEP  H  
ATOM   3918  HG2 GLU  1938      33.449 -34.050   1.829  1.00  0.00      PEP  H  
ATOM   3919  N   ASP  1939      33.153 -29.966   0.407  1.00 40.31      PEP  N  
ATOM   3920  CA  ASP  1939      33.276 -28.861  -0.541  1.00 47.82      PEP  C  
ATOM   3921  C   ASP  1939      31.937 -28.508  -1.233  1.00 44.86      PEP  C  
ATOM   3922  O   ASP  1939      31.295 -29.295  -1.886  1.00 45.91      PEP  O  
ATOM   3923  CB  ASP  1939      34.328 -29.332  -1.600  1.00 52.62      PEP  C  
ATOM   3924  CG  ASP  1939      35.713 -29.275  -1.065  1.00 69.52      PEP  C  
ATOM   3925  OD1 ASP  1939      36.099 -28.318  -0.271  1.00 73.61      PEP  O  
ATOM   3926  OD2 ASP  1939      36.535 -30.051  -1.641  1.00 72.52      PEP  O1-
ATOM   3927  HN  ASP  1939      34.009 -30.474   0.353  1.00  0.00      PEP  H  
ATOM   3928  HA  ASP  1939      33.655 -27.993  -0.022  1.00  0.00      PEP  H  
ATOM   3929  HB1 ASP  1939      34.373 -28.675  -2.495  1.00  0.00      PEP  H  
ATOM   3930  HB2 ASP  1939      34.062 -30.362  -1.921  1.00  0.00      PEP  H  
ATOM   3931  N   TRP  1940      31.531 -27.263  -1.066  1.00 44.06      PEP  N  
ATOM   3932  CA  TRP  1940      30.259 -26.840  -1.403  1.00 45.64      PEP  C  
ATOM   3933  C   TRP  1940      30.126 -25.427  -2.030  1.00 45.60      PEP  C  
ATOM   3934  O   TRP  1940      29.080 -25.020  -2.498  1.00 40.32      PEP  O  
ATOM   3935  CB  TRP  1940      29.544 -26.829  -0.019  1.00 36.15      PEP  C  
ATOM   3936  CG  TRP  1940      30.267 -25.984   1.078  1.00 31.48      PEP  C  
ATOM   3937  CD1 TRP  1940      31.138 -26.487   2.032  1.00 32.69      PEP  C  
ATOM   3938  CD2 TRP  1940      30.184 -24.611   1.338  1.00 32.07      PEP  C  
ATOM   3939  CE2 TRP  1940      30.981 -24.298   2.420  1.00 37.02      PEP  C  
ATOM   3940  CE3 TRP  1940      29.601 -23.539   0.699  1.00 31.29      PEP  C  
ATOM   3941  NE1 TRP  1940      31.549 -25.475   2.837  1.00 34.71      PEP  N  
ATOM   3942  CZ2 TRP  1940      31.219 -22.980   2.878  1.00 35.13      PEP  C  
ATOM   3943  CZ3 TRP  1940      29.867 -22.177   1.020  1.00 32.70      PEP  C  
ATOM   3944  CH2 TRP  1940      30.774 -21.915   2.130  1.00 29.46      PEP  C  
ATOM   3945  HN  TRP  1940      32.114 -26.752  -0.438  1.00  0.00      PEP  H  
ATOM   3946  HA  TRP  1940      29.771 -27.591  -2.007  1.00  0.00      PEP  H  
ATOM   3947  HB1 TRP  1940      29.505 -27.832   0.455  1.00  0.00      PEP  H  
ATOM   3948  HB2 TRP  1940      28.464 -26.572  -0.064  1.00  0.00      PEP  H  
ATOM   3949  HD1 TRP  1940      31.553 -27.481   1.947  1.00  0.00      PEP  H  
ATOM   3950  HE1 TRP  1940      32.363 -25.625   3.356  1.00  0.00      PEP  H  
ATOM   3951  HE3 TRP  1940      28.956 -23.869  -0.102  1.00  0.00      PEP  H  
ATOM   3952  HZ2 TRP  1940      31.875 -22.672   3.679  1.00  0.00      PEP  H  
ATOM   3953  HZ3 TRP  1940      29.455 -21.355   0.452  1.00  0.00      PEP  H  
ATOM   3954  HH2 TRP  1940      31.036 -20.885   2.320  1.00  0.00      PEP  H  
ATOM   3955  N   ARG  1941      31.205 -24.695  -2.068  1.00 44.93      PEP  N  
ATOM   3956  CA  ARG  1941      31.289 -23.316  -2.493  1.00 47.79      PEP  C  
ATOM   3957  C   ARG  1941      30.817 -22.931  -3.884  1.00 51.33      PEP  C  
ATOM   3958  O   ARG  1941      29.995 -22.079  -4.087  1.00 50.57      PEP  O  
ATOM   3959  CB  ARG  1941      32.690 -22.862  -2.333  1.00 48.97      PEP  C  
ATOM   3960  CG  ARG  1941      33.035 -22.238  -0.930  1.00 42.27      PEP  C  
ATOM   3961  CD  ARG  1941      34.520 -22.107  -0.671  1.00 44.11      PEP  C  
ATOM   3962  NE  ARG  1941      34.714 -21.634   0.716  1.00 44.17      PEP  N  
ATOM   3963  CZ  ARG  1941      34.477 -20.372   1.048  1.00 35.32      PEP  C  
ATOM   3964  NH1 ARG  1941      34.404 -19.502   0.119  1.00 44.04      PEP  N1+
ATOM   3965  NH2 ARG  1941      34.500 -20.038   2.324  1.00 44.63      PEP  N  
ATOM   3966  HN  ARG  1941      32.063 -25.009  -1.671  1.00  0.00      PEP  H  
ATOM   3967  HA  ARG  1941      30.626 -22.759  -1.846  1.00  0.00      PEP  H  
ATOM   3968  HB1 ARG  1941      32.936 -22.072  -3.073  1.00  0.00      PEP  H  
ATOM   3969  HB2 ARG  1941      33.365 -23.715  -2.565  1.00  0.00      PEP  H  
ATOM   3970  HG1 ARG  1941      32.519 -22.833  -0.146  1.00  0.00      PEP  H  
ATOM   3971  HG2 ARG  1941      32.603 -21.216  -0.942  1.00  0.00      PEP  H  
ATOM   3972  HD1 ARG  1941      35.127 -21.577  -1.437  1.00  0.00      PEP  H  
ATOM   3973  HD2 ARG  1941      34.922 -23.141  -0.633  1.00  0.00      PEP  H  
ATOM   3974  HE  ARG  1941      34.605 -22.280   1.472  1.00  0.00      PEP  H  
ATOM   3975 HH11 ARG  1941      34.404 -19.868  -0.812  1.00  0.00      PEP  H  
ATOM   3976 HH12 ARG  1941      34.201 -18.549   0.342  1.00  0.00      PEP  H  
ATOM   3977 HH21 ARG  1941      34.450 -19.093   2.648  1.00  0.00      PEP  H  
ATOM   3978 HH22 ARG  1941      34.905 -20.706   2.948  1.00  0.00      PEP  H  
ATOM   3979  N   ALA  1942      31.331 -23.778  -4.849  1.00 50.54      PEP  N  
ATOM   3980  CA  ALA  1942      30.803 -23.665  -6.196  1.00 57.04      PEP  C  
ATOM   3981  C   ALA  1942      29.420 -24.364  -6.356  1.00 58.74      PEP  C  
ATOM   3982  O   ALA  1942      28.727 -23.972  -7.270  1.00 56.27      PEP  O  
ATOM   3983  CB  ALA  1942      31.714 -24.216  -7.260  1.00 54.28      PEP  C  
ATOM   3984  HN  ALA  1942      32.031 -24.471  -4.694  1.00  0.00      PEP  H  
ATOM   3985  HA  ALA  1942      30.785 -22.651  -6.566  1.00  0.00      PEP  H  
ATOM   3986  HB1 ALA  1942      31.205 -24.040  -8.232  1.00  0.00      PEP  H  
ATOM   3987  HB2 ALA  1942      31.830 -25.310  -7.111  1.00  0.00      PEP  H  
ATOM   3988  HB3 ALA  1942      32.728 -23.763  -7.240  1.00  0.00      PEP  H  
ATOM   3989  N   GLN  1943      29.065 -25.298  -5.413  1.00 61.71      PEP  N  
ATOM   3990  CA  GLN  1943      27.684 -25.799  -5.416  1.00 57.94      PEP  C  
ATOM   3991  C   GLN  1943      26.629 -24.748  -5.023  1.00 60.66      PEP  C  
ATOM   3992  O   GLN  1943      25.476 -24.799  -5.466  1.00 60.39      PEP  O  
ATOM   3993  CB  GLN  1943      27.520 -27.028  -4.472  1.00 50.81      PEP  C  
ATOM   3994  CG  GLN  1943      28.508 -28.149  -4.756  1.00 48.11      PEP  C  
ATOM   3995  CD  GLN  1943      28.401 -28.640  -6.226  1.00 52.79      PEP  C  
ATOM   3996  NE2 GLN  1943      29.519 -28.314  -7.024  1.00 47.31      PEP  N  
ATOM   3997  OE1 GLN  1943      27.379 -29.229  -6.617  1.00 44.03      PEP  O  
ATOM   3998  HN  GLN  1943      29.657 -25.390  -4.616  1.00  0.00      PEP  H  
ATOM   3999  HA  GLN  1943      27.432 -26.036  -6.440  1.00  0.00      PEP  H  
ATOM   4000  HB1 GLN  1943      26.468 -27.370  -4.566  1.00  0.00      PEP  H  
ATOM   4001  HB2 GLN  1943      27.796 -26.746  -3.434  1.00  0.00      PEP  H  
ATOM   4002  HG1 GLN  1943      28.267 -29.069  -4.182  1.00  0.00      PEP  H  
ATOM   4003  HG2 GLN  1943      29.541 -27.841  -4.484  1.00  0.00      PEP  H  
ATOM   4004 HE21 GLN  1943      30.213 -27.710  -6.631  1.00  0.00      PEP  H  
ATOM   4005 HE22 GLN  1943      29.358 -28.583  -7.973  1.00  0.00      PEP  H  
ATOM   4006  N   VAL  1944      27.000 -23.794  -4.209  1.00 54.63      PEP  N  
ATOM   4007  CA  VAL  1944      26.119 -22.776  -3.671  1.00 59.64      PEP  C  
ATOM   4008  C   VAL  1944      26.385 -21.468  -4.397  1.00 55.49      PEP  C  
ATOM   4009  O   VAL  1944      25.639 -20.532  -4.274  1.00 67.52      PEP  O  
ATOM   4010  CB  VAL  1944      26.147 -22.645  -2.155  1.00 49.88      PEP  C  
ATOM   4011  CG1 VAL  1944      25.941 -24.044  -1.468  1.00 44.30      PEP  C  
ATOM   4012  CG2 VAL  1944      27.481 -22.036  -1.782  1.00 38.79      PEP  C  
ATOM   4013  HN  VAL  1944      27.947 -23.751  -3.901  1.00  0.00      PEP  H  
ATOM   4014  HA  VAL  1944      25.077 -23.014  -3.824  1.00  0.00      PEP  H  
ATOM   4015  HB  VAL  1944      25.471 -21.891  -1.701  1.00  0.00      PEP  H  
ATOM   4016 HG11 VAL  1944      25.820 -23.933  -0.369  1.00  0.00      PEP  H  
ATOM   4017 HG12 VAL  1944      26.797 -24.707  -1.718  1.00  0.00      PEP  H  
ATOM   4018 HG13 VAL  1944      25.041 -24.568  -1.857  1.00  0.00      PEP  H  
ATOM   4019 HG21 VAL  1944      28.378 -22.428  -2.309  1.00  0.00      PEP  H  
ATOM   4020 HG22 VAL  1944      27.550 -22.282  -0.702  1.00  0.00      PEP  H  
ATOM   4021 HG23 VAL  1944      27.473 -20.930  -1.883  1.00  0.00      PEP  H  
ATOM   4022  N   GLY  1945      27.334 -21.379  -5.347  1.00 57.72      PEP  N  
ATOM   4023  CA  GLY  1945      27.404 -20.339  -6.310  1.00 59.30      PEP  C  
ATOM   4024  C   GLY  1945      28.431 -19.239  -5.900  1.00 56.81      PEP  C  
ATOM   4025  O   GLY  1945      28.413 -18.195  -6.617  1.00 58.37      PEP  O  
ATOM   4026  HN  GLY  1945      27.990 -22.119  -5.474  1.00  0.00      PEP  H  
ATOM   4027  HA1 GLY  1945      26.505 -19.749  -6.403  1.00  0.00      PEP  H  
ATOM   4028  HA2 GLY  1945      27.692 -20.805  -7.241  1.00  0.00      PEP  H  
ATOM   4029  N   CYS  1946      29.281 -19.434  -4.925  1.00 50.17      PEP  N  
ATOM   4030  CA  CYS  1946      30.284 -18.458  -4.477  1.00 50.03      PEP  C  
ATOM   4031  C   CYS  1946      31.696 -18.705  -5.039  1.00 51.52      PEP  C  
ATOM   4032  O   CYS  1946      32.217 -19.820  -4.970  1.00 52.10      PEP  O  
ATOM   4033  CB  CYS  1946      30.470 -18.641  -2.959  1.00 55.96      PEP  C  
ATOM   4034  SG  CYS  1946      28.881 -18.053  -2.210  1.00 49.39      PEP  S  
ATOM   4035  HN  CYS  1946      29.239 -20.353  -4.541  1.00  0.00      PEP  H  
ATOM   4036  HA  CYS  1946      29.924 -17.446  -4.590  1.00  0.00      PEP  H  
ATOM   4037  HB1 CYS  1946      31.356 -18.150  -2.501  1.00  0.00      PEP  H  
ATOM   4038  HB2 CYS  1946      30.654 -19.719  -2.758  1.00  0.00      PEP  H  
ATOM   4039  N   GLU  1947      32.296 -17.627  -5.532  1.00 54.18      PEP  N  
ATOM   4040  CA  GLU  1947      33.632 -17.679  -6.199  1.00 55.27      PEP  C  
ATOM   4041  C   GLU  1947      34.806 -17.697  -5.248  1.00 55.06      PEP  C  
ATOM   4042  CB  GLU  1947      33.756 -16.403  -7.011  1.00 64.32      PEP  C  
ATOM   4043  CG  GLU  1947      35.175 -16.218  -7.691  1.00 76.54      PEP  C  
ATOM   4044  CD  GLU  1947      34.920 -15.529  -9.063  1.00 68.65      PEP  C  
ATOM   4045  OE1 GLU  1947      35.429 -14.419  -9.243  1.00 70.12      PEP  O  
ATOM   4046  OE2 GLU  1947      34.145 -16.073  -9.886  1.00 82.41      PEP  O1-
ATOM   4047  OT1 GLU  1947      35.013 -16.792  -4.388  1.00 50.99      PEP  O  
ATOM   4048  OT2 GLU  1947      35.526 -18.732  -5.226  1.00  0.00      PEP  O  
ATOM   4049  HN  GLU  1947      31.795 -16.765  -5.502  1.00  0.00      PEP  H  
ATOM   4050  HA  GLU  1947      33.543 -18.512  -6.881  1.00  0.00      PEP  H  
ATOM   4051  HB1 GLU  1947      33.658 -15.532  -6.329  1.00  0.00      PEP  H  
ATOM   4052  HB2 GLU  1947      32.957 -16.477  -7.778  1.00  0.00      PEP  H  
ATOM   4053  HG1 GLU  1947      35.593 -17.234  -7.857  1.00  0.00      PEP  H  
ATOM   4054  HG2 GLU  1947      35.908 -15.602  -7.129  1.00  0.00      PEP  H  
TER   
END
